# Supplementary material for: Terminating contamination: large-scale search identifies more than 2,000,000 contaminated entries in GenBank
Source: Genome Biol. 2020 May 12;21:115. doi: 10.1186/s13059-020-02023-1 (PMC7218494; doi:10.1186/s13059-020-02023-1)
Supplement: Supplementary file 1 — Additional file 1 List of contaminated RefSeq identifier. [file 13059_2020_2023_MOESM1_ESM.gz › refseq.ids]

NW_016681909.1
NW_016616412.1
NZ_FPIJ01000223.1
NZ_FPIH01000108.1
NZ_CVNP01000073.1
NZ_UCNE01000049.1
NZ_FPIH01000292.1
NZ_FPIH01000338.1
NZ_FPIH01000380.1
NZ_FPIH01000293.1
NZ_CVNI01000002.1
NZ_FPIH01000027.1
NZ_CVNL01000006.1
NZ_CVNT01000012.1
NZ_FPIK01000017.1
NZ_FPIH01000050.1
NZ_FQLM01000003.1
NZ_FPIH01000022.1
NZ_FPIL01000021.1
NZ_CVNK01000005.1
NZ_CVNJ01000005.1
NZ_FPIJ01000012.1
NZ_MTHU01000348.1
NZ_BFCN01000341.1
NZ_FPIK01000085.1
NZ_FPIH01000096.1
NZ_ADII01000046.1
NZ_CVNW01000044.1
NZ_CVNK01000006.1
NZ_CVNW01000053.1
NZ_FPIJ01000032.1
NZ_FQLG01000026.1
NZ_CVNI01000009.1
NZ_FPIJ01000091.1
NZ_FQLK01000010.1
NZ_FPIH01000043.1
NZ_FQLG01000007.1
NZ_CVNX01000024.1
NZ_CVNX01000023.1
NZ_FPIJ01000010.1
NZ_FPMM01000059.1
NZ_CVNJ01000006.1
NZ_FPIL01000009.1
NZ_FPIL01000025.1
NZ_CVNW01000017.1
NZ_FPIL01000012.1
NZ_FPIL01000024.1
NZ_FPIK01000013.1
NZ_FPIK01000009.1
NZ_FQLM01000005.1
NZ_FPIH01000016.1
NZ_FPIH01000014.1
NZ_FPML01000009.1
NZ_FPIH01000010.1
NZ_FQLL01000005.1
NZ_FPIL01000010.1
NZ_FQSZ01000002.1
NZ_FQLL01000004.1
NZ_CVNL01000007.1
NZ_FQLJ01000003.1
NZ_FPIJ01000009.1
NZ_FPIK01000490.1
NZ_FPMM01000195.1
NZ_FPIJ01000152.1
NZ_CVNP01000089.1
NZ_CVNW01000018.1
NZ_CVNL01000009.1
NZ_CVNX01000007.1
NZ_FQLJ01000002.1
NZ_FQSZ01000003.1
NZ_FPMM01000014.1
NZ_FPIJ01000015.1
NZ_FQLK01000004.1
NZ_FPIK01000012.1
NZ_CVNW01000046.1
NZ_FPIL01000359.1
NZ_FPIH01000029.1
NZ_LXRJ01000264.1
NW_001833158.1
NW_001833167.1
NW_001833168.1
NW_001833173.1
NW_001833213.1
NW_001834149.1
NW_003303712.1
NW_013349441.1
NW_020074150.1
NW_020068314.1
NW_020070778.1
NW_020094004.1
NW_020065813.1
NW_020095012.1
NZ_QFMO01000495.1
NZ_QFLT01000093.1
NZ_QFRV01000375.1
NZ_QFLT01000082.1
NZ_QFMO01000458.1
NZ_QFMO01000419.1
NZ_QFLQ01000164.1
NW_011276307.1
NW_011302222.1
NW_011236506.1
NW_011146922.1
NW_011240719.1
NZ_BEAU01000039.1
NZ_FLLR01000109.1
NZ_BEAJ01000036.1
NZ_BDYX01000018.1
NZ_BECH01000032.1
NZ_BECP01000024.1
NZ_BEDI01000030.1
NZ_BEAB01000022.1
NZ_BDYS01000049.1
NZ_BEBW01000046.1
NZ_BDZV01000046.1
NZ_BEAO01000034.1
NZ_BEDS01000034.1
NZ_BEBM01000031.1
NZ_BEAU01000046.1
NZ_BEDJ01000022.1
NZ_BEAF01000020.1
NZ_BEBD01000029.1
NZ_BEDR01000044.1
NZ_BEBJ01000025.1
NZ_BDZQ01000024.1
NZ_BDZH01000023.1
NZ_BEBG01000020.1
NZ_BEDM01000023.1
NZ_BECZ01000026.1
NZ_BDYY01000019.1
NZ_BEDC01000020.1
NZ_BEAU01000051.1
NZ_BDZV01000039.1
NZ_BEAO01000044.1
NZ_MRAA01000055.1
NW_021638399.1
NW_021639360.1
NZ_BEAO01000141.1
NZ_BDYS01000063.1
NZ_UIXF01000165.1
NZ_BDZV01000128.1
NZ_QLYS01000047.1
NZ_BECH01000042.1
NZ_BEBW01000057.1
NZ_BEDS01000045.1
NZ_MSRF01000210.1
NZ_BDYP01000025.1
NW_021638411.1
NW_012237087.1
NZ_BECQ01000017.1
NZ_CVTB01000148.1
NZ_BEAO01000142.1
NZ_BECF01000062.1
NW_021639346.1
NW_017141062.1
NW_017134066.1
NW_017176560.1
NW_012091076.1
NW_001888313.1
NZ_PQSP01000190.1
NZ_NFEI01000009.1
NZ_KE356171.1
NZ_KE355853.1
NZ_KE356075.1
NZ_FLZE01000291.1
NZ_FLZH01000210.1
NZ_FLZM01000225.1
NW_013656562.1
NW_013656013.1
NW_021790383.1
NW_020141511.1
NW_013656140.1
NW_013655714.1
NZ_LQZZ01001094.1
NZ_LRRO01000614.1
NZ_LRRO01000335.1
NZ_LRRO01001094.1
NZ_LQZZ01000014.1
NZ_LRRO01001624.1
NZ_LQZZ01000147.1
NZ_LRRO01001125.1
NZ_LQZZ01001315.1
NZ_LRRO01001800.1
NZ_LQZZ01000641.1
NZ_LRRO01001126.1
NZ_LQZZ01001220.1
NZ_LZQB01000042.1
NZ_LYGM01000111.1
NZ_LYGW01000125.1
NZ_JQIF01000289.1
NZ_LYHZ01000078.1
NZ_QXED01000036.1
NZ_LYHV01000041.1
NZ_AJFF01001197.1
NZ_LZPT01000026.1
NZ_RHGE01000258.1
NZ_KI894166.1
NZ_NWDS01000064.1
NZ_NWDM01000031.1
NW_010843467.1
NW_016907954.1
NZ_LYFI01000043.1
NZ_NSAT01000059.1
NZ_LYFI01000008.1
NZ_LYFW01000072.1
NZ_LYFS01000010.1
NZ_NPGN01000089.1
NZ_NPHC01000099.1
NZ_NPGG01000068.1
NZ_NUGZ01000123.1
NZ_PNER01000093.1
NZ_NPGY01000192.1
NZ_QYZP01000007.1
NZ_LYFW01000021.1
NZ_NPHD01000091.1
NZ_PNER01000130.1
NZ_NLDP01000113.1
NZ_RPCH01000056.1
NZ_PNET01000083.1
NZ_NPHU01000071.1
NZ_VCRO01000016.1
NZ_LYFJ01000088.1
NZ_PNET01000070.1
NZ_NPGX01000097.1
NZ_MQVE01000098.1
NZ_QDDN01000095.1
NZ_RPCP01000119.1
NZ_NPHU01000069.1
NZ_RPCE01000127.1
NZ_ADAN01000080.1
NZ_RPCI01000135.1
NZ_RPCS01000136.1
NZ_NPGH01000046.1
NZ_RPCJ01000097.1
NZ_RPCV01000135.1
NZ_NPGS01000091.1
NZ_PNER01000098.1
NZ_NPGT01000062.1
NZ_NUOU01000104.1
NZ_LYFO01000096.1
NZ_LYFO01000006.1
NZ_RZUM01000034.1
NZ_JNNY01000188.1
NZ_AAJT02000176.1
NZ_PESH01000090.1
NW_009509397.1
NW_003317793.1
NW_003318983.1
NW_003316851.1
NW_003316226.1
NW_011284201.1
NW_020137640.1
NW_020142297.1
NW_020135143.1
NZ_QNGO01000031.1
NZ_LTAC01000080.1
NW_014002502.1
NW_017405779.1
NW_019271989.1
NW_017599440.1
NW_017585588.1
NW_017570964.1
NW_002042796.1
NZ_UIKN01000160.1
NZ_BFCK01000780.1
NZ_BFCK01000866.1
NZ_RJNN01000091.1
NZ_PYQC01001163.1
NZ_FVQV01000048.1
NZ_UTMN01000041.1
NZ_UTRS01000020.1
NZ_FXYJ02000031.1
NZ_SDSD01000177.1
NZ_UVXY01000134.1
NZ_PPYU01000122.1
NZ_CKCF01000070.1
NZ_FTZV01000301.1
NZ_CGZQ01000063.1
NZ_CMHC01000041.1
NZ_CKYY01000043.1
NZ_RXOQ01000012.1
NW_003006119.1
NW_003002322.1
NW_003014586.1
NW_003006171.1
NW_016324203.1
NW_003013542.1
NW_011129092.1
NZ_UIXF01000157.1
NZ_UIZL01000135.1
NZ_UIZV01000112.1
NZ_BDZV01000098.1
NZ_BEDS01000042.1
NZ_BDZV01000131.1
NZ_BEAF01000028.1
NZ_BDZV01000136.1
NZ_BDYS01000056.1
NZ_BEAU01000067.1
NZ_BEDJ01000032.1
NZ_BECF01000030.1
NZ_BEBW01000049.1
NZ_BEBW01000073.1
NZ_BEDR01000060.1
NZ_BEBD01000040.1
NZ_CMUS01000111.1
NZ_FAAM01000176.1
NZ_ACEP01000098.1
NZ_CVRX01000150.1
NZ_FLYX01000156.1
NZ_CFJF01000054.1
NZ_BEBR01000029.1
NZ_CMWG01000061.1
NZ_BEBZ01000028.1
NZ_UIZV01000088.1
NZ_BECF01000049.1
NZ_BECL01000017.1
NZ_BECH01000040.1
NZ_BEBM01000040.1
NZ_BECC01000047.1
NZ_BEAB01000035.1
NZ_BEAY01000027.1
NZ_BECO01000017.1
NZ_BEDD01000024.1
NZ_BEDP01000021.1
NZ_BEDA01000021.1
NZ_BDZE01000030.1
NZ_BDZC01000026.1
NZ_CVTB01000048.1
NZ_BEDQ01000032.1
NZ_BECV01000023.1
NW_021639352.1
NW_012237381.1
NW_021638408.1
NW_021638412.1
NW_021638410.1
NZ_BDZV01000145.1
NZ_BDYS01000078.1
NZ_BDZE01000039.1
NZ_BEBG01000032.1
NZ_BECH01000047.1
NZ_BEDJ01000052.1
NZ_BEAU01000081.1
NZ_BEBZ01000036.1
NZ_BEDS01000049.1
NZ_BDYX01000029.1
NZ_BEBD01000046.1
NZ_BEBM01000044.1
NZ_BEAO01000136.1
NZ_BEDR01000069.1
NZ_BEAF01000053.1
NZ_BDZH01000033.1
NZ_QLYS01000040.1
NZ_BEAB01000039.1
NZ_BDZQ01000037.1
NZ_BEBJ01000037.1
NZ_BECZ01000037.1
NZ_BEDC01000031.1
NZ_BECL01000026.1
NZ_BEDQ01000040.1
NZ_BECV01000035.1
NZ_BEDI01000042.1
NZ_NQQT01000053.1
NZ_BDZC01000034.1
NZ_PEJV02000195.1
NZ_BECC01000044.1
NZ_BDYP01000021.1
NZ_BECF01000054.1
NZ_NCXD01000120.1
NW_021638413.1
NW_015970565.1
NW_016651132.1
NW_016626626.1
NW_016638927.1
NW_016613717.1
NW_016625492.1
NW_016683032.1
NW_015967777.1
NW_015970428.1
NW_016643354.1
NW_016647467.1
NW_015970416.1
NW_016667589.1
NW_010867736.1
NW_015970327.1
NW_016631867.1
NW_010871580.1
NW_021806520.1
NW_017852770.1
NW_021130685.1
NW_017852742.1
NW_017852740.1
NW_017852729.1
NW_017852708.1
NW_017852688.1
NW_017852686.1
NW_017852480.1
NZ_AJXJ01000357.1
NZ_AJXG01000148.1
NZ_AJXJ01000263.1
NZ_AJXJ01000782.1
NZ_MTHT01000298.1
NZ_MTHX01000260.1
NZ_QNUR01000434.1
NZ_NHPK02000439.1
NZ_MTHZ01000326.1
NZ_MTHS01000338.1
NZ_CCCL010000015.1
NZ_AQQO01000255.1
NW_011292336.1
NW_011292942.1
NW_011146989.1
NW_016590087.1
NW_011864305.1
NW_011863937.1
NW_011864195.1
NW_011864085.1
NW_011864471.1
NW_011176554.1
NW_017597443.1
NW_019028108.1
NW_001864103.1
NW_007294195.1
NW_007293322.1
NZ_QGHH01000678.1
NW_009648507.1
NW_007292626.1
NW_009243343.1
NW_007293125.1
NW_009646281.1
NW_007290977.1
NZ_LYJL01000116.1
NW_007288217.1
NW_007289866.1
NW_009243298.1
NW_007290587.1
NW_007289935.1
NW_009244482.1
NZ_LYJN01000115.1
NW_007293177.1
NW_007291532.1
NW_007291555.1
NW_007292282.1
NW_009649406.1
NW_007290305.1
NW_007293230.1
NW_007290411.1
NW_007293799.1
NW_007291431.1
NW_007291867.1
NW_007293731.1
NW_007293606.1
NW_009957111.1
NW_009647884.1
NW_007290554.1
NW_007289790.1
NW_007288403.1
NW_009961250.1
NW_009243224.1
NW_007293736.1
NW_007289502.1
NW_009646470.1
NW_010329557.1
NW_007289064.1
NW_010322700.1
NW_009954663.1
NW_011952983.1
NW_007585402.1
NZ_PYPZ01000279.1
NZ_PPZQ01000100.1
NZ_PYPZ01000187.1
NZ_NITR01000279.1
NZ_MPTY01000302.1
NZ_QNGI01000091.1
NZ_QNGK01000073.1
NZ_MODH01000131.1
NZ_KE353686.1
NZ_JH725003.1
NZ_ABAZ01000308.1
NZ_QNGG01000047.1
NZ_QLAN01000081.1
NZ_QZCH01000134.1
NZ_NRGE01000067.1
NZ_UIMW01000269.1
NZ_RQTA01000751.1
NZ_QLYT01000090.1
NZ_LZLW01000238.1
NZ_CZJV02000019.1
NZ_CFBR01000084.1
NZ_PJAI01000120.1
NZ_AMQR01000081.1
NZ_PTJJ01000026.1
NZ_JHBZ01000074.1
NZ_APIJ01000041.1
NZ_FUFS01000212.1
NZ_JHDV01000044.1
NZ_AKPL01000008.1
NZ_QNGM01000042.1
NZ_MPTK01000058.1
NZ_SACX01000101.1
NZ_LJRX01000275.1
NZ_JUHX01000047.1
NZ_FSLH01000015.1
NZ_QEYI01000017.1
NZ_PWDA01000087.1
NZ_JUIA01000040.1
NZ_FXYJ02000022.1
NZ_QKVX01000023.1
NZ_CQSC01000216.1
NZ_KV810642.1
NZ_PXOH01000093.1
NZ_ALQR01000038.1
NZ_LRBH01000056.1
NZ_PCMU01000049.1
NZ_CQTE01000212.1
NZ_CMHF01000049.1
NZ_CFSM01000105.1
NZ_NRWT01000006.1
NZ_AMRJ01000061.1
NZ_NRUT01000101.1
NZ_QDDX01000074.1
NZ_PYPV01000099.1
NZ_JUHZ01000053.1
NZ_MDVY01000021.1
NZ_RQGS01000040.1
NZ_CZJT01000051.1
NZ_NRUA01000091.1
NZ_MPOR01000079.1
NZ_LZSC01000001.1
NZ_NWDW01000071.1
NZ_NRTK01000078.1
NZ_LONH01000058.1
NZ_PYPZ01000098.1
NW_021167692.1
NW_019016325.1
NW_011505505.1
NZ_UVXY01000344.1
NZ_CDLI01000039.1
NZ_CDLH01000031.1
NW_012381308.1
NW_012384979.1
NW_012384498.1
NW_012385180.1
NW_012383344.1
NW_012358817.1
NW_012384619.1
NW_012385091.1
NW_012384050.1
NW_011949515.1
NZ_QFLT01000161.1
NZ_QFLQ01000142.1
NZ_QFLV01000190.1
NZ_QFLU01000457.1
NW_013657080.1
NW_021797753.1
NW_021809962.1
NW_021798641.1
NW_020137735.1
NW_021806593.1
NW_006209528.1
NW_006782323.1
NW_006789284.1
NW_006796456.1
NW_006789011.1
NW_006769813.1
NW_017268767.1
NW_017996631.1
NW_017996237.1
NW_017996337.1
NW_017996324.1
NW_017994492.1
NW_017994498.1
NW_017999497.1
NW_018002341.1
NW_007930834.1
NW_005844493.1
NW_018012235.1
NZ_CCCL010000027.1
NZ_PJIR01000094.1
NW_017993043.1
NW_017998224.1
NW_018000254.1
NW_017991757.1
NW_017991453.1
NW_017998360.1
NW_021136699.1
NZ_JRUE01000077.1
NZ_NTYP01000170.1
NZ_PWAK01000086.1
NZ_JRUE01000049.1
NZ_PWAK01000053.1
NZ_PYFX01000069.1
NW_021133666.1
NZ_PYFX01000067.1
NW_021130733.1
NW_021131046.1
NW_020871197.1
NZ_PGTB01000416.1
NZ_LYJK01000066.1
NZ_BJEQ01000047.1
NW_010353754.1
NW_007286580.1
NW_009245699.1
NW_009968652.1
NZ_NKJY01000162.1
NZ_QFLP01000192.1
NZ_PTOK01000119.1
NZ_QNGG01000094.1
NZ_LZPU01000009.1
NZ_NADW01000182.1
NZ_SLTR01000061.1
NZ_SULF01000051.1
NZ_QQPI01000496.1
NZ_QOHR01000095.1
NZ_LKBX01000026.1
NZ_SKBM01000164.1
NZ_LFJT01000156.1
NZ_VIBM01000024.1
NZ_QOAY01000242.1
NZ_AMFE01000094.1
NZ_PJIW01000078.1
NZ_LYRQ01000128.1
NZ_SRPI01000019.1
NZ_NJFZ01000098.1
NZ_LYJL01000363.1
NZ_AJVN01000143.1
NZ_LYEZ01000008.1
NZ_LYJK01000091.1
NZ_VENQ01000020.1
NZ_QFLI01000161.1
NZ_MARC01000013.1
NZ_NQRP01000022.1
NZ_LYIN01000065.1
NZ_LUUO01000010.1
NZ_QNNF01000004.1
NZ_QFLU01000625.1
NZ_NKJS01000198.1
NZ_PXML01000057.1
NZ_PXNE01000048.1
NZ_QNGK01000042.1
NZ_SUSS01000141.1
NZ_NQRK01000026.1
NZ_QMFB01000083.1
NZ_LMST01000002.1
NZ_QFRV01000289.1
NZ_RYZR01000012.1
NZ_NWDK01000085.1
NW_010844221.1
NW_007611309.1
NW_014565914.1
NW_021068964.1
NW_020868481.1
NZ_LYJJ01000083.1
NZ_LYJK01000003.1
NW_010289847.1
NW_007287961.1
NW_009953056.1
NW_007290042.1
NW_003726967.1
NZ_MOQP01000081.1
NW_007291673.1
NW_007291835.1
NW_007289702.1
NW_009954143.1
NW_007288999.1
NZ_PJIP01000054.1
NZ_PJIP01000027.1
NZ_PJIM01000012.1
NZ_PEII01000039.1
NW_020140918.1
NW_016588858.1
NW_016589840.1
NW_016590297.1
NW_016588165.1
NW_016588428.1
NW_016588367.1
NW_016588814.1
NW_016589780.1
NW_016588788.1
NW_016588965.1
NW_016589497.1
NW_016588630.1
NW_016588918.1
NW_016589236.1
NW_016589388.1
NW_016588010.1
NW_016588369.1
NZ_SNTZ01000104.1
NW_017540132.1
NZ_KE355725.1
NZ_FLZH01000295.1
NZ_NKLE01000554.1
NZ_NAIF01000713.1
NZ_POHH01000125.1
NZ_NUNW01000171.1
NZ_QLCL01000133.1
NZ_NUPR01000077.1
NZ_QLBQ01000153.1
NZ_QGNL01000037.1
NZ_PYQD01000146.1
NZ_JUIE01000049.1
NZ_NPGI01000053.1
NW_011232151.1
NW_011292467.1
NW_011291729.1
NW_021020303.1
NW_011240682.1
NW_003136700.1
NW_016874751.1
NW_003156644.1
NW_011135706.1
NW_006774336.1
NZ_MDVM02000021.1
NZ_MDVM02000020.1
NZ_MDVM02000019.1
NZ_MDVM02000018.1
NZ_MDVM02000017.1
NZ_MDVM02000012.1
NW_009507064.1
NW_020142219.1
NW_016615273.1
NW_016652431.1
NW_016629863.1
NW_012161570.1
NW_015963179.1
NW_016654009.1
NW_016649950.1
NW_016653662.1
NZ_FPML01000083.1
NZ_FPMP01000151.1
NZ_FPMP01000215.1
NW_012384606.1
NW_012362901.1
NW_012383463.1
NW_012431542.1
NW_021792450.1
NW_021803455.1
NW_021792128.1
NW_020136560.1
NW_021809460.1
NW_021804978.1
NW_021798756.1
NW_011232102.1
NW_011230554.1
NW_011132072.1
NW_011234059.1
NW_016813494.1
NW_011135781.1
NW_011230507.1
NW_003137219.1
NW_011236761.1
NW_016848802.1
NW_011155189.1
NW_011284233.1
NW_011135622.1
NZ_ASSK02000221.1
NZ_ASSK02000287.1
NZ_ASSK02000274.1
NW_006777510.1
NW_006793510.1
NW_006773224.1
NW_006784905.1
NW_006798256.1
NW_006779158.1
NW_006792197.1
NW_006787144.1
NW_006770090.1
NW_006793478.1
NW_006776348.1
NW_006772058.1
NW_006777142.1
NW_006781998.1
NW_006797591.1
NW_006789861.1
NW_006776330.1
NW_006771954.1
NW_011952725.1
NW_018001467.1
NW_017995385.1
NW_018009843.1
NW_018013377.1
NW_018006090.1
NW_018007287.1
NW_017990313.1
NW_018008876.1
NW_021151822.1
NW_003317822.1
NW_019658000.1
NW_015453458.1
NW_010293581.1
NW_007288536.1
NW_007291847.1
NW_010343146.1
NW_007290667.1
NW_007288787.1
NW_007287295.1
NW_010321732.1
NW_009244016.1
NW_010347118.1
NW_009953402.1
NW_007287672.1
NZ_MPFZ01000088.1
NW_007292088.1
NW_007292627.1
NW_007292894.1
NZ_LYJL01000086.1
NZ_LYJN01000314.1
NW_007293361.1
NW_007289982.1
NW_007289883.1
NZ_LYJN01000036.1
NZ_LYJL01000356.1
NW_007293400.1
NW_007287734.1
NW_007291308.1
NZ_CDFS01000355.1
NZ_NUNW01000169.1
NZ_BFCU01000135.1
NZ_CIEA01000101.1
NZ_FRWH01000093.1
NZ_JFBA01000129.1
NZ_LKMI01000046.1
NZ_BFCU01000218.1
NZ_KE353473.1
NZ_KE355809.1
NZ_PNYT01000102.1
NZ_AMQR01000072.1
NZ_BAFU01000131.1
NZ_FPMF01000004.1
NZ_QLAV01000120.1
NZ_FPLV01000004.1
NZ_NPMW01000062.1
NZ_FPMI01000004.1
NZ_UTPZ01000058.1
NZ_CBLY010000001.1
NZ_QNGI01000033.1
NZ_FPMS01000009.1
NZ_FPLY01000003.1
NZ_FPLU01000003.1
NZ_FPMA01000003.1
NW_017384399.1
NW_017384795.1
NW_021703938.1
NZ_QPHP01000762.1
NZ_UVXS01000073.1
NZ_UVXS01000039.1
NZ_PWAK01000045.1
NZ_QWZT01000063.1
NW_001084695.1
AC_000082.1
NZ_FLZM01000364.1
NZ_MTHU01000308.1
NZ_BFCN01000303.1
NZ_VCHY01000269.1
NZ_SKBM01000091.1
NW_011240709.1
NW_016868537.1
NW_016861413.1
NW_011284910.1
NW_011279783.1
NW_011285098.1
NW_011279931.1
NW_011292907.1
NW_011292015.1
NW_011135601.1
NW_011230514.1
NW_003142343.1
NW_016886376.1
NW_006788326.1
NW_006795462.1
NW_006774259.1
NZ_PJII01000044.1
NZ_NSBO01000112.1
NZ_PJIS01000153.1
NZ_QFLP01000149.1
NZ_PJII01000052.1
NZ_LFHI01000217.1
NZ_AJVN01000092.1
NZ_NQRV01000035.1
NZ_NQPJ01000023.1
NZ_ABGO01000638.1
NZ_BFAC01000078.1
NZ_UTRS01000121.1
NZ_FLZL01000350.1
NZ_BFCT01000183.1
NZ_LRBH01000222.1
NZ_BFCU01000223.1
NZ_FWDQ01000212.1
NZ_BFCS01000275.1
NZ_QVFO01000366.1
NZ_UTTD01000002.1
NZ_UWEE01000217.1
NZ_UTMY01000014.1
NZ_UTPZ01000086.1
NZ_VCLN01000014.1
NZ_VJMQ01000019.1
NZ_NKLH01000190.1
NZ_LZSC01000031.1
NZ_NAEX01000100.1
NZ_QLBD01000135.1
NZ_UVTU01000026.1
NZ_BDQM01000325.1
NZ_UIIT01000127.1
NZ_CMKS01000079.1
NZ_CAAKND010000007.1
NZ_QLAI01000101.1
NZ_ABGO01000668.1
NZ_JPIT01000026.1
NZ_FMDE03000213.1
NZ_GG669088.1
NZ_UTRS01000128.1
NZ_UVXY01000315.1
NZ_UVXY01000101.1
NZ_PODN01000224.1
NZ_JOJU01000037.1
NZ_JOJU01000073.1
NZ_JOJU01000056.1
NZ_AMGM01000184.1
NZ_AMCK01000095.1
NZ_AMCK01000135.1
NZ_QPHZ01000735.1
NZ_QPHZ01000128.1
NZ_QFRV01000343.1
NZ_QFLR01000075.1
NW_006783765.1
NW_006777958.1
NW_006792768.1
NW_005844649.1
NZ_FRRA01000013.1
NZ_FRRK01000041.1
NW_019678583.1
NW_019677775.1
NW_006781088.1
NW_006796648.1
NW_006772094.1
NW_006774350.1
NW_006769384.1
NW_008737070.1
NW_008989805.1
NW_008989765.1
NW_008989706.1
NW_008989676.1
NW_008719748.1
NW_011501620.1
NW_008751514.1
NW_008989938.1
NW_007293824.1
NW_007291004.1
NW_007291874.1
NW_007291150.1
NW_007290666.1
NZ_SRJI01001107.1
NW_007290664.1
NW_007291112.1
NW_009647476.1
NW_009246588.1
NW_007289454.1
NW_007292831.1
NZ_SJCO01000236.1
NW_010344216.1
NW_009245844.1
NW_007290651.1
NW_009951674.1
NZ_LYJO01000485.1
NW_007293437.1
NW_007294398.1
NW_007290647.1
NW_007292019.1
NW_007288116.1
NZ_QBFJ01000196.1
NW_007292127.1
NW_007289256.1
NW_007292246.1
NW_007290634.1
NW_007293728.1
NW_007288393.1
NW_007290603.1
NW_007291158.1
NW_007292000.1
NZ_LYJN01000003.1
NW_007287307.1
NZ_SJCO01000217.1
NW_007290602.1
NW_007291948.1
NW_015968412.1
NW_015963657.1
NW_016866740.1
NW_021021114.1
NW_016901433.1
NW_021014908.1
NW_021018135.1
NW_021021331.1
NW_017994603.1
NW_017994443.1
NZ_QNOP01000002.1
NZ_LYLB01000097.1
NZ_QNOQ01000002.1
NZ_QNOL01000001.1
NZ_RXXG01001058.1
NZ_LYLJ01000105.1
NZ_LYLF01000101.1
NZ_LYKW01000045.1
NZ_LYLE01000065.1
NZ_LYLL01000450.1
NZ_LYKV01000069.1
NZ_LYKU01000270.1
NZ_LYKX01000070.1
NZ_LYLM01000135.1
NZ_QNON01000005.1
NZ_QNOM01000002.1
NZ_QNNF01000001.1
NZ_QNOO01000002.1
NZ_QTKH01000009.1
NZ_LYGZ01000070.1
NZ_BFCT01000177.1
NZ_MNCK01000084.1
NZ_PWAK01000060.1
NZ_NQPJ01000010.1
NZ_KZ248377.1
NZ_LYHX01000114.1
NZ_SRPH01000058.1
NZ_RDQU01000022.1
NZ_VALT01000060.1
NZ_VAQB01000063.1
NZ_ML142895.1
NZ_VANB01000052.1
NZ_STGL01000021.1
NZ_RCGI01000062.1
NZ_PTOB01000052.1
NZ_VAOP01000064.1
NZ_PWDA01000071.1
NZ_VAOD01000067.1
NZ_VAMP01000054.1
NZ_VAQR01000048.1
NZ_VAOE01000071.1
NZ_VAQZ01000059.1
NZ_NIVF01000045.1
NZ_QGHH01000049.1
NZ_RIAQ01000043.1
NZ_QTJX01000013.1
NZ_VAMR01000047.1
NZ_BJEQ01000038.1
NZ_QXED01000024.1
NZ_QMIG01000055.1
NZ_NKJM01000136.1
NZ_NSBL01000110.1
NW_008806309.1
NW_010350713.1
NW_020187512.1
NZ_SGPH01000064.1
NZ_PEBQ01000119.1
NZ_MOSJ01000409.1
NZ_RQIW01000057.1
NZ_RZUA01000159.1
NZ_JTJA01000079.1
NZ_LYGO01000014.1
NZ_LYGY01000075.1
NZ_SEIO01000094.1
NZ_STGB01000015.1
NZ_LYHM01000020.1
NZ_QDDZ01000132.1
NZ_MOMI01000054.1
NZ_MAYB01000041.1
NZ_QVHR01000092.1
NZ_LYMU01000110.1
NZ_LYHY01000105.1
NZ_PGGZ01000053.1
NZ_JTEB01000089.1
NZ_SRII01000059.1
NZ_NVPU01000066.1
NZ_SXGP01000052.1
NZ_SEMC01000049.1
NZ_NGUX01000056.1
NZ_PNOY01000016.1
NZ_PJIM01000009.1
NZ_LYHZ01000081.1
NZ_PXMB01000065.1
NZ_LYGN01000019.1
NZ_LMXU01000135.1
NZ_PXMT01000076.1
NZ_PXMP01000061.1
NZ_PXMM01000074.1
NZ_PXMG01000052.1
NZ_PXML01000055.1
NZ_PXMD01000061.1
NZ_LYGZ01000033.1
NZ_LYGM01000101.1
NZ_PXLV01000066.1
NZ_LYFX01000062.1
NZ_LYHV01000036.1
NZ_LYHG01000188.1
NZ_LYFO01000081.1
NZ_LYHF01000056.1
NZ_LYGP01000130.1
NZ_LYFI01000139.1
NZ_LYFV01000678.1
NZ_LYGX01000087.1
NZ_LYHE01000081.1
NZ_LYFW01000174.1
NZ_LYGW01000124.1
NZ_MIKN01000022.1
NZ_MOWU01000016.1
NZ_MIKO01000021.1
NZ_LYHX01000026.1
NZ_SDCD01000220.1
NZ_PTNU01000196.1
NZ_LYFW01000059.1
NZ_JNHT01000012.1
NZ_LYGP01000037.1
NZ_LYFX01000069.1
NZ_NIIS01000029.1
NZ_LYGW01000046.1
NZ_LYGM01000021.1
NZ_LYJN01000306.1
NZ_QMIL01000039.1
NZ_QNGR01000083.1
NZ_MZNY01000096.1
NZ_NIIP01000055.1
NZ_RJVQ01000027.1
NZ_LMQW01000042.1
NZ_KV757131.1
NZ_BDDW01000050.1
NZ_RHGE01000137.1
NZ_CAAAGZ010000206.1
NZ_CAAAFQ010000058.1
NZ_CAAAFO010000088.1
NZ_CCCL010000037.1
NZ_NKJL01000141.1
NZ_NRJX01000112.1
NZ_JSYQ01000123.1
NZ_LYFO01000005.1
NZ_FYEP01000093.1
NZ_LYHE01000091.1
NZ_PQUY01000126.1
NZ_NRKJ01000109.1
NZ_NROB01000270.1
NZ_NRMM01000055.1
NZ_PCMU01000019.1
NZ_LYHG01000190.1
NZ_LYHX01000015.1
NZ_MLCF01000206.1
NZ_LYGW01000132.1
NZ_MZNY01000081.1
NZ_VAMQ01000097.1
NZ_PQUF01000071.1
NZ_PQUZ01000070.1
NZ_PQUN01000067.1
NZ_NRNN01000045.1
NZ_JH725007.1
NZ_LYGX01000108.1
NZ_LYGZ01000081.1
NZ_MIKO01000029.1
NZ_PQUL01000101.1
NZ_PQUV01000070.1
NZ_SNTZ01000026.1
NZ_LYFI01000021.1
NZ_LYHF01000064.1
NZ_LYFV01000348.1
NZ_LYFX01000070.1
NZ_NRKG01000067.1
NZ_PQUC01000065.1
NZ_UUOW01000131.1
NZ_PJIN01000062.1
NZ_NKJM01000189.1
NZ_SEMB01000080.1
NZ_MOWU01000028.1
NZ_LYFW01000192.1
NZ_JGVB01000113.1
NZ_MIKN01000024.1
NZ_BJEQ01000042.1
NZ_QVMU01000086.1
NZ_RJJX01000054.1
NZ_CAAAFS010000202.1
NZ_CAAAHB010000197.1
NZ_CAAAFT010000285.1
NZ_UWGU01000106.1
NZ_FUVX01001549.1
NZ_MTQH01000409.1
NZ_PYPV01000285.1
NZ_PQBL01000321.1
NZ_UWDA01000558.1
NZ_ADJX01000029.1
NZ_JXNX01000254.1
NZ_BGNB01000113.1
NZ_NUDD01000135.1
NZ_QGDC01000028.1
NZ_MVKD01000061.1
NZ_UILJ01000262.1
NZ_NUKM01000083.1
NZ_PHNZ01000277.1
NZ_LYIY01000059.1
NZ_MKQO01000022.1
NZ_PCYT01000191.1
NZ_SACX01000151.1
NZ_QNGH01000019.1
NW_017385161.1
NW_017384593.1
NZ_LYJN01000150.1
NW_007292391.1
NW_007288881.1
NW_007288129.1
NW_007294045.1
NW_007293157.1
NW_007291969.1
NW_007292170.1
NZ_SRJI01000919.1
NW_007293779.1
NW_007294417.1
NW_007329028.1
NW_007311934.1
NW_010293909.1
NW_007290776.1
NW_007290863.1
NW_010317624.1
NW_007288224.1
NW_007291341.1
NW_007294367.1
NW_007292630.1
NW_009647285.1
NW_010338477.1
NW_007290968.1
NZ_LYJL01000369.1
NW_007291601.1
NW_007290152.1
NW_010294800.1
NW_010330360.1
NW_010584560.1
NW_007290594.1
NW_010319096.1
NW_010319119.1
NW_007290313.1
NW_009953261.1
NW_007289523.1
NW_009958504.1
NW_007288861.1
NW_010577951.1
NW_010347428.1
NW_010296692.1
NW_014601180.1
NW_014578953.1
NW_006799644.1
NW_006782070.1
NW_006791291.1
NW_006793633.1
NW_006775898.1
NZ_KE359813.1
NW_016080380.1
NW_017607345.1
NW_003008229.1
NW_021762438.1
NW_021764066.1
NW_021774366.1
NW_021764399.1
NW_021774634.1
NW_021773234.1
NW_021768561.1
NW_021770131.1
NW_021773045.1
NW_021772070.1
NZ_MRTO01000050.1
NZ_LOQE01000112.1
NZ_UTEA01000317.1
NZ_BFCS01000311.1
NZ_RXOV01000033.1
NZ_CSAF01000477.1
NZ_NQQK01000036.1
NZ_MPRK01000378.1
NW_016845951.1
NW_011276322.1
NW_011233887.1
NW_011302391.1
NW_011279906.1
NW_011132109.1
NW_011276396.1
NW_016069898.1
NW_016074206.1
NW_016069896.1
NW_016074603.1
NW_016069894.1
NW_016076955.1
NW_016069892.1
NW_016074718.1
NW_016069890.1
NW_016074733.1
NZ_FLZB01000375.1
NZ_UVXY01000594.1
NZ_FLYT01000257.1
NZ_NKKU01000270.1
NZ_UIMZ01000556.1
NZ_QDSM01000041.1
NZ_BDQM01000537.1
NZ_PEIY01000053.1
NZ_SEMC01000058.1
NZ_UIHI01000118.1
NZ_SEMD01000053.1
NZ_UIIL01000194.1
NZ_PYPZ01000295.1
NZ_QVDH01000124.1
NZ_JTJA01000082.1
NZ_CCTT01000002.1
NZ_CVPH01000016.1
NZ_BGRS01000122.1
NZ_FRED01000178.1
NZ_FRXU01000178.1
NZ_PCFY01000179.1
NZ_CZVX01000126.1
NZ_LCSI01000046.1
NZ_UVXY01000375.1
NZ_QLAN01000122.1
NW_012022316.1
NW_011247589.1
NW_011975441.1
NW_007288628.1
NW_007291519.1
NZ_JRUE01000132.1
NZ_JRUE01000161.1
NZ_PITP01000864.1
NZ_PIZE01000046.1
NZ_PWCF01000192.1
NW_006777867.1
NW_006790825.1
NW_006769232.1
NZ_ALNR01000176.1
NZ_FLZL01000984.1
NZ_NURO01000082.1
NZ_MPTV01000107.1
NZ_AVEA02000486.1
NZ_QLCX01000088.1
NZ_NUPO01000101.1
NZ_UFDY01000047.1
NZ_PVDJ01000025.1
NZ_QLBC01000074.1
NZ_MSLT01000005.1
NZ_UIMF01000108.1
NZ_QLAI01000107.1
NZ_BGTG01000053.1
NZ_CAAAFR010000105.1
NW_013656417.1
NW_006775162.1
NW_006796806.1
NW_006769586.1
NW_006773787.1
NW_006792751.1
NW_006774769.1
NW_006782385.1
NW_006788705.1
NW_006779945.1
NW_017598294.1
NW_010828760.1
NZ_NNSQ01000331.1
NZ_MSEE01000116.1
NZ_MSAP01000095.1
NZ_NPOA01000134.1
NZ_NBYL01000023.1
NZ_NBYL01000024.1
NZ_MSAR01000168.1
NZ_MSAQ01000103.1
NZ_LFVW01001252.1
NZ_NKKT01000291.1
NW_018010489.1
NW_017996261.1
NW_018007790.1
NW_017993053.1
NW_018016004.1
NW_018000521.1
NW_018010205.1
NW_017999671.1
NW_017996584.1
NW_017995490.1
NW_007287723.1
NW_007289571.1
NW_009952412.1
NW_007288823.1
NW_009648810.1
NW_009245576.1
NW_007290347.1
NW_007290070.1
NW_007289373.1
NW_009245219.1
NW_009647113.1
NW_009954621.1
NW_010314683.1
NW_010328157.1
NW_007291872.1
NW_006773259.1
NW_006770162.1
NW_006772041.1
NW_006769507.1
NW_006793875.1
NW_006791237.1
NW_006785142.1
NW_006779720.1
NW_002990670.1
NW_003316788.1
NW_003316331.1
NW_003317229.1
NZ_FLZE01000277.1
NZ_FLZM01000269.1
NZ_FLZF01000141.1
NZ_FLZF01000161.1
NZ_FLYS01000206.1
NZ_FLZD01000267.1
NZ_BFCN01000576.1
NZ_FLZH01000120.1
NZ_PREU01000052.1
NZ_FPLR01000924.1
NZ_QGGD01000044.1
NZ_ML146322.1
NZ_ML146462.1
NZ_PNRA02000084.1
NZ_QLNP01000036.1
NZ_LYXN01000073.1
NZ_LYHR01000164.1
NZ_PUBZ01000068.1
NZ_JQCU01000235.1
NZ_QFWQ01000025.1
NZ_SPPZ01000159.1
NZ_SMZJ01000107.1
NZ_PPDJ01000045.1
NZ_QNUR01000426.1
NZ_NHPK02000431.1
NZ_RZHJ01000074.1
NZ_SNAQ01000089.1
NZ_ML146620.1
NZ_LYIH01000091.1
NZ_QEHL01000071.1
NZ_NIIU01000082.1
NZ_MOMI01000235.1
NZ_LYFQ01000088.1
NZ_PEBQ01000039.1
NZ_MAYB01000029.1
NZ_QXFH01000039.1
NZ_NBYD01000087.1
NZ_NJNO01000563.1
NZ_SJEF01000161.1
NZ_ML236216.1
NZ_LYMU01000071.1
NZ_NGUX01000111.1
NZ_SGPH01000079.1
NZ_JGVG01000029.1
NZ_QLAN01000147.1
NZ_SLTR01000077.1
NZ_NRLD01000013.1
NZ_PRKY01000190.1
NZ_PGGZ01000062.1
NZ_RZUM01000084.1
NZ_LYHD01000057.1
NZ_VHOB01000160.1
NZ_JEZH01000195.1
NZ_MSFE01000025.1
NZ_VFBL01000062.1
NZ_NSBO01000111.1
NZ_RDQT01000042.1
NZ_NRNV01000033.1
NZ_AKZK01000205.1
NZ_NSBP01000111.1
NZ_JTEB01000090.1
NZ_JGDK01000061.1
NZ_NSBL01000132.1
NZ_PYPZ01000333.1
NZ_LYEX01000044.1
NZ_LYHM01000039.1
NZ_RDCM01000141.1
NZ_JGVD01000102.1
NZ_QQBJ01000087.1
NZ_QYUS01000034.1
NZ_NRNL01000173.1
NZ_RDCN01000143.1
NZ_PPDJ01000044.1
NZ_PDNI01000081.1
NZ_MOSJ01000399.1
NZ_SRJB01000017.1
NZ_NWUA01000036.1
NZ_NSBM01000102.1
NZ_MOMH01000099.1
NZ_PNOZ01000192.1
NZ_NGUY01000041.1
NZ_NMVR01000173.1
NZ_RSEV01000066.1
NZ_SUSS01000085.1
NZ_RQIW01000062.1
NZ_CJEZ01000049.1
NZ_CJFD01000046.1
NZ_CEYG01000037.1
NZ_PDHT01000101.1
NZ_SEMD01000039.1
NZ_SEMB01000059.1
NZ_MSFF01000096.1
NZ_CGUB01000045.1
NZ_LMGO01000004.1
NZ_NWTY01000006.1
NZ_SRII01000066.1
NZ_PNOX01000009.1
NZ_CJGE01000045.1
NZ_QGJA01000069.1
NZ_VFBI01000064.1
NZ_PDVO02000217.1
NZ_QYUT01000042.1
NZ_LYGO01000058.1
NZ_CVGD01000087.1
NZ_SEIO01000119.1
NZ_NSBQ01000113.1
NZ_CGMO01000064.1
NZ_CMKS01000095.1
NZ_SGWA01000074.1
NZ_PYPV01000223.1
NZ_LYLK01000038.1
NZ_SWCU01000121.1
NZ_NIIP01000037.1
NZ_SEMC01000056.1
NZ_LUKC01000106.1
NZ_NIIR01000099.1
NZ_STGB01000008.1
NZ_RQSQ01000046.1
NZ_SGTG01000035.1
NZ_QETM01000070.1
NW_017384985.1
NW_011165632.1
NW_011165599.1
NW_011165592.1
NW_011165575.1
NW_011247637.1
NW_011302119.1
NW_011205195.1
NW_011117005.1
NW_011165567.1
NW_011292506.1
NW_011220831.1
NW_011146683.1
NW_011119013.1
NW_011124834.1
NW_011131903.1
NW_011129045.1
NW_011140211.1
NW_011120865.1
NW_011188497.1
NW_011165535.1
NW_011135894.1
NZ_PYPV01000438.1
NZ_PYPZ01000149.1
NZ_BFCK01000830.1
NZ_BADD01000209.1
NZ_FREJ01000116.1
NZ_FRYA01000116.1
NZ_BHGJ01000326.1
NZ_PYPV01000430.1
NZ_CDFS01000205.1
NW_003001093.1
NW_003001095.1
NW_003001096.1
NW_003001097.1
NW_003001099.1
NW_003001109.1
NW_002995841.1
NW_003001115.1
NZ_UWES01000015.1
NZ_BCMN01000097.1
NZ_AVCR02000230.1
NW_006799151.1
NW_003946624.1
NZ_JQCU01000065.1
NZ_PEJF01000039.1
NZ_FLZL01000640.1
NZ_FLZL01000534.1
NZ_FLZL01000675.1
NZ_CDFS01000180.1
NZ_QNGU01000194.1
NZ_QNGU01000181.1
NZ_QNGP01000626.1
NW_010327097.1
NW_007294320.1
NW_010335865.1
NW_007287928.1
NW_007291937.1
NW_007293814.1
NW_007293268.1
NW_007310568.1
NW_007292365.1
NW_007288507.1
NW_007293699.1
NW_007293977.1
NZ_LYJO01000129.1
NW_007292684.1
NW_007293005.1
NW_007327881.1
NW_007291293.1
NW_007292256.1
NW_007339461.1
NW_007324907.1
NW_007292265.1
NW_018000138.1
NW_018002549.1
NW_018001070.1
NW_018001364.1
NW_017996149.1
NW_018005483.1
NW_018005880.1
NW_017992452.1
NZ_RQSQ01000164.1
NW_006772813.1
NW_006797450.1
NW_006772917.1
NZ_FLZL01000857.1
NZ_UVXY01000226.1
NZ_FLZL01000154.1
NZ_FLZL01000691.1
NZ_FLZL01000750.1
NZ_FLZL01000477.1
NZ_UYIH01000107.1
NW_014578426.1
NW_014579493.1
NW_007292353.1
NW_014610724.1
NW_011952839.1
NW_011948587.1
NZ_FTRP01000055.1
NZ_LRDK01000077.1
NZ_JYDX01000115.1
NZ_JXTS01000069.1
NZ_FZRL01000039.1
NZ_JYDX01000112.1
NZ_LFWE01000031.1
NW_002709010.1
NW_002537755.1
NW_017576383.1
NZ_ML236255.1
NZ_QNWA01000080.1
NW_017990396.1
NW_017990385.1
NW_017990071.1
NW_017989962.1
NW_017989899.1
NW_019792850.1
NZ_PTOB01000072.1
NZ_QAXQ01000116.1
NW_011935827.1
NW_011939387.1
NW_011938377.1
NW_011939120.1
NW_007611617.1
NW_016084691.1
NW_016066474.1
NZ_JOKM01000043.1
NZ_JOKM01000009.1
NZ_JOKM01000036.1
NZ_JOKM01000047.1
NZ_JOKM01000101.1
NZ_JOOZ01000162.1
NZ_JOOZ01000147.1
NZ_JOKM01000004.1
NW_016080486.1
NW_006780580.1
NW_006789048.1
NW_006785622.1
NW_003001848.1
NW_003316784.1
NW_003316470.1
NW_003317121.1
NW_003316894.1
NW_003316498.1
NW_013655736.1
NW_013656440.1
NW_013655949.1
NW_013655908.1
NW_013655486.1
NW_013655873.1
NZ_LRDM01000050.1
NZ_LVEX01000042.1
NZ_LVFE01000034.1
NZ_PPBU01000003.1
NZ_PPBV01000003.1
NZ_LFWE01000035.1
NZ_FSEP01000013.1
NZ_NAGP01000108.1
NZ_JYDZ01000065.1
NZ_LYRU01000839.1
NZ_LWTR01000793.1
NZ_FVYS01000039.1
NZ_LRDK01000072.1
NZ_LVFB01000034.1
NZ_QELS01000201.1
NZ_VEZH01000046.1
NZ_FLQN01000067.1
NZ_FLPO01000066.1
NZ_PTLV01000019.1
NZ_FZTR01000183.1
NZ_UIKG01000141.1
NZ_UIHZ01000162.1
NZ_QMCA01000130.1
NZ_VDGM01000192.1
NZ_QMBX01000005.1
NZ_RQZD01000145.1
NZ_OFYE01000046.1
NZ_OFXE01000075.1
NZ_OGBX01000056.1
NZ_OFZT01000057.1
NZ_OFYR01000071.1
NZ_OGAL01000079.1
NZ_OFVY01000041.1
NZ_OFVJ01000041.1
NZ_OGAA01000034.1
NZ_OGAM01000074.1
NZ_OFZP01000066.1
NZ_OGAC01000058.1
NZ_OFVH01000054.1
NZ_OFVW01000081.1
NZ_OGAW01000055.1
NZ_OFXG01000062.1
NZ_OFZQ01000078.1
NZ_OFYU01000052.1
NZ_OFVQ01000059.1
NZ_OFZN01000086.1
NZ_OGAB01000053.1
NZ_OGBU01000062.1
NZ_OFZR01000039.1
NZ_OFVR01000074.1
NZ_OGAG01000075.1
NZ_OFZD01000072.1
NZ_OFVV01000077.1
NZ_OFTW01000057.1
NZ_OFYG01000042.1
NZ_OFZB01000072.1
NZ_OGAJ01000026.1
NZ_OFUH01000074.1
NZ_OFVX01000079.1
NZ_OFWD01000068.1
NZ_PHTI01000027.1
NZ_QPTN01000041.1
NZ_QPRL01000183.1
NZ_QPRU01000164.1
NZ_VFCC01000231.1
NZ_VFCF01000154.1
NZ_OMNK01000201.1
NZ_LQZJ01000008.1
NZ_FUTE01000031.1
NZ_FUTZ01000030.1
NZ_QEXE01000109.1
NZ_QEXF01000070.1
NZ_QEXC01000092.1
NZ_QEXB01000328.1
NZ_QEXJ01000076.1
NZ_SPPI01000099.1
NZ_CSZS01001061.1
NZ_CSWW01000185.1
NZ_CSVB01000042.1
NZ_CSUU01000049.1
NZ_RQYO01000121.1
NZ_PIXL01000056.1
NZ_QFBE01000015.1
NZ_RQZA01000044.1
NZ_QHIV01000140.1
NZ_QHIV01000139.1
NZ_FSET01000023.1
NZ_FVFY01000011.1
NZ_FSES01000023.1
NZ_FVVT01000010.1
NZ_FVJE01000015.1
NZ_FVHK01000018.1
NZ_FVBA01000017.1
NZ_FVFW01000018.1
NZ_FVIJ01000019.1
NZ_FVAL01000020.1
NZ_FVLO01000033.1
NZ_FVMO01000051.1
NZ_FVIR01000068.1
NZ_FSER01000028.1
NZ_FXVI01000109.1
NZ_FXVP01000171.1
NZ_FXVS01000053.1
NZ_FXWA01000162.1
NZ_FVYU01000033.1
NZ_FWDB01000019.1
NZ_FSDV01000025.1
NZ_FWCU01000010.1
NZ_FVLB01000088.1
NZ_FVYV01000037.1
NZ_FSEF01000031.1
NZ_FSGP01000033.1
NZ_FSGN01000030.1
NZ_FSBN01000017.1
NZ_FVYX01000114.1
NZ_FVLL01000011.1
NZ_FVNY01000017.1
NZ_FVYC01000045.1
NZ_FVFR01000045.1
NZ_FSCC01000014.1
NZ_FVYJ01000016.1
NZ_FVFX01000027.1
NZ_FVKN01000026.1
NZ_FVQJ01000034.1
NZ_FVJW01000013.1
NZ_FSFW01000029.1
NZ_FVOV01000027.1
NZ_FSCX01000031.1
NZ_FSGZ01000020.1
NZ_FSHJ01000028.1
NZ_FSHN01000032.1
NZ_FSHQ01000016.1
NZ_FSCZ01000015.1
NZ_FSGD01000035.1
NZ_FSDI01000036.1
NZ_FSBV01000025.1
NZ_FSBL01000018.1
NZ_SAZC01000077.1
NZ_FSDE01000025.1
NZ_FSKQ01000010.1
NZ_FSHI01000020.1
NZ_FWCM01000043.1
NZ_FSED01000029.1
NZ_FSCD01000023.1
NZ_FSAM01000019.1
NZ_FRZH01000035.1
NZ_FSBK01000029.1
NZ_FSIU01000022.1
NZ_FSFY01000014.1
NZ_FSCQ01000017.1
NZ_FSHG01000014.1
NZ_FRYN01000020.1
NZ_FSKJ01000020.1
NZ_FSKT01000034.1
NZ_FSKX01000073.1
NZ_FVHI01000016.1
NZ_FSKO01000034.1
NZ_FSJW01000008.1
NZ_FSQQ01000024.1
NZ_FVIV01000015.1
NZ_FSLB01000076.1
NZ_FVJF01000014.1
NZ_FSHU01000022.1
NZ_FSLU01000017.1
NZ_FSKR01000080.1
NZ_FVOZ01000015.1
NZ_FSLV01000033.1
NZ_FSDL01000020.1
NZ_FSLA01000022.1
NZ_FSKK01000020.1
NZ_FSKI01000020.1
NZ_FSIQ01000018.1
NZ_FSKF01000015.1
NZ_FSDJ01000017.1
NZ_FSEK01000010.1
NZ_FSIF01000025.1
NZ_FVOK01000011.1
NZ_FVOP01000012.1
NZ_FVJM01000027.1
NZ_FVLD01000062.1
NZ_FVWM01000030.1
NZ_FVFS01000030.1
NZ_FVJR01000049.1
NZ_FVKT01000022.1
NZ_FVKT01000024.1
NZ_FVKQ01000018.1
NZ_FVNH01000028.1
NZ_FVGL01000020.1
NZ_FVQI01000015.1
NZ_FVMH01000020.1
NZ_FVIQ01000022.1
NZ_FVHC01000032.1
NZ_FVTZ01000022.1
NZ_FVHF01000020.1
NZ_FVGX01000013.1
NZ_CBPL010000032.1
NZ_CBNZ010000033.1
NZ_JWHR01000140.1
NZ_FVGY01000012.1
NZ_FVAT01000010.1
NZ_FVLW01000006.1
NZ_FVIP01000008.1
NZ_FVAK01000010.1
NZ_FVIA01000006.1
NZ_FVQH01000009.1
NZ_FVLI01000010.1
NZ_FVLY01000006.1
NZ_FVEF01000006.1
NZ_FVGN01000016.1
NZ_FVYN01000004.1
NZ_FVQL01000005.1
NZ_FVMT01000020.1
NZ_FVJI01000017.1
NZ_FVIN01000005.1
NZ_FVKE01000015.1
NZ_FVLV01000005.1
NZ_FVIY01000024.1
NZ_FVSX01000014.1
NZ_FVNP01000012.1
NZ_FVNF01000025.1
NZ_FVHT01000015.1
NZ_FVJO01000009.1
NZ_FVII01000012.1
NZ_FWCN01000012.1
NZ_FVAI01000013.1
NZ_FVHN01000008.1
NZ_FVPH01000067.1
NZ_FVBS01000014.1
NZ_FVJD01000014.1
NZ_FVUH01000013.1
NZ_QPGR01000045.1
NZ_RQVB01000021.1
NZ_RQVJ01000015.1
NZ_RQYD01000131.1
NZ_RQYH01000254.1
NZ_RQYK01000254.1
NZ_RQYR01000083.1
NZ_SPPQ01000400.1
NZ_SPPZ01000301.1
NZ_RQZI01000052.1
NZ_VFBX01000276.1
NZ_FSNC01000028.1
NZ_FVPU01000015.1
NZ_FVHS01000033.1
NZ_FSLT01000020.1
NZ_FSMB01000018.1
NZ_FVPW01000005.1
NZ_UIIR01000320.1
NZ_UIIB01000238.1
NZ_OFXS01000028.1
NZ_QEWJ01000173.1
NZ_FVKO01000020.1
NZ_FVOO01000002.1
NZ_OFWO01000067.1
NZ_FVOS01000019.1
NZ_QMBS01000004.1
NZ_QMBV01000041.1
NZ_UIIG01000233.1
NZ_PJVY01000202.1
NZ_PJVX01000201.1
NZ_NSLJ01000127.1
NZ_NXIR01000258.1
NZ_NNBW01000556.1
NZ_UIKF01000114.1
NZ_VCLN01000019.1
NZ_UFYA01000003.1
NZ_UAPR01000025.1
NZ_QEXJ01000053.1
NZ_JYEB01000032.1
NZ_FVGR01000016.1
NZ_LRDL01000077.1
NZ_FVGJ01000019.1
NZ_LFWE01000030.1
NZ_FVGK01000038.1
NZ_LVEX01000056.1
NZ_LRDM01000034.1
NZ_JYDZ01000072.1
NZ_LRDJ01000012.1
NZ_KQ971300.1
NZ_LRDJ01000054.1
NZ_PHTH01000039.1
NZ_JXTS01000051.1
NZ_LFWE01000036.1
NZ_SPPZ01000260.1
NZ_JYEA01000048.1
NZ_LRDJ01000018.1
NZ_JXTR01000074.1
NZ_JYDX01000103.1
NZ_LRDJ01000046.1
NZ_LVET01000031.1
NW_020070664.1
NW_019183865.1
NW_002995837.1
NW_013994438.1
NW_013994439.1
NW_013987282.1
NW_016897042.1
NW_016847999.1
NW_001509459.1
NW_016870738.1
NW_001509706.1
NW_021019262.1
NW_016588635.1
NW_016589358.1
NW_016589538.1
NW_016589220.1
NW_011229253.1
NW_021779574.1
NW_011285319.1
NW_011146831.1
NW_011292162.1
NW_011233886.1
NW_021789435.1
NW_021800543.1
NW_020137358.1
NW_021790905.1
NW_020137003.1
NW_020142389.1
NW_021800957.1
NW_021797502.1
NW_020138989.1
NW_021800391.1
NZ_LYJO01000460.1
NW_009244246.1
NW_007291763.1
NW_007294436.1
NW_007293512.1
NW_007292149.1
NW_009648180.1
NW_007291378.1
NW_010585427.1
NW_007292470.1
NW_010319487.1
NW_009647363.1
NW_007291462.1
NW_007288868.1
NW_009953137.1
NW_007290747.1
NW_009952018.1
NW_007288602.1
NZ_LYHQ01000004.1
NZ_LYHJ01000060.1
NW_020450509.1
NW_008999950.1
NZ_LYJO01000282.1
NW_007291448.1
NW_007289459.1
NW_009648512.1
NW_010323985.1
NZ_LYJN01000074.1
NW_007292352.1
NZ_SJCO01000282.1
NW_007293191.1
NW_001852455.1
NW_001852482.1
NW_001852471.1
NW_001852467.1
NW_001852453.1
NW_001852452.1
NW_001852451.1
NW_001852436.1
NW_001852349.1
NW_001852480.1
NW_001852474.1
NW_001852477.1
NW_001852437.1
NW_001852479.1
NW_001852433.1
NW_001852435.1
NW_001852442.1
NW_001852434.1
NW_001852444.1
NW_001852438.1
NW_001852446.1
NW_001852454.1
NW_001852447.1
NW_001852443.1
NW_001852476.1
NW_001852465.1
NW_001852481.1
NW_001852478.1
NW_001852440.1
NW_001852449.1
NW_001852475.1
NW_001852445.1
NW_001852439.1
NW_001852462.1
NW_001852483.1
NW_001852441.1
NW_001852450.1
NW_001852460.1
NW_001852458.1
NW_001852469.1
NW_001852459.1
NW_001852470.1
NW_001852461.1
NW_011939132.1
NW_011285186.1
NW_011135919.1
NW_011292507.1
NW_011285166.1
NW_011285162.1
NW_011285158.1
NW_011292508.1
NW_011292514.1
NW_011292563.1
NW_011292571.1
NW_011292572.1
NW_011285103.1
NW_011292618.1
NW_011292637.1
NW_011292680.1
NW_011292683.1
NW_011292689.1
NW_011285062.1
NW_011292690.1
NW_011302331.1
NW_011279872.1
NW_011279865.1
NW_011302368.1
NW_011302369.1
NW_011279832.1
NW_011322309.1
NW_011302359.1
NW_011292805.1
NW_011292521.1
NW_011302294.1
NW_011302268.1
NW_011302267.1
NW_011302265.1
NW_011302263.1
NW_011302262.1
NW_011302291.1
NW_011302261.1
NW_011302260.1
NW_011302292.1
NW_011302258.1
NW_011302270.1
NW_011302295.1
NW_011302257.1
NW_011302256.1
NW_011302254.1
NW_011302253.1
NW_011302220.1
NW_011302218.1
NW_011292812.1
NW_011279820.1
NW_011302286.1
NW_011302284.1
NW_011302282.1
NW_011302285.1
NW_011302281.1
NW_011302280.1
NW_011302279.1
NW_011302278.1
NW_011302277.1
NW_011302276.1
NW_011302275.1
NW_011302269.1
NW_011302274.1
NW_011302287.1
NW_011302288.1
NW_011302273.1
NW_011302289.1
NW_011302272.1
NW_011302290.1
NW_011302271.1
NW_011302283.1
NW_011285029.1
NW_011285100.1
NW_011285095.1
NW_011302259.1
NW_011285099.1
NW_011302240.1
NW_011302246.1
NW_011302239.1
NW_011302237.1
NW_011302235.1
NW_011302234.1
NW_011302232.1
NW_011302231.1
NW_011292542.1
NW_011292539.1
NW_011292538.1
NW_011302205.1
NW_011292537.1
NW_011302245.1
NW_011285154.1
NW_011302247.1
NW_011302248.1
NW_011302249.1
NW_011302250.1
NW_011302251.1
NW_011292551.1
NW_011292594.1
NW_011292635.1
NW_011292669.1
NW_011292670.1
NW_011292671.1
NW_011292672.1
NW_011292673.1
NW_011292535.1
NW_011279827.1
NW_011279846.1
NW_011292756.1
NW_011279847.1
NW_011292758.1
NW_011279850.1
NW_011302319.1
NW_011292766.1
NW_011302318.1
NW_011292768.1
NW_011292769.1
NW_011302317.1
NW_011302315.1
NW_011285032.1
NW_011292814.1
NW_011302185.1
NW_011302186.1
NW_011302188.1
NW_011302189.1
NW_011285083.1
NW_011285091.1
NW_011302194.1
NW_011285151.1
NW_011285152.1
NW_011285153.1
NW_011292536.1
NW_011292813.1
NW_011274403.1
NW_017643420.1
NW_011302252.1
NW_011321491.1
NW_011292767.1
NW_011302212.1
NW_011302198.1
NW_011302200.1
NW_011302197.1
NW_011302196.1
NW_011302195.1
NW_011302193.1
NW_011302192.1
NW_011302190.1
NW_011292750.1
NW_011292751.1
NW_011292773.1
NW_011292765.1
NW_011292764.1
NW_011292762.1
NW_011292757.1
NW_011292755.1
NW_011292754.1
NW_011292570.1
NW_011292675.1
NW_011292681.1
NW_011292682.1
NW_011292684.1
NW_011292737.1
NW_011292740.1
NW_011292668.1
NW_011292741.1
NW_011292745.1
NW_011302199.1
NW_011292747.1
NW_011292749.1
NW_011302204.1
NW_011302202.1
NW_011302201.1
NW_011292513.1
NW_011285194.1
NW_011285157.1
NW_011292678.1
NW_008862507.1
NW_011285037.1
NW_011285018.1
NW_011285013.1
NW_011284990.1
NW_016874102.1
NW_006774728.1
NW_016080420.1
NW_017253042.1
NW_021758669.1
NW_021760044.1
NW_021776938.1
NW_021779685.1
NW_021775178.1
NW_021778854.1
NW_021762548.1
NW_011236386.1
NW_011274365.1
NW_011231897.1
NW_011155145.1
NW_011276349.1
NW_011231945.1
NW_011240285.1
NW_011279377.1
NW_011165572.1
NW_011203055.1
NW_011506827.1
NW_011203056.1
NW_011232141.1
NW_011233719.1
NW_011203057.1
NW_011247641.1
NW_006782407.1
NW_006787483.1
NW_006797741.1
NW_006791549.1
NW_006775983.1
NW_006784033.1
NZ_QNUV01000045.1
NZ_LYKY01000087.1
NZ_LYIE01000021.1
NZ_VAMN01000086.1
NZ_NIHY01000084.1
NZ_NIIC01000087.1
NZ_NIIG01000071.1
NZ_QNUV01000044.1
NZ_VAMH01000106.1
NZ_VAMJ01000091.1
NZ_VAQX01000074.1
NZ_NIIE01000081.1
NZ_LMMY01000002.1
NZ_QVNU01000021.1
NZ_VAMK01000059.1
NW_008724070.1
NW_009466703.1
NZ_VAMO01000151.1
NZ_VAML01000065.1
NZ_VAMI01000127.1
NZ_VAMF01000079.1
NZ_VAMG01000088.1
NZ_VAMM01000095.1
NZ_LMQD01000020.1
NZ_LMRQ01000011.1
NZ_LMPK01000017.1
NW_008750764.1
NZ_RBVL01000155.1
NW_162870.1
NW_011948924.1
NW_011285435.1
NW_011953014.1
NZ_QFLT01000233.1
NZ_QFLR01000447.1
NZ_QFLT01000127.1
NZ_QFLX01000188.1
NZ_QFLT01000098.1
NZ_RQSQ01000175.1
NZ_QFLT01000062.1
NW_006770386.1
NW_006782546.1
NW_006777408.1
NW_006790635.1
NW_006776784.1
NW_006780030.1
NW_006781609.1
NW_006771200.1
NW_006795073.1
NW_006798938.1
NZ_LRQW01000010.1
NW_016892004.1
NW_011236632.1
NW_011259675.1
NW_016816511.1
NW_011140550.1
NW_017849720.1
NW_007288888.1
NW_007294360.1
NW_007289077.1
NZ_QMKD01000143.1
NZ_MPFZ01000049.1
NZ_LYJO01000003.1
NW_007333261.1
NZ_LYJN01000005.1
NZ_QMKB01000164.1
NW_007289158.1
NW_007292795.1
NW_007294006.1
NW_007289433.1
NW_007287299.1
NW_010316125.1
NW_007288384.1
NW_010583828.1
NW_010310579.1
NW_010341271.1
NW_007293907.1
NW_007287372.1
NW_010585481.1
NW_007293493.1
NZ_AUPO01000017.1
NW_007289381.1
NW_007288826.1
NW_007290321.1
NW_009243282.1
NW_007287892.1
NW_007293706.1
NW_007287547.1
NW_007327161.1
NZ_LYJO01000268.1
NW_007292854.1
NW_007291120.1
NW_010311860.1
NW_007292738.1
NW_007288261.1
NW_007291549.1
NZ_SJCO01000091.1
NZ_SRJI01000138.1
NW_007287796.1
NW_007293840.1
NW_007292753.1
NW_016074717.1
NZ_JOPA01000062.1
NZ_BAMW01000069.1
NW_016075393.1
NZ_PYPV01000250.1
NZ_QPHZ01000444.1
NZ_QKWA01000034.1
NZ_NVAE01000025.1
NZ_PYPZ01000617.1
NZ_CDFS01000196.1
NZ_QNGV01000078.1
NZ_LFHI01000216.1
NZ_FWEH01000134.1
NW_016035373.1
NW_016072955.1
NW_016035406.1
NZ_LYIQ01000020.1
NZ_LYFB01000008.1
NZ_QDDY01000142.1
NZ_MRAA01000127.1
NZ_LJRX01000694.1
NZ_SLTR01000318.1
NZ_NIIS01000019.1
NZ_RQTF01000739.1
NZ_SGPH01000085.1
NZ_MOSJ01000384.1
NZ_VHOB01000291.1
NZ_MOMI01000213.1
NZ_FPMP01000124.1
NZ_LYII01000042.1
NZ_RXEV01000056.1
NZ_LYGA01000027.1
NZ_SJEF01000153.1
NZ_LYHD01000026.1
NZ_PDDQ01000210.1
NZ_QNWA01000063.1
NZ_RSEV01000072.1
NZ_NTBN01000053.1
NZ_NTBZ01000053.1
NZ_RXEC01000031.1
NZ_PDHT01000136.1
NZ_SDOE01000038.1
NZ_RHJC01000042.1
NZ_NGUX01000094.1
NZ_NGUY01000050.1
NZ_LVYA01000129.1
NZ_NSBM01000104.1
NZ_VEWS01000021.1
NZ_SGTB01000048.1
NZ_SGTR01000027.1
NZ_QQBJ01000055.1
NZ_PNOV01000037.1
NZ_NVPU01000055.1
NZ_PNOX01000010.1
NZ_ML137030.1
NZ_SRII01000049.1
NZ_NTBS01000055.1
NZ_SGTG01000040.1
NZ_LMIE01000025.1
NZ_NTBU01000053.1
NZ_SZWG01000026.1
NZ_SNAA01000060.1
NZ_NGUX01000125.1
NZ_SLTR01000137.1
NZ_LYGO01000069.1
NZ_NGUY01000084.1
NZ_BFCN01000211.1
NZ_SRPG01000674.1
NZ_SDPL01000806.1
NZ_PJRT01000013.1
NZ_UVXY01000299.1
NZ_UTPK01000059.1
NZ_CZJT01000018.1
NZ_LFHI01000258.1
NZ_FWEH01000277.1
NZ_PYPZ01000537.1
NZ_UIKC01000267.1
NW_003790464.1
NW_003793826.1
NW_003792400.1
NW_003790607.1
NW_003791068.1
NW_006792116.1
NW_006781557.1
NW_006797940.1
NW_006770542.1
NW_006792714.1
NW_006791783.1
NW_006795002.1
NW_015358091.1
NW_015351922.1
NW_017460357.1
NW_015358355.1
NW_006799624.1
NW_006787948.1
NW_006793265.1
NW_006790836.1
NW_006787913.1
NW_006771537.1
NW_006785304.1
NW_006772923.1
NW_006798500.1
NW_006777160.1
NW_021800157.1
NW_021794885.1
NW_021797983.1
NW_016035834.1
NW_016082901.1
NW_016073190.1
NW_016035876.1
NW_016035318.1
NW_016035778.1
NW_016035782.1
NW_016070359.1
NW_002625489.1
NZ_GG688301.1
NZ_CDGH01000136.1
NW_011864519.1
NW_006783230.1
NW_006790480.1
NW_017846624.1
NW_017988083.1
NW_021131663.1
NZ_FLZD01000224.1
NZ_FLZM01000325.1
NZ_FLZH01000062.1
NZ_FLZG01000258.1
NZ_BEBG01000018.1
NZ_BDZV01000078.1
NZ_BEDI01000027.1
NZ_BEDS01000027.1
NZ_BEBW01000037.1
NZ_BEAO01000029.1
NZ_BEAF01000015.1
NZ_BDYS01000041.1
NZ_BEAB01000019.1
NW_020135789.1
NW_020138558.1
NZ_FPMP01000036.1
NZ_FPMP01000142.1
NZ_FPMP01000111.1
NZ_FPIK01000323.1
NZ_FPML01000122.1
NZ_FPMP01000063.1
NZ_SUSS01000177.1
NZ_FRRK01000035.1
NZ_LKBX01000028.1
NZ_VIBM01000026.1
NZ_QNGA01000056.1
NZ_AUPO01000127.1
NZ_STGB01000023.1
NZ_PXLY01000065.1
NZ_AKVP01000128.1
NZ_PJIR01000079.1
NZ_PXMO01000068.1
NZ_PXNC01000104.1
NZ_QANL01000006.1
NZ_SGWA01000062.1
NZ_MOWY01000072.1
NZ_NWDQ01000068.1
NZ_NWFI01000036.1
NZ_QKWJ01000187.1
NW_008806310.1
NW_018479587.1
NZ_FLZM01000933.1
NZ_FLZM01000528.1
NZ_FLZF01000367.1
NZ_FLZH01000394.1
NZ_FLZM01000542.1
NZ_FLZM01000729.1
NZ_FLZH01000369.1
NW_001850834.1
NW_001851069.1
NW_001850541.1
NW_001850729.1
NW_001850344.1
NZ_SGPI01000074.1
NW_003205619.1
NZ_QBKZ01000025.1
NZ_QFMC01000414.1
NZ_QFLP01000161.1
NZ_PJIU01000021.1
NZ_LCSG01000033.1
NZ_SIJK01000236.1
NZ_PJIK01000044.1
NZ_QFMC01000340.1
NZ_PJIT01000012.1
NZ_AJVN01000087.1
NZ_NSBQ01000121.1
NZ_PJIS01000035.1
NZ_PJIV01000066.1
NZ_PJII01000066.1
NZ_PJIT01000011.1
NZ_PJIS01000012.1
NZ_NQRP01000020.1
NZ_PVNM01000145.1
NW_007363305.1
NW_017574852.1
NW_001952050.1
NW_001985673.1
NW_001951583.1
NW_001967576.1
NW_002023928.1
NW_002023904.1
NW_001951333.1
NW_001951348.1
NW_001951350.1
NW_001951143.1
NW_001951352.1
NW_001950920.1
NW_001951272.1
NW_001951337.1
NW_001951287.1
NW_001951336.1
NW_001951316.1
NW_001951334.1
NW_001951319.1
NW_001951370.1
NW_001951328.1
NW_001951329.1
NW_001951511.1
NW_001951332.1
NW_002023172.1
NW_002022986.1
NW_001951335.1
NW_001980380.1
NW_001981539.1
NW_001951250.1
NW_001951500.1
NW_001943051.1
NW_002023326.1
NW_002024667.1
NW_001950592.1
NW_001985350.1
NW_002022413.1
NW_001985180.1
NW_001985178.1
NW_001985191.1
NW_002023863.1
NW_002023936.1
NW_001985181.1
NW_002024681.1
NW_002024726.1
NW_001951448.1
NW_001950992.1
NW_001951243.1
NW_001951286.1
NW_001951295.1
NW_001951318.1
NW_001951327.1
NW_001951331.1
NW_001951727.1
NW_001951954.1
NW_001985272.1
NW_002023890.1
NW_002023864.1
NW_002023891.1
NW_002023892.1
NW_002023701.1
NW_002023861.1
NW_002023858.1
NW_002023857.1
NW_002023850.1
NW_002023848.1
NW_002023833.1
NW_002023528.1
NW_002024069.1
NW_002023786.1
NW_002023860.1
NW_002023771.1
NW_001951037.1
NW_001941981.1
NW_002023919.1
NW_002032244.1
NW_002015073.1
NW_016588971.1
NW_016621227.1
NW_016655304.1
NW_012161525.1
NW_016645199.1
NW_016625631.1
NW_016662242.1
NW_016621122.1
NW_012161444.1
NW_016621021.1
NW_007566683.1
NW_016628305.1
NW_016620957.1
NW_016620530.1
NW_016620021.1
NW_015965091.1
NW_016683021.1
NW_016650102.1
NW_015965809.1
NZ_CACK01000750.1
NZ_CACK01000581.1
NZ_CACK01000645.1
NZ_CACK01000419.1
NZ_CTEH01000018.1
NZ_CACK01000180.1
NZ_CACK01000334.1
NZ_POQS01000058.1
NZ_SIJK01000176.1
NZ_POAT01000103.1
NW_016230644.1
NW_016230636.1
NW_016230571.1
NW_016230559.1
NW_016230547.1
NW_016230505.1
NW_016230066.1
NW_016229782.1
NW_016229750.1
NW_016229720.1
NW_016229680.1
NW_016229656.1
NW_016229530.1
NW_016229016.1
NW_016227218.1
NW_016227198.1
NW_016227080.1
NW_016227077.1
NW_016227023.1
NW_016226987.1
NW_016226789.1
NW_016224466.1
NW_016224435.1
NW_016224343.1
NW_016224331.1
NW_016224320.1
NW_016224315.1
NW_016224091.1
NW_016222250.1
NW_016222246.1
NW_016222142.1
NW_016222066.1
NW_016222011.1
NW_016221919.1
NW_016221650.1
NW_016217805.1
NW_016217729.1
NW_016217727.1
NW_016217717.1
NW_016217621.1
NW_016217607.1
NW_016217150.1
NW_016213907.1
NW_016213902.1
NW_016213784.1
NW_016213636.1
NW_016213625.1
NW_016213456.1
NW_016204761.1
NW_016204626.1
NW_016204384.1
NW_016204088.1
NW_016203677.1
NW_016196902.1
NW_016196886.1
NW_016196240.1
NW_016194770.1
NW_016237818.1
NW_016169472.1
NW_016168093.1
NW_016243679.1
NW_016242771.1
NW_016242603.1
NW_011949706.1
NW_011948624.1
NZ_SJCO01000118.1
NW_007293836.1
NW_007290499.1
NW_007291292.1
NW_009246167.1
NW_007293478.1
NZ_SJCO01000068.1
NW_007293316.1
NW_007293529.1
NW_010296715.1
NW_007287910.1
NW_010296602.1
NW_007287351.1
NW_007288918.1
NW_007289658.1
NW_010311412.1
NW_010576849.1
NW_009952310.1
NW_007293813.1
NW_010342615.1
NW_010586317.1
NW_010334969.1
NW_010301869.1
NW_007287206.1
NW_009951845.1
NW_007291042.1
NW_009953238.1
NW_010299262.1
NW_007294430.1
NW_009251416.1
NW_007293686.1
NW_010294228.1
NW_020141772.1
NW_020135124.1
NW_020134491.1
NW_020136939.1
NW_020134990.1
NW_020137429.1
NW_020139229.1
NW_019129450.1
NW_019125146.1
NW_019117627.1
NZ_UVUS01000033.1
NW_019128355.1
NW_019116606.1
NW_006780013.1
NW_006773220.1
NW_006784576.1
NW_006798948.1
NW_006770147.1
NZ_ABVX01000624.1
NZ_ABVX01000746.1
NZ_ABVX01000697.1
NZ_ABVX01000753.1
NZ_ABVX01000353.1
NZ_ABVX01000846.1
NZ_FLZL01000670.1
NZ_FLZL01000260.1
NZ_UIIG01000307.1
NZ_FXXY01000142.1
NZ_UTRS01000030.1
NZ_FLYT01000218.1
NZ_FLZL01000909.1
NZ_FLYU01000173.1
NW_003946476.1
NZ_NPGS01000089.1
NW_021846664.1
NW_021847516.1
NW_011965295.1
NZ_KL476671.1
NZ_UVXS01000035.1
NZ_PNER01000065.1
NZ_SGWA01000066.1
NZ_KL476669.1
NZ_KL476754.1
NW_020067436.1
NW_020069529.1
NW_020068106.1
NW_020066071.1
NW_020072246.1
NW_020065234.1
NW_020071588.1
NW_020066717.1
NW_020094070.1
NZ_AMCK01000132.1
NZ_AMGM01000220.1
NZ_AMGM01000299.1
NZ_AMCK01000154.1
NZ_AMCK01000174.1
NW_018002270.1
NW_017990551.1
NW_017997660.1
NW_018000099.1
NW_017996629.1
NW_018005340.1
NW_017990945.1
NW_018006523.1
NW_018015446.1
NW_021804242.1
NW_020137809.1
NW_010343265.1
NW_009954464.1
NW_007288522.1
NW_007323448.1
NW_007291022.1
NW_010343046.1
NW_007290964.1
NW_007288067.1
NW_010292149.1
NW_007341602.1
NW_007357118.1
NZ_KZ845582.1
NW_014599359.1
NW_021019100.1
NW_021135803.1
NZ_JRUE01000056.1
NZ_RCGN01000076.1
NW_006307231.1
NW_021136646.1
NZ_PWAK01000039.1
NW_006309828.1
NZ_PYFX01000068.1
NW_001510164.1
NW_021021121.1
NW_021020818.1
NW_019678175.1
NW_019680262.1
NW_019674209.1
NW_019674476.1
NW_019677001.1
NW_008990099.1
NW_010340686.1
NW_007287903.1
NW_010578305.1
NW_007292344.1
NW_007292331.1
NW_007293508.1
NZ_LYJN01000476.1
NW_007288133.1
NW_007289919.1
NZ_LYJN01000051.1
NW_007289210.1
NW_007287495.1
NW_010345435.1
NW_007290585.1
NW_010343117.1
NW_007289655.1
NW_007288691.1
NW_007286929.1
NW_009647970.1
NW_009245528.1
NW_010343410.1
NZ_LYJN01000399.1
NW_009243913.1
NW_007292652.1
NW_007289588.1
NW_007288596.1
NW_010347644.1
NW_007287447.1
NW_009953192.1
NW_007287641.1
NW_007293783.1
NW_010296295.1
NW_009955967.1
NW_010333927.1
NW_007289684.1
NZ_LYJO01000174.1
NW_009952742.1
NW_020442577.1
NZ_VARG01000074.1
NZ_VAMQ01000058.1
NZ_VAMP01000048.1
NZ_VAMN01000054.1
NZ_VAMV01000047.1
NZ_VAMZ01000042.1
NZ_VANA01000036.1
NZ_VALO01000057.1
NZ_VALR01000051.1
NZ_VAQV01000056.1
NZ_VARN01000072.1
NZ_LYJG01000102.1
NZ_LYIG01000012.1
NZ_LYIL01000271.1
NZ_LYJE01000071.1
NZ_LYJC01000089.1
NZ_LYJC01000085.1
NZ_VAMP01000042.1
NZ_VAQW01000059.1
NZ_VAMX01000077.1
NZ_VARD01000045.1
NZ_VAQR01000052.1
NZ_VAMF01000035.1
NZ_VAQX01000059.1
NZ_VAMH01000057.1
NZ_VAMO01000061.1
NZ_VARC01000061.1
NZ_VAMI01000057.1
NZ_VALQ01000051.1
NZ_LYHW01000056.1
NZ_VARP01000064.1
NZ_VAMI01000076.1
NZ_LYJF01000004.1
NZ_VAQU01000074.1
NZ_VARL01000066.1
NZ_VAMJ01000063.1
NZ_VARB01000062.1
NZ_VAMQ01000050.1
NZ_LYIL01000262.1
NZ_VAMG01000083.1
NZ_VAMK01000049.1
NZ_VAMJ01000064.1
NZ_LYJD01000098.1
NZ_VAMM01000061.1
NZ_NSAT01000053.1
NZ_VAMG01000080.1
NZ_VARK01000066.1
NZ_VAMI01000027.1
NZ_LYJD01000105.1
NZ_VAMO01000054.1
NZ_VAQZ01000054.1
NZ_VAMS01000051.1
NZ_VARM01000048.1
NZ_LYIT01000091.1
NZ_LYJE01000069.1
NZ_VANB01000040.1
NZ_VAMW01000046.1
NZ_VAQY01000064.1
NZ_VARK01000065.1
NZ_VARE01000072.1
NZ_VAML01000058.1
NZ_VALN01000078.1
NZ_VALP01000054.1
NZ_VAQS01000067.1
NZ_VARO01000057.1
NZ_VAMG01000069.1
NZ_VAMR01000051.1
NZ_VARF01000069.1
NZ_VAQT01000061.1
NZ_VAMY01000051.1
NZ_VAML01000070.1
NW_011979754.1
NW_011979542.1
NW_011975838.1
NW_017846766.1
NW_017992223.1
NW_016875314.1
NW_011135724.1
NW_011129184.1
NW_011135646.1
NW_011135768.1
NW_011285102.1
NW_011233757.1
NW_011279829.1
NW_006797960.1
NW_006778327.1
NW_017809250.1
NW_017824515.1
NW_017818850.1
NW_017818274.1
NW_017810525.1
NW_017813073.1
NW_017827593.1
NW_016235507.1
NW_016235502.1
NW_016615296.1
NW_016647158.1
NW_016643770.1
NW_016635892.1
NW_007568468.1
NW_016622318.1
NZ_FLZL01000605.1
NZ_UVXY01000520.1
NW_011949596.1
NW_012022382.1
NW_013447832.1
NW_011949501.1
NW_017518321.1
NW_001891711.1
NW_003724920.1
NW_012237231.1
NW_011952741.1
NW_006773533.1
NW_006775859.1
NZ_SLTR01000182.1
NZ_QNGO01000082.1
NZ_QNGT01000111.1
NZ_MTHW01000315.1
NW_018006086.1
NW_017990844.1
NW_011948960.1
NW_011949425.1
NW_011949769.1
NW_011952758.1
NW_011949660.1
NW_011948793.1
NW_011948769.1
NZ_JUEI01000167.1
NZ_RAWR01000492.1
NZ_RAWR01000573.1
NZ_RAWR01000506.1
NW_021130418.1
NW_006779088.1
NW_021131856.1
NW_011992816.1
NW_016644814.1
NW_012161292.1
NW_016649880.1
NW_016655214.1
NW_016649063.1
NW_016652117.1
NW_016659562.1
NW_012161642.1
NW_016646020.1
NW_016655717.1
NW_016649489.1
NW_016654112.1
NW_016637946.1
NZ_ABGO01000860.1
NZ_LXWZ01000144.1
NZ_BFCN01000316.1
NW_017383155.1
NZ_ABGO01000775.1
NZ_ABGO01000768.1
NZ_BFCN01000259.1
NW_006795660.1
NW_011505633.1
NZ_RQTM01000073.1
NW_006785122.1
NZ_LYIQ01000113.1
NZ_LCSI01000053.1
NZ_CKYY01000068.1
NZ_QNGJ01000087.1
NZ_QNGI01000078.1
NZ_PYPV01000137.1
NZ_AACK01000131.1
NZ_NPMW01000050.1
NZ_QNGH01000049.1
NZ_VHOB01000169.1
NZ_PYPZ01000289.1
NZ_SWCU01000115.1
NZ_CMKS01000044.1
NW_019652783.1
NW_019652545.1
NW_019652149.1
NW_019652028.1
NZ_CMKS01000110.1
NZ_VHOB01000265.1
NZ_UYIH01000006.1
NZ_FTZV01000441.1
NZ_FTZV01000463.1
NZ_CMKS01000091.1
NZ_CIEA01000127.1
NZ_PYPZ01000319.1
NZ_AKZK01000109.1
NZ_RJPC01000020.1
NZ_BGNB01000170.1
NZ_KI259179.1
NZ_FXYJ02000023.1
NZ_RQGS01000048.1
NZ_SWCU01000102.1
NZ_BFCT01000156.1
NZ_NQPD01000017.1
NZ_CKCF01000050.1
NZ_NWDW01000102.1
NZ_NRUA01000136.1
NZ_QLYU01000051.1
NZ_CQSC01000258.1
NZ_SACX01000059.1
NZ_MUNL01000072.1
NZ_UWCJ01000078.1
NZ_PTJJ01000027.1
NZ_RAWL01000966.1
NZ_SDKB01000025.1
NZ_SJXB01000542.1
NZ_LALH01000176.1
NZ_FVQV01000023.1
NZ_RMVI01000015.1
NZ_PSSO01000024.1
NZ_CQSC01000277.1
NZ_CZJV02000240.1
NZ_MKQB01000031.1
NZ_JPRQ01000036.1
NZ_LMSD01000039.1
NZ_FSEY01000032.1
NZ_UIUY01000047.1
NZ_CKYY01000051.1
NZ_AVCR02000097.1
NZ_MTHY01000256.1
NZ_UVXY01000341.1
NZ_CMHF01000071.1
NZ_CQTE01000255.1
NZ_NQTR01000024.1
NZ_NPDO01000061.1
NZ_JHDV01000033.1
NW_013619392.1
NW_019651956.1
NW_017384378.1
NZ_LXKJ01000013.1
NZ_FVGJ01000023.1
NW_011276363.1
NW_016851494.1
NW_011236631.1
NW_011279361.1
NW_011292622.1
NW_011284760.1
NW_011284959.1
NW_011247580.1
NW_011292116.1
NW_011284721.1
NW_016851709.1
NW_011204158.1
NW_021021823.1
NW_017996150.1
NW_017993241.1
NW_017996611.1
NW_018002525.1
NW_017995604.1
NW_017997752.1
NW_017995892.1
NW_017998974.1
NW_017999959.1
NW_018007217.1
NZ_QFMS01000256.1
NZ_QFMS01000265.1
NZ_QFMA01000274.1
NZ_QFMA01000321.1
NZ_QFMG01001009.1
NZ_QFMG01000945.1
NZ_QFMA01000332.1
NZ_QFMG01000953.1
NZ_QFMR01000869.1
NZ_QFMR01000907.1
NZ_RZHI01000073.1
NZ_NRJT01000094.1
NZ_PHQY01000072.1
NZ_QFLU01000980.1
NZ_QFMS01000202.1
NZ_QFMG01000875.1
NZ_QFMR01000902.1
NZ_QFLU01000850.1
NZ_QFMA01000275.1
NZ_NRJX01000149.1
NZ_NRJQ01000096.1
NZ_NRKN01000091.1
NZ_NRMR01000307.1
NZ_QUQK01000024.1
NZ_NCXF01000080.1
NZ_NRJX01000148.1
NZ_QFMS01000293.1
NZ_QFMA01000385.1
NZ_MSEB01000044.1
NZ_QFMS01000217.1
NZ_QFMG01000870.1
NZ_QFMS01000200.1
NZ_QFMA01000336.1
NZ_QFMA01000282.1
NZ_QFMR01000968.1
NZ_QFMG01000852.1
NZ_QFMA01000283.1
NZ_QFMR01000958.1
NZ_QFMA01000330.1
NZ_NRKH01000029.1
NZ_MSAP01000051.1
NZ_NRJT01000087.1
NZ_QFMG01000879.1
NZ_QFMG01000966.1
NZ_QFMG01000858.1
NZ_QFMA01000342.1
NZ_QFMG01000951.1
NZ_QFMS01000229.1
NZ_NPMW01000222.1
NZ_QFMR01000927.1
NZ_PQTZ01000146.1
NZ_QFLP01000408.1
NZ_QFMS01000170.1
NZ_NRKX01000235.1
NZ_QFME01001091.1
NZ_NRKP01000153.1
NZ_NRJV01000447.1
NZ_PZYY01000020.1
NW_018391212.1
NW_017259510.1
NW_010371476.1
NW_018164444.1
NW_009798501.1
NZ_MTYM01000207.1
NZ_FPMM01000165.1
NZ_FPMP01000246.1
NZ_FPMP01000110.1
NZ_FPIL01000145.1
NZ_FPIH01000176.1
NZ_FPMP01000146.1
NZ_FPIK01000253.1
NZ_FPML01000055.1
NZ_PWCF01000059.1
NZ_ATNG01000044.1
NW_019149994.1
NW_011284257.1
NW_011279249.1
NW_011292284.1
NW_021771040.1
NW_011279279.1
NW_021764088.1
NW_011284243.1
NW_003317906.1
NW_003316039.1
NW_020136789.1
NW_021803607.1
NZ_NADT01000135.1
NZ_NADU01000496.1
NZ_NADW01000259.1
NZ_PUIX01000214.1
NZ_NLER01000096.1
NZ_QAXQ01000159.1
NZ_NLEV01000084.1
NZ_QAXQ01000104.1
NW_011939169.1
NW_019791527.1
NZ_PWDA01000153.1
NZ_PWAK01000064.1
NZ_PGSG01000002.1
NZ_PGGW01000004.1
NZ_QNGQ01000068.1
NZ_BDDW01000095.1
NZ_QNGM01000116.1
NZ_QNGR01000069.1
NZ_QNGL01000082.1
NZ_QNGT01000103.1
NZ_QNGN01000069.1
NZ_PWDA01000129.1
NZ_RCGN01000094.1
NZ_QNGG01000095.1
NZ_QNGH01000046.1
NZ_QNGP01000128.1
NZ_QNGK01000057.1
NZ_QNGJ01000082.1
NZ_QNGU01000104.1
NZ_LNZG01000043.1
NZ_QNGS01000069.1
NZ_SRPH01000082.1
NZ_VCHY01000165.1
NZ_CP014157.1
NW_015376823.1
NW_020188969.1
NW_018013911.1
NW_017992944.1
NW_018001463.1
NW_017998699.1
NW_018015500.1
NW_018000325.1
NW_018000949.1
NW_017997397.1
NW_018001718.1
NW_018009980.1
NW_017999342.1
NW_018009062.1
NW_006786866.1
NW_006780061.1
NW_006770605.1
NW_006787496.1
NW_006772560.1
NW_006793327.1
NW_006777714.1
NW_006777749.1
NW_006783190.1
NW_020071574.1
NW_020094617.1
NZ_UVXY01000582.1
NZ_NPJV01000256.1
NZ_PVNM01000066.1
NZ_QQPI01000291.1
NZ_FLZM01000447.1
NZ_FLZH01000164.1
NZ_FLZM01000628.1
NZ_FLZM01001018.1
NZ_FLZM01000684.1
NZ_FLZF01000169.1
NZ_FLZM01001020.1
NZ_FLZE01000194.1
NZ_FLZM01000510.1
NZ_FLYS01000235.1
NZ_FLZM01000747.1
NZ_FLZF01000401.1
NZ_LYJL01000625.1
NW_007290619.1
NW_007287991.1
NW_010594567.1
NW_007293385.1
NW_009952077.1
NW_009952675.1
NW_010299025.1
NZ_LYJO01000055.1
NW_007290545.1
NW_010321507.1
NW_007290490.1
NZ_LYJN01000493.1
NW_007289108.1
NW_009253690.1
NW_007287569.1
NW_009649279.1
NW_007289140.1
NW_007288813.1
NW_010587796.1
NW_009952185.1
NW_010330292.1
NW_007287668.1
NW_007294100.1
NW_007287405.1
NW_007293431.1
NW_007290922.1
NW_009243780.1
NW_009953283.1
NW_007287749.1
NW_010311987.1
NW_010295421.1
NW_007289747.1
NW_010310891.1
NZ_AAJT02000128.1
NZ_RZUM01000091.1
NW_008891222.1
NW_009547336.1
NZ_QEGH01000061.1
NZ_AYWJ01000028.1
NZ_AYWF01000030.1
NZ_JNNY01000184.1
NZ_CZDH02000215.1
NZ_NWTJ01000073.1
NZ_JMIX01000021.1
NZ_PESH01000112.1
NZ_MAYS01000564.1
NZ_PESI01000085.1
NW_009432245.1
NW_014543549.1
NZ_MAYS01000562.1
NZ_AAJT02000188.1
NZ_PESI01000110.1
NZ_LYJL01000737.1
NZ_RZUM01000030.1
NZ_JNNY01000186.1
NW_008863338.1
NW_009535611.1
NZ_VCQW01000039.1
NW_008840698.1
NZ_JMIX01000019.1
NZ_PWBH01000177.1
NZ_SSAZ01000073.1
NZ_SSAZ01000119.1
NW_017999068.1
NW_018016815.1
NW_017999851.1
NW_018007682.1
NW_017993789.1
NW_018020324.1
NW_018006756.1
NW_018007184.1
NW_017737903.1
NW_017735704.1
NW_003317820.1
NW_003316435.1
NW_003317377.1
NW_003316152.1
NW_003316951.1
NW_017992188.1
NW_017848147.1
NW_006775446.1
NW_017998301.1
NZ_FPLR01001091.1
NZ_KE360697.1
NZ_FPME01000097.1
NZ_FPLR01000167.1
NZ_FPLR01000584.1
NZ_FPLR01000572.1
NZ_FPMO01000059.1
NZ_FPLR01000338.1
NZ_FPMQ01000083.1
NZ_FPMO01000156.1
NZ_FPLR01000062.1
NZ_FPLR01000665.1
NZ_FPLR01000653.1
NZ_FPLR01000707.1
NZ_FPLR01000629.1
NZ_FPLR01000854.1
NZ_FPLR01000961.1
NZ_QOUI01000018.1
NZ_CVRX01000063.1
NZ_FJOH01000496.1
NZ_AORK01000057.1
NZ_JQIF01000431.1
NZ_UIZL01000082.1
NZ_FLFB01000047.1
NZ_UIWK01000075.1
NZ_BEDC01000029.1
NZ_BEDP01000033.1
NZ_BEBD01000030.1
NZ_BEBD01000057.1
NZ_BEDJ01000021.1
NZ_BEAU01000044.1
NZ_BEAO01000060.1
NZ_BEAJ01000038.1
NZ_BEAB01000044.1
NZ_BDZV01000071.1
NZ_BEBM01000034.1
NZ_BECZ01000028.1
NZ_BDZQ01000027.1
NZ_BDYS01000068.1
NZ_BDYS01000074.1
NZ_BECP01000028.1
NZ_BDYY01000030.1
NZ_BECF01000051.1
NZ_BDYP01000030.1
NZ_BEDS01000029.1
NZ_BEDR01000067.1
NZ_CEHJ01000373.1
NZ_AZIO01000019.1
NZ_AHTB01000111.1
NZ_AHSR01000092.1
NZ_AHSL01000098.1
NZ_AHSC01000086.1
NZ_AHRY01000102.1
NZ_AEUN01000555.1
NZ_FTRD01000029.1
NZ_JENV01000072.1
NZ_JYHN01000049.1
NZ_AZRG01000115.1
NZ_BEAF01000060.1
NZ_BEDQ01000041.1
NZ_JTIZ01000115.1
NZ_FJOJ01000119.1
NZ_FJOJ01000171.1
NZ_FRDY01000153.1
NZ_FRXQ01000153.1
NZ_BECV01000034.1
NZ_JRFA01000022.1
NZ_JUZZ01000079.1
NZ_AHSU01000143.1
NZ_FIGU01000085.1
NZ_ALYW01000053.1
NZ_FREL01000035.1
NZ_FRYC01000035.1
NZ_BEBZ01000026.1
NZ_FZLK01000155.1
NZ_BECL01000022.1
NZ_BEBM01000036.1
NZ_JYGU01000002.1
NZ_JRMV01000273.1
NZ_BECH01000033.1
NZ_KQ058770.1
NZ_UIXF01000138.1
NZ_FLJG01000044.1
NZ_BEDR01000046.1
NZ_BDYY01000021.1
NZ_BDZC01000028.1
NZ_BECO01000018.1
NZ_BECQ01000021.1
NZ_BEAY01000024.1
NZ_BEDD01000021.1
NZ_BEDF01000014.1
NZ_BEDA01000018.1
NZ_BEBR01000030.1
NZ_BEDM01000025.1
NZ_BDZH01000025.1
NZ_BDYX01000020.1
NW_013653806.1
NW_021638385.1
NZ_BFCS01000258.1
NW_017384120.1
NZ_PVDJ01000081.1
NZ_UIHP01000243.1
NZ_UTRS01000008.1
NZ_PEKU01000318.1
NZ_UVXY01000305.1
NZ_BEFH01000110.1
NZ_NAFC01000023.1
NZ_QLDW01000118.1
NZ_LEIJ01000166.1
NZ_MKQM01000004.1
NZ_BFCU01000323.1
NZ_CSTJ01000011.1
NZ_JTCF02000052.1
NZ_JPWZ01000196.1
NZ_QLAN01000071.1
NZ_QIRF01000033.1
NZ_PDGJ01000210.1
NZ_BFCK01000631.1
NZ_MRTG01000031.1
NZ_MKQK01000104.1
NZ_BEFF01000063.1
NZ_BIFE01000082.1
NZ_QNGL01000013.1
NZ_PWDA01000069.1
NZ_QUZQ01000057.1
NZ_MLZH01000033.1
NZ_LYIQ01000099.1
NZ_QLYU01000042.1
NZ_PYQC01000120.1
NW_021167660.1
NW_015385861.1
NZ_FLZM01000683.1
NZ_QHIV01000086.1
NZ_AXUR01000142.1
NZ_SPPZ01000191.1
NZ_SDVB01000239.1
NZ_JYEB01000029.1
NZ_UIIB01000251.1
NZ_QHIV01000134.1
NZ_QEWJ01000169.1
NZ_QEXJ01000073.1
NW_010345189.1
NW_007290027.1
NW_010578259.1
NW_009952206.1
NW_010295696.1
NW_007289322.1
NW_007290249.1
NW_007290295.1
NW_007288843.1
NW_007292917.1
NW_011626302.1
NZ_MAYB01000042.1
NZ_MBQF01000045.1
NZ_NBOF01000042.1
NZ_NKKH01000164.1
NZ_PQIV01000068.1
NZ_NKKL01000156.1
NZ_LDZX01000097.1
NZ_QTKH01000137.1
NZ_MBRT01000473.1
NZ_QNOO01000003.1
NZ_PSRW01000189.1
NW_018006541.1
NW_159674.1
NW_161157.1
NW_011285131.1
NW_011234099.1
NW_011135751.1
NW_011302020.1
NW_011285249.1
NW_014568278.1
NW_002225100.1
NW_002204050.1
NW_002208731.1
NZ_NCQM01000144.1
NZ_JYEA01000021.1
NZ_JYEC01000050.1
NZ_JYDX01000109.1
NW_019662546.1
NW_017994988.1
NW_017847070.1
NW_020186103.1
NW_020185935.1
NW_020185623.1
NW_020136369.1
NW_013685487.1
NW_013998178.1
NZ_SDVB01000020.1
NW_009650503.1
NW_007294163.1
NZ_SJCO01000122.1
NW_010330058.1
NW_007288373.1
NW_007290824.1
NZ_FLZF01000269.1
NZ_MCRT01000296.1
NZ_FLYS01000260.1
NZ_FLZM01000514.1
NZ_FLZM01000961.1
NZ_FLZF01000206.1
NZ_FLZE01000144.1
NZ_FLZF01000319.1
NZ_FLZD01000197.1
NZ_FLYS01000154.1
NZ_FLZH01000204.1
NW_002685207.1
NZ_KE353579.1
NZ_NKQW01000012.1
NZ_BAFU01000122.1
NW_016588784.1
NW_016590082.1
NW_016588099.1
NW_016588216.1
NW_007293505.1
NW_010307241.1
NW_009953731.1
NW_007288063.1
NW_009953459.1
NZ_STGK01000030.1
NZ_STGL01000020.1
NZ_STGJ01000034.1
NZ_SJCO01000044.1
NZ_SBLC01000063.1
NW_009953428.1
NW_010340352.1
NW_011292172.1
NW_021024027.1
NW_011122020.1
NW_021016892.1
NW_021021769.1
NW_011205199.1
NW_011129070.1
NW_011131923.1
NW_016828694.1
NW_016852048.1
NW_011140357.1
NW_011140354.1
NW_011140353.1
NW_011140346.1
NW_011284109.1
NW_011140338.1
NW_017892935.1
NW_011140330.1
NW_011140316.1
NW_011131973.1
NW_021809023.1
NW_021809175.1
NW_020139152.1
NW_021800222.1
NW_020141846.1
NW_021797638.1
NW_021807006.1
NW_016178617.1
NW_020187841.1
NW_016177131.1
NW_016178173.1
NW_001985252.1
NW_001985305.1
NW_001951410.1
NW_001950806.1
NW_002023276.1
NW_001951016.1
NW_001951930.1
NW_001952371.1
NW_001952954.1
NW_011503713.1
NZ_FTRJ01000076.1
NZ_PYPZ01000443.1
NZ_UVXY01000323.1
NZ_UEMD01000144.1
NZ_RZTI01000316.1
NZ_CABFKZ010000151.1
NZ_MDVU01000035.1
NZ_QGNX01000087.1
NZ_BJEQ01000049.1
NZ_BDDW01000035.1
NZ_PXWD01000617.1
NZ_VCHY01000152.1
NZ_CAAAHA010000846.1
NZ_MAMO01000129.1
NZ_MTIA01000326.1
NZ_FPLU01000002.1
NZ_FPLW01000002.1
NZ_PDNI01000006.1
NZ_FPLV01000003.1
NZ_FPMS01000002.1
NZ_FPMA01000002.1
NZ_FPMF01000002.1
NZ_FPLZ01000002.1
NZ_FPLX01000003.1
NZ_PPDJ01000043.1
NZ_FWEH01000121.1
NZ_FQSY01000003.1
NZ_JGEG01000014.1
NZ_JGDK01000013.1
NZ_FPMD01000002.1
NZ_FPMN01000002.1
NZ_FPMI01000003.1
NZ_FPKZ01000002.1
NZ_FPMB01000002.1
NZ_FPMG01000002.1
NZ_FQSX01000003.1
NZ_FPMC01000002.1
NZ_FQTA01000002.1
NZ_FPLY01000002.1
NW_020185727.1
NW_006793399.1
NW_006798056.1
NW_006777833.1
NW_003308700.1
NW_011132098.1
NW_011176598.1
NW_011284612.1
NW_011292820.1
NW_011276369.1
NW_003015276.1
NW_011302309.1
NW_011132090.1
NW_011236691.1
NW_011285253.1
NW_003003490.1
NW_011292357.1
NW_011302465.1
NW_011140314.1
NW_011124872.1
NW_001825617.1
NW_011140263.1
NW_011233973.1
NW_011155207.1
NW_020134836.1
NW_020135270.1
NW_016039138.1
NW_016076802.1
NW_016083358.1
NW_016085225.1
NW_015499715.1
NW_016070446.1
NW_007289350.1
NW_007287386.1
NW_007294231.1
NZ_MOQP01000077.1
NW_007293646.1
NW_007294252.1
NW_007291506.1
NW_007348492.1
NW_009649575.1
NW_009244931.1
NW_007289411.1
NW_010344296.1
NW_009966136.1
NW_009646985.1
NZ_VAMK01000138.1
NZ_LYIO01000044.1
NZ_VAMF01000115.1
NZ_VARD01000072.1
NZ_VAQW01000069.1
NZ_VAQT01000082.1
NZ_VAML01000091.1
NZ_VAMK01000080.1
NZ_VARK01000075.1
NZ_VAMI01000083.1
NZ_VAMP01000080.1
NZ_VAMN01000098.1
NZ_VAQZ01000079.1
NZ_VAQR01000072.1
NZ_VAMJ01000081.1
NZ_VAMH01000096.1
NZ_VANB01000082.1
NZ_VAMI01000078.1
NZ_VAMM01000085.1
NZ_VARF01000083.1
NZ_VARD01000050.1
NZ_VAMQ01000059.1
NZ_VAQU01000095.1
NZ_LYJF01000014.1
NZ_VAMJ01000082.1
NZ_VAQU01000063.1
NZ_VANB01000050.1
NZ_VAMQ01000089.1
NZ_LYJD01000103.1
NZ_VAQU01000056.1
NZ_LYJE01000077.1
NZ_LYII01000024.1
NZ_LYIL01000249.1
NZ_LYIT01000006.1
NZ_VAQS01000072.1
NZ_VAQT01000075.1
NZ_VARP01000072.1
NZ_VAMG01000151.1
NZ_LYJJ01000063.1
NZ_LYIL01000251.1
NZ_LYIG01000040.1
NZ_LYIH01000090.1
NZ_LYHT01000074.1
NZ_LYIJ01000090.1
NZ_LYJG01000101.1
NZ_LYHH01000078.1
NZ_VAMO01000060.1
NZ_LYJE01000061.1
NZ_LYIP01000088.1
NZ_LYIW01000077.1
NZ_LYIV01000072.1
NZ_LYIU01000026.1
NZ_VAMK01000047.1
NZ_LYJC01000087.1
NZ_VARM01000047.1
NZ_VAMM01000096.1
NZ_VAMO01000073.1
NZ_VARF01000066.1
NZ_VARC01000054.1
NZ_LYHU01000054.1
NZ_LYHT01000075.1
NZ_LYJG01000103.1
NZ_LYJF01000006.1
NZ_LYIP01000005.1
NZ_LYJE01000059.1
NZ_VARB01000060.1
NZ_LYJD01000097.1
NZ_VAMN01000047.1
NZ_VAQX01000065.1
NZ_VARN01000063.1
NZ_QFXK01000057.1
NZ_NSBL01000112.1
NZ_NADW01000263.1
NZ_NADW01000225.1
NZ_NADU01001016.1
NZ_NSBL01000114.1
NZ_NADW01000144.1
NZ_LYIL01000309.1
NZ_BFCN01000464.1
NZ_BFDB01000214.1
NZ_BFCN01000272.1
NZ_BFCN01000572.1
NZ_BFCN01000325.1
NZ_BFCN01000432.1
NZ_BFCN01000344.1
NZ_AJXG01000226.1
NZ_AJXJ01000264.1
NZ_AJXH01000133.1
NZ_AJXF01000652.1
NZ_AJXJ01000262.1
NZ_PTOK01000088.1
NZ_AJXH01000190.1
NZ_AJXJ01000903.1
NW_020187244.1
NZ_PTOA01000335.1
NZ_AJXJ01000973.1
NZ_PTOA01000329.1
NZ_AJXI01000149.1
NZ_AJXJ01000222.1
NZ_BFAC01000087.1
NZ_RAWR01000504.1
NZ_CCCL010000056.1
NZ_QNGR01000116.1
NZ_QNGO01000089.1
NZ_QNGQ01000059.1
NZ_SLTR01000056.1
NZ_QNGO01000109.1
NZ_QNGT01000098.1
NZ_QNGS01000039.1
NZ_QNGR01000028.1
NZ_QNGQ01000092.1
NZ_QNGU01000154.1
NZ_QNGP01000389.1
NW_001850826.1
NZ_KL476711.1
NZ_LYFA01000156.1
NZ_RDSB01000169.1
NZ_QNGA01000049.1
NZ_LMQW01000047.1
NZ_SEMB01000077.1
NZ_AUXW01000114.1
NZ_QWMU01000103.1
NZ_LYJL01000405.1
NZ_QNGL01000031.1
NZ_MARC01000117.1
NZ_QNGA01000051.1
NZ_PXND01000038.1
NZ_AJFF01001114.1
NZ_QKPO01000101.1
NZ_NWEL01000086.1
NZ_QJHB01000055.1
NZ_PHFR01000087.1
NZ_QNGA01000041.1
NZ_PXMR01000062.1
NZ_SDLU01000101.1
NZ_KV757137.1
NZ_AJVN01000046.1
NZ_QFLI01000037.1
NZ_LMST01000004.1
NZ_SGWA01000044.1
NZ_AUXW01000158.1
NZ_QNOQ01000454.1
NZ_UCMZ01000061.1
NZ_JUGC01000064.1
NZ_QKWJ01000208.1
NZ_PJAI01000127.1
NZ_RQTN01000069.1
NW_019168547.1
NW_021805185.1
NW_021806006.1
NW_003007380.1
NW_003019676.1
NW_003019472.1
NW_002999296.1
NW_002996483.1
NW_003003282.1
NW_011864548.1
NW_013656640.1
NW_013656041.1
NW_013656655.1
NW_013656165.1
NW_013656108.1
NW_013656419.1
NW_021791616.1
NW_013656047.1
NW_013656323.1
NW_016070042.1
NZ_RCTF01000080.1
NZ_MTIA01000319.1
NZ_FLZB01000214.1
NZ_FLYT01000258.1
NZ_FLZF01000201.1
NW_020791853.1
NW_019105203.1
NW_020189942.1
NW_013532806.1
NW_013528906.1
NW_001864000.1
NW_004583343.1
NW_017738885.1
NW_017852456.1
NW_017991775.1
NW_017847241.1
NZ_RHGE01000200.1
NZ_SNTZ01000035.1
NW_017542500.1
NZ_QFLT01000092.1
NZ_QFRV01000380.1
NZ_QFLR01000264.1
NZ_QFMO01000463.1
NZ_QFLR01000432.1
NZ_FLYS01000227.1
NZ_NNLH01000516.1
NZ_SUSS01000075.1
NW_015967585.1
NW_001850537.1
NW_015965756.1
NW_015964078.1
NZ_BDDW01000055.1
NZ_BDDW01000071.1
NZ_BDDW01000067.1
NZ_BDDW01000075.1
NZ_BDDW01000074.1
NZ_BDDW01000060.1
NZ_RJJX01000271.1
NW_013656038.1
NW_011953011.1
NW_011952952.1
NZ_PDNI01000085.1
NZ_FLZF01000248.1
NZ_LXWZ01000229.1
NZ_SPPZ01000283.1
NZ_UIKI01000166.1
NZ_PYPV01000127.1
NZ_QLAN01000157.1
NZ_NPMW01000183.1
NZ_CZJT01000023.1
NZ_UIMZ01000546.1
NZ_NMRO01000079.1
NZ_JPQT01000073.1
NZ_QLAM01000161.1
NZ_FXYA01000062.1
NZ_FXZL01000116.1
NZ_NTWP01000114.1
NZ_NKRE01000097.1
NZ_NOXQ01000084.1
NZ_PDFS01000002.1
NZ_MPTE01000095.1
NZ_AVEA02000506.1
NZ_NNDB01000144.1
NZ_UTPZ01000050.1
NZ_NJGC01000098.1
NZ_BFCT01000181.1
NZ_JFBA01000124.1
NZ_LJRY01000417.1
NZ_NUBK01000125.1
NZ_MRYJ01000056.1
NZ_QLAR01000084.1
NZ_KE355845.1
NZ_KE356051.1
NZ_MRBQ01000210.1
NZ_MWRW01000022.1
NZ_MWRA01000092.1
NW_017384976.1
NW_017384814.1
NZ_UIJK01000143.1
NZ_UIMB01000164.1
NZ_UTPZ01000037.1
NZ_CDFS01000310.1
NZ_PYPZ01000182.1
NZ_LYIQ01000032.1
NZ_UTRS01000083.1
NZ_PYPV01000341.1
NZ_UYIH01000145.1
NZ_RCVW01000080.1
NZ_UTRS01000191.1
NW_001843759.1
NZ_RDSB01000070.1
NZ_VCHY01000076.1
NZ_LYJN01000368.1
NZ_BDDW01000061.1
NZ_CCCL010000022.1
NZ_BDDW01000065.1
NZ_CCCL010000042.1
NZ_LYHR01000038.1
NZ_LYHR01000072.1
NZ_RQSQ01000075.1
NW_020138109.1
NW_021805371.1
NZ_MSSL01000087.1
NZ_RCTF01000042.1
NZ_MSSL01000173.1
NZ_PCMU01000004.1
NW_013655475.1
NW_011953071.1
NW_016135473.1
NW_016118252.1
NW_016140443.1
NW_016131767.1
NW_016115982.1
NW_016129273.1
NW_016127433.1
NW_016070361.1
NW_016076940.1
NW_016074425.1
NW_016070185.1
NW_016070182.1
NW_019378959.1
NW_016074636.1
NW_016077117.1
NW_016070030.1
NW_016074651.1
NW_016074893.1
NW_016074746.1
NW_016069695.1
NZ_QNGS01000172.1
NZ_QNGQ01000105.1
NZ_QNGS01000109.1
NZ_QNGQ01000080.1
NW_021810153.1
NW_019416749.1
NW_011949576.1
NW_011950646.1
NW_011948874.1
NW_011950814.1
NW_011950743.1
NW_011949625.1
NW_011949857.1
NW_011949327.1
NW_011949106.1
NW_021779397.1
NW_007289355.1
NW_007290030.1
NW_007288218.1
NW_009954202.1
NW_010288085.1
NW_007292250.1
NW_010341281.1
NW_009953547.1
NW_007293428.1
NW_009954514.1
NW_007286819.1
NW_009245109.1
NW_010347892.1
NW_010345695.1
NW_007293144.1
NW_007292860.1
NW_007294053.1
NW_007339949.1
NW_010342304.1
NW_009953130.1
NW_007287445.1
NW_007287420.1
NW_010294831.1
NW_010344614.1
NW_007293776.1
NW_007293294.1
NW_009954165.1
NW_010331397.1
NW_007289942.1
NW_010321344.1
NW_007291315.1
NW_007293611.1
NW_007289772.1
NW_007289670.1
NW_007289313.1
NW_010326916.1
NW_007290266.1
NW_007291124.1
NW_002554689.1
NW_014772041.1
NW_011140219.1
NW_017628505.1
NW_019651572.1
NW_008891788.1
NW_009508239.1
NW_001850432.1
NZ_FLLR01000178.1
NZ_BDZV01000061.1
NZ_BEAO01000068.1
NZ_BDZV01000041.1
NW_002999409.1
NZ_MDVM02000130.1
NW_021845284.1
NW_001939418.1
NW_001940566.1
NW_021841048.1
NW_017147220.1
NW_021843604.1
NW_016178535.1
NZ_PXNC01000100.1
NZ_QNGN01000088.1
NZ_QOHR01000110.1
NZ_PKMT01000015.1
NZ_QNNF01000374.1
NZ_SMZJ01000049.1
NZ_LYGV01000012.1
NZ_PTNU01000203.1
NZ_RJLM01000237.1
NZ_QKPO01000110.1
NZ_LYGR01000079.1
NZ_LYRQ01000124.1
NZ_PXLY01000057.1
NZ_PXMS01000068.1
NZ_QNON01000428.1
NZ_MRSV01000003.1
NW_020639076.1
NZ_QNGL01000033.1
NZ_SLTR01000358.1
NZ_QNGR01000049.1
NZ_QNGQ01000028.1
NZ_QNGS01000035.1
NZ_QNGP01000031.1
NZ_RJLM01000173.1
NZ_QVMU01000098.1
NZ_FRRA01000053.1
NZ_LYJO01000327.1
NZ_RXZH01000054.1
NZ_CCCL010000080.1
NZ_PDOH01000036.1
NW_016590503.1
NW_016589070.1
NW_016588895.1
NW_016588767.1
NW_003003867.1
NW_002998643.1
NW_002998497.1
NW_003002079.1
NW_003000270.1
NW_003003205.1
NW_013356284.1
NW_006784989.1
NZ_FLZL01000258.1
NZ_FLZL01000759.1
NZ_FLZL01000370.1
NZ_FLZL01000171.1
NZ_FLZL01000939.1
NZ_FLZL01000476.1
NZ_FRYB01000690.1
NZ_FREK01000690.1
NZ_FWEH01000238.1
NW_011176596.1
NW_017198177.1
NW_003018816.1
NW_011292848.1
NW_001833232.1
NW_011165456.1
NW_011135758.1
NW_021808524.1
NW_021791282.1
NW_021795373.1
NW_021790687.1
NW_020136978.1
NW_016898174.1
NW_001510170.1
NW_016854965.1
NW_021019106.1
NW_021016876.1
NW_011292887.1
NW_011126773.1
NW_021021584.1
NW_011165414.1
NW_011140512.1
NW_011231799.1
NZ_PDVO02000181.1
NZ_FLLZ01000153.1
NZ_BEAO01000094.1
NZ_BEAO01000152.1
NZ_LYDR01000077.1
NZ_AJVN01000154.1
NZ_LYIB01000061.1
NZ_QFMC01000409.1
NZ_NQRK01000025.1
NZ_NQRV01000045.1
NZ_PJII01000067.1
NZ_PJIV01000129.1
NZ_NQRP01000016.1
NW_018012407.1
NW_018007139.1
NW_018003074.1
NW_019661070.1
NW_018001867.1
NW_018000486.1
NW_018010123.1
NW_017998282.1
NW_018004094.1
NW_018003144.1
NW_018016615.1
NW_017848858.1
NW_017848859.1
NW_017849593.1
NW_017850605.1
NW_017852674.1
NW_017844784.1
NW_017845318.1
NW_007290446.1
NW_007293441.1
NW_007291160.1
NW_007342310.1
NW_010334273.1
NW_009246226.1
NW_007292877.1
NW_009243584.1
NW_007292896.1
NW_007290279.1
NZ_BFCK01000834.1
NZ_UIKK01000282.1
NZ_UTRS01000206.1
NZ_UVXY01000406.1
NZ_PZRW01000020.1
NZ_MVHG01000357.1
NZ_PYPV01000200.1
NZ_UVVQ01000028.1
NZ_BFCS01000368.1
NW_001889308.1
NW_016069843.1
NW_016047103.1
NW_016035141.1
NW_019153224.1
NW_016047465.1
NW_016037518.1
NW_006784338.1
NZ_LYJL01000207.1
NZ_LYJL01000181.1
NZ_LYJL01000168.1
NZ_LYJL01000137.1
NW_007291988.1
NZ_QLAN01000204.1
NZ_PWAK01000088.1
NW_021135996.1
NZ_JRUJ01000110.1
NZ_JRUE01000094.1
NZ_PWAK01000070.1
NZ_MCFS01000145.1
NZ_QRCO01000044.1
NW_021133823.1
NW_020311586.1
NW_006789966.1
NW_017997109.1
NW_017992265.1
NW_018019280.1
NZ_QNGQ01000063.1
NZ_QNGS01000083.1
NZ_QNGS01000132.1
NZ_AMSA01000135.1
NZ_QLNR01000115.1
NZ_AMSB01000246.1
NZ_AMSB01000202.1
NZ_AMSB01000165.1
NZ_MTHW01000256.1
NZ_MTIB01000255.1
NW_007294334.1
NW_010577371.1
NW_007292517.1
NW_007288693.1
NW_007291614.1
NW_010315608.1
NW_007292656.1
NW_019682515.1
NW_019682667.1
NW_019682617.1
NW_019680497.1
NW_019674366.1
NW_019672823.1
NW_019678301.1
NW_019673790.1
NW_019676309.1
NW_008989800.1
NW_008989860.1
NW_008989697.1
NW_011504373.1
NW_008989729.1
NW_008989690.1
NW_008742585.1
NW_008989964.1
NW_008989667.1
NW_008989826.1
NW_008990019.1
NW_008742121.1
NW_008989945.1
NZ_FLQI01000089.1
NZ_UVXY01000599.1
NZ_UYIH01000048.1
NZ_UYIH01000126.1
NZ_UVXY01000277.1
NZ_MTLF01000080.1
NZ_CVWE01000749.1
NZ_LEKB01000128.1
NZ_LYTT01000137.1
NZ_LEHF01000199.1
NZ_RACU01000220.1
NZ_UIKO01000162.1
NZ_JWZH01000225.1
NZ_PPZD01000112.1
NZ_UKUW01000085.1
NZ_UIVL01000066.1
NZ_JTEB01000096.1
NZ_BFCU01000141.1
NZ_NAOZ01000104.1
NZ_CKCF01000051.1
NZ_NUJY01000715.1
NZ_NUHK01000180.1
NZ_NUKQ01000126.1
NZ_NVDN01000104.1
NZ_LQZW01000315.1
NZ_NVEK01000299.1
NZ_MRYJ01000054.1
NZ_MWQZ01000020.1
NZ_PYPV01000220.1
NZ_JXNW01000229.1
NZ_NITL01000064.1
NZ_QWAI01000117.1
NZ_QLDV01000101.1
NZ_QLAR01000088.1
NZ_QLDE01000085.1
NZ_UBIZ01000004.1
NZ_AIOD01000134.1
NZ_AMQV01000106.1
NZ_JTCH02000047.1
NZ_APIF01000022.1
NZ_JHDX01000032.1
NZ_NGVM01000410.1
NZ_QGNX01000127.1
NZ_PEBS01000192.1
NZ_NKQX01000005.1
NZ_NUEJ01000256.1
NZ_BIJQ01000053.1
NZ_NUYN01000092.1
NZ_NKQW01000033.1
NZ_QLAP01000131.1
NZ_MPTI01000102.1
NZ_AVEI02000289.1
NZ_QLYW01000044.1
NZ_LYBJ01000299.1
NZ_MEDC01000023.1
NZ_LYTR01000180.1
NZ_PYWJ01000166.1
NZ_LXWZ01000081.1
NZ_PQCL01000437.1
NZ_MZMX01000004.1
NZ_LPSC01000039.1
NZ_NAJR01000063.1
NZ_BFCO01000198.1
NZ_NQNW01000509.1
NZ_QBCD01000110.1
NZ_PIUR01000006.1
NZ_QNGH01000047.1
NZ_QLAI01000105.1
NZ_NUTQ01000163.1
NZ_JHDW01000025.1
NZ_UTNW01000044.1
NZ_NVBM01000100.1
NZ_QURY01000044.1
NZ_UWCV01000023.1
NZ_NGAF01000158.1
NZ_AMQR01000094.1
NZ_LEIJ01000175.1
NZ_RAHE01000185.1
NZ_QLAN01000101.1
NZ_LWDC01000057.1
NZ_SACX01000068.1
NZ_PNRN01000153.1
NZ_BFCK01000547.1
NZ_PZSG01000089.1
NZ_KZ795358.1
NZ_FWYP01000097.1
NZ_PHIK01000046.1
NZ_RAWM01000300.1
NZ_MPTU01000091.1
NZ_FRWP01000167.1
NZ_MOHL01000134.1
NZ_MUEH01000027.1
NZ_MPTE01000066.1
NZ_NTZD01000154.1
NZ_PYWJ01000123.1
NZ_QMDG01000199.1
NZ_QLDQ01000089.1
NZ_KV786142.1
NZ_PDFT01000321.1
NZ_APII01000010.1
NZ_APID01000017.1
NZ_LYTU01000145.1
NZ_BGNB01000112.1
NZ_QMDA01000111.1
NZ_QNSK01000093.1
NZ_NKLB01000282.1
NZ_QFFH01000075.1
NZ_UCKF01000092.1
NZ_FTKO01000175.1
NZ_MRBH01000256.1
NZ_CANR01000100.1
NZ_PXOH01000098.1
NZ_LWUK01000076.1
NZ_APIG01000030.1
NZ_BEFF01000060.1
NZ_QLCW01000075.1
NZ_JQOE01000047.1
NZ_LPSC01000027.1
NZ_OESX01000486.1
NZ_FZMO01000486.1
NZ_UIUY01000036.1
NZ_JPUG01000048.1
NZ_CABEJA010000004.1
NZ_JHDV01000043.1
NZ_LRAU01000104.1
NZ_CFBR01000071.1
NZ_QLBD01000119.1
NZ_JHEB01000029.1
NZ_LMSZ01000030.1
NZ_LVKL01000044.1
NZ_JGWV01000075.1
NZ_NULI01000326.1
NZ_MTQH01000263.1
NZ_PNYT01000170.1
NZ_LBBM01000103.1
NZ_RJNN01000066.1
NZ_QNGK01000032.1
NZ_QNGN01000030.1
NZ_MRTE01000026.1
NZ_JXQN01000179.1
NZ_MWPX01000113.1
NZ_NWDQ01000081.1
NZ_MODH01000041.1
NZ_MUNL01000068.1
NZ_ALQK01000043.1
NZ_JUHX01000041.1
NZ_JGWP01000043.1
NZ_LJRZ01000403.1
NZ_QXML01000029.1
NZ_JHBZ01000078.1
NZ_QDDW01000074.1
NZ_KV786048.1
NZ_MBQX01000151.1
NZ_APIB01000016.1
NZ_CMIB01000048.1
NZ_CAAHFK010000113.1
NZ_MULI01000170.1
NZ_UVXY01000337.1
NZ_CMHC01000040.1
NZ_RCIT01000037.1
NZ_JTTJ01000049.1
NZ_QNGJ01000038.1
NZ_LZSH01000356.1
NZ_UTRS01000062.1
NZ_NWDS01000083.1
NZ_QNGG01000039.1
NZ_CKYY01000045.1
NZ_NPDO01000024.1
NZ_AAXW01000147.1
NZ_FRWQ01000132.1
NZ_MTHY01000206.1
NZ_NQTR01000020.1
NZ_CSTK01000009.1
NZ_LXFS01000052.1
NZ_LZSE01000010.1
NZ_NWDR01000066.1
NZ_NRVA01000068.1
NW_010971646.1
NW_017384268.1
NW_017384320.1
NW_017384169.1
NW_017384020.1
NW_017384186.1
NW_017384352.1
NW_017384360.1
NW_017384909.1
NW_017384720.1
NW_017384732.1
NW_017384519.1
NW_017384329.1
NW_017384481.1
NW_017384460.1
NW_017384963.1
NW_017384584.1
NW_017385166.1
NW_017384528.1
NW_017384173.1
NW_017384263.1
NW_017384478.1
NW_017384588.1
NW_017384013.1
NZ_UVZY01000031.1
NZ_CDFS01000197.1
NZ_NPMW01000112.1
NZ_CDFS01000173.1
NW_020095121.1
NW_020094653.1
NW_020094124.1
NW_020069638.1
NW_020090647.1
NW_020091656.1
NW_020067894.1
NW_020094942.1
NW_011146913.1
NW_011233816.1
NW_011999063.1
NW_011284160.1
NW_011279263.1
NW_020073948.1
NW_011864406.1
NW_020070258.1
NW_011950805.1
NW_021766916.1
NW_011948781.1
NW_021778522.1
NW_006782117.1
NW_006799050.1
NW_006769560.1
NW_004620764.1
NW_006786123.1
NW_006797985.1
NW_006784116.1
NW_006774430.1
NW_006799881.1
NW_006776109.1
NW_006781451.1
NW_006786999.1
NW_006779510.1
NW_006793480.1
NW_006788100.1
NZ_RXNT01000031.1
NZ_SUND01000031.1
NW_006799709.1
NW_006789733.1
NW_021793723.1
NW_021810922.1
NW_021809558.1
NW_013656271.1
NW_021807861.1
NW_021809140.1
NW_021796613.1
NW_021809331.1
NW_021810604.1
NW_021808552.1
NW_011949393.1
NW_020066406.1
NW_021024152.1
NW_021018168.1
NZ_FLZE01000269.1
NZ_FLZH01000337.1
NZ_FLZM01000235.1
NZ_FLZL01000938.1
NZ_NKJK01000100.1
NZ_SGTR01000029.1
NZ_JQCU01000322.1
NZ_FLZL01000781.1
NZ_SUSS01000147.1
NW_011279339.1
NW_018010134.1
NW_019153728.1
NW_016087232.1
NW_016077036.1
NW_016085080.1
NW_016039422.1
NW_019153577.1
NW_016070731.1
NW_019153540.1
NW_902160.1
NW_006790655.1
NW_006779995.1
NW_006773376.1
NW_006783232.1
NW_006777306.1
NW_006776103.1
NW_006796511.1
NW_006790972.1
NW_017845854.1
NW_017845853.1
NW_019670392.1
NW_017997677.1
NW_006791094.1
NW_017852813.1
NW_017992167.1
NW_017844757.1
NW_019225952.1
NW_006790498.1
NW_019666088.1
NW_018003191.1
NW_018006576.1
NW_006778102.1
NW_018013317.1
NW_006777086.1
NW_019668451.1
NW_016859356.1
NW_020094036.1
NW_020073457.1
NW_020069718.1
NW_020079142.1
NW_013401207.1
NW_020094888.1
NW_013373740.1
NW_011949296.1
NW_020311694.1
NW_016127500.1
NW_016149126.1
NW_020311751.1
NW_020311804.1
NW_016121459.1
NW_016146143.1
NW_006776490.1
NW_019683015.1
NW_019414021.1
NZ_NQPU01000017.1
NZ_NQTY01000060.1
NZ_NQPD01000025.1
NZ_NQPU01000016.1
NZ_LMNW01000024.1
NW_011936661.1
NZ_LYHO01000084.1
NW_019795974.1
NZ_LYHC01000013.1
NZ_LYHO01000005.1
NZ_BFAC01000100.1
NZ_OENS01000326.1
NZ_FLZL01000362.1
NZ_POUD01000719.1
NZ_UVXY01000032.1
NZ_PGJV01000287.1
NZ_LLUJ01000098.1
NW_016638220.1
NW_016653672.1
NW_016659915.1
NW_014542499.1
NW_016640492.1
NW_016660373.1
NW_016652255.1
NW_007567246.1
NW_016647719.1
NW_016637523.1
NW_016627996.1
NW_015965678.1
NW_016650476.1
NW_016634246.1
NW_015971014.1
NW_016683202.1
NW_007568488.1
NW_016633109.1
NW_016649525.1
NW_015968482.1
NW_016628329.1
NW_016677660.1
NW_021137501.1
NZ_UVXS01000084.1
NW_021131330.1
NZ_SCGD01000222.1
NZ_SZOP01000068.1
NZ_SZWG01000099.1
NZ_SZWG01000041.1
NZ_SZOP01000078.1
NZ_SZWG01000080.1
NZ_SZWG01000040.1
NZ_SZWG01000079.1
NZ_SZWG01000056.1
NZ_SZOP01000031.1
NZ_SZWG01000067.1
NZ_SZOP01000055.1
NW_019678978.1
NW_019678943.1
NZ_FWEH01000068.1
NZ_RCHK01000154.1
NZ_UYIH01000043.1
NZ_NFRN01000278.1
NZ_CKCF01000073.1
NZ_NUQH01000178.1
NZ_LPSC01000033.1
NZ_QLAV01000129.1
NZ_APIF01000026.1
NZ_LBBT01000193.1
NZ_POEC01000230.1
NZ_NVOD01000079.1
NZ_LJRY01000223.1
NZ_MKQM01000019.1
NZ_JTJA01000102.1
NZ_QNGI01000062.1
NZ_PCLX01000024.1
NZ_MRTK01000167.1
NZ_QNPM01000290.1
NZ_JRJL01000290.1
NZ_UIUZ01000063.1
NZ_NTTD01000083.1
NZ_FWEH01000092.1
NZ_PODW01000686.1
NZ_UKUW01000073.1
NZ_NKRE01000181.1
NZ_QLDQ01000063.1
NZ_PYWJ01000154.1
NZ_BFCT01000180.1
NZ_OVBU01000118.1
NZ_NBAJ01000085.1
NZ_FTZV01000399.1
NZ_QLYT01000110.1
NZ_MOHZ01000144.1
NZ_NAOZ01000040.1
NZ_JTEB01000077.1
NZ_MPTU01000083.1
NZ_LPSC01000024.1
NZ_NQNW01000431.1
NZ_QNUV01000042.1
NW_015385895.1
NW_008842957.1
NW_016115435.1
NW_017384127.1
NW_017384932.1
NW_017384558.1
NW_017384693.1
NW_017383933.1
NW_017384033.1
NW_017384454.1
NW_017384698.1
NW_017384269.1
NZ_QNGN01000090.1
NZ_UNSO01000004.1
NZ_PTLV01000025.1
NZ_CNFP01000879.1
NZ_UVVQ01000005.1
NZ_PYPZ01000482.1
NZ_UIMA01000143.1
NZ_RDSB01000203.1
NZ_UVXY01000102.1
NZ_BFCK01000807.1
NZ_JPYI02000104.1
NZ_JJMK01000052.1
NZ_UTPZ01000099.1
NZ_PEKU01000340.1
NZ_UTRS01000054.1
NZ_NGBN01000098.1
NZ_PYPZ01000516.1
NZ_BFCK01000840.1
NZ_NKLB01000253.1
NZ_PZOY01000051.1
NZ_NQPD01000031.1
NZ_UWCR01000086.1
NZ_PYPZ01000348.1
NZ_BFCS01000225.1
NZ_NKLL01000268.1
NZ_MWLZ01000037.1
NZ_PYPZ01000660.1
NZ_RQGS01000011.1
NZ_PENI01000096.1
NZ_JYLJ01000063.1
NZ_CZJV02000237.1
NZ_PYPZ01000162.1
NZ_SWFJ01000027.1
NZ_FWEH01000106.1
NW_017384228.1
NZ_UTRS01000078.1
NZ_UWGY01000189.1
NZ_UVXY01000510.1
NW_007294192.1
NW_010342525.1
NW_007290688.1
NZ_LYJL01000869.1
NW_007288388.1
NW_009648974.1
NW_009247829.1
NW_007288314.1
NW_007291092.1
NW_007291264.1
NW_007292430.1
NW_007287993.1
NW_007289308.1
NZ_FLZL01000646.1
NZ_ML146336.1
NZ_ML146311.1
NZ_ML146330.1
NW_007290032.1
NW_010306254.1
NW_007291148.1
NW_007287572.1
NW_009954153.1
NW_009951888.1
NW_007290088.1
NW_007292789.1
NW_010326605.1
NW_007290173.1
NW_007287380.1
NW_007288623.1
NW_010345238.1
NW_018016883.1
NW_017990944.1
NW_018004902.1
NW_017995109.1
NW_018007123.1
NW_018017981.1
NW_018008921.1
NW_017998629.1
NW_017997270.1
NZ_UVXY01000128.1
NZ_UIDZ01000117.1
NZ_FREK01000400.1
NZ_FRYB01000400.1
NZ_UTRS01000101.1
NZ_UVXY01000578.1
NZ_QLAV01000125.1
NZ_MPTT01000138.1
NZ_NMRO01000246.1
NZ_NURG01000105.1
NZ_UILM01000129.1
NZ_NOIF01000477.1
NZ_NTSK01000216.1
NZ_QNGH01000045.1
NZ_UWCN01000043.1
NZ_NURE01000150.1
NZ_NUVN01000088.1
NW_017384009.1
NW_017384596.1
NW_017385140.1
NZ_FWEH01000167.1
NW_011953078.1
NW_011165465.1
NW_006787274.1
NW_006778718.1
NW_006788340.1
NW_006779611.1
NW_006799785.1
NW_003007005.1
NW_003007083.1
NW_003007089.1
NW_011176586.1
NW_003007124.1
NW_003007176.1
NW_003007184.1
NW_003007194.1
NW_003008192.1
NW_016675812.1
NW_016653859.1
NW_016650227.1
NW_016615163.1
NW_016614281.1
NW_015965877.1
NW_016634758.1
NW_016674119.1
NW_016630590.1
NW_016630573.1
NW_016639869.1
NW_016609036.1
NW_016643992.1
NW_016652389.1
NW_016655812.1
NW_016636964.1
NW_016651714.1
NW_016670677.1
NW_016624583.1
NW_007560038.1
NW_016627657.1
NZ_PTOJ01000194.1
NZ_AJXJ01000970.1
NZ_AJXI01000228.1
NZ_PTOA01000088.1
NZ_AJXF01000761.1
NZ_AJXI01000219.1
NZ_AJXF01000739.1
NZ_AJXI01000184.1
NZ_PTNZ01000163.1
NZ_PTOK01000067.1
NZ_PTOE01000058.1
NZ_PTOB01000058.1
NW_020187235.1
NZ_PTOA01000210.1
NZ_AJXI01000187.1
NZ_AJXF01000748.1
NZ_AJXI01000148.1
NW_006776073.1
NW_006777220.1
NW_006788045.1
NW_006777732.1
NW_006774309.1
NW_006786483.1
NW_011135605.1
NW_011949376.1
NW_011948572.1
NW_011949617.1
NW_011950687.1
NW_020095014.1
NW_020069055.1
NW_020071378.1
NW_020071554.1
NW_017213022.1
NW_014577097.1
NW_011934479.1
NW_011941527.1
NW_016852826.1
NW_016856363.1
NW_011953451.1
NW_011940783.1
NW_017849684.1
NW_021132530.1
NW_021136095.1
NW_021135417.1
NW_021131882.1
NW_021132059.1
NW_021135750.1
NW_016869931.1
NW_016869909.1
NW_016869468.1
NW_016869403.1
NW_016869343.1
NW_016869026.1
NW_016869023.1
NW_016869009.1
NW_020136089.1
NW_020134166.1
NW_017604278.1
NW_021019042.1
NW_001510154.1
NW_021023326.1
NW_016030574.1
NW_016080353.1
NW_017993273.1
NZ_FLZM01000724.1
NZ_FLZM01000274.1
NZ_FLZL01000902.1
NZ_FLZL01000896.1
NZ_NHRF01000146.1
NZ_BFCS01000190.1
NZ_BFCS01000354.1
NZ_VHOB01000282.1
NZ_CMKS01000108.1
NZ_FLZM01000549.1
NZ_AJXG01000329.1
NZ_AJXJ01000971.1
NZ_AJXH01000225.1
NZ_PTOA01000125.1
NZ_AJXG01000331.1
NZ_PTNZ01000196.1
NZ_AJXH01000325.1
NZ_PTOE01000070.1
NZ_AJXJ01000623.1
NZ_PTOK01000130.1
NZ_AJXG01000242.1
NZ_AJXJ01000158.1
NZ_PTOK01000196.1
NZ_AJXF01000953.1
NW_017106513.1
NZ_BFCK01000812.1
NZ_FREM01000814.1
NZ_FRYE01000814.1
NZ_CDLI01000084.1
NZ_CDLH01000048.1
NZ_UVXY01000511.1
NZ_UIEG01000113.1
NZ_QNGV01000110.1
NZ_FLZL01000622.1
NZ_FLZL01000651.1
NZ_QLAN01000215.1
NZ_MDVM02000060.1
NZ_MDVM02000073.1
NZ_MDVM02000064.1
NW_020142395.1
NW_017817079.1
NW_002042086.1
NW_011240650.1
NW_017994212.1
NZ_LYJL01000045.1
NZ_LYJL01000339.1
NZ_LYJL01000722.1
NZ_LYJL01000298.1
NZ_LYJL01000731.1
NZ_LYJL01000172.1
NZ_LYJL01000120.1
NZ_LYJL01000180.1
NZ_BFCN01000270.1
NZ_FRRA01000027.1
NZ_FRRK01000031.1
NZ_QVMU01000155.1
NZ_RJJX01000162.1
NZ_FRRN01000005.1
NZ_FRRA01000007.1
NZ_SATR01000182.1
NZ_MARC01000001.1
NZ_LYHR01000052.1
NZ_MBRT01000579.1
NZ_AMFE01000093.1
NZ_PXMM01000089.1
NZ_MOWY01000057.1
NZ_LYGU01000069.1
NZ_AEYE02000072.1
NZ_QFFE01000055.1
NZ_QCYH01000075.1
NZ_PXMR01000076.1
NZ_PJAI01000068.1
NZ_PXNE01000058.1
NZ_RJJX01000053.1
NZ_UVWN01000025.1
NZ_NIIB01000037.1
NZ_FRRE01000024.1
NZ_QNGA01000028.1
NZ_AJVN01000048.1
NZ_QKSB01000055.1
NZ_LGHP01000020.1
NW_017067410.1
NZ_AMCK01000139.1
NZ_AMCK01000128.1
NZ_AMCK01000048.1
NZ_JOJU01000039.1
NW_006790255.1
NW_021023179.1
NW_021024073.1
NW_001510177.1
NW_001509904.1
NW_016884544.1
NW_001509877.1
NZ_QNGU01000106.1
NZ_QNGQ01000218.1
NZ_QNGP01000494.1
NW_018002951.1
NW_017996975.1
NW_017997069.1
NW_018000490.1
NW_017997573.1
NW_018013081.1
NW_018014009.1
NW_017996609.1
NW_017995832.1
NW_018012103.1
NW_006785686.1
NW_006780743.1
NW_006788748.1
NW_006793088.1
NW_006783040.1
NW_006788417.1
NW_006780877.1
NW_020831593.1
NW_013643318.1
NW_011155203.1
NZ_CMKS01000086.1
NZ_LYMJ01000083.1
NZ_MWQZ01000007.1
NZ_UVYT01000029.1
NZ_UTRS01000204.1
NZ_CZJT01000016.1
NZ_BCMN01000080.1
NZ_CGDU01000488.1
NZ_CKYY01000059.1
NZ_FSLH01000036.1
NZ_CMHC01000052.1
NZ_RCHK01000209.1
NZ_CGZQ01000078.1
NZ_FECI01000024.1
NZ_BFCO01000231.1
NZ_AUPF01000036.1
NZ_CWYK01000458.1
NZ_FVQV01000025.1
NZ_PYQD01000261.1
NZ_CSAF01000404.1
NZ_NAFG01000041.1
NZ_MOHL01000151.1
NZ_UVXY01000432.1
NZ_VHOB01000288.1
NZ_NKLQ01000330.1
NZ_PYPZ01000642.1
NZ_PYPV01000577.1
NZ_VHOB01000273.1
NW_011233812.1
NW_011302018.1
NW_011279697.1
NW_011279662.1
NW_011284820.1
NW_020142457.1
NW_021802337.1
NW_019666791.1
NW_013620682.1
NZ_QNGS01000185.1
NZ_QNGQ01000073.1
NZ_QNGS01000112.1
NZ_QNGR01000122.1
NZ_QNGR01000076.1
NZ_QNGT01000216.1
NZ_QNGS01000063.1
NZ_QNGU01000108.1
NZ_VAQZ01000066.1
NZ_LYJF01000031.1
NZ_LYJC01000003.1
NZ_LYIL01000301.1
NZ_VARN01000084.1
NZ_LYJG01000009.1
NZ_VAMP01000092.1
NZ_VALN01000081.1
NZ_VALO01000049.1
NZ_VAQR01000055.1
NZ_VARC01000063.1
NZ_VAMH01000076.1
NZ_VAQS01000077.1
NZ_VANB01000065.1
NZ_VAMN01000073.1
NZ_VAMF01000085.1
NZ_VAMZ01000048.1
NZ_VAMG01000092.1
NZ_VAQT01000080.1
NZ_VALP01000067.1
NZ_VALR01000082.1
NZ_VAML01000046.1
NZ_VAQT01000074.1
NZ_LYJF01000019.1
NZ_VAMY01000057.1
NZ_VARM01000046.1
NZ_VAQX01000071.1
NZ_VAMI01000107.1
NZ_VARE01000071.1
NZ_VAMO01000080.1
NZ_VARO01000084.1
NZ_VAMK01000069.1
NZ_VARD01000075.1
NZ_VAMR01000064.1
NZ_VAMQ01000061.1
NZ_VAQW01000064.1
NZ_VAMJ01000074.1
NZ_VANA01000043.1
NZ_VAMM01000081.1
NZ_LYHR01000074.1
NZ_LYGQ01000037.1
NZ_LYII01000033.1
NZ_LYGV01000009.1
NZ_CVNP01000062.1
NZ_BFCL01000133.1
NZ_BFCL01000139.1
NZ_BFCL01000142.1
NZ_BFCN01000135.1
NZ_BGNE01000167.1
NZ_BGNE01000161.1
NZ_BGNE01000062.1
NZ_BFCW01000136.1
NZ_BFCW01000135.1
NZ_BFCW01000118.1
NZ_BFDG01000181.1
NZ_BFDG01000157.1
NZ_BFDB01000235.1
NZ_CVNR01000002.1
NZ_CVNR01000004.1
NZ_CVNL01000012.1
NZ_FPIL01000014.1
NZ_FQLG01000004.1
NZ_FPMM01000003.1
NZ_FPIJ01000018.1
NZ_FPIL01000055.1
NZ_FPIL01000188.1
NZ_CJFD01000058.1
NZ_CGMO01000066.1
NZ_CGMO01000059.1
NZ_CVGD01000075.1
NZ_CEYG01000043.1
NZ_CGUB01000057.1
NZ_CJEY01000048.1
NZ_CJEY01000054.1
NZ_CJEY01000055.1
NZ_CJEY01000064.1
NZ_CJGE01000044.1
NZ_CJGE01000047.1
NZ_CJFD01000052.1
NZ_MTIB01000304.1
NZ_MTIB01000297.1
NZ_MTHV01000307.1
NZ_MTHU01000329.1
NZ_MTIB01000290.1
NZ_MTHV01000318.1
NZ_MTHV01000327.1
NZ_MTHV01000336.1
NZ_MTHU01000319.1
NZ_MTHU01000303.1
NZ_JFXW01000094.1
NZ_UCMT01000098.1
NZ_UCML01000107.1
NZ_UCNB01000158.1
NZ_UCNE01000047.1
NZ_UCMQ01000137.1
NZ_UCNE01000045.1
NZ_SLTR01000847.1
NZ_BFCN01000173.1
NZ_BFDB01000186.1
NZ_BFCW01000122.1
NZ_BFDB01000184.1
NZ_BFCW01000116.1
NZ_CJFD01000056.1
NZ_CEYG01000042.1
NZ_JFYF01000020.1
NZ_BFDG01000145.1
NZ_CVNT01000013.1
NZ_JFYC01000055.1
NZ_BFDG01000137.1
NZ_UCMT01000101.1
NZ_CVGD01000063.1
NZ_CJEY01000045.1
NZ_BFDG01000171.1
NZ_CGUB01000054.1
NZ_JFWQ01000046.1
NZ_JFXD01000047.1
NZ_CGMO01000062.1
NZ_CVGD01000055.1
NZ_CGUB01000062.1
NZ_CGUB01000055.1
NZ_CGMO01000058.1
NZ_CVNT01000010.1
NZ_UCNB01000099.1
NZ_BFCN01000126.1
NZ_BFCW01000126.1
NZ_UCMQ01000135.1
NZ_FPIL01000008.1
NZ_BFDB01000181.1
NZ_BFCN01000205.1
NZ_UCMQ01000134.1
NZ_BFCL01000140.1
NZ_BFCN01000134.1
NZ_CVNS01000009.1
NZ_JFXQ01000087.1
NZ_JFXW01000092.1
NZ_CGMO01000060.1
NZ_BGNE01000139.1
NZ_BFDB01000197.1
NZ_CVGD01000054.1
NZ_BFCN01000212.1
NZ_UCNE01000046.1
NZ_UCNB01000155.1
NZ_FPIJ01000011.1
NZ_CJEZ01000054.1
NZ_FPIH01000006.1
NZ_MTIB01000253.1
NZ_MTHU01000252.1
NZ_MTHV01000261.1
NZ_CEYG01000040.1
NZ_CJFD01000051.1
NZ_FPIK01000005.1
NZ_CVNW01000003.1
NZ_FPML01000003.1
NZ_CVNT01000007.1
NZ_CVNS01000004.1
NZ_CVNT01000006.1
NZ_FPIJ01000007.1
NZ_CVNP01000007.1
NZ_CVNJ01000003.1
NZ_FQLG01000003.1
NZ_CVNK01000002.1
NZ_FQLL01000002.1
NZ_FPMP01000017.1
NZ_CVNQ01000003.1
NZ_FQLN01000002.1
NZ_BFCN01000297.1
NZ_BFCN01000306.1
NZ_CVNP01000105.1
NZ_LYFE01000014.1
NZ_LYFG01000022.1
NZ_BFCN01000225.1
NZ_BFDB01000206.1
NZ_RXML01000089.1
NZ_RXML01000088.1
NZ_AEPH01000279.1
NZ_AEPH01000277.1
NZ_RXNA01000143.1
NZ_RXMP01000152.1
NZ_RXMI01000071.1
NZ_RXMQ01000101.1
NZ_RXMK01000147.1
NZ_RXNC01000156.1
NZ_RXMN01000076.1
NZ_RXML01000093.1
NZ_RXMI01000069.1
NZ_AEPH01000255.1
NZ_AEPJ01000182.1
NZ_RXMZ01000126.1
NZ_RXMK01000142.1
NW_011291918.1
NW_011284303.1
NW_011146783.1
NW_011233961.1
NW_011302421.1
NW_011301845.1
NW_011285436.1
NW_011146884.1
NW_011302559.1
NW_011233740.1
NW_021761385.1
NW_016589112.1
NW_016588780.1
NW_013655759.1
NW_020138414.1
NW_021800266.1
NW_013655511.1
NW_021795889.1
NZ_JYDX01000111.1
NW_011247623.1
NW_003008393.1
NW_011236509.1
NW_011292736.1
NW_011236642.1
NW_003018468.1
NW_003018930.1
NW_011140576.1
NZ_RXXG01001151.1
NZ_BCMQ01000061.1
NZ_LYGB01000028.1
NZ_LFVW01000824.1
NW_016075269.1
NW_016088055.1
NW_017811885.1
NW_017812342.1
NW_017817594.1
NW_017826866.1
NW_017812486.1
NW_017813312.1
NW_011135687.1
NW_011129191.1
NW_011132021.1
NW_011276309.1
NW_016888282.1
NW_011236502.1
NW_011131964.1
NW_011505890.1
NW_011247752.1
NW_021017176.1
NW_011123296.1
NW_011233823.1
NW_020189233.1
NZ_QNGP01000597.1
NW_012386933.1
NW_012237029.1
NW_001916323.1
NW_001850760.1
NW_003946595.1
NW_021134092.1
NW_006281815.1
NW_021804144.1
NW_021787083.1
NW_006796674.1
NW_006791615.1
NW_017580151.1
NW_016093922.1
NW_021762260.1
NW_006784159.1
NW_006797433.1
NW_006793843.1
NW_011504052.1
NW_001510168.1
NW_016862030.1
NW_021017941.1
NW_001509943.1
NW_016884227.1
NW_021022328.1
NW_016889953.1
NW_001509508.1
NW_006791838.1
NW_021016664.1
NW_021017376.1
NW_011949662.1
NW_011949489.1
NW_017823115.1
NW_011146680.1
NW_003003674.1
NW_002997537.1
NW_003012523.1
NW_003002227.1
NW_002998854.1
NW_002995668.1
NW_013374821.1
NW_001851198.1
NW_001850493.1
NW_001850449.1
NZ_FLYT01000414.1
NZ_FLZM01000914.1
NZ_FLZM01000348.1
NZ_FLZM01000781.1
NZ_VCHY01000110.1
NZ_VCHY01000192.1
NZ_VCHY01000220.1
NZ_PJIR01000068.1
NZ_SBIB01000024.1
NZ_BDDW01000076.1
NZ_JZNQ01000032.1
NZ_SBIE01000043.1
NW_003316141.1
NW_003316628.1
NW_011949063.1
NW_011952245.1
NW_011949165.1
NW_011949749.1
NW_011953012.1
NW_021018763.1
NW_011234135.1
NW_011131943.1
NW_020573407.1
NW_017582202.1
NZ_UYIH01000106.1
NZ_QNGI01000075.1
NZ_UIIZ01000186.1
NZ_BFCK01000853.1
NW_021133903.1
NW_012100095.1
NW_012107603.1
NW_020452004.1
NW_011948505.1
NW_020451734.1
NW_001851644.1
NW_011949680.1
NZ_MUEH01000041.1
NZ_FLZD01000360.1
NZ_FLZH01000245.1
NZ_FLZM01000300.1
NZ_FLZF01000166.1
NZ_FLZM01000811.1
NZ_FLZF01000429.1
NZ_FLZD01000156.1
NZ_FLZM01000353.1
NZ_FLZH01000194.1
NZ_FLZE01000232.1
NZ_FLZD01000231.1
NZ_FLZD01000337.1
NZ_FLZH01000201.1
NZ_FLYS01000259.1
NZ_FLZM01000842.1
NZ_FLZH01000184.1
NZ_FLZM01000251.1
NZ_FLZL01000506.1
NZ_PYPZ01000188.1
NW_016805784.1
NW_021022283.1
NZ_JHGQ01000220.1
NZ_FLZG01000139.1
NZ_JHKW01000188.1
NZ_RCFE01000060.1
NZ_PGJG01000221.1
NZ_SDLT01000132.1
NZ_LMXQ01000170.1
NZ_RHUX01000174.1
NZ_JHLI01000186.1
NZ_JHLD01000179.1
NZ_CMWF01000084.1
NZ_JHKV01000260.1
NZ_SDLU01000080.1
NZ_LIRD01000018.1
NW_011231967.1
NZ_UTMG01000019.1
NW_017384625.1
NZ_UTQP01000038.1
NZ_FLYT01000381.1
NZ_UVXY01000357.1
NZ_FLZL01000212.1
NZ_FLZL01000977.1
NZ_FWEH01000186.1
NZ_CVRX01000246.1
NZ_CVTB01000101.1
NZ_BEBW01000067.1
NZ_BDZH01000026.1
NZ_BDZE01000031.1
NZ_BDYY01000022.1
NZ_BEBJ01000027.1
NZ_BEDA01000020.1
NZ_BEBG01000024.1
NZ_BDYP01000024.1
NZ_BEBD01000033.1
NZ_BEAY01000025.1
NZ_BEDR01000048.1
NZ_BEDQ01000033.1
NZ_BEAF01000021.1
NZ_BEAB01000027.1
NZ_BEDJ01000027.1
NZ_BECZ01000029.1
NZ_BECV01000024.1
NZ_BECQ01000022.1
NZ_BECP01000027.1
NZ_BECO01000020.1
NZ_BECF01000032.1
NZ_BECC01000049.1
NZ_UIXF01000196.1
NZ_FREL01000365.1
NZ_FRYC01000365.1
NZ_BDZV01000106.1
NZ_UIZV01000139.1
NZ_JRFB01000034.1
NZ_BEBZ01000027.1
NZ_BEAO01000043.1
NZ_BEDF01000015.1
NZ_QRCJ01000021.1
NZ_BECH01000035.1
NZ_BEBR01000031.1
NZ_BECL01000018.1
NZ_BEDD01000022.1
NZ_BDYS01000051.1
NZ_BDZQ01000029.1
NZ_BEDI01000032.1
NZ_BEDM01000027.1
NZ_BEDP01000022.1
NZ_BEAJ01000040.1
NZ_BEAU01000045.1
NZ_BEDS01000036.1
NZ_BDYX01000022.1
NZ_BDZC01000024.1
NZ_BEBM01000032.1
NZ_BEDC01000023.1
NW_021638391.1
NW_012022422.1
NW_012022411.1
NW_021762958.1
NW_016077007.1
NW_007906728.1
NZ_FLYS01000207.1
NZ_UVWV01000068.1
NZ_FRYB01000680.1
NZ_FREK01000680.1
NZ_FLZH01000180.1
NZ_FLZM01000858.1
NZ_FLZM01000563.1
NZ_FLZF01000162.1
NZ_FLZH01000377.1
NZ_FLZM01000833.1
NZ_FLYS01000147.1
NZ_FLZM01000202.1
NZ_FLZD01000297.1
NZ_SEMB01000081.1
NZ_SUSS01000194.1
NZ_UIMZ01000516.1
NZ_FLYV01000194.1
NZ_UTRS01000108.1
NZ_FLZL01000492.1
NZ_FLZL01000233.1
NZ_FLZL01000994.1
NZ_FLZL01000771.1
NZ_QDDZ01000120.1
NZ_UIIW01000167.1
NZ_FLZL01000411.1
NZ_FLZL01000299.1
NZ_FLZL01000852.1
NZ_OLKI01000163.1
NZ_RBME01000175.1
NZ_BFCK01000811.1
NZ_ABHO01000186.1
NZ_RZRT01000207.1
NZ_JQOE01000070.1
NZ_PYPZ01000579.1
NZ_SUSS01000211.1
NZ_FLZL01000216.1
NZ_FLZL01000944.1
NZ_FLZL01000885.1
NZ_UVXY01000571.1
NW_006784660.1
NW_006782508.1
NW_006784409.1
NW_006777610.1
NW_006778328.1
NW_006769330.1
NW_006792845.1
NW_017852489.1
NW_017384071.1
NZ_PYPV01000246.1
NZ_MTLF01000076.1
NZ_LEJB01000214.1
NZ_NGBN01000094.1
NZ_LWDC01000063.1
NZ_LWDC01000047.1
NZ_NFRA01000278.1
NZ_BFCQ01000133.1
NZ_UFDY01000049.1
NZ_BFCS01000259.1
NZ_MSEC01001320.1
NZ_PDFS01000024.1
NZ_RQSZ01000604.1
NZ_LGWE01000068.1
NZ_PSOZ01000036.1
NZ_LRAR01000158.1
NZ_LRBD01000195.1
NZ_NUPV01000110.1
NZ_SRKN01000041.1
NZ_FALS01000184.1
NZ_PDAI01000021.1
NZ_CIEA01000131.1
NZ_PCLX01000018.1
NZ_PCLS01000034.1
NZ_QKWA01000107.1
NZ_MDTO01000245.1
NZ_LYVH01000041.1
NZ_NKKV01000356.1
NZ_QLAV01000111.1
NZ_QLDV01000074.1
NZ_QLCQ01000246.1
NZ_QLBN01000160.1
NZ_CZDH02000114.1
NZ_NVOD01000080.1
NZ_JUHY01000043.1
NZ_MVHE01000471.1
NZ_LMXU01000160.1
NZ_AMQR01000071.1
NZ_MUAV01000300.1
NZ_JUIC01000061.1
NZ_QMDF01000169.1
NZ_JWRS01000055.1
NZ_APIJ01000050.1
NZ_AUPO01000078.1
NZ_AVEI02000286.1
NZ_AVEA02000464.1
NZ_JHDX01000039.1
NZ_JQCU01000277.1
NZ_UVVQ01000012.1
NZ_MBSP01000066.1
NZ_NVJQ01000170.1
NZ_MLYX02000008.1
NZ_NUGV01000208.1
NZ_RZTG01000057.1
NZ_MKGI01000065.1
NZ_CVWE01000720.1
NZ_NUPO01000127.1
NZ_NPMW01000038.1
NZ_BFCU01000247.1
NZ_BAFU01000138.1
NZ_QLDO01000234.1
NZ_PYWJ01000150.1
NZ_RQIR01000909.1
NZ_NAFA01000097.1
NZ_QLAP01000149.1
NZ_LXWZ01000132.1
NZ_QBJY01000046.1
NZ_FAFO01000249.1
NZ_FLQM01000078.1
NZ_UTNL01000062.1
NZ_LEHF01000172.1
NZ_FRXT01000129.1
NZ_FREA01000129.1
NZ_QLBX01000086.1
NZ_FXVB02000105.1
NZ_UYIH01000003.1
NZ_RCLI01000053.1
NZ_JFZJ01000249.1
NZ_FLZM01000472.1
NZ_FRWP01000148.1
NZ_JHDW01000028.1
NZ_NUYN01000046.1
NZ_QPEX01000021.1
NZ_MWRB01000057.1
NZ_MULS01000028.1
NZ_MWRA01000084.1
NZ_CKCF01000064.1
NZ_LJRY01000119.1
NZ_UUJG01000052.1
NZ_MLZB01000049.1
NZ_APME01000130.1
NZ_NACC01000066.1
NZ_QKVY01000019.1
NZ_NTBQ01000067.1
NZ_QLCN01000196.1
NZ_SACX01000104.1
NZ_LJRX01000508.1
NW_016650938.1
NW_017385068.1
NW_017384016.1
NW_017384134.1
NW_017384984.1
NW_017384180.1
NW_017383981.1
NW_017384562.1
NW_017384647.1
NW_017384634.1
NW_017385059.1
NW_017384978.1
NW_017384583.1
NW_017384223.1
NW_017384898.1
NW_017384328.1
NZ_MDCS01001228.1
NZ_LYJG01000006.1
NZ_LYJC01000098.1
NZ_LYII01000038.1
NZ_VARK01000067.1
NZ_VAMZ01000036.1
NZ_LYJD01000019.1
NZ_VAMW01000045.1
NZ_VAMM01000091.1
NZ_VAMF01000073.1
NZ_VAMQ01000060.1
NZ_VAQR01000060.1
NZ_VAMK01000051.1
NZ_VALQ01000053.1
NZ_VARL01000074.1
NZ_VAQW01000063.1
NZ_VAQY01000069.1
NZ_VANB01000036.1
NZ_VARM01000050.1
NZ_VAMX01000076.1
NZ_VAMJ01000056.1
NZ_VAMO01000053.1
NZ_VALO01000044.1
NZ_VAMH01000058.1
NZ_LYJD01000024.1
NZ_LYJE01000074.1
NZ_VAQZ01000078.1
NZ_VAMR01000058.1
NZ_VAMN01000064.1
NZ_VAMQ01000092.1
NZ_VAMO01000092.1
NZ_VAMH01000070.1
NZ_VAMJ01000075.1
NZ_VAMF01000097.1
NZ_VARF01000075.1
NZ_LYIG01000009.1
NZ_VAMP01000058.1
NZ_VAQT01000072.1
NZ_VAML01000081.1
NZ_VALQ01000061.1
NZ_VAMY01000070.1
NZ_VAQY01000077.1
NZ_VAQX01000082.1
NZ_VAMG01000079.1
NZ_VAMI01000088.1
NZ_VAMK01000076.1
NZ_VAMM01000068.1
NZ_VAMN01000058.1
NZ_VAMK01000098.1
NZ_VAMJ01000109.1
NZ_VARN01000076.1
NZ_VANA01000067.1
NZ_VAMZ01000051.1
NZ_VAQX01000078.1
NZ_VARE01000082.1
NZ_VARO01000075.1
NZ_VAQS01000071.1
NZ_VAMP01000105.1
NZ_VAMI01000075.1
NZ_VARK01000079.1
NZ_VAQU01000081.1
NZ_VAMM01000073.1
NZ_VAQR01000068.1
NZ_VAMY01000054.1
NZ_VAMH01000079.1
NZ_VAQZ01000074.1
NZ_VAQS01000074.1
NZ_VAMG01000086.1
NZ_VAML01000123.1
NZ_VAMP01000150.1
NZ_VAML01000074.1
NZ_VAMH01000064.1
NZ_VAQU01000070.1
NZ_VARL01000073.1
NZ_VALO01000055.1
NZ_VAML01000142.1
NZ_VAMM01000094.1
NZ_VAMG01000127.1
NZ_VAMP01000102.1
NZ_VAML01000078.1
NZ_VANA01000070.1
NZ_VAQT01000078.1
NZ_VAMQ01000081.1
NW_006783839.1
NW_006783820.1
NW_006783708.1
NW_006783638.1
NW_006783634.1
NW_006783552.1
NW_007293211.1
NW_009245104.1
NZ_JFBP01000101.1
NZ_JPZC01000187.1
NZ_JPZC01000189.1
NZ_JFBP01000127.1
NZ_MDCO01000007.1
NZ_UCNH01000144.1
NW_019270227.1
NZ_QXGR01000034.1
NZ_ABVX01000487.1
NW_011284220.1
NW_011233724.1
NW_011129062.1
NW_011240439.1
NW_003150460.1
NW_011293133.1
NW_016815459.1
NW_011279870.1
NW_011284892.1
NZ_RDSB01000066.1
NW_006772586.1
NW_006770274.1
NW_006788144.1
NW_006794212.1
NW_006770306.1
NW_006792129.1
NW_006788346.1
NW_006786447.1
NW_006797721.1
NW_006798670.1
NW_011953911.1
NW_006736171.1
NZ_UVXY01000084.1
NW_021133622.1
NW_021134560.1
NW_021133272.1
NW_021137381.1
NW_021135768.1
NW_021136211.1
NW_021135314.1
NW_015352479.1
NW_015351885.1
NW_013996942.1
NW_015352309.1
NZ_AAJT02000245.1
NZ_AAJT02000226.1
NZ_PESI01000125.1
NZ_AAJT02000237.1
NZ_POQS01000056.1
NZ_POAT01000181.1
NW_003316842.1
NW_003316820.1
NW_003316203.1
NW_020135513.1
NW_003316158.1
NZ_FREK01000545.1
NZ_FRYB01000545.1
NZ_NAFG01000053.1
NZ_UIKK01000299.1
NW_016658206.1
NW_016648687.1
NW_016617023.1
NW_007570737.1
NZ_NBAO01000320.1
NZ_BFCS01000297.1
NW_010334145.1
NW_010313478.1
NW_007288666.1
NW_010315649.1
NW_007287082.1
NW_010327244.1
NW_007287754.1
NW_007289708.1
NW_010337840.1
NW_007292319.1
NW_007287387.1
NW_010312157.1
NW_007293669.1
NW_007294102.1
NW_007287476.1
NW_007289383.1
NW_007288798.1
NZ_SEMC01000073.1
NZ_CDFS01000226.1
NW_020135030.1
NW_017846347.1
NW_017848263.1
NW_017848640.1
NW_017849710.1
NW_017847438.1
NZ_MBQA01000107.1
NZ_QLBD01000121.1
NZ_UWGE01000022.1
NZ_FLZL01000859.1
NZ_FLZL01000409.1
NW_019665912.1
NZ_BDZV01000077.1
NZ_BEBM01000025.1
NZ_BECL01000014.1
NZ_BEDJ01000015.1
NZ_BECH01000027.1
NZ_BEDR01000036.1
NZ_BEBJ01000023.1
NZ_AJXI01000086.1
NZ_AJXG01000205.1
NZ_AJXH01000093.1
NZ_PTOA01000155.1
NZ_PTOK01000116.1
NZ_PTOE01000074.1
NZ_AJXJ01000902.1
NZ_AJXI01000248.1
NW_020135328.1
NZ_VCLW01000031.1
NZ_FZLK01000063.1
NZ_LVEY01000058.1
NZ_FVPD01000024.1
NZ_FSAL01000023.1
NZ_FSEW01000077.1
NZ_FVQF01000019.1
NZ_FVJH01000006.1
NZ_FVKT01000019.1
NZ_FSDH01000037.1
NZ_FVIO01000043.1
NZ_FVLF01000033.1
NZ_FVLF01000030.1
NZ_FVGD01000018.1
NZ_FVMN01000027.1
NZ_FVOB01000014.1
NZ_FSCP01000014.1
NZ_FVMJ01000037.1
NZ_FVOQ01000037.1
NZ_FSGF01000027.1
NZ_FVQR01000044.1
NZ_FVFJ01000018.1
NZ_FSGS01000024.1
NZ_FVWW01000024.1
NZ_JYEA01000020.1
NZ_FVOJ01000020.1
NZ_FSFX01000057.1
NZ_FVQX01000045.1
NZ_FVKI01000025.1
NZ_FVJG01000047.1
NZ_FSDB01000023.1
NZ_FSLH01000046.1
NZ_FRYN01000021.1
NZ_FSKC01000029.1
NZ_FSJD01000057.1
NZ_FRZA01000021.1
NZ_FSMA01000041.1
NZ_FWCX01000028.1
NZ_SPPI01000087.1
NZ_FSCM01000016.1
NZ_FVQB01000017.1
NZ_FVDT01000018.1
NZ_FRZI01000019.1
NZ_FVNJ01000031.1
NZ_FSIS01000018.1
NZ_FSIJ01000012.1
NZ_FSEU01000016.1
NZ_FSBU01000108.1
NZ_FVYO01000012.1
NZ_UAPR01000026.1
NZ_FSFM01000014.1
NZ_FVQU01000033.1
NZ_FSFZ01000039.1
NZ_FSGW01000029.1
NZ_RQYO01000099.1
NZ_FVLX01000006.1
NZ_FSFI01000041.1
NZ_FVHY01000008.1
NZ_FSDN01000020.1
NZ_FVHV01000008.1
NZ_FSJY01000015.1
NZ_FVGV01000014.1
NZ_OMNJ01000167.1
NZ_FXWD01000074.1
NZ_OGBX01000072.1
NZ_FWCL01000011.1
NZ_FSFJ01000036.1
NZ_FVSN01000021.1
NZ_LVFB01000027.1
NZ_FVGK01000032.1
NZ_FSCS01000015.1
NZ_FVCR01000018.1
NZ_FSHW01000014.1
NZ_FVGR01000014.1
NZ_FSDU01000013.1
NZ_FVAC01000019.1
NZ_FSDG01000022.1
NZ_FSEQ01000033.1
NZ_FVGJ01000021.1
NZ_FSFH01000034.1
NZ_UAPP01000004.1
NZ_FZPO01000094.1
NZ_FSBA01000010.1
NZ_FVOW01000011.1
NZ_FZMA01000073.1
NZ_UFYA01000002.1
NZ_FSFQ01000019.1
NZ_FSEB01000021.1
NZ_FVYS01000009.1
NZ_FVND01000024.1
NZ_CSRQ01000558.1
NZ_FVGI01000036.1
NZ_FXWF01000033.1
NZ_SPPZ01000112.1
NZ_OANR01000084.1
NZ_FZNE01000019.1
NZ_UATB01000014.1
NZ_FVQK01000017.1
NZ_FSEP01000010.1
NZ_LDIS01000008.1
NZ_UFSV01000002.1
NZ_FSIH01000011.1
NZ_FVGH01000009.1
NZ_FSAN01000011.1
NZ_FVKX01000024.1
NZ_FVLZ01000068.1
NZ_FSFF01000018.1
NZ_FVMA01000019.1
NZ_FSIG01000014.1
NZ_FVLC01000014.1
NZ_FVIM01000018.1
NZ_FSDX01000029.1
NZ_FVPB01000022.1
NZ_FSEG01000041.1
NZ_LRDK01000093.1
NZ_LFJV01000249.1
NZ_LWTR01000728.1
NZ_FVGJ01000027.1
NZ_LFWE01000033.1
NZ_LROO01000051.1
NZ_LFWE01000018.1
NZ_LVEZ01000037.1
NZ_LVFB01000050.1
NZ_AXUR01000167.1
NZ_JXTR01000075.1
NZ_JXTS01000043.1
NZ_JYDX01000100.1
NZ_LRDJ01000035.1
NZ_JYDZ01000077.1
NZ_JYEB01000040.1
NZ_JYEA01000034.1
NZ_BECF01000028.1
NZ_QNVP01000074.1
NZ_MSRF01000089.1
NZ_QNVP01000066.1
NZ_BECH01000030.1
NZ_PDVO02000102.1
NZ_BEAF01000019.1
NZ_BEDS01000031.1
NZ_BEAU01000042.1
NZ_BDYS01000044.1
NZ_BEDR01000041.1
NZ_BEDJ01000019.1
NZ_BDZV01000038.1
NZ_BEAO01000025.1
NZ_BEBW01000041.1
NW_021134103.1
NW_021133037.1
NW_021136587.1
NW_021130317.1
NW_021136344.1
NW_016082564.1
NW_016076594.1
NW_016073189.1
NW_016037586.1
NW_016037585.1
NW_017996173.1
NW_018000125.1
NZ_KL476739.1
NZ_AUPO01000012.1
NW_001825404.1
NW_011240332.1
NW_011302132.1
NW_011302434.1
NW_011236664.1
NW_011279441.1
NW_011247709.1
NW_011176567.1
NW_011284096.1
NW_011165425.1
NW_011236672.1
NW_011236706.1
NW_011140437.1
NW_011292843.1
NW_011165565.1
NW_011240508.1
NW_011200337.1
NW_011200338.1
NW_011124903.1
NW_011228292.1
NW_001825469.1
NW_011132085.1
NW_011165480.1
NW_011292648.1
NW_011228295.1
NW_011247733.1
NW_011231973.1
NW_011233786.1
NW_001843664.1
NW_017814524.1
NW_021765828.1
NW_011230498.1
NZ_LZCT01000119.1
NZ_QFMO01000373.1
NZ_QFLM01000069.1
NZ_QFMO01000372.1
NZ_PGSG01000001.1
NZ_QFLR01000820.1
NZ_NRMK01000462.1
NZ_NRMA01000339.1
NZ_MLYX02000013.1
NZ_UIMD01000104.1
NZ_LMXU01000141.1
NZ_MRTB01000102.1
NZ_QPHP01000256.1
NZ_UWCR01000093.1
NZ_NUGV01000209.1
NZ_LRBH01000106.1
NZ_AUWS01000130.1
NZ_MTHX01000310.1
NZ_QVMU01000092.1
NZ_CCCL010000049.1
NZ_CAAAFP010000243.1
NZ_AGFQ01000176.1
NZ_NHPK02000413.1
NW_021760578.1
NW_021759800.1
NW_021760066.1
NW_021759034.1
NW_021777135.1
NW_021761087.1
NW_021766827.1
NZ_AFID01000029.1
NZ_MSAW01000074.1
NZ_AFIE01000155.1
NZ_MSAZ01000043.1
NZ_AFID01000033.1
NZ_MSAZ01000046.1
NZ_NMUQ01000010.1
NZ_PTPV01000182.1
NZ_NAAT01000048.1
NZ_AFID01000031.1
NZ_AFIE01000147.1
NZ_PTPV01000174.1
NZ_VARG01000072.1
NZ_VAMG01000163.1
NZ_VAMO01000103.1
NZ_VAMK01000129.1
NZ_VAML01000054.1
NZ_VAMH01000061.1
NZ_VAMI01000097.1
NZ_VAQS01000079.1
NZ_VAMI01000109.1
NZ_VAML01000111.1
NZ_VAMH01000088.1
NZ_VAMO01000143.1
NZ_VAMI01000140.1
NZ_VAMQ01000072.1
NZ_VAMN01000104.1
NZ_VAMM01000076.1
NZ_VAMI01000128.1
NW_006771011.1
NW_006770252.1
NW_006797652.1
NW_019138206.1
NW_019141842.1
NW_019122836.1
NW_019135106.1
NW_019136770.1
NW_001843472.1
NW_001843148.1
NW_014610167.1
NW_007292676.1
NW_009649686.1
NW_007289259.1
NW_007294394.1
NW_007291518.1
NW_009953163.1
NW_007292956.1
NW_009647251.1
NW_007294399.1
NW_007289133.1
NW_007290980.1
NW_007292161.1
NW_007288854.1
NW_010314828.1
NW_007291081.1
NW_010306401.1
NW_007292915.1
NW_010342694.1
NW_007290161.1
NW_010325821.1
NW_007292695.1
NW_002032007.1
NW_009953563.1
NW_009953987.1
NW_007287578.1
NW_007288874.1
NW_007292349.1
NW_007287630.1
NW_007288156.1
NW_007291533.1
NW_007290697.1
NW_007289854.1
NW_007292480.1
NW_007292991.1
NW_007324318.1
NW_007292522.1
NW_007290134.1
NW_007291706.1
NW_007287634.1
NW_007287901.1
NW_007288703.1
NW_007288679.1
NW_010299110.1
NW_007289473.1
NW_007287693.1
NW_007287925.1
NW_007291476.1
NW_010290647.1
NW_007287161.1
NW_010351378.1
NW_010347900.1
NW_007287745.1
NW_010342363.1
NZ_LYJN01000189.1
NW_007287193.1
NW_010318820.1
NW_010349360.1
NW_009951962.1
NZ_LYJL01000939.1
NW_007288831.1
NW_007287803.1
NW_007292622.1
NW_009244667.1
NZ_LYJN01000625.1
NW_007291627.1
NW_009954695.1
NW_010306204.1
NW_010294093.1
NZ_LYJO01000118.1
NW_007292941.1
NW_007293185.1
NW_007289060.1
NW_007293216.1
NW_007292921.1
NW_007307280.1
NW_007289809.1
NW_007294263.1
NW_007287237.1
NW_010317529.1
NW_007292918.1
NW_007292939.1
NW_009649762.1
NZ_MRTG01000055.1
NZ_PYPV01000536.1
NW_017384035.1
NZ_LJOB01000074.1
NZ_CMKS01000125.1
NZ_PCMU01000047.1
NZ_UVXY01000505.1
NZ_PYPZ01000125.1
NZ_LONH01000176.1
NZ_LPSC01000030.1
NZ_JUHZ01000173.1
NZ_QMKN01000183.1
NZ_BFCQ01000138.1
NZ_FRWQ01000331.1
NZ_NAEX01000098.1
NZ_CSAF01000480.1
NZ_FRWH01000677.1
NZ_FRWP01001030.1
NZ_NRGE01000075.1
NZ_FWYR01000060.1
NZ_CQSC01000215.1
NZ_PYPZ01000400.1
NZ_UVXY01000612.1
NZ_PYPV01000326.1
NZ_PYPZ01000232.1
NZ_NPMW01000126.1
NZ_FLZL01000950.1
NZ_FLZE01000259.1
NZ_FLZL01000612.1
NZ_UVXY01000478.1
NZ_FLZB01000198.1
NZ_FWEN01000202.1
NZ_BFCK01000656.1
NZ_PYPV01000347.1
NZ_UVXY01000034.1
NZ_PYPV01000496.1
NZ_FLZL01000920.1
NZ_FLZD01000349.1
NZ_UILM01000166.1
NW_006776564.1
NW_006778034.1
NW_006770219.1
NW_006785995.1
NW_006779032.1
NW_006790162.1
NW_006799524.1
NW_006773721.1
NW_016066299.1
NW_016069764.1
NW_011949609.1
NZ_PXJX01000093.1
NZ_POWK01000031.1
NZ_PXKN01000036.1
NZ_PXLC01000051.1
NW_010096097.1
NW_021767505.1
NW_021769025.1
NW_021763247.1
NZ_VAMI01000124.1
NZ_VAMK01000121.1
NZ_VAMJ01000087.1
NZ_VAMO01000111.1
NZ_VAML01000112.1
NZ_VAMF01000062.1
NZ_VAMM01000064.1
NZ_VAMG01000093.1
NZ_VAMH01000056.1
NZ_VAMN01000055.1
NZ_VAMG01000132.1
NZ_VAMM01000062.1
NZ_VAMM01000099.1
NZ_VAMK01000077.1
NZ_VAMO01000098.1
NZ_LYJC01000012.1
NZ_VALN01000083.1
NZ_VAQV01000064.1
NZ_VAMY01000059.1
NZ_VAML01000095.1
NZ_VAMM01000108.1
NZ_VALQ01000055.1
NZ_VALO01000059.1
NZ_VAQW01000065.1
NZ_VARM01000054.1
NZ_VAMQ01000090.1
NZ_VARO01000082.1
NZ_VAMO01000057.1
NZ_VAMJ01000065.1
NZ_VAMN01000097.1
NZ_VARL01000077.1
NZ_VAQU01000091.1
NZ_VAMI01000074.1
NZ_VAQS01000083.1
NZ_VANA01000055.1
NZ_VARF01000072.1
NZ_VAMK01000063.1
NZ_VAMN01000119.1
NZ_VAMQ01000116.1
NZ_VAMM01000110.1
NZ_VAMK01000082.1
NZ_VAMO01000081.1
NZ_LYJF01000003.1
NZ_VAQS01000057.1
NZ_VARN01000088.1
NZ_VALR01000060.1
NZ_VARD01000076.1
NZ_VAMM01000100.1
NZ_VAMH01000083.1
NZ_VAMR01000073.1
NZ_VAQZ01000092.1
NZ_VAQX01000069.1
NZ_VAMK01000068.1
NZ_VAMJ01000072.1
NZ_VAMG01000075.1
NZ_VAMO01000109.1
NZ_VARE01000078.1
NZ_VARG01000071.1
NZ_VAMF01000068.1
NZ_VARP01000063.1
NZ_VAMI01000105.1
NZ_VARK01000072.1
NZ_VAML01000090.1
NZ_VAQS01000085.1
NZ_VAQU01000075.1
NZ_VALO01000053.1
NZ_VARO01000078.1
NZ_VARG01000083.1
NZ_VARG01000084.1
NZ_VAMG01000119.1
NZ_VAMK01000075.1
NZ_VAQX01000075.1
NZ_VANA01000047.1
NZ_VAMN01000061.1
NZ_VAQT01000079.1
NZ_VAMZ01000052.1
NZ_VAMQ01000076.1
NZ_VARD01000057.1
NZ_VAMF01000088.1
NZ_VARM01000051.1
NZ_LYJE01000066.1
NZ_VARL01000069.1
NZ_VAMW01000048.1
NZ_LYIG01000004.1
NZ_VAQR01000059.1
NZ_LYIL01000284.1
NZ_LYJF01000010.1
NZ_LYII01000011.1
NZ_VARG01000070.1
NZ_VAML01000064.1
NZ_VAMZ01000037.1
NZ_VALO01000060.1
NZ_LYJD01000096.1
NZ_VAMO01000040.1
NZ_VAQX01000070.1
NZ_VAMY01000064.1
NZ_VAQW01000062.1
NZ_LYJC01000091.1
NZ_VAMM01000056.1
NZ_VAMP01000069.1
NZ_VAQU01000071.1
NZ_VANA01000046.1
NZ_VAMQ01000052.1
NZ_VAMR01000035.1
NZ_VARN01000070.1
NZ_VAMF01000078.1
NZ_LYJG01000005.1
NZ_VARD01000055.1
NZ_VAQV01000058.1
NZ_VARO01000063.1
NZ_VANB01000039.1
NZ_VAMK01000067.1
NZ_VAMN01000051.1
NZ_VARB01000064.1
NZ_VAMG01000071.1
NZ_VALN01000080.1
NZ_VAMI01000065.1
NZ_VARE01000064.1
NZ_VAMJ01000039.1
NZ_VAQY01000072.1
NZ_VAQT01000068.1
NZ_VAQZ01000067.1
NZ_VAMI01000123.1
NZ_VAMI01000138.1
NZ_VAMH01000116.1
NZ_VAQZ01000090.1
NZ_VAMJ01000151.1
NZ_VAMF01000096.1
NZ_VAMQ01000128.1
NZ_VAML01000110.1
NZ_VAMN01000071.1
NZ_VAMG01000073.1
NZ_VAMM01000089.1
NZ_VAMF01000080.1
NZ_VAMK01000072.1
NZ_VAML01000114.1
NZ_VAMO01000083.1
NZ_VAMO01000084.1
NZ_VAMI01000101.1
NZ_VAMF01000126.1
NZ_VAMP01000125.1
NZ_VAMO01000063.1
NZ_VARB01000067.1
NZ_VAMI01000070.1
NZ_VAMP01000073.1
NZ_VAMK01000141.1
NZ_VAMI01000121.1
NZ_VAMO01000145.1
NZ_VAMG01000157.1
NZ_VAML01000136.1
NZ_VAMQ01000124.1
NW_006783283.1
NW_006782396.1
NW_006772801.1
NW_006777606.1
NW_006772963.1
NW_006786395.1
NW_014710701.1
NZ_FRDX01000140.1
NZ_FRXP01000140.1
NZ_PXWG01000333.1
NZ_QPHP01000090.1
NZ_UYIH01000019.1
NZ_PTOA01000389.1
NZ_AJXH01000359.1
NZ_AJXJ01000770.1
NZ_AJXJ01000933.1
NZ_PTOK01000122.1
NZ_PTOA01000282.1
NZ_AJXJ01000837.1
NZ_AJXJ01000407.1
NZ_PTOE01000069.1
NZ_AJXG01000192.1
NW_013361337.1
NW_019412520.1
NW_001854112.1
NW_011292793.1
NW_003157450.1
NW_011234046.1
NW_011285406.1
NW_011240217.1
NW_011292443.1
NW_011135780.1
NW_006281144.1
NW_006281145.1
NW_020187331.1
NW_020188279.1
NW_020188473.1
NW_019665005.1
NW_009959350.1
NZ_LYJO01000299.1
NW_010348298.1
NW_007287446.1
NW_010579393.1
NW_009952728.1
NW_010325224.1
NW_007287072.1
NW_007287722.1
NZ_LYJO01000016.1
NW_007294103.1
NW_009648472.1
NW_007293765.1
NW_007291663.1
NW_007290389.1
NW_007290073.1
NW_007292643.1
NW_007289135.1
NW_010582852.1
NW_009649500.1
NW_007289482.1
NW_007289374.1
NW_007288051.1
NW_021779930.1
NW_021759056.1
NW_021777701.1
NW_021762027.1
NZ_FTRD01000026.1
NZ_AHRM01000140.1
NZ_BDZQ01000041.1
NZ_BECV01000033.1
NZ_BECH01000050.1
NZ_BDYY01000034.1
NZ_BEAU01000087.1
NZ_AHSR01000087.1
NZ_UIZL01000139.1
NZ_BEAO01000157.1
NZ_BEBM01000057.1
NZ_BDYY01000033.1
NZ_BEAU01000083.1
NZ_AHSC01000083.1
NZ_AHTB01000085.1
NZ_CEHJ01000389.1
NZ_ATAB01000035.1
NZ_JTHM01000272.1
NZ_JTIZ01000128.1
NZ_ATAA01000083.1
NZ_BECH01000049.1
NZ_BEBW01000072.1
NZ_BDZQ01000039.1
NZ_BEDR01000072.1
NZ_JOSE01000100.1
NZ_AHTD01000085.1
NZ_FKCB01000034.1
NZ_BDZC01000032.1
NZ_BEBG01000023.1
NZ_BEDI01000038.1
NZ_ACEP01000125.1
NZ_BDYP01000033.1
NZ_BEDC01000030.1
NZ_BECF01000052.1
NZ_AHSB01000147.1
NZ_JUZZ01000054.1
NZ_JDVX01000115.1
NZ_BECP01000034.1
NZ_BDZV01000082.1
NZ_AHSV01000122.1
NZ_JPHI01000027.1
NZ_JQIF01000483.1
NZ_UEFJ01000107.1
NZ_BECC01000061.1
NZ_BEDP01000028.1
NZ_BEBJ01000032.1
NZ_BEDQ01000039.1
NZ_ASZZ01000029.1
NZ_FRXP01000050.1
NZ_FRDX01000050.1
NZ_ACCK01000089.1
NZ_AHTA01000105.1
NZ_BDZE01000029.1
NZ_BDYS01000048.1
NZ_BEAF01000022.1
NZ_BEAB01000024.1
NW_012237086.1
NZ_BEAB01000034.1
NZ_BEBW01000085.1
NZ_BECP01000032.1
NZ_BEDP01000027.1
NZ_BDYY01000042.1
NZ_KQ058793.1
NZ_BEBG01000029.1
NZ_CVTB01000139.1
NZ_BDZV01000066.1
NZ_BDYS01000060.1
NZ_BEAO01000111.1
NZ_BEAU01000055.1
NZ_BECH01000041.1
NZ_BDZE01000034.1
NZ_FLJG01000050.1
NZ_BEBR01000036.1
NZ_BDYP01000029.1
NZ_BEBJ01000034.1
NZ_BEDA01000025.1
NZ_BEDS01000046.1
NZ_BECC01000065.1
NZ_BDZC01000031.1
NZ_BECF01000041.1
NZ_BEDC01000027.1
NZ_BDZQ01000033.1
NZ_BEBZ01000032.1
NZ_UEFJ01000142.1
NZ_UIXF01000175.1
NZ_BEBM01000035.1
NZ_BEAF01000029.1
NZ_BECV01000032.1
NZ_BEDI01000040.1
NZ_BEDM01000032.1
NZ_BEDQ01000038.1
NZ_BDZH01000031.1
NZ_BEAJ01000048.1
NZ_BEBD01000042.1
NZ_BDYX01000027.1
NZ_BEDJ01000037.1
NZ_BECZ01000035.1
NZ_BECL01000024.1
NZ_JYHN01000055.1
NZ_BEDR01000051.1
NW_001858231.1
NZ_BEAO01000155.1
NZ_FLJG01000054.1
NZ_BEBW01000070.1
NZ_BDYY01000031.1
NZ_UIZV01000128.1
NZ_BDZV01000108.1
NZ_FLLZ01000205.1
NZ_CVTB01000114.1
NZ_UIXF01000163.1
NZ_BEAO01000102.1
NZ_BEDR01000054.1
NZ_BDYS01000057.1
NZ_BDYY01000025.1
NZ_BEAB01000032.1
NZ_BDYX01000024.1
NZ_BEBD01000039.1
NZ_BECF01000038.1
NZ_BEDJ01000031.1
NZ_BEBW01000051.1
NZ_PGLD01000229.1
NZ_FNVB01000027.1
NZ_FLMA01000107.1
NZ_BECH01000039.1
NZ_BEDS01000043.1
NZ_BDZQ01000032.1
NZ_FLJG01000043.1
NZ_FLMA01000227.1
NZ_FLLR01000196.1
NW_011953219.1
NW_011949279.1
NW_011953920.1
NW_021763912.1
NW_003002009.1
NZ_BECF01000023.1
NZ_FLZG01000222.1
NZ_UFAL01000048.1
NZ_UFAL01000037.1
NZ_QMKN01000514.1
NZ_QNGQ01000142.1
NZ_QNGQ01000150.1
NZ_QNGT01000150.1
NW_006794775.1
NW_006786347.1
NW_006791011.1
NW_006772416.1
NW_006782060.1
NW_006771215.1
NW_006789460.1
NW_006783979.1
NW_020071615.1
NW_011948908.1
NW_011953248.1
NW_011247766.1
NW_011247765.1
NW_011247764.1
NW_011247763.1
NW_011247761.1
NW_011240677.1
NW_011247707.1
NW_011240775.1
NW_011240774.1
NW_011247767.1
NW_011240773.1
NW_011240772.1
NW_011240771.1
NW_011240770.1
NW_011240769.1
NW_011240768.1
NW_011240764.1
NW_011240763.1
NW_011240762.1
NW_011240761.1
NW_011240760.1
NW_011240759.1
NW_011240758.1
NW_011293189.1
NW_011240756.1
NW_011240755.1
NW_011240689.1
NW_011240688.1
NW_011240687.1
NW_011240757.1
NW_011247784.1
NW_011247808.1
NW_011247807.1
NW_011247799.1
NW_011247798.1
NW_011247797.1
NW_011247796.1
NW_011247793.1
NW_011247792.1
NW_011247791.1
NW_011247790.1
NW_011247789.1
NW_011247788.1
NW_011247787.1
NW_011247786.1
NW_011247785.1
NW_011247768.1
NW_011247783.1
NW_011247782.1
NW_011247781.1
NW_011247780.1
NW_011247779.1
NW_011247778.1
NW_011247777.1
NW_011247775.1
NW_011247774.1
NW_011247773.1
NW_011247772.1
NW_011247771.1
NW_011247770.1
NW_011247769.1
NW_011302480.1
NW_011279879.1
NW_011293190.1
NW_011302100.1
NW_011302101.1
NW_011302102.1
NW_011302105.1
NW_011302477.1
NW_011302478.1
NW_011284775.1
NW_011240648.1
NW_011302482.1
NW_011302483.1
NW_011302484.1
NW_011302485.1
NW_011302486.1
NW_011302487.1
NW_011292677.1
NW_011293188.1
NW_011293187.1
NW_011293186.1
NW_011293185.1
NW_011292710.1
NW_011292709.1
NW_011292708.1
NW_011292707.1
NW_011302481.1
NW_011292567.1
NW_011292555.1
NW_011291800.1
NW_011285173.1
NW_011285155.1
NW_011285123.1
NW_011285089.1
NW_011302489.1
NW_011240647.1
NW_011240644.1
NW_011240642.1
NW_011240612.1
NW_011240610.1
NW_011236790.1
NW_011236788.1
NW_011236787.1
NW_011302488.1
NW_011302491.1
NW_011302492.1
NW_011302493.1
NW_011302494.1
NW_011302490.1
NW_011236669.1
NW_011236679.1
NW_011247794.1
NW_011247805.1
NW_011240625.1
NW_011247795.1
NW_011165498.1
NW_011165497.1
NW_011165499.1
NW_011240766.1
NW_011240633.1
NW_011240630.1
NW_011155284.1
NW_011165694.1
NW_011240621.1
NW_011292711.1
NW_011240622.1
NW_011247776.1
NW_011240620.1
NW_011240619.1
NW_011240618.1
NW_011240765.1
NW_011285081.1
NW_011240767.1
NW_011236789.1
NW_011236695.1
NW_011236694.1
NW_011236685.1
NW_017636290.1
NW_009443182.1
NW_008840515.1
NW_011948788.1
NZ_LUKC01000008.1
NZ_LUKB01000107.1
NZ_RXXG01001243.1
NZ_RXXG01001178.1
NZ_QVMS01000470.1
NZ_RXXG01001256.1
NZ_QVMR01001261.1
NZ_PYPZ01000444.1
NW_021807705.1
NW_021806820.1
NW_021799108.1
NW_013655603.1
NZ_BEDJ01000065.1
NZ_BEDS01000050.1
NZ_BEAF01000089.1
NZ_BECF01000046.1
NZ_BEAU01000061.1
NZ_BEDJ01000028.1
NZ_BEAO01000039.1
NZ_FLMA01000090.1
NZ_QFLM01000058.1
NZ_RYZK01000097.1
NW_011504757.1
NW_014635148.1
NW_014609129.1
NW_014635247.1
NW_014616356.1
NW_014600043.1
NW_014615082.1
NW_014623015.1
NW_014608430.1
NW_014614951.1
NZ_NRJT01000061.1
NZ_MPDL01000207.1
NZ_MBRO01000468.1
NZ_MBRR01000440.1
NZ_NRNV01000174.1
NZ_QMKK01000006.1
NZ_LATM01000153.1
NZ_QFMG01000885.1
NZ_QFMA01000308.1
NZ_QFLU01001009.1
NZ_QFMR01000909.1
NZ_QFMA01000255.1
NZ_NRJP01000023.1
NZ_NRKH01000033.1
NZ_NRMH01000349.1
NZ_NRJV01000429.1
NZ_MBRX01000376.1
NZ_MSAR01000167.1
NW_017575903.1
NW_018390095.1
NW_002999354.1
NW_014567809.1
NZ_RAWM01000286.1
NZ_RXZH01000034.1
NZ_RHGE01000209.1
NZ_LYJK01000085.1
NZ_PUIX01000136.1
NZ_PUIX01000124.1
NZ_PUIX01000113.1
NZ_PUIX01000042.1
NZ_PUIX01000135.1
NZ_RJJX01000257.1
NZ_RHGE01000268.1
NW_017580833.1
NW_017592317.1
NW_017593762.1
NW_017589161.1
NW_017570467.1
NZ_BFCN01000510.1
NZ_MOJG01000096.1
NZ_LTDZ01000247.1
NZ_NPBO01000110.1
NZ_FLZL01000918.1
NZ_FLZL01000961.1
NZ_BCPM01000123.1
NZ_UIMC01000222.1
NZ_BHFZ01000268.1
NZ_PYPV01000222.1
NZ_UILC01000093.1
NZ_FLZL01000854.1
NZ_JPIT01000033.1
NZ_QHIR01000072.1
NZ_FXYJ02000045.1
NZ_FTZV01000472.1
NW_017385153.1
NZ_BGRS01000124.1
NW_003316695.1
NW_003319693.1
NW_003317552.1
NW_003317654.1
NW_016035340.1
NW_016035659.1
NW_016035981.1
NW_016069555.1
NW_016035985.1
NW_016035432.1
NW_016035179.1
NW_016035770.1
NW_016035191.1
NW_016035500.1
NW_916106.1
NW_888931.1
NW_898480.1
NW_911763.1
NW_888686.1
NW_917335.1
NW_901475.1
NW_889901.1
NW_889118.1
NW_015352816.1
NW_016030467.1
NW_016030465.1
NW_016075335.1
NW_016047393.1
NW_016030460.1
NW_016030459.1
NW_016589428.1
NW_016589426.1
NW_016589417.1
NW_016589415.1
NW_016589400.1
NW_016589398.1
NW_016648904.1
NW_016647518.1
NW_016607968.1
NW_016613230.1
NW_016626413.1
NW_012161496.1
NW_012160938.1
NW_016642228.1
NZ_CZJV02000067.1
NZ_UTHM01000115.1
NZ_VFBL01000074.1
NZ_LMXU01000101.1
NZ_JGEG01000008.1
NW_010377952.1
NZ_PYPZ01000306.1
NZ_SACX01000019.1
NZ_FLZM01000854.1
NZ_FLZF01000337.1
NZ_FLZM01000440.1
NZ_FLZD01000189.1
NZ_FLZE01000142.1
NZ_FLZM01000642.1
NZ_UTMZ01000057.1
NZ_UIKE01000282.1
NZ_FLYT01000223.1
NZ_FLYT01000163.1
NZ_FJQG01000103.1
NZ_QVZD01000010.1
NZ_UWOC01000115.1
NW_010305238.1
NZ_FLZM01000804.1
NZ_FLZH01000134.1
NZ_FLZD01000233.1
NZ_FLZF01000283.1
NZ_FLZB01000464.1
NZ_FLZD01000334.1
NZ_FLZM01000414.1
NZ_FLYS01000186.1
NZ_FLZE01000204.1
NZ_PYPZ01000237.1
NZ_FMSV02000204.1
NZ_FMSV02000340.1
NZ_UVXY01000240.1
NZ_PYHI01000049.1
NZ_MCPX01000086.1
NZ_LXPK01000294.1
NZ_JFAJ01000056.1
NZ_PVSV01000050.1
NZ_HF927375.1
NZ_NCXG01000227.1
NZ_AHSV01000100.1
NZ_JFAH01000048.1
NZ_AHSR01000100.1
NZ_NCXE01000085.1
NZ_NCWZ01000095.1
NZ_NWTX01000074.1
NZ_NDFL01000033.1
NZ_RCYE01000099.1
NZ_QGGD01000045.1
NZ_CDFS01000155.1
NZ_AHAV01000176.1
NZ_RSEV01000075.1
NZ_MTHK01000308.1
NZ_VBVX01000701.1
NZ_AHSB01000135.1
NZ_RCYF01000024.1
NZ_LJSL01000069.1
NZ_NCXA01000059.1
NZ_SJXJ01000044.1
NZ_SWDB01000048.1
NZ_MTHJ01000256.1
NZ_BHBK01000023.1
NZ_SPGB01000013.1
NZ_PXKN01000035.1
NZ_RCXN01000033.1
NZ_QQQN01000072.1
NZ_CYHP01000010.1
NZ_JSXG01000142.1
NZ_NDFJ01000072.1
NZ_RCXP01000033.1
NZ_SELS01000158.1
NZ_RBZO01000059.1
NZ_SPGA01000022.1
NZ_LBCT01000023.1
NZ_UNRR01000029.1
NZ_QXGR01000020.1
NZ_SEIO01000048.1
NW_164174.1
NW_015363048.1
NW_019423908.1
NW_014638376.1
NW_019806743.1
NZ_PTOH01000113.1
NZ_QNGA01000054.1
NZ_QNON01000002.1
NZ_SMZJ01000077.1
NZ_MBQF01000027.1
NZ_CBZT010000048.1
NZ_LBGT01000007.1
NZ_LYFE01000036.1
NZ_QNOM01000005.1
NZ_QTKH01000170.1
NZ_QNOO01000008.1
NZ_QCYH01000081.1
NZ_QNOQ01000004.1
NZ_LUKB01000011.1
NZ_NWDI01000125.1
NZ_LYIN01000073.1
NZ_QVMS01000464.1
NZ_SZVR01000060.1
NZ_KZ672023.1
NZ_QPHZ01000072.1
NZ_JQEL01000071.1
NZ_PIZU01000130.1
NZ_QPHO01000060.1
NZ_SSTC01000211.1
NZ_PJIN01000041.1
NZ_QCYG01000024.1
NZ_QRGB01000003.1
NZ_QMKC01000080.1
NZ_SMRP01000078.1
NW_010825347.1
NW_014691800.1
NW_018008019.1
NW_017846393.1
NZ_VAON01000063.1
NZ_VAOC01000053.1
NZ_VARO01000083.1
NZ_SSWM01000074.1
NZ_VAOD01000070.1
NZ_VARN01000062.1
NZ_SWBS01000042.1
NZ_VAOP01000066.1
NZ_VAQN01000045.1
NZ_VAME01000053.1
NZ_VANB01000041.1
NZ_VAMQ01000104.1
NZ_VANC01000068.1
NZ_VARP01000071.1
NZ_SULF01000027.1
NZ_VANA01000048.1
NZ_VARC01000065.1
NZ_QVAN01000014.1
NZ_VAMO01000105.1
NZ_VALV01000064.1
NZ_VIFV01000055.1
NZ_VIFU01000024.1
NZ_RQSQ01000045.1
NZ_RQTP01000063.1
NW_020186928.1
NW_021790307.1
NW_021638414.1
NW_011279448.1
NW_016866327.1
NW_011135624.1
NW_011135716.1
NW_016861269.1
NW_011292692.1
NW_011234117.1
NW_011292610.1
NZ_AMGM01000245.1
NZ_AMCK01000112.1
NZ_AMGM01000310.1
NZ_AMCK01000100.1
NZ_AMCK01000119.1
NZ_ACZY01000049.1
NZ_AMGM01000280.1
NZ_NGNU02000111.1
NW_018014086.1
NW_018008761.1
NW_020833717.1
NW_013618916.1
NW_017852578.1
NW_017850443.1
NW_011949262.1
NW_011952904.1
NW_011949414.1
NW_011949362.1
NW_011949074.1
NW_011949639.1
NW_011135576.1
NW_011952909.1
NW_011129153.1
NW_007291038.1
NW_007292289.1
NZ_SJCO01000299.1
NZ_SJCO01000363.1
NW_007288576.1
NW_009244657.1
NW_007293192.1
NW_007288265.1
NW_007289837.1
NW_009244772.1
NZ_LYJN01000110.1
NW_007290450.1
NW_007288512.1
NW_007291650.1
NW_007294276.1
NW_019675029.1
NW_019676839.1
NW_019683157.1
NW_019673708.1
NW_017852552.1
NW_017846196.1
NW_017849298.1
NW_017851017.1
NW_017846215.1
NW_017846804.1
NW_017849345.1
NZ_KQ257280.1
NW_009952330.1
NW_007289179.1
NW_010344691.1
NW_010312645.1
NW_007291500.1
NW_010590178.1
NW_007292662.1
NZ_LYJL01000927.1
NZ_LYJL01000068.1
NW_007291750.1
NW_009245307.1
NW_009648992.1
NW_007288809.1
NW_010323324.1
NW_007287075.1
NW_010587026.1
NW_009954279.1
NW_010338648.1
NW_007294338.1
NW_007290899.1
NW_007292884.1
NZ_BACV01001116.1
NZ_UTRS01000188.1
NZ_FLZM01000885.1
NZ_UIIS01000179.1
NZ_FLZM01000452.1
NZ_FLZM01000607.1
NZ_FLZM01000359.1
NZ_FRYF01001022.1
NZ_FREN01001022.1
NZ_FQST01001022.1
NW_006769925.1
NW_006784009.1
NW_006774273.1
NW_006779872.1
NW_006780836.1
NW_006771328.1
NW_017852915.1
NW_006781036.1
NW_006778014.1
NW_006781933.1
NZ_FLZL01000356.1
NZ_KE359789.1
NZ_KE355966.1
NZ_KE356046.1
NZ_KE359686.1
NZ_KE356155.1
NZ_KE356121.1
NZ_KE355602.1
NZ_KE359951.1
NZ_KE355950.1
NZ_NKJL01000150.1
NZ_PJJC01000095.1
NZ_NKJM01000400.1
NZ_SUSS01000189.1
NZ_NKJM01000270.1
NZ_LYJJ01000071.1
NZ_LYJI01000058.1
NZ_NKJM01000473.1
NZ_NKJM01000578.1
NZ_PJJC01000055.1
NZ_JXXV01000068.1
NZ_JYOF01000074.1
NZ_FRDP01000013.1
NZ_KE356187.1
NZ_KE353602.1
NZ_KE353400.1
NZ_KE355737.1
NZ_KE356017.1
NZ_KE353675.1
NZ_KE355826.1
NZ_UVVQ01000043.1
NZ_FLZM01000384.1
NW_011952993.1
NW_011952938.1
NW_011236605.1
NW_016825596.1
NW_011146891.1
NW_011284805.1
NW_016867530.1
NW_011276361.1
NW_011240684.1
NW_011285198.1
NW_011279439.1
NW_011291773.1
NW_011247757.1
NZ_JRUE01000051.1
NW_021135861.1
NZ_POEG01000136.1
NW_021131049.1
NZ_JRUE01000097.1
NW_021132224.1
NW_021133731.1
NW_021789701.1
NW_001850967.1
NW_001850987.1
NW_001850407.1
NW_001851657.1
NZ_FLZM01000158.1
NZ_FLZM01000197.1
NZ_FLZM01000412.1
NW_009953248.1
NW_010318880.1
NW_007289331.1
NW_010344907.1
NZ_SJCO01000116.1
NW_009243808.1
NW_007289719.1
NW_007293196.1
NW_007289497.1
NW_009952746.1
NW_007288729.1
NW_009952134.1
NW_007293605.1
NW_010291010.1
NW_010344756.1
NW_010288614.1
NW_009244148.1
NW_007288746.1
NW_007288590.1
NW_007287636.1
NW_018008009.1
NW_018010873.1
NW_018003139.1
NW_021017744.1
NW_021018359.1
NW_021017303.1
NW_021018557.1
NW_021015509.1
NW_021020078.1
NW_011232117.1
NW_011229256.1
NW_011293158.1
NW_011135844.1
NW_011284512.1
NW_011279265.1
NW_011284530.1
NW_011276353.1
NZ_MTHZ01000345.1
NZ_MTHZ01000339.1
NZ_MTHX01000238.1
NW_006796868.1
NW_006773431.1
NZ_PJIK01000063.1
NZ_PJIJ01000011.1
NZ_PJIX01000009.1
NZ_NQRP01000031.1
NZ_NQRV01000026.1
NZ_PJIJ01000101.1
NZ_SDJW01000066.1
NZ_NQRK01000040.1
NZ_SDVB01000110.1
NZ_PJIJ01000014.1
NZ_QFLP01000177.1
NZ_QFLP01000201.1
NZ_LYHQ01000024.1
NZ_NSBP01000115.1
NZ_NQRP01000040.1
NW_018389477.1
NW_018388492.1
NZ_UIHX01000239.1
NZ_QLAN01000183.1
NZ_NITN01000138.1
NZ_LATM01000168.1
NZ_QNPM01000306.1
NZ_JRJL01000306.1
NZ_QWAG01000036.1
NZ_UIKY01000205.1
NZ_NAAT01000052.1
NZ_FREK01000590.1
NZ_FRYB01000590.1
NZ_UTYV01000008.1
NZ_QNGK01000061.1
NW_019681117.1
NW_008735681.1
NW_008989837.1
NW_008713847.1
NW_008721769.1
NW_008749622.1
NW_008738767.1
NW_008727318.1
NW_008724358.1
NW_008714676.1
NW_008989894.1
NW_008721907.1
NW_008989934.1
NZ_FLMA01000186.1
NZ_BDZV01000117.1
NZ_CVTB01000075.1
NZ_FLLR01000172.1
NZ_FREL01000455.1
NZ_FRYC01000455.1
NZ_FLZA01000212.1
NZ_FREL01000620.1
NZ_FRYC01000620.1
NZ_BDZV01000143.1
NZ_BEAO01000181.1
NZ_BECC01000060.1
NW_008096087.1
NW_020185969.1
NW_016135012.1
NW_021136493.1
NW_020186048.1
NW_020185823.1
NW_021137630.1
NW_019212805.1
NW_011558755.1
NW_019224831.1
NW_011284693.1
NW_011301937.1
NW_011279422.1
NW_011293137.1
NW_011291967.1
NW_011233819.1
NW_011279721.1
NW_011279431.1
NW_011292906.1
NW_020135508.1
NZ_RXZH01000177.1
NZ_RXZH01000178.1
NZ_AJFF01001202.1
NZ_AMFD01000048.1
NZ_UWAZ01000049.1
NZ_PXMI01000062.1
NZ_BFCT01000154.1
NW_017006220.1
NZ_RDSB01000238.1
NZ_RDSB01000237.1
NZ_RXZH01000135.1
NZ_MTHW01000264.1
NZ_FLZH01000418.1
NW_021133558.1
NW_006775494.1
NW_006799329.1
NW_006779585.1
NW_006771228.1
NW_006776815.1
NW_006769782.1
NW_006783932.1
NW_006788443.1
NW_021798923.1
NW_021798558.1
NW_021798116.1
NW_021797819.1
NW_020138464.1
NW_021797769.1
NW_021797585.1
NW_021797565.1
NW_021796181.1
NW_021797396.1
NW_021806423.1
NW_016069476.1
NW_016069469.1
NW_016076738.1
NW_018004076.1
NW_017991723.1
NW_017845829.1
NW_017997412.1
NW_008256518.1
NW_006769713.1
NW_008794561.1
NW_020187314.1
NZ_FPIL01000073.1
NZ_FQLM01000018.1
NZ_FQLK01000014.1
NZ_SRKJ01000003.1
NZ_FPIL01000227.1
NZ_FPIH01000204.1
NZ_FPIJ01000028.1
NZ_FPMM01000018.1
NZ_FPML01000092.1
NW_008989663.1
NW_011505318.1
NW_008989856.1
NZ_KE360447.1
NZ_FPLR01000637.1
NZ_FPME01000101.1
NZ_FPLR01000026.1
NZ_FPLR01000960.1
NZ_QYUT01000016.1
NZ_QPHZ01000310.1
NZ_LYGO01000062.1
NZ_LYGO01000119.1
NZ_LYGB01000036.1
NZ_LYFS01000006.1
NZ_LYHD01000023.1
NZ_LYLG01000164.1
NZ_PGGZ01000047.1
NZ_LECN01000108.1
NZ_QDDY01000154.1
NZ_MOSH01000447.1
NZ_QDDV01000101.1
NZ_MOMH01000104.1
NZ_NTCA01000067.1
NZ_LABF01000121.1
NZ_PDFT01000202.1
NZ_ML146348.1
NZ_JYEA01000062.1
NZ_PEBQ01000073.1
NZ_LAUJ01000169.1
NZ_AFPB01000140.1
NZ_JH966190.1
NZ_AMYT01000013.1
NZ_LFVW01000823.1
NZ_MCRS01000299.1
NZ_RXOF01000037.1
NZ_QLIS01000130.1
NZ_RZUM01000190.1
NZ_STGB01000014.1
NZ_LAUQ01000090.1
NZ_JH967151.1
NZ_QYUS01000024.1
NZ_MRTB01000073.1
NZ_NSBP01000109.1
NZ_SWLV01000019.1
NZ_ML236211.1
NZ_QCYH01000070.1
NZ_AMSB01000135.1
NZ_POTS01000120.1
NZ_AKVP01000114.1
NZ_MOMI01000148.1
NZ_SUSS01000123.1
NZ_ML146461.1
NZ_PNRA02000067.1
NZ_LMCI01000048.1
NZ_NJNO01000485.1
NZ_LYLE01000062.1
NZ_LVYA01000120.1
NZ_QMED01000080.1
NZ_LYKY01000086.1
NZ_KE360154.1
NZ_BFDZ01000034.1
NZ_SCIN01000024.1
NZ_QGGD01000015.1
NZ_PJIL01000074.1
NZ_LYLK01000015.1
NZ_QJSD01000062.1
NZ_LYKW01000051.1
NZ_LYJM01000029.1
NZ_NSBL01000136.1
NZ_POQR01000093.1
NZ_LXWZ01000139.1
NZ_PYPZ01000395.1
NZ_LYHP01000079.1
NZ_VDMC01000070.1
NZ_QXER01000017.1
NZ_PGWY01000135.1
NZ_MTHS01000325.1
NZ_QVHR01000065.1
NZ_MASK01000024.1
NZ_LZQC01000009.1
NZ_NXKE01000072.1
NZ_RSEV01000038.1
NZ_MAQC01000085.1
NZ_QKXI01000034.1
NZ_LAUG01000127.1
NZ_MCRU01000318.1
NZ_POWO01000720.1
NZ_SWCU01000151.1
NZ_LYFV01000477.1
NZ_NXJN01000082.1
NZ_LYMU01000011.1
NZ_LAUO01000039.1
NZ_MCRT01000288.1
NZ_AYKU01000055.1
NZ_MOSJ01000407.1
NZ_NXIZ01000161.1
NZ_LYFQ01000007.1
NZ_RXEC01000033.1
NZ_LMXU01000068.1
NZ_RQIW01000055.1
NZ_CMKS01000071.1
NZ_SGPH01000060.1
NZ_QLNR01000114.1
NZ_RDCN01000131.1
NZ_JEZH01000155.1
NZ_JYDX01000121.1
NZ_LYEX01000032.1
NZ_NHTL01000051.1
NZ_LZHQ01000035.1
NZ_VHOB01000142.1
NZ_PDVO02000179.1
NZ_PRKW01000018.1
NZ_SEIO01000096.1
NZ_SGTJ01000031.1
NZ_RDCM01000116.1
NZ_LBCM01000055.1
NZ_NSBO01000073.1
NZ_QOHL01000046.1
NZ_KE360606.1
NZ_JOJY01000021.1
NZ_QDDZ01000086.1
NZ_PDNI01000059.1
NZ_SGWA01000056.1
NZ_SMLK01000020.1
NZ_QYUU01000014.1
NZ_LYHM01000027.1
NZ_VCNF01000078.1
NZ_PREU01000037.1
NZ_CJGE01000043.1
NZ_CEYG01000041.1
NZ_CJEZ01000048.1
NZ_PNOW01000031.1
NZ_SEMD01000037.1
NZ_SEMC01000050.1
NZ_SEMB01000069.1
NZ_LTEA01000243.1
NZ_KE360558.1
NZ_LZFM01000032.1
NZ_LYXN01000207.1
NZ_LMGR01000003.1
NZ_PJIP01000038.1
NZ_LMGP01000012.1
NZ_LMIX01000042.1
NZ_LMGX01000017.1
NZ_NMVR01000185.1
NZ_LMJA01000025.1
NZ_LMJS01000040.1
NZ_MOJG01000094.1
NZ_KZ987727.1
NZ_RXBF01000051.1
NZ_PNOU01000027.1
NZ_NBYH01000100.1
NZ_NBYF01000056.1
NZ_CJEY01000039.1
NZ_QICH01000007.1
NW_010372016.1
NW_016093641.1
NW_012193745.1
NW_021639411.1
NW_001850357.1
NW_021628287.1
NZ_SELS01000372.1
NZ_LKLR01000069.1
NZ_LKLJ01000031.1
NZ_SUSS01000120.1
NZ_NMQY01000193.1
NZ_LITD01000339.1
NZ_MWXE01000435.1
NZ_SUSS01000098.1
NZ_SUSS01000090.1
NW_019200776.1
NZ_SJCO01000172.1
NW_007293983.1
NZ_SJCO01000170.1
NW_007294304.1
NZ_SJCO01000166.1
NZ_UINA01000174.1
NW_007292893.1
NW_006798653.1
NW_006793208.1
NW_006778456.1
NW_006771269.1
NZ_LAOH01000010.1
NZ_FLMD02000222.1
NZ_CDGH01000137.1
NZ_CDGH01000126.1
NZ_LYLK01000133.1
NZ_JH725011.1
NZ_UIHT01000313.1
NZ_FLZM01000250.1
NZ_FLZM01001036.1
NZ_FLZM01000470.1
NZ_FLZM01000379.1
NZ_PEJC01000048.1
NZ_KE356044.1
NZ_KE359733.1
NZ_KE356135.1
NZ_FLZH01000267.1
NZ_FLZM01000183.1
NZ_FLZM01000707.1
NZ_FLZF01000240.1
NZ_FLZM01000863.1
NZ_FLZE01000164.1
NZ_FLZM01000253.1
NW_002477480.1
NW_011952870.1
NW_011948702.1
NW_021133237.1
NZ_NSJS01000062.1
NZ_PWDO01000250.1
NZ_PWAK01000057.1
NW_021132837.1
NZ_LFDT01000061.1
NW_006289465.1
NW_005218574.1
NZ_FLZL01000847.1
NZ_QNGQ01000216.1
NW_007288034.1
NW_010348893.1
NW_010598760.1
NW_010347551.1
NW_009953439.1
NW_007288082.1
NW_010316302.1
NW_009951708.1
NW_007286978.1
NW_007292211.1
NW_007287650.1
NW_010337170.1
NW_010295304.1
NW_010344842.1
NW_007288351.1
NW_007292927.1
NW_010291140.1
NW_007293030.1
NW_007293534.1
NW_007287646.1
NW_007293113.1
NW_007289694.1
NW_007291140.1
NW_010329961.1
NW_007290296.1
NW_007288440.1
NZ_VAMP01000078.1
NZ_LYIL01000266.1
NZ_LYJG01000012.1
NZ_LYII01000108.1
NZ_VARO01000068.1
NZ_LYJD01000007.1
NZ_VAQZ01000065.1
NZ_LYIT01000090.1
NZ_VAMG01000115.1
NZ_VAQR01000066.1
NZ_VAMK01000081.1
NZ_VAMF01000087.1
NZ_VAQX01000072.1
NZ_VAMY01000061.1
NZ_VAMY01000088.1
NZ_VAMI01000081.1
NZ_VAQW01000071.1
NZ_VAMP01000061.1
NZ_VAMJ01000044.1
NZ_VAMH01000115.1
NZ_VARG01000073.1
NZ_VAMG01000097.1
NZ_VAML01000059.1
NZ_VAMO01000140.1
NZ_VAMK01000088.1
NZ_VAMF01000090.1
NZ_VARF01000073.1
NZ_VAMG01000089.1
NZ_VAMP01000090.1
NZ_VAMZ01000038.1
NZ_LYIL01000285.1
NZ_LYJD01000016.1
NZ_VARP01000067.1
NZ_VAQW01000060.1
NZ_VAMY01000046.1
NZ_VAQV01000059.1
NZ_LYIO01000031.1
NZ_LYIP01000092.1
NZ_LYHH01000081.1
NZ_VARC01000055.1
NZ_LYJD01000006.1
NZ_VAMP01000053.1
NZ_LYIG01000068.1
NZ_LYJF01000118.1
NZ_VARL01000071.1
NZ_LYII01000104.1
NZ_LYJC01000088.1
NZ_LYIL01000254.1
NZ_VAMP01000050.1
NZ_LYIT01000088.1
NZ_LYJE01000060.1
NZ_VAMR01000054.1
NZ_VAQY01000066.1
NZ_VARF01000067.1
NZ_VANB01000045.1
NZ_VAMU01000075.1
NZ_LYJG01000106.1
NZ_VAMO01000045.1
NZ_VARM01000042.1
NZ_VALQ01000050.1
NZ_VALR01000053.1
NZ_VARD01000046.1
NZ_VAQX01000068.1
NZ_VAMP01000067.1
NZ_VAMH01000063.1
NZ_VANA01000060.1
NZ_VAML01000068.1
NZ_VAMN01000056.1
NZ_VAMQ01000051.1
NZ_VAMG01000078.1
NZ_VAQS01000068.1
NZ_VAMJ01000061.1
NZ_VAQZ01000072.1
NZ_VAMM01000051.1
NW_021015633.1
NW_001842986.1
NW_001842989.1
NW_001842995.1
NW_006793295.1
NW_006777977.1
NW_006797963.1
NW_019435879.1
NW_019469829.1
NW_019437115.1
NW_019507981.1
NW_019461932.1
NW_019465547.1
NW_019443416.1
NZ_KE359870.1
NZ_KE355749.1
NZ_KE355995.1
NZ_KE356099.1
NZ_KE356182.1
NZ_KE356197.1
NZ_KE356127.1
NZ_KE356165.1
NZ_KE353642.1
NZ_QNGP01000392.1
NW_021021804.1
NW_011952959.1
NZ_LYKY01000004.1
NZ_LYKT01000313.1
NZ_PNER01000179.1
NZ_AJVN01000183.1
NZ_LYLJ01000017.1
NZ_LYLH01000122.1
NZ_JYEE01000121.1
NZ_QGHH01000252.1
NZ_LYFP01000046.1
NZ_NEDS01000069.1
NZ_LYGY01000023.1
NZ_CJEY01000056.1
NZ_BFCN01000268.1
NZ_PJIP01000028.1
NZ_CAHO01000157.1
NZ_QYUS01000057.1
NZ_RXBF01000060.1
NZ_BEDJ01000060.1
NZ_NPJV01000159.1
NZ_BDZV01000126.1
NZ_SGXU01000765.1
NZ_QNGY01000060.1
NZ_FQLL01000018.1
NZ_VHOB01000198.1
NZ_LYFV01000695.1
NZ_JTJA01000089.1
NZ_CMKS01000098.1
NW_001850789.1
NW_021803815.1
NW_021806809.1
NW_021804698.1
NW_003316240.1
NW_901492.1
NW_018002591.1
NW_018008889.1
NW_017993671.1
NW_006793650.1
NW_006796472.1
NW_006769685.1
NW_006797977.1
NW_006777923.1
NZ_FRYA01000131.1
NZ_FREJ01000131.1
NZ_FLPY01000069.1
NZ_QYJT01000068.1
NZ_UIMZ01000466.1
NZ_CGZQ01000069.1
NZ_CMHF01000103.1
NZ_AJRH01000151.1
NZ_CMHC01000077.1
NZ_UUJG01000018.1
NZ_CZJV02000231.1
NZ_FTZV01000294.1
NZ_FWEH01000182.1
NZ_QDDX01000169.1
NZ_UIIV01000198.1
NZ_FPMP01000137.1
NZ_FPIL01000161.1
NZ_FPMP01000093.1
NZ_FPMP01000205.1
NZ_FPMM01000177.1
NZ_FPMP01000251.1
NZ_FPMM01000197.1
NZ_BFCN01000544.1
NZ_CVNP01000030.1
NZ_CVNP01000011.1
NZ_BFCN01000240.1
NZ_NEES01000139.1
NZ_CVNP01000037.1
NZ_VAJG01000182.1
NZ_BDZV01000115.1
NZ_BEDI01000033.1
NW_006773598.1
NW_011952822.1
NW_011952821.1
NW_006197884.1
NW_010379619.1
NW_010379091.1
NW_011949508.1
NW_006787769.1
NW_006774725.1
NW_006782647.1
NW_006796621.1
NW_006790968.1
NW_006798536.1
NW_006772618.1
NW_006798735.1
NW_006799662.1
NW_006781951.1
NW_006795535.1
NW_006783893.1
NW_006783376.1
NW_006778384.1
NW_006778298.1
NW_006782995.1
NW_006791097.1
NW_006784093.1
NW_021810759.1
NW_021797171.1
NW_021804100.1
NW_021802037.1
NW_021805526.1
NW_014544265.1
NW_015964088.1
NW_015964083.1
NW_001509786.1
NW_001509997.1
NW_001510159.1
NW_021020825.1
NW_001509678.1
NW_019212493.1
NW_011284110.1
NW_011276524.1
NW_011292298.1
NW_011234127.1
NW_006775542.1
NW_006771406.1
NW_006780035.1
NW_006788539.1
NW_017991162.1
NW_017997672.1
NW_017997885.1
NW_018000010.1
NW_018007104.1
NW_018017135.1
NW_018007270.1
NW_018000577.1
NW_017991461.1
NW_018012359.1
NW_018017030.1
NW_017996680.1
NW_018001083.1
NW_018007206.1
NW_018004716.1
NW_017996716.1
NW_018011907.1
NW_016084980.1
NW_006793470.1
NW_006793593.1
NW_006777859.1
NW_006798742.1
NW_006790606.1
NW_006798880.1
NW_006799663.1
NW_006797508.1
NW_006783052.1
NW_021804149.1
NW_021803300.1
NW_021805899.1
NW_020141692.1
NW_021791261.1
NW_011949438.1
NW_011949144.1
NW_011949594.1
NW_011949724.1
NW_011948902.1
NW_011949474.1
NW_011949076.1
NW_011948658.1
NW_011949415.1
NZ_RAWR01000538.1
NZ_SNTZ01000089.1
NZ_VAQR01000054.1
NZ_LMSW01000015.1
NZ_RAWR01000528.1
NW_020135139.1
NW_020136563.1
NW_019681648.1
NW_019681690.1
NW_019678808.1
NW_019647828.1
NW_019679848.1
NW_019676855.1
NZ_KE359890.1
NW_001574067.1
NZ_QWJJ01000032.1
NZ_QMKM01000105.1
NZ_QFMG01000733.1
NZ_PSRZ01000107.1
NZ_NADU01000511.1
NZ_QFFO01000921.1
NZ_QMKC01000108.1
NZ_NADV01000168.1
NZ_QNGM01000171.1
NZ_QFLU01000667.1
NZ_MBRT01000523.1
NZ_MBRY01000370.1
NZ_RDQU01000017.1
NZ_NLFF01000050.1
NZ_LBHT01000071.1
NZ_NXEE01000062.1
NZ_QVMS01000289.1
NW_019112410.1
NZ_AJGL01000082.1
NZ_RHJC01000038.1
NW_010965516.1
NW_010965410.1
NW_017384869.1
NW_021761264.1
NW_021772303.1
NW_021778344.1
NW_021759278.1
NW_006774363.1
NW_006775721.1
NW_006782536.1
NW_006781230.1
NW_006794767.1
NW_006788204.1
NW_006795299.1
NW_006792228.1
NW_006792316.1
NW_006791583.1
NZ_UIIZ01000199.1
NZ_BFCT01000179.1
NZ_FTZV01000325.1
NZ_CIEA01000116.1
NZ_UTRS01000034.1
NZ_QHIR01000068.1
NZ_CMHF01000069.1
NZ_CFBR01000073.1
NZ_AUNH01000008.1
NZ_AKZK01000120.1
NZ_UUPI01000015.1
NZ_NKLB01000402.1
NZ_NRTK01000065.1
NZ_RMVI01000010.1
NZ_RJNN01000072.1
NZ_LMFT01000034.1
NZ_CMHC01000045.1
NW_010961506.1
NZ_RJNE01000014.1
NZ_PVDJ01000040.1
NZ_AKZK01000085.1
NZ_QVMU01000188.1
NZ_CKCF01000055.1
NZ_FECI01000027.1
NZ_FVQV01000022.1
NZ_CQTE01000253.1
NZ_CGDU01000475.1
NZ_BIJQ01000056.1
NZ_FVQX01000036.1
NZ_LZRJ01000061.1
NZ_CSAF01000371.1
NZ_AMRJ01000070.1
NZ_RJPC01000022.1
NZ_BFCK01000622.1
NZ_CZJV02000140.1
NZ_FSLH01000032.1
NZ_CMIB01000050.1
NZ_CKYY01000052.1
NZ_CQSC01000248.1
NW_008881709.1
NZ_FRWQ01000687.1
NZ_MDVY01000203.1
NZ_LWDC01000078.1
NZ_BFCU01000189.1
NZ_QNGH01000076.1
NZ_QNGN01000038.1
NZ_CIEA01000093.1
NZ_QKVX01000015.1
NZ_NKLC01000323.1
NZ_QERX01000120.1
NZ_FRWH01000198.1
NZ_BIJQ01000033.1
NZ_FRWP01000784.1
NZ_MOHL01000098.1
NW_017594611.1
NW_017582647.1
NW_021797113.1
NW_016588744.1
NW_013655739.1
NZ_FLZL01000424.1
NZ_FLZL01000530.1
NZ_PYPV01000405.1
NZ_UVXY01000591.1
NZ_QDIA01000114.1
NW_006769714.1
NW_006772488.1
NW_006779882.1
NW_006769863.1
NW_006783269.1
NW_006771614.1
NW_006776801.1
NW_006789981.1
NW_006775443.1
NW_006782356.1
NW_006770564.1
NW_006782654.1
NW_006786279.1
NW_006789062.1
NW_006793237.1
NW_006798072.1
NW_006794055.1
NW_006794942.1
NW_006796746.1
NW_006795653.1
NW_006792592.1
NW_006783318.1
NW_006771445.1
NW_017847594.1
NW_017848984.1
NW_018009997.1
NW_017993977.1
NW_018015172.1
NW_006780456.1
NW_006793193.1
NW_003317234.1
NW_003317673.1
NW_003318089.1
NW_003317707.1
NW_003316626.1
NW_003316089.1
NW_003316314.1
NW_003316198.1
NW_003317493.1
NW_003317132.1
NW_003317078.1
NW_003317371.1
NW_003317001.1
NW_003316643.1
NW_003316798.1
NW_003317298.1
NW_003316496.1
NW_003316664.1
NW_003316167.1
NW_159650.1
NW_003316532.1
NW_003317895.1
NW_003317725.1
NW_003316831.1
NW_021772812.1
NW_021766772.1
NW_021770076.1
NW_021777424.1
NW_017572538.1
NW_017570797.1
NW_020135385.1
NZ_FRYC01000618.1
NZ_FREL01000618.1
NZ_BDZV01000116.1
NZ_NWZM01000097.1
NZ_UIZV01000146.1
NZ_BEDM01000033.1
NZ_UIEY01000079.1
NZ_BEAY01000040.1
NZ_BECF01000043.1
NZ_FLMA01000190.1
NZ_FLMA01000176.1
NZ_RCER01000070.1
NZ_BEBW01000068.1
NZ_BEAO01000170.1
NZ_BDZV01000045.1
NW_021796319.1
NW_021796177.1
NW_021799630.1
NW_021807320.1
NW_011952763.1
NW_011949027.1
NW_020142279.1
NW_021799364.1
NW_020138424.1
NW_011952971.1
NW_011949607.1
NZ_AMGM01000279.1
NZ_QPHZ01000135.1
NZ_ACUK01000131.1
NZ_QPHO01000833.1
NZ_AMGM01000196.1
NW_019117326.1
NZ_QPHO01000590.1
NZ_QPHZ01000481.1
NZ_QFMO01000388.1
NZ_QFLM01000108.1
NZ_QFMO01000443.1
NZ_QFLT01000076.1
NZ_QFLX01000122.1
NZ_QFLX01000527.1
NZ_QFRV01000251.1
NZ_QFLT01000221.1
NZ_QGHH01000586.1
NZ_QFLX01000577.1
NZ_QFLV01000185.1
NZ_QFLR01000868.1
NZ_QFLU01000757.1
NZ_QFMO01000386.1
NZ_NWMT01000182.1
NZ_NWMT01000131.1
NZ_QNUV01000002.1
NZ_QNUW01000009.1
NZ_NWMT01000158.1
NZ_NWMT01000021.1
NZ_NWMT01000032.1
NZ_NIHY01000103.1
NZ_NWMT01000236.1
NW_011129096.1
NZ_NADV01000166.1
NZ_NADU01000751.1
NZ_NADW01000112.1
NZ_NADU01000301.1
NW_011939626.1
NZ_NSBL01000098.1
NZ_NADW01000138.1
NZ_NADW01000226.1
NZ_NADU01000501.1
NZ_NADV01000134.1
NZ_NSBL01000133.1
NZ_NADW01000218.1
NZ_NADT01000159.1
NZ_NSBL01000109.1
NZ_NADU01000742.1
NZ_NADW01000166.1
NZ_NSBL01000119.1
NZ_NADU01001059.1
NZ_NSBL01000107.1
NZ_PJWI01000047.1
NZ_QBQI01000082.1
NZ_VCLO01000005.1
NZ_SPPZ01000218.1
NZ_SDVB01000183.1
NZ_LVFC01000044.1
NZ_QEXF01000064.1
NZ_SDVB01000142.1
NZ_QHIV01000095.1
NZ_QHIV01000125.1
NZ_FVGR01000015.1
NZ_AXUR01000133.1
NZ_SDVB01000043.1
NZ_PIXJ01000070.1
NZ_SPPX01000166.1
NZ_SDVB01000313.1
NZ_QHIV01000108.1
NZ_LVFB01000043.1
NW_021838029.1
NW_021838003.1
NW_014628666.1
NW_021131160.1
NW_021134512.1
NW_021135796.1
NW_007607112.1
NZ_AJVN01000116.1
NZ_AJVN01000146.1
NZ_QEGW01000056.1
NZ_PCMU01000003.1
NZ_AUYP01000065.1
NZ_PGWY01000747.1
NZ_LYKV01000086.1
NZ_LXWZ01000170.1
NZ_LYKU01000253.1
NZ_MOSA01000037.1
NZ_JRUE01000041.1
NZ_QYUT01000032.1
NZ_FPMM01000110.1
NZ_SNAQ01000082.1
NZ_NXJW01000164.1
NZ_QYUU01000023.1
NZ_JQCU01000163.1
NZ_QVHS01000082.1
NZ_NJNO01000520.1
NZ_JH966184.1
NZ_AKRO01000019.1
NZ_ML146305.1
NZ_ML146604.1
NZ_QCXT01000156.1
NZ_ML236263.1
NZ_MOSH01000400.1
NZ_MCRU01000315.1
NZ_NXKE01000070.1
NZ_NSBL01000116.1
NZ_NRNL01000111.1
NZ_AZSP01000113.1
NZ_BFCK01000846.1
NZ_LYFH01000084.1
NZ_PPDJ01000033.1
NZ_PNRA02000054.1
NZ_LYIP01000009.1
NZ_LYIY01000057.1
NZ_PDNI01000016.1
NZ_QGHH01000055.1
NZ_AYKU01000057.1
NZ_NSBO01000113.1
NZ_QCXU01000166.1
NZ_QLAN01000179.1
NZ_LECN01000140.1
NZ_QJSD01000052.1
NZ_SWLV01000021.1
NZ_JYDX01000119.1
NZ_LYEX01000042.1
NZ_LYGO01000020.1
NZ_LYJM01000012.1
NZ_LYIQ01000023.1
NZ_QGKQ01000059.1
NZ_LZHQ01000002.1
NZ_QMED01000074.1
NZ_LYFS01000133.1
NZ_PREU01000044.1
NZ_SRII01000058.1
NZ_LMGR01000004.1
NZ_RQIW01000054.1
NZ_RQJP01000015.1
NZ_JGVG01000033.1
NZ_QVHR01000081.1
NZ_AKVP01000090.1
NZ_NXJN01000078.1
NZ_SEMD01000033.1
NZ_QEHL01000069.1
NZ_BFCN01000409.1
NZ_JZCR01000001.1
NZ_BEWZ01000057.1
NZ_POWO01000215.1
NZ_KE360326.1
NZ_LZFM01000034.1
NZ_NMVR01000186.1
NZ_VHOB01000168.1
NZ_MOMI01000013.1
NZ_SEJW01000081.1
NZ_LMGP01000009.1
NZ_MAYB01000026.1
NZ_MOJG01000092.1
NZ_NPJV01000089.1
NZ_QEEV01000099.1
NZ_QVQZ01000099.1
NZ_SIJK01000246.1
NZ_JYEA01000064.1
NZ_LAUQ01000089.1
NZ_AWTB01000098.1
NZ_LAUO01000057.1
NZ_JGDK01000027.1
NZ_LYLM01000139.1
NZ_LTEA01000230.1
NZ_MCRS01000297.1
NZ_MRTB01000070.1
NZ_MRYP01000060.1
NZ_JEZH01000169.1
NZ_RRUE01000010.1
NZ_NXIZ01000159.1
NZ_MCRT01000284.1
NZ_PDDQ01000092.1
NZ_RDQU01000025.1
NZ_PEBQ01000060.1
NZ_MOSJ01000410.1
NZ_LYIU01000104.1
NZ_JYOF01000056.1
NZ_RZHJ01000064.1
NZ_LYMU01000100.1
NZ_PPDJ01000032.1
NZ_PNOV01000041.1
NZ_PDVO02000210.1
NZ_JYEB01000046.1
NZ_MOMH01000110.1
NZ_JTJA01000072.1
NZ_SGPH01000062.1
NZ_JTEB01000081.1
NZ_CMKS01000082.1
NZ_KE360087.1
NZ_PGGZ01000041.1
NZ_LYHM01000019.1
NZ_SEIO01000099.1
NZ_LYLA01000003.1
NZ_SEMC01000053.1
NZ_RSEV01000031.1
NZ_QJVD01000115.1
NZ_VFBK01000057.1
NZ_PNOZ01000161.1
NZ_LBCM01000054.1
NZ_NSBM01000096.1
NZ_LVYA01000013.1
NZ_RDCN01000130.1
NZ_PNOU01000026.1
NZ_PNOW01000030.1
NZ_QQBJ01000052.1
NZ_NGUX01000064.1
NZ_CVGD01000059.1
NZ_QLNP01000056.1
NZ_VFBI01000060.1
NZ_PGTB01000341.1
NZ_KE360597.1
NZ_BFDZ01000020.1
NZ_NSBQ01000107.1
NZ_SZWG01000036.1
NZ_SMLK01000019.1
NZ_RDCM01000103.1
NZ_CJGE01000041.1
NZ_SGTE01000043.1
NZ_LMGX01000015.1
NZ_LMJS01000037.1
NZ_SUSS01000061.1
NZ_LMIE01000020.1
NZ_BIVZ01000081.1
NZ_KZ987726.1
NZ_SGTJ01000030.1
NZ_CVNP01000090.1
NZ_CVNK01000007.1
NZ_CVNK01000008.1
NZ_CVNX01000016.1
NZ_CVNW01000030.1
NZ_CVNP01000015.1
NZ_FPIK01000614.1
NZ_FPMP01000050.1
NZ_FPIK01000305.1
NZ_FPML01000111.1
NZ_FQLG01000023.1
NZ_FPIK01000561.1
NZ_FPIH01000400.1
NZ_FPIL01000231.1
NZ_FQLJ01000012.1
NZ_FPIL01000037.1
NZ_CVNI01000003.1
NZ_FPIL01000015.1
NZ_FPIH01000024.1
NZ_FPIK01000113.1
NZ_FPMM01000161.1
NZ_FPIL01000016.1
NZ_FPML01000026.1
NZ_CVNX01000014.1
NZ_FPIK01000029.1
NZ_FQLK01000006.1
NZ_CVNP01000018.1
NZ_CVNW01000012.1
NZ_FPIJ01000254.1
NZ_FPIK01000446.1
NZ_FPIH01000387.1
NZ_FQLG01000010.1
NZ_CVNX01000019.1
NZ_FQLL01000020.1
NZ_FQLJ01000011.1
NZ_FPIH01000089.1
NZ_FPMP01000100.1
NZ_CVNW01000038.1
NZ_FQLK01000015.1
NZ_FPIL01000144.1
NZ_CVNX01000022.1
NZ_FQLL01000012.1
NZ_FPIH01000023.1
NZ_FQLG01000015.1
NZ_FQLJ01000004.1
NZ_FPIK01000612.1
NZ_FPIK01000546.1
NZ_FPIL01000224.1
NZ_FPIH01000332.1
NZ_FPIJ01000147.1
NZ_FPIJ01000195.1
NZ_FPMP01000089.1
NZ_FPIK01000288.1
NZ_FPIH01000382.1
NZ_FPIL01000250.1
NZ_FPML01000052.1
NZ_FPIK01000027.1
NZ_CVNX01000029.1
NZ_FPMM01000176.1
NZ_FPMP01000221.1
NZ_FPIK01000015.1
NZ_FPMP01000166.1
NZ_FPML01000076.1
NW_003316861.1
NW_003317763.1
NW_003317258.1
NW_003316417.1
NW_003317975.1
NW_003317421.1
NW_003316262.1
NW_018010868.1
NW_003316882.1
NW_006786815.1
NW_017999799.1
NW_020139929.1
NW_020135876.1
NW_020137865.1
NW_021017039.1
NW_021019320.1
NW_021023678.1
NW_021019407.1
NW_016847344.1
NW_021022911.1
NW_011302602.1
NW_011236544.1
NW_011276517.1
NW_011292826.1
NW_011236562.1
NW_011132104.1
NW_011229276.1
NW_011132050.1
NW_001852342.1
NW_021131428.1
NW_006785415.1
NW_006789820.1
NW_011302324.1
NW_011284446.1
NW_011292964.1
NW_011240242.1
NW_011276417.1
NW_011233858.1
NW_011284592.1
NW_011234125.1
NW_011233907.1
NW_011292140.1
NW_011301878.1
NW_011284784.1
NW_011233911.1
NW_011285003.1
NW_011236438.1
NW_011302085.1
NW_011292448.1
NW_021776904.1
NW_011953063.1
NW_011949057.1
NZ_LYHM01000006.1
NZ_RQTT01000227.1
NZ_QNGJ01000080.1
NZ_QNGN01000047.1
NZ_NTZD01000163.1
NZ_AWXP01000048.1
NZ_JHDV01000067.1
NZ_AMQR01000084.1
NZ_AVEI02000302.1
NZ_NUYD01000111.1
NZ_JHDX01000029.1
NZ_PVDJ01000064.1
NZ_QNGI01000077.1
NZ_MWRU01000014.1
NZ_APIG01000023.1
NZ_QNGL01000021.1
NZ_JXQN01000216.1
NZ_BFCU01000271.1
NZ_LALH01000117.1
NZ_LYIQ01000105.1
NZ_QLDE01000087.1
NZ_NABI01000088.1
NZ_BFCU01000134.1
NZ_MTHY01000269.1
NZ_MRTG01000039.1
NZ_JUHY01000047.1
NZ_APIF01000025.1
NZ_QNGK01000049.1
NZ_PCLX01000002.1
NZ_NRGE01000098.1
NZ_JHDW01000026.1
NZ_QGNL01000025.1
NZ_NAOZ01000093.1
NZ_QLBC01000093.1
NZ_LVKL01000049.1
NZ_JPIU01000031.1
NZ_QNGN01000044.1
NZ_LWUK01000084.1
NZ_CMHC01000046.1
NZ_JWRS01000061.1
NZ_QNGL01000016.1
NZ_QNGH01000018.1
NZ_LIQM01001022.1
NZ_BEFH01000109.1
NZ_FUFR01000266.1
NW_017384597.1
NW_017384643.1
NW_017384047.1
NW_017384602.1
NW_017384059.1
NW_017384282.1
NW_017384172.1
NZ_FLZF01000184.1
NZ_FLZH01000233.1
NZ_FLZM01000209.1
NZ_FLZF01000325.1
NZ_FLZH01000261.1
NZ_FLZM01000643.1
NZ_LYJM01000022.1
NZ_QNGQ01000113.1
NZ_QNGO01000125.1
NZ_QNGQ01000212.1
NZ_QNGQ01000133.1
NZ_QNGQ01000108.1
NZ_QNGR01000095.1
NW_009955110.1
NW_007288932.1
NW_010305367.1
NZ_LYJL01000876.1
NZ_LYJN01000583.1
NW_007287605.1
NW_007287720.1
NW_007293006.1
NW_007288867.1
NW_007288387.1
NW_009959623.1
NW_009955520.1
NW_009244627.1
NW_010344901.1
NW_009958511.1
NW_009956027.1
NW_007289341.1
NW_007293208.1
NW_010295570.1
NZ_LYJL01000352.1
NW_007290183.1
NW_007292784.1
NW_007293209.1
NW_007290856.1
NW_007288018.1
NW_007293539.1
NZ_FPMM01000188.1
NZ_FPMP01000225.1
NZ_FPMM01000152.1
NZ_FPMM01000201.1
NZ_FPIK01000322.1
NZ_FPMP01000183.1
NZ_FPMM01000193.1
NZ_FPMM01000182.1
NZ_FPMP01000102.1
NZ_FPMP01000144.1
NW_010300564.1
NW_007288489.1
NW_010342702.1
NW_007290960.1
NW_010341009.1
NW_007348099.1
NW_007293676.1
NW_007343305.1
NW_007291440.1
NW_006798945.1
NW_011949702.1
NZ_RYZK01000096.1
NZ_LGYT01000088.1
NZ_QFLU01000177.1
NZ_QUZZ01000033.1
NZ_VFDC01000212.1
NZ_QFLX01000094.1
NZ_LYIE01000020.1
NZ_RYZK01000031.1
NZ_QKSB01000088.1
NZ_VAMI01000091.1
NZ_VAMO01000104.1
NW_008290856.1
NW_006775925.1
NW_006781690.1
NW_006774485.1
NW_006780509.1
NW_006793057.1
NW_006796175.1
NW_021810286.1
NW_020140272.1
NW_021802141.1
NW_021788777.1
NW_016589740.1
NW_016588560.1
NW_020137143.1
NW_021804385.1
NW_006771122.1
NW_006780940.1
NW_006784956.1
NW_006785645.1
NW_006780078.1
NW_006788787.1
NW_013656318.1
NW_013655691.1
NW_013656701.1
NW_013656048.1
NW_013656004.1
NW_013656467.1
NW_016075254.1
NZ_FJUG01000223.1
NZ_NMZU01000026.1
NZ_PYPV01000132.1
NZ_SWCT01000094.1
NZ_LJRX01000670.1
NZ_CQSC01000347.1
NZ_QNGN01000075.1
NZ_PVDJ01000078.1
NZ_QLAN01000161.1
NZ_QLYV01000020.1
NZ_PYPZ01000111.1
NW_019651095.1
NZ_VIEC01000049.1
NW_019682790.1
NW_019672998.1
NW_019680208.1
NW_019679393.1
NW_019677793.1
NW_019681785.1
NW_019680004.1
NW_019683340.1
NW_019184916.1
NW_019174950.1
NW_019201038.1
NW_019193817.1
NW_019190115.1
NW_019181049.1
NZ_SZWG01000028.1
NW_013669030.1
NZ_LYFA01000155.1
NW_011155304.1
NW_021015646.1
NW_011953567.1
NW_016859680.1
NW_021806695.1
NW_020141885.1
NW_021795409.1
NW_021803262.1
NW_021791085.1
NW_020136166.1
NW_021808449.1
NW_021804634.1
NW_010581012.1
NW_007289291.1
NW_010340087.1
NZ_LYJO01000377.1
NW_010300819.1
NW_010344915.1
NW_010343685.1
NW_007287255.1
NZ_SJCO01000094.1
NW_009249455.1
NW_010587949.1
NW_009650000.1
NW_007289449.1
NW_009952941.1
NW_019675501.1
NZ_LQZZ01000575.1
NZ_LRRO01001080.1
NZ_LRRO01000189.1
NZ_LRRO01000502.1
NZ_LRRO01001827.1
NZ_LQZZ01001302.1
NZ_LRRO01000686.1
NZ_LQZZ01001194.1
NZ_LRRO01001817.1
NZ_LRRO01001629.1
NZ_LRRO01000495.1
NW_016660711.1
NW_016610864.1
NW_016655681.1
NW_016641612.1
NW_016640901.1
NW_007559235.1
NW_016643890.1
NW_016639620.1
NW_014542471.1
NW_012161665.1
NW_014543560.1
NW_016631225.1
NW_016640340.1
NW_015969879.1
NW_016666468.1
NZ_DS990323.1
NZ_DS990359.1
NZ_CVGD01000096.1
NZ_BFCN01000595.1
NZ_RHGE01000275.1
NZ_RDSB01000078.1
NW_014570616.1
NZ_LYFA01000060.1
NZ_RHGE01000215.1
NZ_BDDW01000053.1
NW_014571449.1
NZ_BDDW01000066.1
NW_017239698.1
NW_017240743.1
NW_017252458.1
NW_017242591.1
NW_017241471.1
NW_017241933.1
NW_017241113.1
NW_006786431.1
NW_006777172.1
NW_006799146.1
NW_021801499.1
NW_021799686.1
NW_013655828.1
NW_009964404.1
NZ_LYJN01000043.1
NW_009955271.1
NW_010345049.1
NW_007287119.1
NW_007292087.1
NW_007293937.1
NW_007294326.1
NW_007290799.1
NW_007293273.1
NW_007287888.1
NW_007293899.1
NW_007291481.1
NW_007292085.1
NW_007291806.1
NW_007288454.1
NW_007288444.1
NW_013656322.1
NW_013656736.1
NW_013657205.1
NW_011135812.1
NW_011233966.1
NW_011236247.1
NW_011233925.1
NW_011284704.1
NW_016849069.1
NW_011292453.1
NW_016888585.1
NW_011233942.1
NW_011302017.1
NW_011291887.1
NW_011279385.1
NW_011236298.1
NW_006796867.1
NW_006778947.1
NW_006781823.1
NW_006777028.1
NW_006779328.1
NW_002736868.1
NW_006789120.1
NW_006782564.1
NW_006780563.1
NW_006779908.1
NW_020186231.1
NW_017848638.1
NW_003317873.1
NZ_LMIZ01000025.1
NZ_LMJC01000025.1
NC_032302.1
NZ_PYPV01000443.1
NZ_UVXY01000130.1
NZ_FWDR01000230.1
NZ_RQSJ01000166.1
NW_007287615.1
NZ_LYJL01000574.1
NW_010295104.1
NW_007289193.1
NW_007294087.1
NW_007287872.1
NW_009954029.1
NW_007287276.1
NW_011953535.1
NW_011953667.1
NW_011952776.1
NZ_MTHW01000300.1
NZ_MTHW01000269.1
NZ_MTHW01000321.1
NZ_MTIB01000310.1
NZ_MTHW01000310.1
NW_019681632.1
NW_019673647.1
NW_019681486.1
NW_006784708.1
NW_006786032.1
NW_006784224.1
NW_006773607.1
NW_006773031.1
NW_008715033.1
NW_008736209.1
NW_008989613.1
NW_008751289.1
NW_008989997.1
NW_008728991.1
NW_008990023.1
NW_008989721.1
NZ_UVXY01000281.1
NZ_UYIH01000109.1
NZ_FWDR01000280.1
NZ_PHNZ01000660.1
NZ_FLZF01000124.1
NZ_FLZB01000468.1
NZ_FLYT01000416.1
NZ_FLZM01000173.1
NZ_PYPV01000545.1
NZ_ACFY01000072.1
NZ_FLZL01000366.1
NZ_PEIZ01000055.1
NZ_CUTM01000052.1
NZ_PHNZ01000551.1
NZ_QNGW01000076.1
NZ_PYPZ01000159.1
NZ_CUUQ01000018.1
NZ_QLAN01000214.1
NZ_UIII01000391.1
NZ_VHOB01000316.1
NZ_CUUH01000022.1
NZ_CUTM01000056.1
NZ_PYPV01000190.1
NZ_VHOB01000321.1
NZ_QNGW01000098.1
NZ_CABFKZ010000247.1
NZ_QLBJ01000140.1
NZ_UTIH01000097.1
NZ_PDEV01000025.1
NZ_PQCM01000036.1
NZ_MUEI01000016.1
NZ_SEMB01000098.1
NW_001854058.1
NZ_JRUE01000005.1
NW_021130697.1
NW_012043133.1
NW_016045238.1
NW_011626837.1
NW_002028119.1
NW_012043656.1
NW_012073080.1
NW_011626131.1
NW_012083884.1
NW_012072377.1
NW_017145605.1
NZ_BHCM01000026.1
NW_016243325.1
NZ_VCHY01000169.1
NZ_RDSB01000093.1
NZ_VCHY01000066.1
NZ_VCHY01000326.1
NW_014570798.1
NW_006799425.1
NW_006783808.1
NW_006783192.1
NW_006774988.1
NZ_UIEC01000103.1
NZ_NVBS01000166.1
NZ_UIJW01000270.1
NW_017384226.1
NZ_QORC01000131.1
NZ_NKJS01000377.1
NZ_UIHK01000176.1
NZ_UIJU01000323.1
NZ_PPYZ01000133.1
NZ_PWDB01000117.1
NZ_LRBH01000234.1
NZ_NAIS01001199.1
NZ_LAMU01000226.1
NZ_CPSQ01000161.1
NZ_NUPC01000105.1
NZ_NUMR01000232.1
NZ_NUPD01000047.1
NZ_NUMF01000127.1
NZ_NUYD01000108.1
NZ_NUYE01000144.1
NZ_NUYR01000082.1
NZ_NVAF01000167.1
NZ_NTUG01000096.1
NZ_NUWH01000136.1
NZ_NTWY01000077.1
NZ_NVEO01000081.1
NZ_CSAF01000454.1
NZ_NITR01000220.1
NZ_PVDJ01000053.1
NZ_PKQF01000076.1
NZ_QNPM01000285.1
NZ_JRJL01000285.1
NZ_QLBE01000143.1
NZ_QLBZ01000131.1
NZ_MPTE01000106.1
NZ_PHUN01000164.1
NZ_AIOD01000138.1
NZ_AMQV01000085.1
NZ_QMDE01000221.1
NZ_AVEA02000451.1
NZ_JQCU01000003.1
NZ_UWDD01000063.1
NZ_QRBT01000226.1
NZ_QGNX01000062.1
NZ_PSSM01000124.1
NZ_NUOB01000105.1
NZ_NQVC01000052.1
NZ_MPTS01000082.1
NZ_LYJB01000060.1
NZ_NKQW01000008.1
NZ_MSAF01000100.1
NZ_UILI01000202.1
NZ_PCLC01000004.1
NZ_KV786056.1
NZ_UUJG01000019.1
NZ_MWLR01000053.1
NZ_NVAO01000062.1
NZ_NUVN01000086.1
NZ_UEFF01000087.1
NZ_LRQW01000007.1
NZ_QLAP01000121.1
NZ_NVCF01000092.1
NZ_NUWB01000112.1
NZ_MPTT01000111.1
NZ_LLQK01000057.1
NZ_NVCW01000181.1
NZ_MWRU01000081.1
NZ_NAJR01000056.1
NZ_CSTK01000035.1
NZ_NUOJ01000083.1
NZ_NVLE01000091.1
NZ_MUAG01000067.1
NZ_PDFS01000144.1
NZ_LEKB01000127.1
NZ_CZYR01000116.1
NZ_QLAR01000087.1
NZ_QMKJ01000022.1
NZ_PQAD01000108.1
NZ_NKLH01000282.1
NZ_UIKG01000228.1
NZ_BFCT01000176.1
NZ_BFCK01000592.1
NZ_QLBA01000632.1
NZ_PNRN01000327.1
NZ_CMIB01000061.1
NZ_QKVX01000001.1
NZ_MOCG01000119.1
NZ_BIJQ01000071.1
NZ_NTWG01000107.1
NZ_QNGJ01000096.1
NZ_LEHF01000124.1
NZ_NKQX01000077.1
NZ_PYQD01000162.1
NZ_FRWQ01000176.1
NZ_LITA01000021.1
NZ_BFCO01000213.1
NZ_BFCU01000163.1
NZ_NUAR01000126.1
NZ_LWDC01000038.1
NZ_AVEI02000254.1
NZ_UKUW01000080.1
NZ_NVDG01000172.1
NZ_UTPI01000002.1
NZ_QMCX01000190.1
NZ_NACC01000009.1
NZ_NUGV01000207.1
NZ_MRTW01000121.1
NZ_QYZP01000005.1
NZ_NUNW01000165.1
NZ_UTMK01000065.1
NZ_RDQS01000034.1
NZ_QLCC01000083.1
NZ_NKRE01000071.1
NZ_LFHI01000195.1
NZ_PDFT01000169.1
NZ_LBLT01000486.1
NZ_SRKK01000045.1
NZ_VCRO01000013.1
NZ_QFFO01000129.1
NZ_UWCJ01000084.1
NZ_CFBR01000078.1
NZ_QKVY01000012.1
NZ_JRXC01000077.1
NZ_QVMR01001326.1
NZ_NAAK01000110.1
NZ_MRBQ01000155.1
NZ_JUIE01000062.1
NZ_LYEX01000010.1
NZ_JUHV01000063.1
NZ_FRWP01000042.1
NZ_LMXU01000096.1
NZ_NUPO01000360.1
NZ_MKQM01000141.1
NZ_BAFU01000141.1
NZ_PDGC01000200.1
NZ_QMCW01000281.1
NZ_AZTF01000027.1
NZ_NABI01000042.1
NZ_QERY01000110.1
NZ_PEKU01000447.1
NZ_CRTU01000079.1
NZ_POWH01000657.1
NZ_MPTU01000088.1
NZ_FXYJ02000029.1
NZ_JHDV01000059.1
NZ_QLAN01000102.1
NZ_MUEI01000014.1
NZ_JTBZ02000059.1
NZ_MSZI01000075.1
NZ_QLAU01000086.1
NZ_UEFZ01000096.1
NZ_QLAX01000136.1
NZ_JUIC01000055.1
NZ_NCXF01000048.1
NZ_UVVQ01000036.1
NZ_JTJA01000070.1
NZ_BBKD01000412.1
NZ_LQPU01000030.1
NW_015379041.1
NW_019675347.1
NW_013625758.1
NW_017384024.1
NW_017385131.1
NW_017384886.1
NW_017384744.1
NW_017384892.1
NW_017384964.1
NW_021705732.1
NW_017384861.1
NW_017384807.1
NW_017384658.1
NW_017383942.1
NW_017385139.1
NZ_UYIH01000224.1
NZ_MTSM01000143.1
NW_007291810.1
NW_007291921.1
NZ_LYJC01000016.1
NZ_VAMP01000056.1
NZ_VAMR01000075.1
NZ_VAMK01000084.1
NZ_VANB01000081.1
NZ_VALO01000063.1
NZ_VAQW01000061.1
NZ_VAQR01000058.1
NZ_VARG01000075.1
NZ_VAMI01000085.1
NZ_VAMR01000059.1
NZ_LYJF01000027.1
NZ_LYIT01000095.1
NZ_LYII01000016.1
NZ_VAQU01000068.1
NZ_LYIL01000278.1
NZ_LYHT01000066.1
NZ_LYIG01000074.1
NZ_LYJD01000101.1
NZ_VAQV01000063.1
NZ_VAMN01000068.1
NZ_VAMI01000087.1
NZ_VAMM01000079.1
NZ_VAMI01000089.1
NZ_VAMN01000096.1
NZ_VAMO01000074.1
NZ_VAMP01000084.1
NZ_VAMQ01000093.1
NZ_VARG01000081.1
NZ_VAMF01000094.1
NZ_VAMH01000091.1
NZ_VAMG01000136.1
NZ_VAMI01000115.1
NW_021133994.1
NW_021136209.1
NW_010376621.1
NZ_LIUS01000008.1
NZ_LITN01000025.1
NZ_LITO01000022.1
NZ_AJVN01000135.1
NZ_LYHO01000089.1
NZ_LYHR01000028.1
NZ_AAJT02000195.1
NZ_AAJT02000246.1
NZ_AAJT02000201.1
NZ_AAJT02000244.1
NZ_AAJT02000269.1
NZ_AAJT02000218.1
NZ_BIJQ01000079.1
NZ_FLZF01000427.1
NZ_FLZL01000570.1
NZ_PYPV01000245.1
NZ_BFCK01000723.1
NZ_UIIS01000146.1
NZ_UUJG01000044.1
NW_016035338.1
NW_016069765.1
NW_021134257.1
NW_021131356.1
NW_021135941.1
NW_017845876.1
NW_017844787.1
NW_017847319.1
NW_021133390.1
NZ_QVZE01000028.1
NZ_BDQM01000230.1
NZ_FLZL01000642.1
NZ_FLZL01000209.1
NZ_FLYT01000217.1
NZ_FLYT01000199.1
NZ_FLZB01000200.1
NZ_CDFS01000145.1
NZ_FRYE01000299.1
NZ_FREM01000299.1
NZ_AJXJ01000713.1
NZ_AJXG01000102.1
NZ_VAMQ01000077.1
NZ_VAQZ01000083.1
NZ_VAMP01000121.1
NZ_VAMK01000143.1
NZ_VAMI01000134.1
NZ_VAQX01000076.1
NZ_VALN01000079.1
NZ_VAQX01000079.1
NZ_VAMN01000059.1
NZ_VARO01000076.1
NZ_VAMJ01000133.1
NZ_VARD01000052.1
NZ_VAQZ01000080.1
NZ_VAMQ01000086.1
NZ_VAMP01000068.1
NZ_VAMR01000056.1
NZ_LYIG01000073.1
NZ_VALO01000058.1
NZ_VAQR01000064.1
NZ_VAQT01000070.1
NZ_VAMK01000136.1
NZ_VAQZ01000073.1
NZ_VAMN01000077.1
NZ_VAMZ01000053.1
NZ_VAMJ01000162.1
NZ_VAMM01000105.1
NZ_VAMO01000100.1
NZ_VAMH01000095.1
NZ_VAMI01000113.1
NZ_VAML01000079.1
NZ_VALP01000055.1
NZ_VAMG01000095.1
NZ_VARK01000076.1
NZ_VARM01000049.1
NZ_VAQU01000088.1
NZ_VAQS01000070.1
NZ_VANA01000058.1
NZ_VAMH01000051.1
NZ_VAQV01000066.1
NZ_VAMN01000072.1
NZ_VAMR01000074.1
NZ_VANB01000073.1
NZ_VAMF01000063.1
NZ_VAMQ01000057.1
NZ_VAMP01000074.1
NZ_VAMI01000069.1
NZ_VAML01000062.1
NZ_VARG01000077.1
NZ_VAQR01000061.1
NZ_VAMJ01000069.1
NZ_VAMM01000065.1
NZ_VAQZ01000062.1
NZ_VARE01000070.1
NZ_VAMO01000064.1
NZ_VAMK01000052.1
NZ_VAMY01000048.1
NZ_VAMR01000055.1
NZ_VAMM01000077.1
NZ_VANB01000038.1
NZ_VAMP01000057.1
NZ_VAMF01000066.1
NZ_VAQU01000069.1
NZ_VAMJ01000066.1
NZ_VAMN01000052.1
NZ_VAMI01000067.1
NZ_VAMG01000068.1
NZ_VAMO01000129.1
NZ_FPML01000064.1
NZ_FPMM01000102.1
NZ_FPIK01000130.1
NZ_FPML01000034.1
NZ_FPIK01000164.1
NZ_FPMM01000030.1
NZ_FPMP01000051.1
NZ_FPIK01000270.1
NZ_FPMP01000254.1
NZ_FPMM01000130.1
NZ_FPMP01000098.1
NZ_FPMM01000058.1
NZ_FPIK01000213.1
NZ_FPIL01000113.1
NZ_NRGN01000104.1
NZ_FLZB01000412.1
NZ_BFCN01000291.1
NZ_MTHU01000325.1
NZ_BFCN01000243.1
NZ_NRGN01000092.1
NZ_CVGD01000084.1
NW_011146845.1
NW_011126775.1
NW_011131906.1
NW_011255683.1
NW_011257281.1
NW_011135875.1
NW_003006252.1
NW_011301977.1
NW_011240607.1
NW_011247541.1
NW_011132101.1
NW_011236640.1
NW_011126745.1
NW_003001277.1
NW_011505693.1
NW_011302386.1
NW_011165445.1
NW_003019374.1
NW_011165428.1
NW_011140283.1
NW_017197614.1
NW_003015490.1
NW_003018937.1
NW_011129116.1
NW_011247811.1
NZ_CVRX01000096.1
NZ_BDZV01000153.1
NZ_BEAO01000079.1
NZ_BDZV01000089.1
NZ_FLYY01000164.1
NW_021638415.1
NZ_BDZV01000070.1
NZ_BEAO01000061.1
NZ_BEAU01000068.1
NW_020139312.1
NW_013656349.1
NW_013656732.1
NW_013656665.1
NW_020187564.1
NW_017996375.1
NW_017996179.1
NW_017998945.1
NW_018003875.1
NW_018018649.1
NW_018001358.1
NW_017998372.1
NW_018004819.1
NW_019507291.1
NW_019508131.1
NW_019438373.1
NW_019494146.1
NW_019433921.1
NW_019463810.1
NZ_LUKC01000109.1
NZ_LUKB01000012.1
NZ_LUKB01000104.1
NZ_LUKC01000005.1
NZ_LUKC01000028.1
NZ_LUKC01000013.1
NZ_LUKB01000108.1
NZ_RZOZ02000324.1
NZ_SRUA01000430.1
NZ_LUKB01000004.1
NZ_LUKC01000011.1
NZ_LUKC01000004.1
NZ_LUKC01000006.1
NW_016654742.1
NW_016654952.1
NW_016646544.1
NW_016622432.1
NW_007550816.1
NW_016682598.1
NW_007566772.1
NW_016612326.1
NW_016673021.1
NW_016645877.1
NZ_FPMM01000082.1
NZ_FQLN01000008.1
NZ_FQLN01000014.1
NZ_FPIL01000074.1
NZ_FPML01000014.1
NZ_FQLK01000007.1
NZ_FPIJ01000021.1
NZ_CVNX01000027.1
NZ_FPMP01000125.1
NZ_FPMP01000101.1
NZ_FPIJ01000127.1
NZ_FQLK01000005.1
NZ_FPIH01000142.1
NZ_FPIK01000242.1
NZ_CVNI01000007.1
NZ_FQLG01000024.1
NZ_FPMM01000074.1
NZ_CVNK01000004.1
NZ_FPIK01000058.1
NZ_CVNP01000060.1
NZ_FPIH01000037.1
NW_001842947.1
NW_011948652.1
NW_006790111.1
NW_006780045.1
NW_006777235.1
NW_006794393.1
NW_006783696.1
NW_006770312.1
NW_006777984.1
NW_006784219.1
NZ_FLYS01000200.1
NZ_FLZD01000279.1
NZ_FLZM01000548.1
NZ_FLZE01000125.1
NZ_LYIQ01000024.1
NZ_LYIU01000122.1
NZ_LYFS01000132.1
NZ_SWED01000070.1
NZ_SDOC02000067.1
NZ_LTEA01000245.1
NZ_QNWQ01000064.1
NZ_QNWP01000068.1
NZ_QOVQ01000065.1
NZ_NKJO01000199.1
NZ_SDOE01000036.1
NZ_SGPH01000103.1
NZ_SRII01000076.1
NZ_RZHI01000056.1
NZ_SDOD01000039.1
NZ_LYFG01000013.1
NZ_LYFF01000018.1
NZ_RPFJ01000109.1
NZ_NKJK01000096.1
NZ_QNIX01000003.1
NZ_PJIO01000086.1
NZ_QNJA01000001.1
NZ_PJII01000091.1
NZ_QPIE01000026.1
NZ_RWJH01000026.1
NZ_LUKB01000099.1
NZ_SDOB01000044.1
NZ_RDDT01000107.1
NZ_RDDW01000219.1
NZ_LYGA01000020.1
NZ_BEAO01000160.1
NZ_QOBZ01000203.1
NZ_PVBT01000037.1
NZ_NJNO01000597.1
NZ_NXKE01000114.1
NZ_FPMP01000164.1
NZ_JGVD01000140.1
NZ_MSAW01000080.1
NZ_MSAW01000081.1
NZ_MTYM01000267.1
NZ_QNGO01000102.1
NZ_QNGU01000141.1
NZ_JXXT01000074.1
NZ_LYJN01000320.1
NW_007292625.1
NW_007289846.1
NW_007292207.1
NW_007290938.1
NW_007290827.1
NW_009957147.1
NW_007291879.1
NW_007291637.1
NW_007334037.1
NZ_LYJL01000750.1
NW_007291175.1
NW_007293440.1
NW_007287665.1
NW_018005439.1
NW_017992081.1
NW_018009502.1
NW_017992899.1
NW_018007373.1
NW_018000600.1
NW_017995623.1
NW_017996225.1
NW_011155280.1
NW_001823702.1
NW_011155136.1
NW_011292548.1
NW_017194604.1
NW_011302321.1
NW_011953733.1
NW_011949704.1
NZ_FPMO01000122.1
NZ_LSLV01000005.1
NZ_LSLU01000005.1
NZ_FPLR01000110.1
NZ_FPLR01000484.1
NZ_FPMO01000035.1
NZ_FPLR01000120.1
NZ_FPLR01000369.1
NZ_FPLR01000039.1
NZ_FPMO01000070.1
NZ_FPME01000082.1
NZ_FPME01000085.1
NZ_FPIF01000042.1
NZ_FPIE01000061.1
NZ_FQLP01000041.1
NZ_FPLR01000206.1
NZ_FPLR01000698.1
NZ_FPLR01000529.1
NZ_FPMO01000099.1
NZ_FPLR01000278.1
NZ_FPLR01000130.1
NZ_FPLR01000955.1
NZ_FPLR01000017.1
NZ_FPLR01000043.1
NZ_FPLR01000196.1
NZ_FPLR01000049.1
NZ_FPIF01000061.1
NZ_FPME01000033.1
NZ_FPMO01000022.1
NZ_FPMO01000060.1
NZ_FPLR01000081.1
NZ_FPIF01000092.1
NZ_FPMO01000100.1
NZ_FPLR01000412.1
NZ_FPLR01000516.1
NZ_FPLR01000141.1
NZ_FPME01000032.1
NZ_FPMO01000005.1
NW_010880242.1
NZ_MTHT01000274.1
NZ_MTHZ01000336.1
NZ_MTHX01000263.1
NZ_MTHX01000290.1
NW_010832081.1
NZ_CCCL010000016.1
NW_010822850.1
NW_010804136.1
NZ_SZWG01000068.1
NZ_AERW01000455.1
NZ_AERW01000516.1
NZ_AERW01000512.1
NZ_AERW01000470.1
NZ_AERW01000515.1
NZ_AERW01000458.1
NZ_AERW01000448.1
NW_001815067.1
NZ_AERW01000476.1
NZ_AERW01000490.1
NW_001815178.1
NW_001815622.1
NW_010878716.1
NW_010878706.1
NZ_AXUR01000176.1
NZ_LRDJ01000067.1
NZ_LRDM01000092.1
NZ_JYEC01000041.1
NZ_JYDX01000092.1
NZ_JXTR01000072.1
NZ_LRDM01000081.1
NZ_JYDZ01000075.1
NZ_LFWE01000021.1
NZ_JYEA01000053.1
NZ_JYDX01000049.1
NZ_JYEB01000042.1
NZ_LFWE01000026.1
NZ_LRDM01000041.1
NZ_PHTU01000008.1
NZ_JYEB01000043.1
NZ_JYDX01000090.1
NZ_JYDZ01000067.1
NZ_JYEA01000047.1
NZ_LVFB01000061.1
NZ_PPCJ01000264.1
NZ_AXUR01000184.1
NZ_SAZC01000079.1
NZ_AXUR01000159.1
NZ_JYEA01000058.1
NZ_JYDZ01000071.1
NZ_LFWE01000017.1
NZ_PPAI01000017.1
NZ_PHTH01000161.1
NZ_OMNJ01000208.1
NZ_QEXC01000068.1
NZ_JYDY01000068.1
NZ_JYDX01000029.1
NZ_LVET01000030.1
NZ_LVEZ01000026.1
NZ_FSBY01000013.1
NZ_FSIJ01000017.1
NZ_FSQM01000022.1
NZ_FSIE01000030.1
NZ_FVMJ01000039.1
NZ_FWCX01000030.1
NZ_FVKP01000014.1
NZ_FVYM01000024.1
NZ_FVKF01000016.1
NZ_FVKN01000034.1
NZ_FVKI01000023.1
NZ_FVQX01000039.1
NZ_FSIZ01000015.1
NZ_FSFZ01000043.1
NZ_FSFS01000017.1
NZ_FVFJ01000017.1
NZ_AKHS02000083.1
NZ_FVJU01000008.1
NZ_FVGD01000019.1
NZ_FVBX01000010.1
NZ_FVAT01000011.1
NZ_RQYW01000070.1
NZ_FVOB01000017.1
NZ_OMLT01000202.1
NZ_JYEB01000026.1
NZ_FVQY01000042.1
NZ_RQZI01000034.1
NZ_AUMY01000086.1
NZ_FVOH01000042.1
NZ_FVQF01000020.1
NZ_VCLV01000003.1
NZ_FSDH01000038.1
NZ_PPBO01000018.1
NZ_QMBR01000122.1
NZ_PIXI01000086.1
NZ_PHTO01000024.1
NZ_JYEC01000040.1
NZ_FZML01000071.1
NZ_PIXJ01000048.1
NZ_FVDT01000017.1
NZ_FVKF01000018.1
NZ_LVEV01000039.1
NZ_QEXE01000086.1
NZ_NAGK01000022.1
NZ_FSJZ01000007.1
NZ_LRDI01000059.1
NZ_JYDZ01000070.1
NZ_FVGO01000024.1
NZ_FSIE01000029.1
NZ_FRZA01000019.1
NZ_FSQM01000017.1
NZ_FVPS01000016.1
NZ_FSFI01000037.1
NZ_FVHY01000007.1
NZ_LFJV01000274.1
NW_021810314.1
NW_013655825.1
NW_001851906.1
NW_001850750.1
NW_001850964.1
NZ_FLYT01000388.1
NZ_FLZB01000257.1
NZ_FLZL01000303.1
NW_001850868.1
NW_019224733.1
NW_006772568.1
NW_006785508.1
NW_013655657.1
NW_013656034.1
NW_013655865.1
NW_013656104.1
NW_016842176.1
NZ_LVEB01000108.1
NZ_UVXY01000218.1
NZ_PIXH01000074.1
NZ_NKJS01000180.1
NZ_FALZ01000191.1
NZ_JQCU01000523.1
NZ_UVXY01000368.1
NZ_PYPZ01000192.1
NZ_FLZB01000401.1
NW_016866180.1
NW_016866117.1
NW_011140488.1
NW_016866075.1
NW_016865842.1
NW_016865640.1
NW_016865523.1
NW_016865427.1
NW_016865421.1
NW_016865383.1
NW_016896131.1
NW_016896097.1
NW_016895923.1
NW_016895922.1
NW_016895918.1
NW_016657409.1
NW_016616429.1
NW_016659695.1
NW_007554768.1
NC_030671.1
NW_016607948.1
NZ_QNGN01000099.1
NZ_QNGU01000206.1
NZ_BFCN01000578.1
NZ_RJVQ01000071.1
NZ_QFLI01000097.1
NZ_RJJX01000147.1
NZ_QFLI01000036.1
NZ_QFLI01000204.1
NZ_RJJX01000070.1
NZ_RJJX01000193.1
NZ_RDSB01000180.1
NZ_RXZH01000203.1
NZ_RHGE01000481.1
NZ_RJVQ01000030.1
NW_018009353.1
NZ_LYIJ01000091.1
NZ_LYIG01000059.1
NZ_LYHH01000083.1
NZ_LYJC01000094.1
NZ_LYIL01000256.1
NZ_VAQW01000042.1
NZ_LYII01000006.1
NZ_LYIO01000045.1
NZ_LYIT01000082.1
NZ_LYIH01000008.1
NZ_LYJG01000104.1
NZ_LYJE01000062.1
NZ_LYJD01000100.1
NZ_VAMU01000076.1
NZ_VAQS01000053.1
NZ_VAMN01000045.1
NZ_VAMI01000108.1
NZ_VAMO01000112.1
NZ_VAMF01000092.1
NZ_VAMO01000090.1
NZ_VAMY01000063.1
NZ_VARK01000077.1
NZ_VAML01000098.1
NZ_AJXG01000228.1
NW_011948681.1
NZ_QFLX01000488.1
NZ_QFMO01000455.1
NZ_QFMO01000468.1
NW_006785176.1
NW_011985351.1
NW_001509664.1
NW_001509463.1
NW_001509671.1
NW_001509480.1
NZ_PTOA01000091.1
NZ_PTOE01000050.1
NW_020188562.1
NW_010317339.1
NW_009243540.1
NW_009954100.1
NW_007293851.1
NZ_SRJI01000212.1
NW_007289886.1
NW_007289385.1
NW_007288188.1
NZ_LYJO01000096.1
NW_007291114.1
NW_007291438.1
NW_007292113.1
NW_007293350.1
NW_007332976.1
NW_007293952.1
NW_007293812.1
NW_007290558.1
NZ_FLZL01000204.1
NZ_BDQM01000564.1
NZ_RCLQ01000063.1
NZ_BFCS01000349.1
NW_009246390.1
NZ_LYJN01000247.1
NW_010331557.1
NW_009956537.1
NW_010343314.1
NW_009958229.1
NW_010345837.1
NW_007289959.1
NZ_MDVM02000112.1
NW_019282008.1
NW_004583454.1
NW_021132814.1
NW_017039655.1
NZ_LYEY01000095.1
NZ_LYFW01000201.1
NZ_LYFF01000111.1
NW_011156939.1
NZ_PWDA01000159.1
NW_011136301.1
NW_006206492.1
NW_010342805.1
NW_009247027.1
NW_009953124.1
NW_007294348.1
NW_009954149.1
NW_007292457.1
NW_007293145.1
NW_007288442.1
NW_007287220.1
NW_007290435.1
NZ_SJCO01000137.1
NW_009651304.1
NW_009251484.1
NW_010586048.1
NW_009657864.1
NW_010348805.1
NW_009243411.1
NW_007286876.1
NW_009649563.1
NZ_SJCO01000180.1
NW_009961814.1
NW_010349440.1
NW_010290901.1
NW_007292909.1
NW_007293587.1
NW_007312181.1
NW_007292531.1
NW_007293975.1
NW_007291199.1
NW_007291309.1
NW_021795169.1
NW_021794915.1
NW_021794227.1
NW_021793265.1
NW_021793132.1
NW_017850261.1
NW_017850121.1
NW_017849697.1
NW_017849696.1
NW_017850095.1
NZ_QPHO01000514.1
NZ_MIVT01000092.1
NZ_RCFH01000045.1
NZ_MIWP01000139.1
NZ_FLYR01000135.1
NZ_QPHP01000621.1
NZ_FLYX01000193.1
NZ_FLZJ01000273.1
NW_016070275.1
NW_016074433.1
NW_016074509.1
NW_016069655.1
NW_019378992.1
NW_019379247.1
NW_016069433.1
NZ_BFCN01000220.1
NZ_BFCN01000250.1
NZ_FPIK01000102.1
NZ_BFCN01000269.1
NZ_FPMP01000238.1
NZ_FPML01000012.1
NZ_CVNS01000006.1
NZ_CGUB01000065.1
NZ_NBYF01000110.1
NZ_CJFD01000062.1
NZ_CVGD01000057.1
NZ_FPIL01000022.1
NZ_BFCN01000251.1
NZ_CVNP01000009.1
NZ_CVNS01000010.1
NZ_CVNT01000008.1
NZ_UCNB01000147.1
NZ_FPIJ01000006.1
NZ_FPML01000002.1
NW_011236526.1
NW_011284154.1
NW_011140444.1
NW_011126810.1
NW_011292893.1
NW_011292861.1
NW_001833202.1
NW_011236591.1
NW_011155324.1
NW_021023098.1
NW_021019317.1
NW_021805310.1
NW_007292591.1
NW_007294241.1
NW_016694500.1
NZ_LYJO01000106.1
NW_007292938.1
NW_007291990.1
NW_007289969.1
NW_007290118.1
NW_007293980.1
NW_010340863.1
NW_007291096.1
NW_007292686.1
NW_007293274.1
NW_016589520.1
NW_016588245.1
NZ_FREK01000163.1
NZ_FRYB01000163.1
NZ_BDYP01000022.1
NZ_FREL01000276.1
NZ_FRYC01000276.1
NZ_RCEX01000069.1
NZ_FLLR01000193.1
NZ_BDZV01000104.1
NZ_LYJL01000519.1
NW_007293463.1
NW_007292034.1
NW_007287870.1
NW_007290455.1
NW_010321400.1
NW_007287152.1
NW_010334511.1
NW_021136176.1
NW_021131864.1
NW_021131904.1
NW_021133645.1
NW_021136829.1
NW_021131970.1
NW_020311614.1
NW_020311740.1
NW_020311768.1
NW_020311728.1
NW_016144695.1
NW_020311782.1
NW_016136027.1
NW_020311846.1
NW_020311679.1
NW_016127053.1
NW_016127054.1
NW_016141813.1
NW_016148154.1
NW_011952727.1
NZ_MOOL01000001.1
NZ_KE353509.1
NZ_KE356047.1
NZ_QNGK01000044.1
NW_015379133.1
NZ_UVXY01000156.1
NZ_UTRS01000015.1
NZ_UVXY01000497.1
NZ_BFCQ01000159.1
NZ_PYPZ01000137.1
NZ_CDFS01000344.1
NZ_PYPZ01000342.1
NZ_RAWS01000646.1
NZ_FRYB01000442.1
NZ_FREK01000442.1
NW_011948978.1
NW_011949318.1
NW_011949377.1
NW_011949048.1
NW_011948909.1
NW_011949674.1
NW_011950773.1
NW_011949435.1
NW_011948557.1
NZ_LYIP01000012.1
NZ_UIMZ01000476.1
NZ_UIIS01000173.1
NZ_LWDC01000061.1
NZ_UIUX01000074.1
NZ_BFCU01000315.1
NZ_BFCK01000711.1
NZ_CFBR01000082.1
NZ_CKCF01000072.1
NZ_NVCY01000060.1
NZ_NUPO01000321.1
NZ_NUPO01000304.1
NZ_MRTE01000029.1
NZ_LKMI01000029.1
NZ_LPSC01000042.1
NZ_LPSC01000041.1
NZ_NDFI01000037.1
NZ_JPWZ01000243.1
NZ_LSLS01000140.1
NZ_FPMB01000003.1
NZ_QLCR01000079.1
NZ_NABJ01000003.1
NZ_QNVP01000079.1
NZ_MPTK01000067.1
NZ_KE353466.1
NZ_KE355762.1
NZ_KE356107.1
NZ_CBLI010000877.1
NZ_UWCD01000158.1
NZ_KV811607.1
NZ_QRBT01000166.1
NZ_QZCH01000127.1
NZ_LYIY01000042.1
NZ_NFEI01000010.1
NZ_MKQK01000030.1
NZ_KE355740.1
NZ_MRTK01000180.1
NZ_PDFT01000241.1
NZ_AIOD01000170.1
NZ_KE360032.1
NZ_JPQD01000227.1
NZ_KE355915.1
NZ_NXEG01000210.1
NZ_QYZP01000010.1
NZ_PDGJ01000240.1
NZ_APII01000028.1
NZ_MZVD01000048.1
NZ_BIJQ01000093.1
NZ_KE353643.1
NZ_QNPM01000288.1
NZ_JRJL01000288.1
NZ_NULI01000460.1
NZ_JPWZ01000246.1
NZ_MPTI01000101.1
NZ_BFCS01000323.1
NZ_APIJ01000045.1
NZ_PNRN01000275.1
NZ_APIF01000027.1
NZ_FRWH01000048.1
NZ_APIH01000023.1
NZ_QNGM01000055.1
NZ_JTTJ01000048.1
NZ_MWPX01000141.1
NZ_BFCK01000727.1
NZ_LPSC01000032.1
NZ_QNGJ01000058.1
NZ_MWUB01000839.1
NZ_MOHL01000122.1
NZ_FRWQ01000309.1
NZ_LYTS01000132.1
NZ_LYIQ01000089.1
NZ_FPMS01000006.1
NW_015385825.1
NW_017385138.1
NW_017385033.1
NW_017384230.1
NW_017384614.1
NW_017384303.1
NW_017384001.1
NW_017384770.1
NW_017384275.1
NW_017384977.1
NW_017384775.1
NW_017384516.1
NW_017384514.1
NZ_QLAW01000089.1
NZ_FUVR01000350.1
NW_007291784.1
NW_010313529.1
NZ_PEMX01000114.1
NW_013655578.1
NW_014618055.1
NZ_JRUE01000055.1
NZ_PYFX01000056.1
NZ_MCFS01000093.1
NZ_JRUE01000129.1
NZ_PWAK01000052.1
NZ_NICA01000051.1
NZ_UVXY01000321.1
NW_020135408.1
NW_011236617.1
NW_011165442.1
NW_011146874.1
NW_011247667.1
NW_006772444.1
NW_006777092.1
NW_006799452.1
NW_006788833.1
NW_006782524.1
NW_006770390.1
NW_003318703.1
NW_003316907.1
NW_003316476.1
NW_003316739.1
NW_011140497.1
NW_016030272.1
NW_011292108.1
NW_011948698.1
NW_011952894.1
NW_011949554.1
NW_011302125.1
NW_011135836.1
NW_159784.1
NW_160103.1
NW_159652.1
NW_159570.1
NW_006794264.1
NW_011952954.1
NW_008100970.1
NW_012236913.1
NW_003202244.1
NW_011146789.1
NW_011279251.1
NW_019674129.1
NW_019679658.1
NZ_LVHI01000035.1
NZ_QNJM01000002.1
NZ_QEHL01000072.1
NZ_LYJM01000018.1
NZ_RSEV01000069.1
NZ_JRUE01000040.1
NZ_MRTB01000082.1
NZ_ML146309.1
NZ_RZJZ01000084.1
NZ_ML236225.1
NZ_QGGD01000033.1
NZ_NBYF01000074.1
NZ_SRPG01000710.1
NZ_LYFB01000027.1
NZ_JRUO01000024.1
NZ_LYIU01000128.1
NZ_QYUU01000038.1
NZ_LYIY01000037.1
NZ_PEBQ01000122.1
NZ_NRNL01000112.1
NZ_MOSJ01000003.1
NW_006782760.1
NW_006799302.1
NW_021795948.1
NW_020141970.1
NW_021809260.1
NW_021017900.1
NW_020095882.1
NW_020073174.1
NW_011292956.1
NW_001851312.1
NZ_QLAR01000086.1
NZ_KE353436.1
NZ_KE356016.1
NZ_FPMF01000005.1
NW_002477665.1
NZ_UIVA01000058.1
NZ_MUAG01000083.1
NZ_NUOJ01000084.1
NZ_LKMI01000013.1
NZ_KE356199.1
NZ_KE356053.1
NZ_AVEI02000296.1
NZ_UWDA01000123.1
NZ_NUBK01000117.1
NZ_POHS01000147.1
NZ_NVAE01000050.1
NZ_NAAJ01000145.1
NZ_NUYN01000091.1
NZ_QNGG01000112.1
NZ_LYIY01000054.1
NZ_LALH01000203.1
NZ_NFEI01000007.1
NZ_NKQX01000098.1
NZ_QLAI01000103.1
NZ_JRXC01000079.1
NZ_LGWE01000098.1
NZ_UWCU01000032.1
NZ_QLBE01000146.1
NZ_BFCT01000150.1
NZ_AVEA02000468.1
NZ_BDQM01000370.1
NZ_QNGL01000066.1
NZ_QMKJ01000021.1
NZ_MPTI01000093.1
NZ_BFCK01000518.1
NZ_AUWS01000129.1
NZ_NUPR01000074.1
NZ_BFCQ01000149.1
NZ_JXNX01000212.1
NZ_LMSY01000003.1
NW_008849134.1
NW_016140939.1
NW_011646081.1
NW_017384312.1
NW_017384008.1
NW_017384369.1
NW_017384058.1
NZ_LYJO01000119.1
NW_007291174.1
NW_007287748.1
NW_007289061.1
NW_006774940.1
NW_006795563.1
NW_006772805.1
NW_021132172.1
NW_021134363.1
NW_006775289.1
NW_011247636.1
NW_011247696.1
NW_003010550.1
NW_011146935.1
NW_016239534.1
NW_016239532.1
NW_016239520.1
NW_016239479.1
NW_016239474.1
NW_011284833.1
NW_011986259.1
NW_011231930.1
NW_011233987.1
NW_011135759.1
NW_011135725.1
NW_011236571.1
NW_011953556.1
NW_890056.1
NZ_ABGO01000834.1
NW_014606779.1
NW_010933597.1
NW_017935418.1
NW_016094036.1
NW_007568533.1
NW_017934265.1
NZ_NKLD01000501.1
NZ_PYFX01000060.1
NZ_QWZS01000016.1
NZ_RCGN01000083.1
NZ_UVXS01000079.1
NZ_PWAK01000029.1
NZ_PYFX01000053.1
NW_021133914.1
NZ_PDKK01000083.1
NZ_RPCQ01000118.1
NZ_NUPC01000108.1
NZ_VEWH01000137.1
NZ_FREK01000129.1
NZ_FRYB01000129.1
NZ_CMKS01000066.1
NZ_CMHF01000063.1
NZ_CQTE01000340.1
NZ_NUPT01000042.1
NZ_NUUE01000063.1
NZ_SDOE01000043.1
NZ_QDDW01000083.1
NZ_AKYT01000806.1
NW_016861157.1
NW_011240737.1
NW_011279209.1
NW_011284857.1
NW_011284753.1
NW_011292083.1
NW_011293179.1
NW_011276318.1
NW_006776168.1
NW_006771374.1
NW_006797158.1
NW_006780583.1
NW_006775374.1
NW_006791538.1
NW_006792949.1
NW_006794614.1
NW_006788544.1
NW_006769868.1
NW_006773143.1
NW_006775727.1
NW_001852942.1
NW_006776643.1
NW_006786435.1
NW_006791576.1
NW_016822736.1
NZ_PESI01000128.1
NZ_PESH01000120.1
NZ_QEHE01000040.1
NZ_MIWD01000246.1
NZ_MIWQ01000091.1
NZ_KN214160.1
NZ_LXSU01000027.1
NZ_MLKV01000119.1
NZ_MLPQ01000088.1
NZ_FLZJ01000229.1
NZ_UEMU01000246.1
NZ_MIVT01000079.1
NZ_FLZE01000264.1
NZ_FSPV01000049.1
NZ_QXQR01000066.1
NZ_MLKV01000171.1
NZ_JNUQ01000158.1
NZ_AMYT01000025.1
NZ_NWWJ01000100.1
NZ_QMKN01000241.1
NZ_CIKQ01000495.1
NZ_BDDW01000087.1
NZ_BDDW01000078.1
NZ_FPIL01000242.1
NZ_FPIJ01000098.1
NZ_FPIL01000221.1
NZ_FPIK01000066.1
NZ_FPIJ01000016.1
NZ_FPIH01000008.1
NZ_FPIL01000006.1
NZ_FPIH01000075.1
NZ_CVNX01000010.1
NZ_FQLG01000005.1
NZ_FPIK01000007.1
NZ_FPIJ01000008.1
NZ_FPML01000057.1
NZ_FPMP01000255.1
NZ_FPIJ01000133.1
NZ_FPIH01000104.1
NZ_FPIK01000068.1
NZ_FPIJ01000137.1
NZ_FPMP01000194.1
NW_011645566.1
NW_011645565.1
NW_011292868.1
NW_003000865.1
NW_011135553.1
NZ_RBVL01000158.1
NW_009465074.1
NZ_VAMR01000071.1
NZ_VAMO01000159.1
NZ_VAMJ01000170.1
NZ_VAML01000148.1
NZ_VAMG01000125.1
NZ_VAMI01000125.1
NW_010588969.1
NW_010344233.1
NW_007287385.1
NW_007288462.1
NW_009243998.1
NZ_VAMI01000117.1
NZ_VARF01000071.1
NZ_VAMK01000091.1
NZ_LYJD01000013.1
NZ_LYII01000015.1
NZ_LYIG01000056.1
NZ_LYIT01000092.1
NZ_LYJF01000011.1
NZ_VANB01000042.1
NZ_VARO01000077.1
NZ_VAQX01000077.1
NZ_VAMO01000059.1
NZ_VAMP01000077.1
NZ_VAMN01000084.1
NZ_VAMK01000050.1
NZ_VAMF01000065.1
NW_163177.1
NW_163297.1
NW_163894.1
NW_159557.1
NW_159136.1
NW_159622.1
NW_006790689.1
NW_006793134.1
NZ_ABVX01000531.1
NZ_ABVX01000587.1
NZ_ABVX01000446.1
NZ_FLZE01000243.1
NZ_FLZH01000266.1
NZ_FLYS01000225.1
NZ_FLZM01000289.1
NZ_FLZM01000417.1
NZ_FLZD01000276.1
NZ_FLZD01000255.1
NZ_FLZD01000220.1
NZ_FLZM01000760.1
NZ_FLZH01000140.1
NZ_FLYS01000239.1
NZ_FLZM01000351.1
NZ_FLZF01000261.1
NZ_FLZD01000245.1
NZ_FLYS01000143.1
NZ_FLZM01000324.1
NZ_FLZH01000104.1
NZ_FLZF01000309.1
NZ_FLZM01000326.1
NZ_FLZM01000455.1
NZ_VAMJ01000110.1
NZ_VANB01000100.1
NZ_VAMJ01000173.1
NZ_VAMO01000132.1
NZ_VAMN01000126.1
NZ_VAML01000138.1
NZ_VAMN01000090.1
NZ_VARF01000079.1
NZ_VALP01000073.1
NZ_VAQU01000086.1
NZ_VAMI01000098.1
NZ_VAMK01000060.1
NZ_VAQX01000073.1
NZ_VARD01000051.1
NZ_VARM01000053.1
NZ_VARN01000080.1
NZ_VALP01000058.1
NZ_LYJD01000028.1
NZ_LYIT01000086.1
NZ_VAQT01000076.1
NZ_VAMG01000161.1
NW_002725670.1
NZ_LAOH01000018.1
NW_002726467.1
NZ_CDGH01000144.1
NW_002689739.1
NW_002792283.1
NW_016588912.1
NW_016588909.1
NW_016588904.1
NW_016588901.1
NW_016588887.1
NW_016247452.1
NW_016247419.1
NW_016247409.1
NW_016247343.1
NW_021018004.1
NW_021018074.1
NW_008719678.1
NZ_ADAM01000101.1
NW_019682775.1
NW_019679612.1
NW_019675388.1
NW_019675050.1
NW_019673924.1
NW_003318630.1
NW_003316324.1
NW_003316673.1
NW_003317047.1
NW_003316537.1
NW_003316662.1
NW_011135643.1
NW_003316557.1
NW_003316653.1
NW_020135299.1
NW_020135294.1
NW_020135250.1
NW_006791779.1
NW_006776717.1
NW_006779563.1
NW_006769428.1
NW_006775432.1
NW_006775212.1
NW_006785127.1
NZ_LWDC01000068.1
NZ_FWEQ01000265.1
NZ_PCLX01000014.1
NZ_MTHY01000274.1
NZ_MPTU01000122.1
NZ_JHDV01000045.1
NZ_UTHX01000612.1
NZ_FTKO01000193.1
NZ_JXQN01000221.1
NZ_UILT01000203.1
NZ_KV786054.1
NZ_MRTG01000048.1
NZ_JHBZ01000007.1
NZ_LMSB01000065.1
NZ_FXYJ02000018.1
NW_017383953.1
NZ_QFLI01000106.1
NZ_RHGE01000371.1
NZ_QFLI01000078.1
NZ_QFLI01000155.1
NZ_QFLI01000082.1
NZ_RXZH01000069.1
NZ_RJJX01000153.1
NZ_RJVQ01000172.1
NZ_RJJX01000324.1
NZ_RDSB01000230.1
NZ_QFLI01000075.1
NZ_LUUE01000051.1
NZ_LUUC01000110.1
NZ_LUUE01000092.1
NZ_LUUE01000032.1
NZ_LUUE01000064.1
NZ_LUUC01000076.1
NZ_LUUC01000015.1
NW_014678518.1
NW_014671907.1
NW_006776748.1
NW_007289205.1
NW_007293376.1
NW_007289263.1
NW_007293046.1
NW_007292590.1
NW_007290293.1
NW_007291933.1
NW_009647881.1
NW_007289415.1
NZ_SJCO01000145.1
NZ_SJCO01000197.1
NW_007288458.1
NW_009243397.1
NW_007287240.1
NW_010341827.1
NW_007288358.1
NW_007293293.1
NZ_QNGU01000120.1
NZ_QNGH01000081.1
NZ_QNGU01000127.1
NZ_QNGU01000213.1
NZ_QNGO01000106.1
NW_007293694.1
NW_007292843.1
NW_007291288.1
NW_010577957.1
NW_007292080.1
NW_007293438.1
NW_007293430.1
NW_007292546.1
NW_009247109.1
NW_007292875.1
NW_007293902.1
NW_009252081.1
NW_007290063.1
NW_007292734.1
NZ_SJCO01000102.1
NW_007289489.1
NZ_SJCO01000308.1
NW_007293775.1
NW_009652425.1
NW_007338292.1
NW_007288353.1
NW_007329340.1
NW_007354062.1
NW_007348848.1
NW_007290997.1
NW_010303606.1
NW_010317589.1
NW_007293687.1
NW_007293585.1
NW_007292968.1
NW_007292612.1
NW_007291711.1
NW_010582039.1
NW_007287700.1
NW_007342527.1
NW_010347441.1
NW_007289063.1
NW_007290072.1
NW_007290192.1
NW_007289034.1
NW_007292997.1
NW_010591881.1
NW_007294149.1
NW_010301752.1
NZ_LYJN01000048.1
NW_007293451.1
NW_009649355.1
NW_007293148.1
NW_007291335.1
NZ_LYJL01000661.1
NW_010326809.1
NW_009243790.1
NW_010341773.1
NW_007287756.1
NW_007294036.1
NW_007289643.1
NW_007288817.1
NW_007292908.1
NW_007290921.1
NW_007287292.1
NW_010344736.1
NW_009953268.1
NW_007288122.1
NZ_SJCO01000156.1
NW_007289796.1
NW_007289349.1
NW_009955357.1
NW_010333763.1
NW_007291727.1
NW_007294385.1
NW_007290419.1
NW_007291015.1
NW_007287663.1
NW_010349937.1
NW_017572021.1
NW_017604797.1
NW_017603377.1
NW_017587135.1
NW_017603286.1
NW_020134872.1
NW_020134795.1
NW_020136903.1
NW_007290352.1
NW_007287833.1
NW_010605540.1
NW_010590925.1
NW_007289730.1
NW_007289021.1
NZ_SJCO01000165.1
NW_007292755.1
NW_007291422.1
NW_007294114.1
NW_009246425.1
NW_007289843.1
NW_007287126.1
NW_007291744.1
NW_008989718.1
NW_008723552.1
NW_008744774.1
NW_008738437.1
NW_008989883.1
NW_011502456.1
NZ_BDZV01000148.1
NZ_BDZV01000084.1
NZ_MCOW01000109.1
NZ_QLBZ01000127.1
NW_009476809.1
NZ_LRAQ01000091.1
NZ_MKQO01000004.1
NZ_CGZQ01000136.1
NZ_NHTV01000029.1
NZ_MKQK01000118.1
NZ_FUFS01000241.1
NZ_MWLR01000059.1
NZ_BFCO01000229.1
NZ_JQCU01000515.1
NW_011948944.1
NW_016906036.1
NZ_QNGT01000100.1
NZ_AMSA01000052.1
NZ_AMSB01000054.1
NZ_AMSB01000115.1
NW_007325215.1
NW_007294921.1
NW_009956100.1
NW_007293504.1
NW_007291582.1
NW_010328373.1
NW_007292503.1
NW_010586299.1
NW_009954076.1
NW_010342749.1
NW_007288316.1
NW_007289151.1
NW_009647993.1
NW_010336778.1
NW_010333035.1
NW_007290350.1
NW_010292695.1
NW_007290786.1
NW_010887886.1
NW_010826678.1
NZ_PYPZ01000239.1
NZ_UVXY01000475.1
NZ_JPWZ01000256.1
NW_017384957.1
NZ_PHNZ01000147.1
NZ_UWCT01000042.1
NZ_FLZB01000190.1
NZ_PYPV01000449.1
NZ_PVDJ01000079.1
NZ_FLZL01000561.1
NW_021765628.1
NW_021763291.1
NW_021776061.1
NW_021769266.1
NW_020138167.1
NW_021787346.1
NW_021793883.1
NW_020094770.1
NW_020065399.1
NW_020095731.1
NW_020074548.1
NW_020095333.1
NW_006796897.1
NW_006793281.1
NW_002196920.1
NW_006798584.1
NW_006785398.1
NW_006778021.1
NW_006771422.1
NW_006781453.1
NW_006781114.1
NW_006769860.1
NW_006798714.1
NW_006778332.1
NW_006795448.1
NW_006799242.1
NW_006778650.1
NW_006792667.1
NW_006783572.1
NW_006785472.1
NW_006788119.1
NW_006775636.1
NW_018018636.1
NW_021806668.1
NW_020140038.1
NW_021792711.1
NW_011505165.1
NW_011505099.1
NW_011505066.1
NW_011505059.1
NW_003001847.1
NW_011155159.1
NW_011247662.1
NW_011165437.1
NW_011292869.1
NW_011140382.1
NW_011247648.1
NW_011499668.1
NZ_LYJL01000615.1
NZ_SEMB01000102.1
NZ_LYJN01000204.1
NZ_PWAK01000068.1
NZ_AJFF01001183.1
NZ_QGNX01000075.1
NZ_QQBJ01000100.1
NZ_NWEB01000057.1
NZ_LYJO01000150.1
NZ_LYLK01000048.1
NZ_LYLB01000098.1
NZ_AWXP01000047.1
NZ_QFLI01000091.1
NZ_LYLC01000003.1
NZ_PUPN01000003.1
NZ_RXZH01000106.1
NZ_JWHM01000037.1
NZ_AUXW01000092.1
NZ_RQSG01000055.1
NZ_NQRK01000036.1
NZ_SEMD01000046.1
NZ_PJIK01000115.1
NZ_QANL01000071.1
NZ_SATR01000276.1
NZ_NQPD01000030.1
NZ_PWCF01000106.1
NW_009956138.1
NW_009252159.1
NW_010886392.1
NW_010328969.1
NW_017127225.1
NZ_MTSM01000462.1
NZ_MTSM01000196.1
NZ_LOAS01000115.1
NZ_CVJT01000027.1
NZ_CMHF01000101.1
NZ_QLAN01000202.1
NW_019671152.1
NZ_CCCL010000030.1
NZ_JXQM01000299.1
NZ_CCCL010000019.1
NZ_QFMS01000162.1
NZ_QFMR01000824.1
NZ_QNUE01000040.1
NZ_SRII01000075.1
NZ_QFLP01000289.1
NZ_QFMG01000728.1
NZ_QFMA01000196.1
NZ_QFME01000985.1
NZ_QOHR01000061.1
NZ_QNUG01000144.1
NZ_QFLX01000987.1
NZ_MSPX01000036.1
NZ_MWRX01000024.1
NZ_QBFI01000030.1
NW_010834487.1
NZ_JXQM01000247.1
NW_019680134.1
NW_019682018.1
NW_019677774.1
NW_019681491.1
NW_019680602.1
NW_019679799.1
NW_019681118.1
NW_016804774.1
NW_016887902.1
NW_016862625.1
NW_021023273.1
NW_021021847.1
NW_019114051.1
NW_006781876.1
NW_006793158.1
NW_006787498.1
NW_006783254.1
NW_006792083.1
NW_006778316.1
NW_006782072.1
NW_006788577.1
NW_006783030.1
NW_006787752.1
NW_006790858.1
NW_006794670.1
NW_006773055.1
NW_006788852.1
NW_006787508.1
NW_006770773.1
NW_006769430.1
NW_006788283.1
NW_006798850.1
NW_006777820.1
NW_006784990.1
NW_006777955.1
NW_008716713.1
NW_011502042.1
NW_011503039.1
NW_008989852.1
NW_008711420.1
NW_008726838.1
NW_008990144.1
NW_008738152.1
NW_008989677.1
NW_008713216.1
NW_008990014.1
NW_008989847.1
NW_008989607.1
NW_008718498.1
NW_008739212.1
NW_008724629.1
NW_008990088.1
NW_006797457.1
NW_006770930.1
NW_006771433.1
NW_006786362.1
NW_006771525.1
NW_006776466.1
NW_006777212.1
NZ_UIZV01000148.1
NZ_BEBW01000058.1
NZ_BDZV01000100.1
NZ_BDZV01000096.1
NZ_BEAO01000051.1
NZ_UIXF01000198.1
NZ_UIZV01000113.1
NZ_BEDI01000029.1
NZ_BDZH01000022.1
NZ_BEDJ01000018.1
NZ_BEDC01000021.1
NZ_BEBD01000027.1
NZ_BEAB01000021.1
NZ_BECL01000015.1
NZ_BECF01000027.1
NZ_BEAU01000041.1
NZ_BEDS01000030.1
NZ_BDZC01000023.1
NZ_BECV01000021.1
NZ_BEBW01000044.1
NZ_BEBZ01000025.1
NZ_BDZQ01000023.1
NZ_BDYY01000018.1
NZ_BEAF01000018.1
NZ_BDYS01000043.1
NZ_BECH01000029.1
NZ_BEDR01000039.1
NZ_BEBJ01000024.1
NZ_BECP01000025.1
NZ_BECZ01000025.1
NZ_BEBM01000029.1
NZ_BEBG01000019.1
NZ_BEAJ01000035.1
NZ_BDYX01000017.1
NW_021017756.1
NW_001509458.1
NW_017971650.1
NW_021017690.1
NW_017384940.1
NZ_UWGE01000032.1
NZ_UVXY01000236.1
NZ_PYPZ01000219.1
NZ_UIIO01000215.1
NZ_FLZF01000252.1
NZ_FLZD01000243.1
NZ_FLZM01000340.1
NZ_SACX01000016.1
NZ_UIJY01000139.1
NZ_JHDX01000053.1
NW_017736562.1
NW_017735675.1
NW_017736756.1
NW_021022504.1
NW_021016258.1
NW_016857344.1
NW_021022788.1
NW_016845382.1
NW_006794571.1
NW_006772228.1
NW_006797765.1
NW_006782383.1
NW_006778381.1
NW_006787232.1
NW_006798492.1
NW_006772342.1
NW_007293012.1
NZ_LYJO01000187.1
NW_007287999.1
NW_007293276.1
NW_007292230.1
NW_007293666.1
NW_007293796.1
NW_010347338.1
NW_010338469.1
NW_007290338.1
NZ_LYJL01000619.1
NW_010329954.1
NW_007288050.1
NZ_LYJL01000557.1
NW_010343865.1
NW_007289180.1
NW_007292605.1
NW_007294181.1
NW_007288423.1
NW_010317727.1
NW_006790433.1
NW_006771742.1
NW_006776005.1
NW_006787711.1
NW_008989591.1
NW_008711676.1
NW_008747879.1
NW_008727038.1
NW_008738384.1
NW_008989960.1
NW_016128205.1
NW_020311668.1
NW_020311773.1
NW_016120175.1
NW_016136934.1
NW_016118498.1
NW_020311843.1
NW_020311683.1
NW_020311678.1
NW_020311621.1
NZ_QCXU01000154.1
NZ_FLYR01000119.1
NZ_BEAF01000071.1
NZ_MSRF01000231.1
NZ_PVUH01000098.1
NZ_PVUI01000064.1
NZ_PVUJ01000083.1
NZ_PVUJ01000109.1
NZ_BAFU01000114.1
NW_017384327.1
NW_006769378.1
NW_017576994.1
NW_011948510.1
NW_011948759.1
NW_011949343.1
NW_011984843.1
NZ_MSSL01000202.1
NZ_JUDR01000050.1
NZ_MSSL01000193.1
NZ_QFLM01000079.1
NW_007288239.1
NW_007292955.1
NW_010323354.1
NW_007290065.1
NW_010328907.1
NZ_LYJN01000631.1
NW_007287355.1
NZ_FLYT01000373.1
NZ_FLYT01000314.1
NZ_UIJK01000155.1
NZ_UILI01000161.1
NZ_PYPZ01000320.1
NZ_FWEH01000168.1
NZ_SACX01000129.1
NW_020135836.1
NW_020135832.1
NW_020135825.1
NW_020135816.1
NW_020135811.1
NW_020135810.1
NW_020135691.1
NW_020135486.1
NW_020135472.1
NW_020135471.1
NW_020135470.1
NW_021800725.1
NW_020135467.1
NW_020134356.1
NZ_FLZM01001015.1
NZ_FLZD01000262.1
NZ_FLYS01000163.1
NZ_UIIS01000154.1
NZ_MLEO01000207.1
NZ_PYPZ01000491.1
NZ_FLZB01000373.1
NZ_FLYT01000302.1
NZ_FLZB01000422.1
NZ_FLZB01000231.1
NZ_FLZF01000320.1
NZ_FLZH01000408.1
NZ_FLZM01000992.1
NZ_FLZD01000211.1
NZ_FLZE01000293.1
NZ_FLZH01000277.1
NZ_FLZF01000351.1
NZ_FLYS01000236.1
NZ_FLZM01000843.1
NZ_FLZH01000412.1
NZ_FLZM01000906.1
NZ_FLZD01000343.1
NZ_FLZM01000892.1
NZ_FLZH01000319.1
NZ_FLZM01001044.1
NZ_FLZM01000279.1
NZ_FLZF01000362.1
NZ_FLZM01000674.1
NZ_FLZD01000256.1
NZ_FLZD01000323.1
NZ_FLZM01000890.1
NZ_FLZF01000345.1
NZ_FLZE01000285.1
NZ_FLZM01000276.1
NZ_FLZM01000521.1
NZ_FLZM01000474.1
NZ_FLZH01000177.1
NZ_FLZF01000214.1
NZ_FLZM01000441.1
NZ_FLZH01000258.1
NZ_FLZD01000346.1
NZ_FLYS01000201.1
NZ_FLZE01000187.1
NZ_FLZH01000255.1
NZ_FLZD01000227.1
NZ_FLZM01000185.1
NZ_FLZE01000237.1
NZ_FLYS01000193.1
NZ_FLYS01000139.1
NZ_FLZF01000185.1
NZ_FLZM01000212.1
NZ_FLZH01000246.1
NZ_FLZF01000148.1
NZ_FLZD01000144.1
NZ_FLZM01000929.1
NZ_FLZH01000234.1
NZ_FLZF01000245.1
NZ_FLYS01000209.1
NZ_FLZF01000394.1
NZ_FLZH01000326.1
NZ_FLZM01001021.1
NZ_FLZM01000999.1
NZ_FLZM01000791.1
NZ_FLZD01000246.1
NZ_PYPV01000282.1
NZ_NKLE01000396.1
NZ_ADJX01000026.1
NZ_UVXY01000040.1
NZ_UYIH01000207.1
NZ_MLEV01000014.1
NZ_PDFT01000072.1
NZ_PYPZ01000585.1
NZ_PNRN01000357.1
NZ_FLZL01000241.1
NW_004491193.1
NW_016864258.1
NW_021019120.1
NW_013635959.1
NZ_RJJX01000237.1
NZ_QVMU01000195.1
NZ_RXZH01000088.1
NW_007289239.1
NW_007294174.1
NW_010287209.1
NW_007289910.1
NW_007288502.1
NW_003729218.1
NW_007287788.1
NW_010347580.1
NW_007293540.1
NZ_SJCO01000129.1
NW_007292870.1
NW_007290541.1
NW_007291099.1
NW_007324896.1
NW_009953195.1
NW_007288337.1
NW_010335339.1
NW_010343951.1
NW_007290023.1
NW_007290701.1
NW_009651440.1
NW_007291279.1
NW_011948992.1
NW_011948684.1
NW_011949193.1
NW_011949287.1
NW_011949572.1
NW_011948947.1
NW_019412438.1
NZ_PSZC01000109.1
NW_006201590.1
NW_006204461.1
NW_006209343.1
NW_011135639.1
NW_011236380.1
NW_001816157.1
NW_006269707.1
NW_020090431.1
NZ_QFRV01000305.1
NZ_QFLT01000059.1
NW_011229248.1
NW_003143656.1
NW_016897491.1
NW_021015742.1
NW_011140456.1
NW_011292418.1
NW_011155206.1
NW_016817752.1
NW_011233865.1
NW_016893347.1
NW_011165588.1
NW_011140602.1
NW_016863603.1
NW_016852087.1
NW_016849341.1
NW_011146774.1
NW_020070738.1
NW_017850718.1
NW_017845962.1
NW_017846598.1
NW_017847251.1
NW_017850707.1
NZ_FPLR01000759.1
NZ_KE360249.1
NZ_KE360333.1
NZ_FPLR01000050.1
NZ_FPLR01000094.1
NZ_KE360518.1
NZ_KE360728.1
NZ_FPME01000108.1
NZ_KE360194.1
NZ_FPLR01000736.1
NZ_FPLR01000325.1
NZ_KE360238.1
NW_017354530.1
NW_017356612.1
NZ_FKIM01000646.1
NW_017356451.1
NW_017353908.1
NW_021680771.1
NW_002745166.1
NW_002695314.1
NW_002647097.1
NW_002549652.1
NZ_AGFQ01000100.1
NZ_CCCL010000052.1
NZ_JXQM01000305.1
NW_011247753.1
NW_011233990.1
NW_011227493.1
NW_011228291.1
NW_011285247.1
NW_011146691.1
NW_011124849.1
NW_011503025.1
NW_019113194.1
NW_006774159.1
NW_006791873.1
NW_006799395.1
NW_006784918.1
NW_006784073.1
NW_006774973.1
NW_001824932.1
NW_011948500.1
NW_006793374.1
NW_011292977.1
NW_011132116.1
NW_011279281.1
NW_011968203.1
NW_021809303.1
NW_020138517.1
NW_018004387.1
NW_018013550.1
NW_018011278.1
NW_018014495.1
NW_018011818.1
NW_018017592.1
NW_018015820.1
NW_018014147.1
NW_018020555.1
NW_011247562.1
NW_011231857.1
NW_011301975.1
NW_011279458.1
NW_011284084.1
NW_011998463.1
NW_011279503.1
NW_016854252.1
NW_011155235.1
NW_011135708.1
NW_006771019.1
NW_006788465.1
NW_006794459.1
NW_006790037.1
NW_006780551.1
NW_006786680.1
NW_006795702.1
NZ_FZRL01000044.1
NZ_UVXY01000007.1
NZ_FLYT01000304.1
NZ_FLZB01000351.1
NZ_ACEN01000057.1
NZ_ACEN01000042.1
NW_010577902.1
NW_007288892.1
NW_009648324.1
NW_007293411.1
NW_018012068.1
NW_018014555.1
NW_017999734.1
NW_018004873.1
NW_018013842.1
NW_017999562.1
NW_017996212.1
NW_017991538.1
NW_017994818.1
NW_018006105.1
NW_017997567.1
NW_017997532.1
NW_017996728.1
NZ_LYIP01000010.1
NZ_QBBV01000175.1
NZ_NHPK02000326.1
NZ_QNUR01000326.1
NZ_QAPE01000092.1
NW_021768272.1
NZ_BDZV01000110.1
NZ_RYZR01000010.1
NZ_NKJL01000129.1
NZ_QNGQ01000030.1
NZ_BAEG01000053.1
NZ_MRSV01000008.1
NZ_NSBO01000114.1
NZ_MOWX01000046.1
NZ_MOXB01000041.1
NZ_QNWD01000088.1
NZ_QNGU01000055.1
NZ_PWCF01000055.1
NZ_QEST01000053.1
NW_010287956.1
NW_009960727.1
NW_009959157.1
NW_010348707.1
NW_009967003.1
NW_007285002.1
NW_007293200.1
NW_009954808.1
NW_007293372.1
NW_009244171.1
NW_009648009.1
NW_010297964.1
NW_010345493.1
NW_007287361.1
NW_010292443.1
NW_007292322.1
NW_007287379.1
NW_010343570.1
NW_007289746.1
NW_007287880.1
NW_007292373.1
NW_009958029.1
NZ_LYJL01000577.1
NW_010287897.1
NZ_PEJF01000029.1
NZ_FZRL01000029.1
NZ_SRHX01000038.1
NZ_FLZM01000517.1
NW_021797099.1
NW_021808663.1
NW_021801127.1
NW_021807504.1
NW_021798254.1
NW_010347269.1
NW_010343094.1
NW_010295338.1
NW_010345543.1
NZ_LYJO01000414.1
NW_007288708.1
NW_007294428.1
NW_006795938.1
NW_006796210.1
NW_006786841.1
NW_006772300.1
NW_006775646.1
NW_006794401.1
NW_006777755.1
NW_006793776.1
NW_006789179.1
NW_006787489.1
NW_006795445.1
NW_006791444.1
NW_006783198.1
NW_006790947.1
NZ_ABVX01000949.1
NZ_ABVX01000787.1
NZ_ABVX01000243.1
NZ_ABVX01001023.1
NZ_ABVX01000523.1
NZ_FPMO01000088.1
NZ_JMDW01000042.1
NZ_FPLR01000139.1
NZ_FPMQ01000063.1
NZ_FPME01000059.1
NW_002198506.1
NC_011466.1
NZ_ABVX01000450.1
NZ_ABVX01000786.1
NZ_ABVX01000603.1
NZ_ABVX01000870.1
NZ_ABVX01000425.1
NZ_ABVX01000735.1
NZ_ABVX01000449.1
NZ_ABVX01000430.1
NZ_FLZM01000761.1
NZ_FLYS01000204.1
NZ_FLZF01000204.1
NZ_FLZM01000354.1
NZ_FLZF01000262.1
NZ_FLZD01000235.1
NZ_FLZM01000924.1
NZ_UVXY01000311.1
NZ_SJXB01000630.1
NZ_UVXY01000239.1
NZ_LYHM01000061.1
NZ_FADH01000154.1
NZ_MKGI01000066.1
NZ_AUPO01000006.1
NZ_KL476815.1
NZ_PXWD01001516.1
NZ_SSAZ01000058.1
NZ_NVFF01000173.1
NZ_PSQL01000039.1
NZ_MPTV01000093.1
NZ_QLBI01000163.1
NZ_NKLC01000217.1
NZ_PDIU01000018.1
NZ_CVWE01000742.1
NZ_LYBJ01000428.1
NZ_NTQW01000070.1
NZ_MWRW01000060.1
NZ_QLBA01000250.1
NZ_NKLP01000386.1
NZ_PQAA01000121.1
NZ_UIKJ01000389.1
NZ_LGEL01000402.1
NZ_QRBT01000121.1
NZ_JWZH01000222.1
NZ_AMDX02000113.1
NZ_MTLF01000243.1
NZ_BAFU01000113.1
NZ_JPTW01000084.1
NZ_JPQD01000178.1
NZ_MSSL01000089.1
NZ_KV811603.1
NZ_AIOD01000141.1
NZ_QLBF01000088.1
NZ_FJUG01000043.1
NZ_UIIH01000121.1
NZ_PHNZ01000108.1
NZ_UVVQ01000046.1
NZ_PYPZ01000563.1
NZ_BFCS01000373.1
NZ_UYIE01000128.1
NZ_LWDC01000046.1
NZ_NMUL01000136.1
NZ_LEKB01000126.1
NZ_QDIA01000073.1
NZ_LJRZ01000450.1
NW_017384897.1
NW_017384156.1
NW_017385025.1
NW_017384066.1
NW_017385027.1
NZ_UYIH01000108.1
NZ_JWZH01000224.1
NZ_NUKL01000087.1
NZ_PIJU01000082.1
NZ_KE359625.1
NZ_NVHV01000098.1
NZ_KE356020.1
NZ_NUAR01000133.1
NZ_NCSQ01000020.1
NZ_NKRC01000682.1
NZ_LPSC01000037.1
NZ_KE353672.1
NZ_UIDZ01000093.1
NZ_NUPO01000457.1
NZ_LZRE01000006.1
NZ_JQOJ01000028.1
NZ_FLZL01000879.1
NZ_FLZL01001002.1
NZ_FLZL01000787.1
NZ_SEIO01000126.1
NZ_NPHH01000110.1
NZ_NPHP01000154.1
NW_006774649.1
NZ_ABVX01000570.1
NZ_ABVX01000698.1
NC_011483.1
NW_002197520.1
NZ_ABVX01000423.1
NZ_LYII01000026.1
NZ_VARD01000064.1
NZ_VAMK01000057.1
NZ_VAMG01000126.1
NZ_VARN01000077.1
NZ_VARK01000080.1
NZ_VAMN01000082.1
NZ_VAMJ01000124.1
NZ_VAML01000132.1
NZ_VAMH01000100.1
NZ_VARC01000057.1
NZ_VARE01000079.1
NZ_VARB01000061.1
NZ_MDVM02000069.1
NZ_LYJL01000112.1
NZ_AAGB01000209.1
NZ_AAGB01000337.1
NZ_AAGB01000133.1
NW_016077003.1
NW_016070043.1
NW_011949210.1
NW_011950069.1
NW_011949087.1
NW_011950817.1
NW_011949185.1
NW_011948777.1
NW_011949748.1
NW_011949549.1
NW_011948792.1
NW_019655337.1
NW_011284075.1
NW_011231859.1
NW_011233967.1
NW_021769212.1
NW_011233863.1
NW_011279500.1
NW_011302534.1
NW_011302070.1
NW_002996996.1
NW_002996999.1
NW_003001504.1
NW_002997030.1
NW_002997060.1
NW_003000599.1
NW_019674029.1
NW_019675751.1
NW_019677431.1
NW_019679056.1
NW_019677659.1
NW_019233015.1
NW_020311701.1
NW_020311708.1
NW_016123987.1
NW_016131766.1
NW_016138025.1
NW_020311623.1
NW_020311730.1
NW_016138660.1
NW_020094420.1
NW_006794228.1
NW_021136797.1
NW_021133325.1
NW_019649234.1
NZ_FLLR01000246.1
NZ_FLMB01000172.1
NZ_BDZV01000130.1
NZ_BEAF01000056.1
NZ_BEAF01000026.1
NZ_BEAU01000069.1
NZ_BDZV01000064.1
NZ_PDVO02000222.1
NZ_PDVO02000199.1
NW_011284787.1
NZ_LUXJ01000013.1
NZ_PNER01000189.1
NZ_PNER01000203.1
NZ_LUXJ01000064.1
NZ_PDJX01000059.1
NZ_LYJD01000093.1
NZ_VARN01000082.1
NZ_VALR01000045.1
NZ_VAQW01000066.1
NZ_VAMP01000063.1
NZ_VAMY01000060.1
NZ_RXXG01001189.1
NZ_RAYX01000247.1
NZ_RHGE01000322.1
NW_007288976.1
NW_007287293.1
NW_007292486.1
NW_007292420.1
NW_009647785.1
NW_009245971.1
NW_010320477.1
NW_007290402.1
NW_010346165.1
NW_009953380.1
NW_010312254.1
NW_007287589.1
NZ_SJCO01000209.1
NW_009959996.1
NW_010342059.1
NW_007285324.1
NW_009245673.1
NW_007289360.1
NW_007291273.1
NW_007292743.1
NW_007289834.1
NW_007294084.1
NW_009649645.1
NW_007289693.1
NW_007288797.1
NW_010576605.1
NW_007292846.1
NW_009952944.1
NW_010296984.1
NW_007292061.1
NW_009955573.1
NW_007291897.1
NZ_MOQP01000075.1
NZ_LYJO01000258.1
NZ_LYJO01000122.1
NW_007291716.1
NZ_CDFS01000260.1
NZ_FLYT01000269.1
NZ_FLZL01001007.1
NZ_FTRP01000074.1
NZ_FLZL01000469.1
NZ_FLZL01000942.1
NZ_FLZB01000336.1
NZ_FLZB01000150.1
NZ_UKDK01000135.1
NZ_BDNN01000545.1
NZ_KE356194.1
NZ_NUDP01000249.1
NZ_PEKU01000392.1
NZ_PYWJ01000178.1
NZ_MRZW01000192.1
NZ_LJRY01000405.1
NZ_NKJS01000360.1
NZ_NTZS01000077.1
NZ_QLBM01000083.1
NZ_KE359634.1
NZ_MOCG01000015.1
NZ_UIVL01000073.1
NZ_QLAP01000136.1
NZ_LALS01000410.1
NZ_CKGI01000048.1
NZ_UIHS01000254.1
NZ_NAAJ01000031.1
NZ_PEBS01000208.1
NW_017997539.1
NW_017384518.1
NZ_FUVQ01000280.1
NZ_FLZM01000393.1
NW_021806121.1
NW_021804237.1
NW_021810440.1
NW_021806562.1
NW_014637258.1
NZ_AJXH01000261.1
NZ_AJXJ01000657.1
NZ_AJXJ01000658.1
NZ_AJXJ01000331.1
NW_011231913.1
NZ_FQLL01000007.1
NZ_FQLG01000018.1
NZ_FPIL01000087.1
NZ_FPMP01000027.1
NZ_FQLN01000003.1
NZ_CVNX01000011.1
NZ_FPML01000068.1
NZ_FPIK01000006.1
NZ_FQLM01000015.1
NZ_FPIJ01000005.1
NZ_FPIH01000007.1
NZ_CVNW01000004.1
NZ_FPIL01000005.1
NZ_FPML01000004.1
NZ_CVNS01000012.1
NZ_CVNQ01000006.1
NZ_CVNX01000033.1
NZ_FPIJ01000048.1
NZ_FPIL01000200.1
NZ_FPIL01000211.1
NZ_FPIK01000598.1
NZ_FPMP01000140.1
NZ_FPIK01000245.1
NZ_CVNW01000026.1
NZ_FPIH01000289.1
NZ_FPIJ01000046.1
NZ_FQLM01000011.1
NZ_CVNX01000031.1
NZ_FPIH01000160.1
NZ_FPIJ01000113.1
NZ_FPIJ01000031.1
NZ_CVNP01000091.1
NZ_CVNW01000019.1
NZ_CVNX01000026.1
NZ_FPIH01000040.1
NZ_FPIH01000052.1
NZ_FPIL01000018.1
NZ_CVNW01000036.1
NZ_CVNW01000051.1
NZ_CVNX01000018.1
NZ_CVNX01000021.1
NZ_FPIL01000027.1
NZ_FPIJ01000190.1
NZ_FPIK01000120.1
NZ_FPIH01000139.1
NZ_FPML01000023.1
NZ_FPIH01000044.1
NZ_FPMP01000092.1
NZ_CVNP01000013.1
NZ_FQLK01000003.1
NZ_FPIL01000393.1
NZ_FPIJ01000132.1
NZ_FQSZ01000005.1
NZ_FPIL01000019.1
NZ_FPIL01000184.1
NZ_CVNI01000004.1
NZ_FPIH01000031.1
NZ_FPIL01000020.1
NZ_VAJG01000112.1
NZ_KE359765.1
NZ_KE359700.1
NZ_KE355645.1
NZ_KE360018.1
NZ_KE355723.1
NZ_KE353693.1
NZ_KE355439.1
NW_010585562.1
NZ_JDWB01000067.1
NZ_JDWB01000087.1
NZ_JDWB01000101.1
NW_004598555.1
NW_011948649.1
NW_013656506.1
NW_020140577.1
NZ_PVQI01000209.1
NZ_MUYI01000006.1
NW_017101191.1
NW_007289368.1
NW_009954280.1
NW_007287823.1
NW_010340585.1
NZ_VAQZ01000063.1
NZ_VALQ01000049.1
NZ_VAMU01000077.1
NZ_VAQU01000078.1
NZ_VAMQ01000066.1
NZ_VAMQ01000049.1
NZ_VAML01000061.1
NZ_VAMH01000065.1
NZ_VAMO01000102.1
NZ_VAQT01000085.1
NZ_LYHW01000050.1
NZ_VAMK01000058.1
NZ_VAMM01000060.1
NZ_VAMG01000054.1
NZ_VARD01000078.1
NZ_VAMJ01000147.1
NZ_FLZE01000235.1
NZ_FLYS01000220.1
NZ_FLZH01000250.1
NZ_FLZE01000172.1
NZ_FLZH01000297.1
NZ_FLYS01000213.1
NZ_FLYS01000153.1
NZ_FLZE01000212.1
NZ_FLZH01000425.1
NZ_UIIO01000238.1
NZ_LGEL01000255.1
NZ_KE355619.1
NW_006793393.1
NW_006776090.1
NZ_MTSM01000200.1
NZ_MTSM01000431.1
NZ_MTSM01000154.1
NZ_MTSM01000124.1
NZ_MTSM01000295.1
NW_021806200.1
NW_001843716.1
NW_001843644.1
NZ_FPIE01000029.1
NZ_FPMQ01000075.1
NZ_FPME01000071.1
NZ_FPMO01000032.1
NZ_FPLR01000022.1
NZ_FPIF01000024.1
NZ_FPIE01000039.1
NZ_FLZL01000981.1
NW_021805826.1
NW_021798335.1
NW_011146992.1
NW_011291864.1
NW_011231822.1
NW_011232129.1
NW_011279821.1
NW_011147078.1
NW_011285428.1
NW_006782122.1
NW_006777008.1
NW_002563415.1
NW_016240164.1
NW_016240105.1
NW_016239654.1
NW_016239438.1
NW_016239413.1
NW_016239346.1
NW_016239187.1
NW_016239179.1
NW_016238628.1
NW_016238604.1
NW_016238578.1
NW_016238506.1
NW_016238485.1
NW_016238077.1
NW_016238040.1
NW_016237600.1
NW_016237566.1
NW_016237470.1
NW_016237463.1
NW_016237454.1
NW_016237425.1
NW_016237103.1
NW_016237065.1
NW_016237049.1
NW_016237046.1
NW_016237036.1
NW_016237006.1
NW_016236475.1
NW_016236464.1
NW_016236394.1
NW_016236365.1
NW_016236070.1
NW_016236050.1
NW_016235964.1
NW_016235609.1
NW_016235602.1
NW_016235573.1
NW_016235509.1
NW_016235355.1
NW_016235064.1
NW_016235007.1
NW_016234590.1
NW_016234394.1
NW_016234340.1
NW_016234294.1
NW_016234039.1
NW_016234015.1
NW_016233542.1
NW_016233540.1
NW_016233532.1
NW_016233460.1
NW_016233414.1
NW_016232910.1
NW_016232873.1
NW_016232232.1
NW_016232222.1
NW_016232181.1
NW_016232171.1
NW_016231622.1
NW_016231611.1
NW_016231547.1
NW_016231523.1
NW_016231400.1
NW_016231395.1
NW_016231092.1
NW_017994503.1
NW_018002450.1
NW_017998993.1
NW_018007015.1
NW_017990956.1
NZ_MADH01000037.1
NZ_AMSA01000142.1
NZ_AMSB01000127.1
NZ_QLNR01000234.1
NZ_AMSB01000116.1
NW_009958883.1
NW_009646822.1
NZ_SJCO01000331.1
NW_009956533.1
NZ_MOQL01000223.1
NW_007287895.1
NW_010339242.1
NW_010287122.1
NW_007292451.1
NZ_LYJN01000234.1
NZ_LYJN01000233.1
NW_007287964.1
NW_007292338.1
NW_007287453.1
NW_009953251.1
NW_010298088.1
NW_019412272.1
NW_018013597.1
NW_017992413.1
NW_017997690.1
NW_018000101.1
NW_018003747.1
NW_018010607.1
NW_018003382.1
NW_018007354.1
NW_006207811.1
NZ_QHIB01000055.1
NZ_FREM01000581.1
NZ_FRYE01000581.1
NW_016884066.1
NW_016871933.1
NW_002637168.1
NW_007906563.1
NW_006771333.1
NW_006793967.1
NZ_JRUE01000010.1
NW_021135471.1
NZ_MVIC01000202.1
NW_021133618.1
NZ_UVXS01000011.1
NZ_MVKJ01000054.1
NZ_NHRF01000147.1
NZ_LYLG01000291.1
NZ_LYLC01000129.1
NZ_LYLI01000060.1
NZ_LYLD01000061.1
NZ_LYKT01000023.1
NZ_LYLA01000083.1
NZ_LFJT01000148.1
NZ_NADW01000181.1
NZ_AKZK01000067.1
NZ_LYFA01000138.1
NZ_NRUU01000088.1
NZ_NRZK01000064.1
NZ_PTOF01000057.1
NZ_PUJJ01000042.1
NW_019782766.1
NZ_RXZH01000033.1
NZ_RJJX01000074.1
NZ_RHGE01000166.1
NW_001818759.1
NW_011285384.1
NW_006793271.1
NW_006773648.1
NW_006775175.1
NW_006785498.1
NW_006769792.1
NW_006781347.1
NW_006784187.1
NW_006783728.1
NW_021803935.1
NW_021805882.1
NW_021803092.1
NW_002591760.1
NW_002825094.1
NW_021130666.1
NZ_NQRV01000041.1
NW_017572095.1
NW_017588180.1
NW_007292406.1
NW_007293915.1
NZ_MZNT01000057.1
NW_007289905.1
NW_007292471.1
NW_007291624.1
NW_007287369.1
NW_007290491.1
NW_007294236.1
NW_007331171.1
NW_007339844.1
NW_007288333.1
NZ_SJCO01000123.1
NW_007288389.1
NW_007293572.1
NW_010306052.1
NW_010331733.1
NW_007289068.1
NW_019680998.1
NW_019679226.1
NW_019680475.1
NW_006798989.1
NW_006793566.1
NW_016070621.1
NW_016074773.1
NW_016070619.1
NW_016074557.1
NW_016070513.1
NW_016077004.1
NW_016070510.1
NW_016076380.1
NW_016070509.1
NW_016074831.1
NW_016070508.1
NW_016074554.1
NW_016070507.1
NW_016074872.1
NW_016070502.1
NW_016074584.1
NW_019378906.1
NW_016070202.1
NW_016074660.1
NW_019379304.1
NW_016070173.1
NW_016069942.1
NW_016074752.1
NW_016069941.1
NW_016074424.1
NW_015497029.1
NW_016069947.1
NW_016076984.1
NW_016076978.1
NW_021850542.1
NZ_PYPV01000313.1
NZ_QNHA01000069.1
NZ_CDFS01000342.1
NZ_OEMY01000264.1
NW_001510122.1
NW_011501805.1
NW_016230860.1
NW_016230847.1
NW_016627618.1
NW_016624142.1
NW_016615029.1
NW_016626604.1
NW_016632561.1
NW_016627244.1
NW_016648870.1
NW_007556505.1
NW_016631482.1
NW_016634987.1
NW_016678785.1
NW_016679090.1
NW_021133818.1
NZ_LXPK01000165.1
NZ_PWAK01000062.1
NZ_MVKJ01000038.1
NZ_PWAK01000040.1
NW_021134671.1
NZ_POFM01000311.1
NW_001851232.1
NW_003790211.1
NW_007287285.1
NW_007289174.1
NW_007291639.1
NW_007288080.1
NW_007286817.1
NW_007290128.1
NW_007293734.1
NW_007291369.1
NZ_FLZM01000350.1
NZ_FLZH01000379.1
NZ_FLZM01000845.1
NZ_FLZF01000324.1
NZ_FLZM01000722.1
NZ_FLYS01000256.1
NZ_FLZM01000797.1
NZ_FLZM01000940.1
NZ_FLZH01000436.1
NZ_FLYS01000202.1
NZ_FLZE01000126.1
NZ_UVSZ01000077.1
NW_006771911.1
NW_006780918.1
NW_006795856.1
NW_006781707.1
NW_011247551.1
NW_011140274.1
NW_011284646.1
NW_011285278.1
NW_011292166.1
NW_011292967.1
NW_011284620.1
NW_011233900.1
NW_011285147.1
NW_011284250.1
NW_011284426.1
NW_006774805.1
NW_006771735.1
NW_006769321.1
NW_002765485.1
NW_016874058.1
NW_016897860.1
NW_016862303.1
NW_016849889.1
NW_016894411.1
NW_016811764.1
NW_002679794.1
NW_016844584.1
NW_006782361.1
NW_006779083.1
NW_006797635.1
NW_006782319.1
NW_006785895.1
NW_006783534.1
NW_006787997.1
NW_006776884.1
NW_006799508.1
NW_006786626.1
NW_006783939.1
NW_006776476.1
NW_006785969.1
NW_006772644.1
NW_006789687.1
NW_006783863.1
NW_006795878.1
NW_006776514.1
NW_006799603.1
NW_006779355.1
NW_006792402.1
NW_006799436.1
NW_006797050.1
NZ_BEAO01000138.1
NZ_BEAO01000153.1
NZ_BEAF01000128.1
NZ_BEAF01000116.1
NZ_BECF01000070.1
NW_011279706.1
NW_011302241.1
NW_011140525.1
NW_011126815.1
NW_011247573.1
NW_011126762.1
NW_011131948.1
NZ_QFLX01000086.1
NW_021020599.1
NW_020619415.1
NW_006786794.1
NZ_FLLZ01000139.1
NZ_FLLZ01000137.1
NZ_FLLR01000227.1
NZ_FLMA01000133.1
NZ_FLMA01000074.1
NZ_FLLZ01000136.1
NZ_MTIB01000295.1
NZ_MTHU01000245.1
NZ_BFCN01000326.1
NZ_QLAN01000203.1
NZ_LVHH01000011.1
NZ_BFCN01000217.1
NZ_DS990312.1
NW_018005775.1
NW_017595827.1
NW_021807059.1
NW_021808038.1
NW_020137177.1
NW_021016780.1
NZ_NRNL01000132.1
NW_899081.1
NZ_QNGP01000566.1
NZ_QNGO01000055.1
NZ_QNGS01000186.1
NZ_LYJL01000350.1
NW_003317230.1
NW_003317734.1
NW_006778872.1
NW_006799830.1
NW_014578397.1
NW_014582411.1
NZ_KE360547.1
NZ_FPLR01000620.1
NZ_FPLR01000414.1
NZ_FPLR01000594.1
NZ_FPLR01000687.1
NZ_FPLR01000085.1
NZ_FPLR01000334.1
NZ_FPLR01001006.1
NZ_BEAW01000030.1
NZ_BEDO01000010.1
NZ_BDVV01000023.1
NZ_RAWI01000924.1
NZ_BEDO01000036.1
NW_016233966.1
NW_019393049.1
NW_013620246.1
NW_019807143.1
NW_006795438.1
NW_006778568.1
NW_017999619.1
NW_018005272.1
NW_018011263.1
NW_017997255.1
NW_018010916.1
NW_002684047.1
NW_016850782.1
NW_002521361.1
NW_016850364.1
NW_013334982.1
NW_017848256.1
NW_017852535.1
NW_017849396.1
NW_021134750.1
NW_017991259.1
NW_011949445.1
NW_007291777.1
NW_007288539.1
NW_007288252.1
NW_007289100.1
NZ_SJCO01000128.1
NW_007289566.1
NW_007290235.1
NW_007291701.1
NW_007292348.1
NW_007292767.1
NW_007287864.1
NW_007292057.1
NW_003727540.1
NZ_FVQV01000053.1
NZ_UVXY01000055.1
NZ_RAWQ01000513.1
NZ_CACH01000008.1
NZ_QNGL01000050.1
NZ_CQSC01000284.1
NZ_FTKO01000174.1
NZ_NKKW01000387.1
NZ_CZJT01000066.1
NZ_MRBH01000255.1
NZ_UTNB01000058.1
NZ_VEWF01000041.1
NZ_CZJV02000185.1
NZ_QNGK01000079.1
NZ_QLBR01000116.1
NZ_UIIR01000322.1
NZ_FTZV01000366.1
NZ_RJNN01000117.1
NZ_FSLH01000037.1
NZ_LGOW01000026.1
NZ_UWCM01000039.1
NZ_UTSM01000004.1
NZ_SACX01000051.1
NZ_AAUV01000006.1
NZ_BFCU01000276.1
NZ_UTRS01000146.1
NZ_PYPV01000301.1
NZ_BFXR01000093.1
NW_006793882.1
NW_006791643.1
NW_006772652.1
NZ_UVXY01000138.1
NZ_PYPZ01000304.1
NZ_FECI01000039.1
NZ_CGZQ01000090.1
NZ_CGZQ01000094.1
NZ_CQSC01000231.1
NZ_CIEA01000148.1
NZ_NAFD01000067.1
NZ_FWYR01000082.1
NZ_MRAA01000119.1
NZ_FWEH01000198.1
NZ_POWH01000896.1
NZ_UVXY01000136.1
NZ_QGNX01000077.1
NZ_CMHC01000061.1
NZ_NAFA01000045.1
NZ_CGDU01000419.1
NZ_CMKS01000075.1
NZ_NKKW01000283.1
NZ_QBRW01000166.1
NZ_FUFS01000281.1
NZ_AAZP01000219.1
NZ_NWDR01000083.1
NZ_FSLH01000021.1
NZ_FTZV01000305.1
NW_008863051.1
NZ_QLAN01000160.1
NZ_FVQV01000047.1
NZ_PYPZ01000119.1
NZ_SWCU01000060.1
NZ_QKVY01000002.1
NZ_QRBT01000201.1
NZ_CGZQ01000059.1
NZ_LZSC01000061.1
NZ_CKYY01000044.1
NZ_CMKS01000061.1
NZ_FSLH01000020.1
NZ_CMHC01000071.1
NZ_FAIB01000202.1
NZ_CQTE01000304.1
NZ_CIEA01000172.1
NZ_JXNX01000232.1
NZ_JPWZ01000245.1
NZ_UYIH01000041.1
NZ_UVXY01000100.1
NZ_UVWP01000050.1
NZ_CDLI01000090.1
NZ_FSLH01000027.1
NZ_FTZV01000317.1
NZ_CMKS01000065.1
NZ_UVXY01000092.1
NZ_BFCQ01000154.1
NZ_UVXY01000067.1
NZ_CQTE01000351.1
NZ_QLBC01000106.1
NZ_PHUO01000106.1
NZ_PPYU01000093.1
NZ_CGZQ01000081.1
NZ_CIEA01000129.1
NZ_PYQD01000204.1
NZ_NKLN01000356.1
NZ_RJPC01000026.1
NZ_UVXY01000029.1
NW_021837687.1
NW_021837657.1
NZ_SNQG01000015.1
NZ_SOPV01000031.1
NZ_PXMD01000055.1
NZ_PXMA01000063.1
NZ_PXNE01000049.1
NZ_PXLZ01000063.1
NZ_PXNG01000087.1
NZ_PXNH01000067.1
NZ_PXMR01000061.1
NZ_PXMZ01000054.1
NZ_PXMM01000069.1
NZ_PXMW01000079.1
NZ_PXLY01000060.1
NZ_PXMP01000072.1
NZ_PXMT01000070.1
NZ_PXMX01000060.1
NZ_PXMF01000027.1
NZ_BAGE01000082.1
NZ_PXML01000056.1
NZ_PXMI01000051.1
NZ_PXND01000029.1
NZ_PXNJ01000069.1
NZ_PXNI01000055.1
NW_017895502.1
NW_019266316.1
NW_020356422.1
NZ_LYFV01000993.1
NZ_RXXG01000549.1
NZ_PXLW01000060.1
NZ_JWSU01000010.1
NW_010376734.1
NW_019825460.1
NW_019828293.1
NW_012125971.1
NW_019828185.1
NW_003314637.1
NW_020356429.1
NZ_NCWX01000034.1
NZ_NCXH01000573.1
NZ_NCXI01000194.1
NZ_RCZO01000027.1
NZ_SRZI01000107.1
NZ_NDFN01000047.1
NW_003314835.1
NW_010960422.1
NZ_QPHO01000291.1
NZ_QPHO01000754.1
NZ_MIWO01000110.1
NZ_FLYZ01000261.1
NZ_QPHO01000847.1
NW_017599352.1
NW_021801214.1
NZ_LMJC01000024.1
NW_018389670.1
NZ_AJXJ01000405.1
NZ_AJXG01000236.1
NZ_PTOJ01000197.1
NZ_PTOK01000237.1
NZ_AJXJ01000292.1
NZ_JDWB01000135.1
NZ_BFCN01000218.1
NZ_MTHU01000340.1
NZ_UCMT01000099.1
NW_012236927.1
NW_002479145.1
NW_002479050.1
NW_012022288.1
NW_012022393.1
NZ_CDGH01000160.1
NZ_FLME02000279.1
NZ_CDGH01000181.1
NZ_GG688304.1
NZ_FLZL01000773.1
NZ_FLZL01000788.1
NZ_BFCK01000841.1
NZ_UYIH01000250.1
NZ_CDFS01000313.1
NZ_UIIH01000172.1
NZ_UILQ01000104.1
NZ_FLZM01000531.1
NW_008989913.1
NZ_BEAF01000120.1
NZ_MSRF01000141.1
NZ_JZLU01000118.1
NZ_JZLY01000172.1
NZ_JZLU01000104.1
NZ_JZJR01000243.1
NZ_JZRY01000094.1
NZ_JZLY01000138.1
NW_016653051.1
NW_016632872.1
NW_016655857.1
NW_016639399.1
NW_016653905.1
NW_016631149.1
NZ_QNGT01000188.1
NZ_QNGU01000107.1
NZ_JXXU01000173.1
NZ_QNGJ01000072.1
NZ_SLTR01000775.1
NZ_VAMO01000134.1
NZ_VAMJ01000171.1
NZ_VAMG01000159.1
NZ_VAQZ01000068.1
NW_011953006.1
NW_003002417.1
NZ_QLAP01000146.1
NZ_NKQX01000082.1
NZ_RDQT01000037.1
NZ_MBRX01000143.1
NZ_QEKD01000173.1
NZ_LAMU01000248.1
NZ_QNGG01000129.1
NZ_NTVN01000058.1
NZ_NVBM01000102.1
NZ_NUPV01000111.1
NZ_NUPO01000689.1
NZ_FANQ01000158.1
NZ_JXNX01000229.1
NZ_QLBZ01000129.1
NZ_MPTV01000094.1
NZ_APII01000020.1
NZ_QMKM01000182.1
NZ_LEHF01000209.1
NZ_PDFT01000031.1
NZ_NVAE01000055.1
NZ_QLBA01000193.1
NZ_LYIQ01000106.1
NZ_QLAV01000123.1
NZ_CVWE01000778.1
NZ_KV811622.1
NZ_JTEB01000123.1
NZ_MRTL01000060.1
NZ_QRBT01000150.1
NZ_NVEM01000104.1
NZ_QNGI01000081.1
NZ_NMUL01000143.1
NZ_PYWK01000029.1
NZ_CZJV02000098.1
NZ_LRRR01000107.1
NZ_FRWH01000275.1
NZ_NCTQ01000034.1
NZ_LRAV01000126.1
NW_017384220.1
NW_017384570.1
NW_017385096.1
NW_017385144.1
NW_017385114.1
NZ_UIUX01000075.1
NZ_NEEB01000229.1
NZ_CMHG01000052.1
NZ_NVAE01000051.1
NZ_QLBC01000099.1
NZ_MKQO01000046.1
NZ_KE356139.1
NZ_KE356162.1
NZ_BAFU01000116.1
NZ_NUGN01000056.1
NZ_QDDV01000090.1
NZ_BGRS01000106.1
NW_010961809.1
NZ_NTVS01000115.1
NZ_NVEK01000300.1
NZ_QGKQ01000099.1
NZ_NADU01000642.1
NZ_JTCF02000054.1
NZ_MVKD01000062.1
NZ_QRBT01000197.1
NZ_MKGI01000042.1
NZ_QLCN01000193.1
NZ_JQCU01000449.1
NZ_QLCW01000074.1
NZ_QLAR01000085.1
NZ_QPEX01000005.1
NW_015385850.1
NZ_PPZB01000122.1
NZ_QLAI01000102.1
NZ_MVHE01000420.1
NZ_NHTV01000030.1
NW_016064348.1
NW_016084893.1
NZ_FPMM01000124.1
NZ_VAJG01000155.1
NZ_FPIH01000328.1
NZ_FPIL01000369.1
NZ_CVNX01000032.1
NZ_CVNW01000045.1
NZ_LYJD01000104.1
NZ_CVNL01000017.1
NZ_BFCN01000577.1
NW_006799109.1
NW_006799923.1
NW_006797592.1
NW_016035431.1
NZ_BEBW01000074.1
NZ_CVTB01000081.1
NZ_BFFM01000162.1
NZ_PYPV01000238.1
NZ_SUSS01000113.1
NW_002997490.1
NW_003000743.1
NW_016588931.1
NW_007288220.1
NW_010310680.1
NW_010346050.1
NW_010344619.1
NW_010348157.1
NW_009648284.1
NW_007292157.1
NW_007289619.1
NW_007290052.1
NW_007294395.1
NW_007291640.1
NZ_FRRK01000032.1
NZ_FRRE01000043.1
NZ_PJAI01000041.1
NZ_RHGE01000366.1
NZ_RJVQ01000034.1
NZ_LYJL01000034.1
NZ_PNOZ01000169.1
NZ_RHGE01000381.1
NZ_RHGE01000251.1
NZ_LYJO01000142.1
NZ_NQPD01000039.1
NZ_FRRA01000035.1
NZ_FRRK01000020.1
NZ_CAGS01000646.1
NZ_SUSS01000182.1
NZ_LQZZ01000528.1
NZ_LQZZ01000729.1
NZ_LRRO01001602.1
NZ_LRRO01000913.1
NZ_LRRO01001762.1
NZ_LQZZ01000478.1
NZ_LQZZ01000568.1
NZ_LRRO01000029.1
NZ_LRRO01000087.1
NZ_LRRO01001623.1
NZ_LRRO01001088.1
NZ_LRRO01000409.1
NZ_LRRO01001696.1
NZ_LQZZ01001169.1
NZ_LQZZ01000637.1
NZ_LQZZ01001000.1
NZ_LRRO01000590.1
NZ_LRRO01001577.1
NZ_LRRO01000778.1
NZ_LQZZ01001116.1
NZ_LQZZ01001067.1
NZ_LQZZ01000012.1
NZ_LRRO01001604.1
NZ_LQZZ01000801.1
NZ_LRRO01000170.1
NZ_LRRO01000082.1
NZ_LRRO01001162.1
NZ_LRRO01001035.1
NZ_LQZZ01001210.1
NZ_QNGR01000114.1
NZ_QNGS01000131.1
NZ_QNGN01000089.1
NZ_QNGO01000067.1
NZ_CCCL010000075.1
NZ_CCCL010000006.1
NW_016074884.1
NW_016074957.1
NZ_FLZL01000408.1
NZ_CMKS01000135.1
NZ_UIJG01000143.1
NZ_UVXY01000506.1
NZ_FLYT01000335.1
NZ_FLZB01000340.1
NZ_FLYT01000391.1
NZ_FLZF01000175.1
NZ_FLZD01000265.1
NZ_FLZM01000422.1
NZ_LUUE01000065.1
NZ_LUUE01000081.1
NZ_LUUC01000078.1
NZ_LUUE01000075.1
NZ_LUUE01000070.1
NZ_LUUD01000024.1
NZ_LUUE01000053.1
NZ_AJXH01000317.1
NW_007293753.1
NW_007293311.1
NW_007289417.1
NW_007293752.1
NW_007287977.1
NW_007293743.1
NW_007290123.1
NZ_SRJI01000782.1
NZ_LYJO01000277.1
NW_007289644.1
NW_007290410.1
NW_007293703.1
NW_013496669.1
NW_007293702.1
NW_007293698.1
NW_007294052.1
NW_006792012.1
NW_006773066.1
NW_006789483.1
NW_006772080.1
NW_006795353.1
NW_006779588.1
NW_006783857.1
NW_006794185.1
NW_011949405.1
NW_011950323.1
NW_011129169.1
NW_021020419.1
NW_011120878.1
NW_016873658.1
NW_011135582.1
NW_011285218.1
NW_011236472.1
NW_011124865.1
NW_016852584.1
NW_006784704.1
NW_016030458.1
NW_016030540.1
NZ_JFJO01000220.1
NZ_NPGO01000081.1
NZ_NPGF01000076.1
NZ_NPHM01000080.1
NZ_FLYT01000378.1
NZ_CDFS01000303.1
NZ_CDFS01000118.1
NW_018004871.1
NW_018016311.1
NW_017993883.1
NW_018000175.1
NW_017995256.1
NW_017996236.1
NW_007931059.1
NW_011996445.1
NW_019671607.1
NW_019169995.1
NW_017997615.1
NW_007294255.1
NW_007293382.1
NW_007293820.1
NW_007292969.1
NZ_LYJL01000581.1
NW_010346034.1
NW_007288313.1
NZ_LYJN01000319.1
NW_009648856.1
NW_007289436.1
NW_007290735.1
NW_009962946.1
NW_007291752.1
NW_010349203.1
NW_009245906.1
NW_010349018.1
NW_007285787.1
NW_009243321.1
NZ_FLYU01000221.1
NZ_LYEX01000071.1
NZ_CDFS01000087.1
NZ_BFCK01000750.1
NZ_PYPZ01000587.1
NZ_PYPZ01000261.1
NW_020189695.1
NW_006795866.1
NW_006781600.1
NW_006789804.1
NW_006774512.1
NW_006785891.1
NW_011506227.1
NZ_BGNB01000158.1
NZ_LYFS01000040.1
NZ_LYHC01000082.1
NZ_NADW01000195.1
NZ_PVNM01000184.1
NZ_OETD01000021.1
NZ_QZCH01000051.1
NZ_PWBH01000130.1
NZ_PJRN01000037.1
NZ_RQSF01000026.1
NZ_RQSG01000037.1
NZ_PWBR01000092.1
NZ_NQRV01000047.1
NZ_PJIX01000019.1
NZ_AJVN01000083.1
NZ_PJIJ01000030.1
NZ_PWBR01000089.1
NZ_PJIX01000021.1
NZ_SBLD01000187.1
NZ_PWDH01000169.1
NZ_PWBH01000266.1
NZ_PWBE01000159.1
NZ_PWDR01000093.1
NZ_PWBW01000112.1
NZ_PWBG01000240.1
NZ_PWBJ01000226.1
NZ_PWBU01000148.1
NW_013360535.1
NW_021764874.1
NW_011291874.1
NW_011276450.1
NW_011279797.1
NW_011230541.1
NW_011126800.1
NW_011155045.1
NW_002752181.1
NW_007287565.1
NW_007290408.1
NW_007293894.1
NW_010585237.1
NW_009954428.1
NW_010307348.1
NW_010582466.1
NW_007287170.1
NW_007288601.1
NW_010349970.1
NW_010349165.1
NW_010341805.1
NW_009248087.1
NW_010343122.1
NW_007291360.1
NW_007294109.1
NW_007289673.1
NW_007287443.1
NW_007287902.1
NZ_SJCO01000162.1
NW_007292272.1
NW_007292602.1
NW_007305423.1
NW_007292303.1
NZ_LYJN01000308.1
NW_010342863.1
NW_007291542.1
NW_007288752.1
NW_007291973.1
NW_007289551.1
NW_007290124.1
NW_007289070.1
NW_007294004.1
NW_010341262.1
NZ_PYPZ01000407.1
NW_017383941.1
NZ_PDGJ01000140.1
NZ_ATPV01000081.1
NZ_UTRS01000180.1
NW_017992331.1
NW_019412408.1
NW_016683284.1
NW_016649602.1
NW_016647123.1
NW_016648440.1
NW_016622257.1
NW_016652443.1
NW_017850697.1
NW_017848830.1
NW_017850415.1
NW_017850302.1
NW_017850206.1
NW_017850128.1
NW_017850025.1
NW_017850004.1
NW_017850003.1
NW_017848223.1
NZ_QPHZ01000467.1
NZ_AJVN01000124.1
NZ_QZCH01000153.1
NW_020139067.1
NW_020134794.1
NW_020136114.1
NW_006799160.1
NW_006798923.1
NW_006798790.1
NW_006798687.1
NZ_RDSB01000197.1
NZ_QFLI01000171.1
NZ_RJJX01000164.1
NZ_QVMU01000218.1
NZ_QFLI01000047.1
NZ_RJVQ01000182.1
NZ_RDSB01000195.1
NZ_RJLM01000205.1
NZ_QFLI01000087.1
NZ_QNGS01000123.1
NZ_QNGP01000129.1
NZ_QNGJ01000099.1
NW_016588546.1
NW_016588601.1
NW_016080438.1
NW_016030064.1
NZ_CVTB01000182.1
NZ_FREL01000682.1
NZ_FRYC01000682.1
NZ_FLZM01000215.1
NZ_FLZB01000474.1
NW_011279862.1
NW_011276356.1
NW_011291980.1
NW_011292144.1
NW_011233737.1
NW_011233977.1
NW_011292489.1
NW_011234023.1
NZ_AJXJ01000637.1
NZ_RCVN01000106.1
NW_021638409.1
NZ_PYPV01000586.1
NZ_MRBH01000272.1
NW_021801837.1
NW_021807286.1
NZ_QYUS01000073.1
NZ_AJXJ01000324.1
NZ_AJXJ01000309.1
NZ_AJXJ01000200.1
NZ_PTOA01000104.1
NZ_PTOK01000098.1
NZ_AJXG01000322.1
NZ_AJXF01000453.1
NZ_PTOK01000134.1
NZ_AJXJ01000753.1
NZ_AJXG01000244.1
NZ_AJXH01000120.1
NZ_AJXJ01000581.1
NZ_PTOK01000113.1
NZ_AJXI01000118.1
NZ_AJXJ01000524.1
NZ_AJXJ01000700.1
NZ_PTOK01000121.1
NZ_PTOA01000138.1
NW_014624488.1
NW_014606616.1
NZ_SPPZ01000194.1
NZ_FVOF01000016.1
NZ_QHIV01000049.1
NZ_QHIR01000062.1
NZ_FSIZ01000016.1
NZ_FSAL01000021.1
NZ_LVFC01000046.1
NZ_FVPD01000020.1
NZ_FVOR01000018.1
NZ_LXKJ01000014.1
NZ_FSDY01000033.1
NZ_LWTR01000712.1
NZ_QEXJ01000040.1
NZ_FVGR01000013.1
NZ_LVEX01000025.1
NZ_FZMA01000063.1
NZ_PHTM01000282.1
NZ_PHTQ01000014.1
NZ_PHTS01000161.1
NZ_LFJV01000225.1
NZ_CBOA010000032.1
NZ_FWCL01000014.1
NZ_VCLE01000002.1
NZ_PHTI01000023.1
NZ_FVQT01000036.1
NZ_FVOM01000015.1
NZ_FSKC01000026.1
NZ_FSGW01000027.1
NZ_JPIT01000003.1
NZ_FSGF01000025.1
NZ_NAGP01000115.1
NZ_FSCM01000015.1
NZ_FSFM01000013.1
NZ_FSFX01000035.1
NZ_FRZI01000016.1
NZ_NAGT01000109.1
NZ_FSDN01000019.1
NZ_VCLV01000018.1
NZ_FVKT01000017.1
NZ_FSIJ01000014.1
NZ_FVHB01000016.1
NZ_FVOM01000016.1
NZ_FSCZ01000018.1
NZ_FSHE01000016.1
NZ_FVQV01000050.1
NZ_FSGO01000035.1
NZ_FSIZ01000017.1
NZ_AKHS02000085.1
NZ_FVJU01000006.1
NZ_QEXF01000047.1
NZ_FVOR01000015.1
NZ_FVQG01000016.1
NZ_CSZS01000647.1
NZ_QEXC01000085.1
NZ_LVFC01000035.1
NZ_FVPD01000022.1
NZ_FVOQ01000031.1
NZ_FVBX01000011.1
NZ_SPPZ01000174.1
NZ_RQYR01000081.1
NZ_UIKS01000213.1
NZ_FVYM01000026.1
NZ_FSKC01000027.1
NZ_FVBE01000014.1
NZ_PHTT01000003.1
NZ_FSDW01000025.1
NZ_RQYO01000103.1
NZ_FSHG01000015.1
NZ_PHTJ01000021.1
NZ_FSEW01000115.1
NZ_FVKI01000022.1
NZ_FSDY01000036.1
NZ_FVQX01000037.1
NZ_FVLM01000020.1
NZ_FVFJ01000016.1
NZ_FVOH01000034.1
NZ_FVOW01000013.1
NZ_FVYC01000044.1
NZ_FVOF01000017.1
NZ_FSEA01000032.1
NZ_QEXB01000229.1
NZ_RQZI01000048.1
NZ_FVKP01000013.1
NZ_QEXI01000123.1
NZ_POZW01000091.1
NZ_NIQL01000038.1
NZ_VCLU01000013.1
NZ_POZP01000017.1
NZ_PPBG01000020.1
NZ_LFWE01000041.1
NZ_FVKT01000023.1
NZ_FVMJ01000034.1
NZ_FVHB01000015.1
NZ_PYHC01000063.1
NZ_PYWJ01000138.1
NZ_JTJA01000076.1
NZ_CKYY01000077.1
NZ_QLAN01000180.1
NZ_CGZQ01000061.1
NZ_SWCU01000062.1
NZ_VHOB01000100.1
NZ_QETM01000103.1
NW_020186046.1
NW_014606034.1
NW_017827695.1
NZ_FLZF01000419.1
NZ_FLZD01000314.1
NZ_FLZE01000217.1
NZ_FLZF01000195.1
NZ_FLZM01000246.1
NZ_FLZL01000251.1
NZ_FLZM01000482.1
NZ_FLZM01000194.1
NZ_FLZH01000202.1
NZ_FLZF01000265.1
NZ_FLZE01000208.1
NZ_FLZH01000109.1
NZ_FLZM01000840.1
NZ_FLZM01000927.1
NZ_FLZM01000281.1
NZ_FLZH01000333.1
NZ_FLZH01000428.1
NZ_UVXY01000045.1
NZ_FLZM01000330.1
NZ_FLYT01000220.1
NZ_FREJ01000227.1
NZ_FRYA01000227.1
NZ_NITR01000221.1
NZ_UVXY01000257.1
NZ_SEQV01000052.1
NZ_SCFP01000077.1
NZ_BCOK01000009.1
NZ_UIJQ01000178.1
NZ_SACX01000036.1
NZ_FLZL01000627.1
NZ_FLZL01000656.1
NZ_FLZL01000369.1
NZ_FLZL01000916.1
NZ_FLZL01000800.1
NW_016870753.1
NW_021017212.1
NW_011292734.1
NW_011236780.1
NW_011236514.1
NW_011234107.1
NW_011146786.1
NW_011292259.1
NW_011292530.1
NW_003018785.1
NW_001843450.1
NW_016075198.1
NW_021019439.1
NW_010377765.1
NZ_ABVX01000213.1
NZ_RZUM01000054.1
NZ_QEXC01000079.1
NZ_VDGM01000188.1
NZ_QEWJ01000104.1
NZ_SPPZ01000156.1
NZ_SDVB01000316.1
NZ_UIMK01000267.1
NZ_QHIV01000052.1
NZ_SDVB01000076.1
NZ_JOPA01000092.1
NW_011502257.1
NZ_LYIU01000089.1
NZ_LYIL01000293.1
NZ_LYHN01000009.1
NZ_LYFQ01000130.1
NZ_QPHO01000710.1
NZ_SJEF01000162.1
NZ_BFCN01000377.1
NZ_RDCN01000144.1
NZ_LABF01000188.1
NZ_CMKS01000126.1
NZ_ML146301.1
NZ_ML236214.1
NZ_ML236245.1
NZ_ML146326.1
NZ_QGGD01000062.1
NZ_POFA01000274.1
NZ_QAJR01000111.1
NZ_LYFP01000004.1
NZ_VFBL01000057.1
NZ_JH377177.1
NZ_RZHJ01000075.1
NZ_SEJZ01000097.1
NZ_QCXT01000131.1
NZ_FPMP01000231.1
NZ_PSSW01000059.1
NZ_NRNL01000080.1
NZ_SWLV01000030.1
NZ_LYFB01000011.1
NZ_MOMH01000103.1
NZ_NLFF01000074.1
NZ_MCRU01000321.1
NZ_QCXU01000155.1
NZ_QAJK01000300.1
NZ_SZWG01000062.1
NZ_LYFZ01000053.1
NZ_POTS01000115.1
NZ_JEZH01000177.1
NZ_MOSH01000371.1
NZ_MXQD01000129.1
NZ_LUKC01000035.1
NZ_QYUT01000024.1
NZ_QYUS01000028.1
NZ_MXQF01000101.1
NZ_MOMI01000223.1
NZ_JYOF01000076.1
NZ_LYFS01000042.1
NZ_PYPZ01000225.1
NZ_PREU01000046.1
NZ_LECN01000164.1
NZ_VHOB01000187.1
NZ_MRTB01000068.1
NZ_SWCU01000141.1
NZ_LYJM01000005.1
NZ_LTEA01000228.1
NZ_LYMU01000137.1
NZ_LYKX01000008.1
NZ_VFBK01000071.1
NZ_LYKZ01000003.1
NZ_PVNW01000350.1
NZ_SZOP01000074.1
NZ_NMVR01000170.1
NZ_PDVO02000180.1
NZ_LMXU01000066.1
NZ_MOSA01000040.1
NZ_QYUU01000020.1
NZ_LYFS01000020.1
NZ_LYFL01000018.1
NZ_SGTB01000062.1
NZ_MOJG01000097.1
NZ_QZVU01000151.1
NZ_QHKO01000029.1
NZ_CJEZ01000056.1
NZ_KE360160.1
NZ_QEUC01000097.1
NZ_NSBL01000111.1
NZ_LYEX01000033.1
NZ_NBXP01000084.1
NZ_LVYA01000001.1
NZ_SGWA01000046.1
NZ_LMGO01000002.1
NZ_FPLR01000107.1
NZ_FPMO01000094.1
NZ_FPME01000117.1
NZ_QVZE01000041.1
NZ_QWAZ01000012.1
NZ_QVZE01000029.1
NZ_QVZE01000043.1
NZ_QWAZ01000007.1
NZ_QWAZ01000035.1
NZ_MLEY01000059.1
NW_002999153.1
NW_003006603.1
NW_003000821.1
NW_002998796.1
NW_002997264.1
NZ_ML146325.1
NZ_FLZM01000740.1
NZ_QHIV01000059.1
NZ_FLZB01000353.1
NW_011234027.1
NW_011126790.1
NW_011301970.1
NW_011302116.1
NW_011284585.1
NZ_SUSS01000104.1
NZ_UVXY01000075.1
NZ_UTRS01000032.1
NZ_FLZL01000606.1
NZ_JUGC01000109.1
NZ_PEBQ01000045.1
NW_006779133.1
NW_006778136.1
NW_006776282.1
NW_011953026.1
NZ_SGPI01000072.1
NZ_PPDJ01000040.1
NZ_QNUW01000011.1
NZ_NJNO01000617.1
NZ_ML146346.1
NZ_LYIU01000138.1
NZ_QCXU01000215.1
NZ_LVHI01000036.1
NZ_PDHT01000108.1
NZ_LAUN01000033.1
NZ_ML146600.1
NZ_LAUG01000128.1
NZ_LYLB01000095.1
NZ_FPLR01000331.1
NZ_QLNP01000050.1
NZ_BFDZ01000026.1
NZ_PNRA02000055.1
NZ_QGGD01000052.1
NZ_PYPS01000167.1
NZ_LAUQ01000118.1
NZ_LYXN01000037.1
NZ_KE360600.1
NZ_ML146319.1
NZ_ML236261.1
NZ_MWLZ01000066.1
NZ_QFXK01000062.1
NW_016588029.1
NZ_PKFL01000019.1
NZ_QICH01000005.1
NZ_QICH01000134.1
NW_007288259.1
NZ_MIWP01000145.1
NZ_SWLV01000091.1
NZ_QYUS01000063.1
NZ_BEAO01000151.1
NZ_SWLV01000060.1
NZ_QYUS01000049.1
NZ_QPHP01000651.1
NZ_QYUT01000041.1
NW_021024417.1
NW_021016771.1
NW_021019486.1
NW_021017741.1
NW_021022613.1
NW_016874824.1
NW_003317100.1
NW_003317104.1
NW_003317123.1
NW_003316891.1
NW_003317130.1
NW_003317139.1
NW_014613302.1
NW_013288173.1
NW_014597043.1
NW_014617381.1
NW_014600428.1
NW_014601289.1
NW_014608867.1
NW_014598707.1
NW_014626164.1
NW_013556215.1
NW_014596074.1
NW_016084814.1
NZ_QEST01000116.1
NW_020555771.1
NW_014697370.1
NW_006736177.1
NW_021010295.1
NW_011176668.1
NW_007700697.1
NW_017621729.1
NW_009443572.1
NW_015897489.1
NW_017626997.1
NW_011284089.1
NW_014751355.1
NW_009508488.1
NW_019650375.1
NW_008892400.1
NZ_QFLI01000121.1
NZ_QFLI01000119.1
NZ_RDSB01000207.1
NZ_RHGE01000452.1
NZ_RJJX01000203.1
NZ_RJVQ01000177.1
NZ_RJLM01000249.1
NW_021761484.1
NW_021761374.1
NW_011284660.1
NW_021761242.1
NW_021761109.1
NW_021778655.1
NZ_CVNI01000010.1
NZ_BFCN01000469.1
NZ_BFCN01000156.1
NZ_BFCN01000520.1
NZ_AMCK01000137.1
NZ_AMGM01000327.1
NZ_OVBP01000198.1
NZ_LXMV01000110.1
NZ_FLQM01000081.1
NZ_NITM01000032.1
NZ_MDVY01000071.1
NW_006201867.1
NW_006203269.1
NW_006205562.1
NW_006204611.1
NW_006205469.1
NW_006203320.1
NW_006199278.1
NZ_FLZE01000268.1
NZ_FLYS01000242.1
NZ_FLZM01000746.1
NZ_FLZF01000249.1
NW_011949047.1
NW_011952660.1
NW_020140500.1
NW_021807322.1
NW_021797541.1
NW_021811340.1
NW_021796694.1
NZ_FPIL01000182.1
NZ_KE356142.1
NZ_KE359665.1
NZ_POTS01000004.1
NZ_POWP01000156.1
NZ_KE355776.1
NZ_FPIJ01000131.1
NZ_KE353700.1
NZ_PGWY01000426.1
NZ_OEYC01000246.1
NZ_FPMP01000207.1
NZ_POWO01000015.1
NZ_LFYH01000013.1
NZ_NXKE01000226.1
NZ_LPTT01000544.1
NZ_KE353615.1
NZ_FPIK01000262.1
NZ_LZRG01000005.1
NZ_NXJY01000226.1
NZ_NXJN01000219.1
NZ_NXIZ01000270.1
NZ_LAOQ01000030.1
NZ_LAOQ01000029.1
NW_002478961.1
NW_002478386.1
NW_002479451.1
NW_002479102.1
NZ_FPMQ01000042.1
NZ_FPLR01000715.1
NZ_FPMQ01000050.1
NZ_FPMO01000033.1
NZ_KE360202.1
NZ_FPMO01000009.1
NZ_CDFS01000098.1
NZ_FLZM01000881.1
NZ_FLZM01000597.1
NZ_FLZD01000287.1
NZ_FLZE01000199.1
NZ_FLZM01000512.1
NZ_FUVV01000261.1
NZ_FUVP01000198.1
NZ_FUVQ01000394.1
NW_006784482.1
NW_006788866.1
NW_006773940.1
NW_006772837.1
NW_001843058.1
NW_017192637.1
NW_011507997.1
NW_011302430.1
NW_011240631.1
NW_003005815.1
NW_011165332.1
NW_011302405.1
NW_011146934.1
NW_011939583.1
NW_013655938.1
NW_013656009.1
NW_021805756.1
NW_021799020.1
NW_016873543.1
NW_016873407.1
NW_021018935.1
NW_016873145.1
NZ_QNGI01000093.1
NZ_QNGG01000069.1
NZ_SACX01000100.1
NW_011234143.1
NW_016872766.1
NZ_FLZE01000280.1
NZ_CHFJ01000457.1
NZ_FVXB01000022.1
NZ_JHMX01000198.1
NZ_JHNA01000219.1
NZ_JHLR01000189.1
NZ_QWBB01000039.1
NZ_JHMG01000199.1
NZ_AFQO01000009.1
NZ_JHGL01000194.1
NW_011240732.1
NW_011234138.1
NW_011285039.1
NW_011124855.1
NW_011952756.1
NZ_AJXF01000225.1
NZ_AJXJ01000711.1
NZ_AJXJ01000901.1
NZ_AJXJ01000780.1
NZ_AJXJ01000589.1
NZ_AJXJ01000643.1
NZ_FVJV01000006.1
NZ_QHIV01000102.1
NZ_LRDJ01000007.1
NZ_FVKF01000017.1
NZ_FSCI01000034.1
NZ_PHTR01000093.1
NZ_FSCP01000013.1
NZ_LVFE01000035.1
NZ_FVIO01000037.1
NZ_FSIJ01000013.1
NZ_FVGI01000039.1
NZ_PPAK01000010.1
NZ_FSFH01000035.1
NZ_FVGJ01000022.1
NZ_PHTS01000018.1
NZ_QEXE01000092.1
NZ_FVKH01000029.1
NZ_FVQX01000032.1
NZ_FVYO01000011.1
NZ_FVHV01000007.1
NZ_QMBV01000269.1
NZ_LVET01000042.1
NZ_SUSS01000068.1
NW_011315367.1
NW_011231795.1
NW_014780004.1
NW_017633766.1
NW_019655254.1
NW_019467831.1
NW_019435540.1
NW_005802303.1
NZ_AUPO01000070.1
NZ_SWDB01000071.1
NZ_KL476718.1
NZ_SWDB01000070.1
NZ_PCGR01000011.1
NZ_NADW01000171.1
NZ_NADT01000185.1
NZ_SNTZ01000112.1
NZ_SWDB01000066.1
NZ_QNGI01000066.1
NZ_PSSB01000106.1
NZ_PITL01000164.1
NZ_PKOY01000030.1
NZ_QFLM01000077.1
NZ_SRPI01000015.1
NZ_LQWZ01000031.1
NZ_QVQT01000013.1
NZ_PTOE01000053.1
NZ_SSXH01000447.1
NZ_RCGM01000059.1
NW_014664216.1
NW_003153435.1
NW_014618793.1
NW_014593232.1
NW_014624949.1
NZ_BFCN01000352.1
NZ_MTHU01000335.1
NZ_FPIK01000343.1
NZ_FPML01000106.1
NZ_FPIL01000080.1
NZ_FPIL01000026.1
NZ_FPIJ01000118.1
NZ_FPMP01000113.1
NZ_FPMP01000039.1
NZ_FPMM01000005.1
NZ_FPIK01000121.1
NZ_FPIL01000149.1
NZ_FPML01000032.1
NZ_FPIK01000345.1
NZ_FPIK01000255.1
NZ_FPIL01000036.1
NZ_FPIH01000162.1
NZ_FPMP01000086.1
NZ_FPMP01000062.1
NZ_FPMM01000108.1
NZ_FPIK01000132.1
NZ_FPIK01000040.1
NZ_FPMP01000239.1
NZ_RQSQ01000129.1
NZ_NXJY01000104.1
NZ_JRUE01000093.1
NW_021131884.1
NZ_JQCU01000014.1
NZ_CDFS01000176.1
NZ_FLZF01000277.1
NZ_FLZH01000152.1
NZ_FLZM01000691.1
NZ_FLYW01000147.1
NW_011284269.1
NW_011284346.1
NW_011284565.1
NW_015962730.1
NW_015963621.1
NZ_BFCK01000775.1
NZ_CDFS01000364.1
NZ_FLZL01000448.1
NZ_FXYJ02000051.1
NZ_PYPV01000581.1
NZ_LFHF01000135.1
NZ_UWEX01000072.1
NZ_MDVY01000064.1
NZ_FLZL01000453.1
NW_011230409.1
NW_011276389.1
NW_011155108.1
NW_016857573.1
NW_021020722.1
NW_011292220.1
NW_011230376.1
NW_011204162.1
NW_011292877.1
NW_021796288.1
NW_021846457.1
NW_016063448.1
NW_019437137.1
NW_019465686.1
NW_019443879.1
NW_019434508.1
NW_019455130.1
NW_019465836.1
NW_019471022.1
NW_014593913.1
NW_021794090.1
NW_021804381.1
NW_021809624.1
NW_020139106.1
NW_020095016.1
NZ_LYJL01000477.1
NW_007291941.1
NW_010350861.1
NW_007291421.1
NW_010349689.1
NW_009953847.1
NW_007290188.1
NW_007291429.1
NW_007293658.1
NW_007287762.1
NW_009649203.1
NW_009244380.1
NW_007293938.1
NW_010320154.1
NW_007286124.1
NW_009954011.1
NW_007289697.1
NW_010317389.1
NW_007289300.1
NW_007336288.1
NW_007345390.1
NW_007288284.1
NW_010310948.1
NW_007293184.1
NW_011233944.1
NW_011140248.1
NW_011302425.1
NW_006779382.1
NW_006781665.1
NW_006790141.1
NW_006776505.1
NW_006787169.1
NW_006791125.1
NW_006793774.1
NW_021016774.1
NW_011948931.1
NW_021808068.1
NW_020135957.1
NW_020138705.1
NW_020071647.1
NW_020067252.1
NW_020067461.1
NW_020071149.1
NW_020070018.1
NW_020095099.1
NW_020072327.1
NW_020095649.1
NW_011292667.1
NW_011292311.1
NW_016858555.1
NW_011292891.1
NW_011292171.1
NW_016846749.1
NW_011284185.1
NW_016900454.1
NW_011135688.1
NW_011284576.1
NW_011236628.1
NW_006795588.1
NW_006773516.1
NW_006771031.1
NW_006793395.1
NW_006769755.1
NW_006795696.1
NW_006785445.1
NW_006779986.1
NW_006787536.1
NW_006779190.1
NW_006789632.1
NW_006778050.1
NW_006769405.1
NW_006790444.1
NW_006776462.1
NW_006773974.1
NW_006776230.1
NW_011948565.1
NW_020094425.1
NW_020067464.1
NZ_BFCK01000822.1
NZ_AUPF01000031.1
NW_007294081.1
NW_009953431.1
NW_007290384.1
NW_010344650.1
NW_009954571.1
NW_010323266.1
NW_007288604.1
NZ_LYIS01000044.1
NZ_VALR01000046.1
NZ_VAMI01000114.1
NZ_VAQZ01000058.1
NZ_VAMF01000076.1
NZ_VAML01000052.1
NZ_VAMG01000070.1
NZ_VAMP01000060.1
NZ_VAMO01000067.1
NZ_LYJF01000018.1
NZ_LYJD01000012.1
NZ_LYIL01000287.1
NZ_LYII01000105.1
NZ_LYIL01000274.1
NZ_VARL01000070.1
NZ_VARN01000074.1
NZ_VAMO01000099.1
NZ_VARC01000059.1
NZ_VARB01000078.1
NZ_VARO01000064.1
NZ_VAQZ01000069.1
NZ_VAMM01000086.1
NW_001850222.1
NW_001851864.1
NW_011240747.1
NW_011302059.1
NW_011132068.1
NW_011135556.1
NW_006772132.1
NW_006783244.1
NW_006776334.1
NW_006796585.1
NW_006782080.1
NW_006770140.1
NW_006789713.1
NZ_AWUH01000068.1
NZ_NWVJ01000060.1
NZ_NWVK01000022.1
NW_021840778.1
NW_011140336.1
NW_011236476.1
NW_016869015.1
NW_011233735.1
NW_011132119.1
NW_011240586.1
NW_011135720.1
NW_011279616.1
NW_011240291.1
NW_011292959.1
NW_011292653.1
NW_001509986.1
NW_011292476.1
NW_007709029.1
NZ_PYPV01000202.1
NZ_UWDR01000035.1
NW_007293951.1
NW_009958000.1
NW_007288692.1
NW_007287502.1
NW_007287970.1
NW_010315184.1
NW_007288414.1
NW_010338277.1
NW_009649393.1
NW_007290181.1
NW_007290242.1
NW_007292239.1
NW_010342197.1
NW_007294287.1
NW_010300986.1
NW_009957288.1
NW_007287111.1
NZ_SRJI01000387.1
NW_011952958.1
NW_013656819.1
NW_019412046.1
NW_003318102.1
NW_001843797.1
NW_002613380.1
NZ_FLZE01000155.1
NZ_FLZF01000387.1
NZ_FLYS01000255.1
NZ_FLZM01000980.1
NZ_FLZE01000260.1
NZ_FLZH01000417.1
NZ_FLZF01000335.1
NZ_FLZM01000406.1
NZ_FLZD01000266.1
NZ_FLZD01000203.1
NZ_FLYS01000190.1
NZ_FLZM01000462.1
NZ_FLZF01000171.1
NZ_PWAK01000094.1
NW_021131593.1
NW_013718905.1
NW_013726463.1
NW_013709702.1
NW_013707305.1
NW_013730674.1
NW_013710879.1
NW_011291996.1
NW_011126812.1
NW_011247592.1
NW_011284293.1
NW_003308731.1
NW_014637528.1
NZ_AVAI01000164.1
NW_017990859.1
NW_018002645.1
NW_021130599.1
NW_017993125.1
NW_017999395.1
NW_010369725.1
NW_006797979.1
NZ_QNGL01000057.1
NZ_QNGS01000086.1
NZ_QNGS01000110.1
NZ_QNGO01000087.1
NW_007292661.1
NW_007292758.1
NW_007292736.1
NW_007293724.1
NW_007293945.1
NW_007288614.1
NW_007293114.1
NW_007292327.1
NW_007294211.1
NW_007290341.1
NW_007293270.1
NW_007294273.1
NW_007290056.1
NW_007292123.1
NZ_JXTR01000062.1
NZ_JXTS01000062.1
NW_011301859.1
NW_011974192.1
NW_021015127.1
NW_002990446.1
NW_001944074.1
NW_001898825.1
NW_001908163.1
NW_014003310.1
NW_001863625.1
NW_003212275.1
NW_907608.1
NW_011124853.1
NZ_LWDC01000072.1
NZ_FTZV01000320.1
NZ_LRBH01000181.1
NZ_PZRW01000022.1
NZ_SNNG01000519.1
NZ_CMIB01000055.1
NZ_CMKS01000085.1
NZ_LCSI01000032.1
NZ_MUAG01000081.1
NZ_QLYT01000108.1
NZ_NKRE01000102.1
NZ_CQSC01000298.1
NZ_CIEA01000119.1
NZ_PYPV01000138.1
NZ_MKGI01000006.1
NZ_KZ794899.1
NZ_KI270986.1
NZ_JHDV01000034.1
NZ_RXHZ01000234.1
NZ_UVXY01000441.1
NZ_PJAI01000113.1
NZ_FXYJ02000046.1
NZ_POFW01000214.1
NZ_QLYW01000021.1
NZ_NRUT01000115.1
NZ_AVCR02000259.1
NZ_JPAY01000012.1
NZ_QKVY01000013.1
NZ_QNGH01000042.1
NZ_LPSC01000025.1
NZ_MDVY01000089.1
NZ_QNGI01000051.1
NZ_KV810670.1
NZ_QNGN01000045.1
NZ_PSSO01000054.1
NZ_LONH01000140.1
NZ_LZRJ01000010.1
NZ_VAUG01000149.1
NZ_CGZQ01000070.1
NZ_SWCU01000064.1
NZ_PDKE01000060.1
NZ_CRTU01000081.1
NZ_RCTF01000060.1
NZ_BFCU01000260.1
NZ_MKPY01000051.1
NZ_FWYR01000074.1
NZ_MPTK01000063.1
NZ_AMRJ01000068.1
NZ_NRGE01000094.1
NZ_KI259220.1
NZ_KV786037.1
NZ_JHDW01000024.1
NZ_JHOK01000022.1
NZ_LZSC01000059.1
NZ_QLYV01000053.1
NZ_CMHF01000064.1
NZ_LZSE01000040.1
NZ_NRUA01000095.1
NZ_MTHY01000279.1
NZ_LMFT01000033.1
NZ_JHDX01000030.1
NZ_KV811700.1
NZ_FECI01000026.1
NZ_QNGG01000051.1
NZ_NRVA01000082.1
NZ_KI271141.1
NZ_LMCY01000034.1
NZ_QNGJ01000051.1
NZ_LYPH01000008.1
NZ_NWDR01000087.1
NZ_RQTT01000147.1
NZ_RJPC01000016.1
NZ_CMHC01000042.1
NZ_CKYY01000046.1
NZ_QNGK01000037.1
NZ_LRBD01000198.1
NZ_PYPZ01000124.1
NZ_PCMU01000024.1
NZ_MRAA01000053.1
NZ_SACX01000044.1
NZ_VHOB01000117.1
NZ_NQQK01000030.1
NZ_MPRK01000332.1
NZ_QNGL01000014.1
NZ_QNGM01000038.1
NZ_FSLH01000025.1
NZ_KI271244.1
NZ_RJNN01000067.1
NZ_SWCT01000049.1
NW_019647916.1
NW_011507551.1
NZ_UIJJ01000131.1
NW_008725511.1
NZ_QLBM01000086.1
NZ_RQSJ01000109.1
NW_021020835.1
NW_021024185.1
NW_021016564.1
NW_021020371.1
NW_011276453.1
NW_011247578.1
NW_011291888.1
NW_011233804.1
NW_011240489.1
NW_011135801.1
NW_003007197.1
NW_002995862.1
NW_011949452.1
NW_018388537.1
NZ_AGVO01000231.1
NW_013195550.1
NW_020135108.1
NW_011140513.1
NW_021023695.1
NW_021016588.1
NW_016865027.1
NW_021020170.1
NW_020136722.1
NW_021799284.1
NW_020140439.1
NW_021803415.1
NW_003004447.1
NW_003001746.1
NW_003011731.1
NW_003002874.1
NW_003019714.1
NW_003019550.1
NW_003010021.1
NW_003002134.1
NW_002996232.1
NW_003004071.1
NW_003015651.1
NW_003019595.1
NZ_SUSS01000196.1
NW_001850528.1
NW_020071763.1
NW_020068329.1
NW_020071582.1
NW_020072380.1
NW_020073286.1
NW_020065394.1
NW_020066908.1
NW_020068522.1
NW_006791889.1
NW_006793990.1
NW_006790088.1
NW_006779424.1
NW_006798119.1
NW_021800908.1
NW_021801193.1
NW_020141615.1
NW_021791680.1
NW_021807494.1
NW_021810892.1
NW_021795547.1
NW_002577089.1
NZ_FUVR01000582.1
NZ_LYIQ01000028.1
NW_001852114.1
NW_001850585.1
NZ_BFCN01000160.1
NW_001852065.1
NW_001852066.1
NW_001851848.1
NZ_FWEH01000139.1
NZ_FLZM01000244.1
NZ_FLZM01000871.1
NZ_FLZH01000328.1
NZ_FLZH01000270.1
NZ_FLZD01000341.1
NZ_FLZM01000380.1
NZ_FLZE01000174.1
NZ_FLZF01000424.1
NZ_FLYS01000149.1
NZ_FLZM01000172.1
NZ_FLZD01000320.1
NZ_FLZH01000240.1
NZ_FLZH01000299.1
NZ_FLZE01000110.1
NZ_FLYS01000195.1
NZ_FLYS01000217.1
NZ_FLZE01000106.1
NZ_FLZH01000144.1
NZ_FLZH01000207.1
NZ_FLZM01000485.1
NZ_FLZM01000720.1
NZ_FLZE01000186.1
NZ_FLZF01000287.1
NZ_QNGR01000118.1
NZ_QNGU01000129.1
NW_007291597.1
NW_010596079.1
NW_009246047.1
NW_010352815.1
NW_007288925.1
NW_010344746.1
NW_007288921.1
NW_007291788.1
NW_008740022.1
NW_008728897.1
NW_008990037.1
NW_008723619.1
NW_008740764.1
NW_008989541.1
NZ_SNTZ01000070.1
NZ_BDDW01000085.1
NW_003317082.1
NW_007290273.1
NW_007293957.1
NW_007290334.1
NW_009243231.1
NW_010306112.1
NW_017996310.1
NW_017998441.1
NW_018017406.1
NW_018002285.1
NW_018002210.1
NW_018006315.1
NW_017991289.1
NW_017998936.1
NW_018004519.1
NW_006775701.1
NW_006797126.1
NW_006795929.1
NW_006791798.1
NW_006787107.1
NW_006798197.1
NZ_VAMO01000133.1
NZ_VAMH01000113.1
NZ_VAMM01000090.1
NZ_VAMO01000113.1
NZ_VAMI01000077.1
NZ_VAMK01000094.1
NZ_VARO01000080.1
NZ_VAMQ01000105.1
NZ_VAMF01000071.1
NZ_VAMJ01000169.1
NZ_VAML01000140.1
NZ_VAMO01000068.1
NZ_VAMK01000155.1
NZ_VAMQ01000087.1
NZ_VAMP01000070.1
NZ_VAMM01000106.1
NZ_VAMI01000102.1
NZ_VAMQ01000117.1
NZ_VAMK01000142.1
NZ_VAMI01000100.1
NZ_VAMM01000080.1
NZ_VAMH01000107.1
NZ_VAML01000116.1
NZ_VARF01000084.1
NZ_VAMY01000062.1
NZ_VAMM01000084.1
NZ_VAMK01000118.1
NZ_VAQU01000079.1
NZ_KE360630.1
NZ_KE360481.1
NZ_KE360171.1
NZ_FPLR01000185.1
NZ_KE360654.1
NZ_KE360258.1
NZ_FPLR01000095.1
NZ_FPLR01000776.1
NZ_KE360212.1
NZ_FPMO01000077.1
NZ_FPME01000010.1
NZ_FPLR01000829.1
NZ_KE360413.1
NZ_KE360116.1
NZ_FPLR01000464.1
NZ_KE360621.1
NZ_FPLR01000671.1
NZ_FPLR01000670.1
NZ_KE360676.1
NZ_FPMO01000025.1
NZ_FPLR01000846.1
NZ_KE360109.1
NZ_FPME01000084.1
NZ_FPIF01000037.1
NZ_KE360573.1
NZ_FPLR01000262.1
NZ_FPMO01000037.1
NZ_FPMQ01000010.1
NZ_FPLR01000202.1
NZ_KE360146.1
NZ_FPIE01000019.1
NZ_AFFP02000061.1
NZ_RDCS01000144.1
NZ_FPIF01000011.1
NZ_FPME01000005.1
NZ_FPMQ01000020.1
NZ_FPMQ01000026.1
NZ_FPIF01000008.1
NZ_FPME01000012.1
NZ_FPMO01000014.1
NZ_FPIF01000014.1
NZ_FPIF01000012.1
NZ_FPIE01000006.1
NZ_FPMO01000011.1
NZ_FPMQ01000004.1
NZ_FPLR01000548.1
NZ_FPLR01000420.1
NZ_FPMQ01000027.1
NZ_KE360766.1
NZ_LUKU01000206.1
NZ_FPLR01000294.1
NZ_KE360732.1
NZ_KE360372.1
NZ_FPLR01000536.1
NZ_FPMQ01000071.1
NZ_KE360708.1
NZ_FQLQ01000011.1
NZ_FPLR01000537.1
NZ_FPLR01000431.1
NZ_FQLP01000030.1
NZ_FPMO01000008.1
NW_016657902.1
NW_016640089.1
NW_016641982.1
NW_016617265.1
NW_016617245.1
NW_007573845.1
NW_012161572.1
NW_016654754.1
NW_016670251.1
NW_016657888.1
NW_016636465.1
NW_016628976.1
NW_021137211.1
NZ_LIVN01000186.1
NZ_PWAK01000059.1
NZ_JRUE01000138.1
NW_006288851.1
NZ_PHUO01000113.1
NW_021136066.1
NZ_QPHZ01000577.1
NW_007294078.1
NW_007292185.1
NW_007293963.1
NW_007294432.1
NW_007292197.1
NW_007293116.1
NW_007289906.1
NZ_LYJN01000614.1
NW_007293757.1
NW_010316122.1
NW_007288552.1
NW_009960420.1
NW_001842738.1
NW_018010935.1
NW_001842740.1
NW_001842743.1
NW_001842745.1
NW_001842746.1
NW_011864652.1
NW_011865133.1
NW_011868097.1
NW_006789230.1
NW_006793859.1
NW_006793058.1
NW_006789229.1
NW_006770920.1
NW_006784555.1
NW_006786830.1
NW_003008021.1
NW_008293941.1
NW_011990201.1
NW_011995198.1
NW_011285068.1
NW_020186066.1
NZ_QRCO01000035.1
NZ_JRUE01000101.1
NZ_PYYN01000059.1
NZ_VAIH01000021.1
NZ_SZOP01000054.1
NZ_SZWG01000030.1
NZ_QRGI01000123.1
NZ_SZWG01000069.1
NZ_SZOP01000047.1
NZ_SZWG01000073.1
NZ_SZOP01000039.1
NZ_SZOP01000048.1
NW_021023905.1
NW_021015373.1
NW_021021618.1
NW_021019356.1
NW_003004601.1
NW_003005279.1
NW_003019134.1
NW_003019002.1
NW_003002029.1
NW_003011566.1
NW_003012397.1
NW_003013038.1
NW_003003882.1
NW_003000720.1
NW_003001583.1
NW_003001832.1
NW_003001151.1
NW_003016807.1
NW_003003194.1
NW_003016590.1
NW_003000200.1
NW_003012198.1
NW_003015994.1
NW_003003903.1
NW_002995929.1
NW_002999158.1
NW_003009348.1
NW_003016804.1
NW_002999309.1
NW_002998374.1
NW_008262653.1
NW_011994414.1
NW_019660234.1
NW_021762304.1
NW_019413474.1
NW_006269573.1
NW_020452043.1
NZ_AWTP01000070.1
NZ_BFCN01000197.1
NZ_MTHU01000318.1
NZ_LYIU01000057.1
NZ_LYIS01000049.1
NZ_LYIU01000004.1
NZ_SGXU01000526.1
NZ_AHSV01000135.1
NZ_VCBW01000008.1
NZ_VCBV01000004.1
NZ_PNEE01000162.1
NZ_KK082450.1
NZ_MTHK01000330.1
NZ_PDFV01000058.1
NZ_AHRY01000109.1
NZ_SZWK01000187.1
NZ_AHSB01000145.1
NZ_AHTA01000104.1
NZ_VCCC01000006.1
NZ_MUUV01000240.1
NZ_SGXV01000368.1
NZ_LTAC01000079.1
NZ_QGGD01000041.1
NZ_SGTU01000254.1
NZ_HF923891.1
NZ_QXJP01000039.1
NZ_JPZC01000181.1
NZ_QXFN01000006.1
NZ_QQQP01000060.1
NZ_QQQR01000093.1
NZ_HF923570.1
NZ_HF922596.1
NZ_HF928334.1
NZ_KK070026.1
NZ_CM000714.1
NZ_PDGA01000109.1
NZ_NCWR01000072.1
NZ_VCCK01000005.1
NZ_NCXI01000164.1
NZ_RCXN01000035.1
NZ_SDVB01000060.1
NZ_QNGS01000113.1
NZ_BFDG01000146.1
NZ_BFCN01000029.1
NZ_FLZF01000238.1
NZ_FLZH01000096.1
NW_011948654.1
NW_012022380.1
NW_021811304.1
NW_021795555.1
NW_020140332.1
NW_021808078.1
NW_020138908.1
NW_021809128.1
NZ_QFLQ01000452.1
NZ_QFLT01000150.1
NZ_QFLQ01000404.1
NZ_QFMO01000485.1
NZ_QFLU01000480.1
NW_011948738.1
NW_019680885.1
NW_019680901.1
NW_019674030.1
NW_019681181.1
NW_008732610.1
NW_008746605.1
NW_008724362.1
NW_008724082.1
NW_008720254.1
NW_011146736.1
NZ_VAMP01000156.1
NZ_VAMI01000118.1
NZ_VAMJ01000111.1
NZ_VANB01000055.1
NZ_VAMQ01000099.1
NZ_VANB01000048.1
NZ_VARC01000076.1
NZ_VAQY01000074.1
NZ_VARP01000073.1
NZ_VAML01000104.1
NZ_VAQU01000084.1
NZ_VAML01000115.1
NZ_VARO01000066.1
NZ_VAMQ01000078.1
NZ_VAMH01000060.1
NZ_VAQR01000056.1
NZ_VARK01000068.1
NZ_VALR01000066.1
NZ_VARB01000063.1
NZ_VALN01000082.1
NZ_VAML01000088.1
NZ_VAMO01000087.1
NZ_VAMI01000066.1
NZ_VAMP01000051.1
NZ_VANB01000044.1
NZ_VARE01000073.1
NZ_VAMT01000060.1
NZ_VAMH01000068.1
NZ_VARD01000054.1
NZ_VAQZ01000057.1
NZ_VAQY01000067.1
NZ_VAMG01000107.1
NZ_VAMF01000074.1
NZ_VAMM01000063.1
NZ_LYIG01000014.1
NZ_VARB01000070.1
NZ_LYIL01000267.1
NZ_LYJE01000072.1
NZ_LYII01000103.1
NZ_LYJD01000017.1
NZ_VAQS01000069.1
NZ_VARC01000072.1
NZ_LYIL01000257.1
NW_011869004.1
NW_006777207.1
NZ_CACK01000620.1
NZ_POAT01000155.1
NZ_POQS01000067.1
NZ_CACK01000546.1
NZ_CACK01000453.1
NZ_POQS01000077.1
NW_021628399.1
NZ_POQS01000041.1
NZ_POQS01000082.1
NW_002477511.1
NW_011132054.1
NW_019412612.1
NW_019411628.1
NZ_ML146612.1
NW_019168638.1
NW_019168540.1
NW_016246673.1
NW_006771218.1
NW_006794549.1
NW_006792433.1
NW_006775499.1
NW_006778369.1
NC_030077.1
NW_015961996.1
NW_016654015.1
NW_015964725.1
NW_012160905.1
NW_016644652.1
NW_016655605.1
NW_006774668.1
NW_006789924.1
NW_006798077.1
NW_006792611.1
NW_006781740.1
NW_006770458.1
NW_006778386.1
NW_021774422.1
NW_021765331.1
NW_021774455.1
NW_021775843.1
NW_021774400.1
NZ_NWTJ01000147.1
NZ_RZUM01000033.1
NZ_JMIX01000020.1
NW_008857042.1
NW_008876193.1
NW_011948849.1
NW_011950841.1
NW_011949766.1
NW_020189247.1
NW_011949396.1
NW_011949164.1
NW_006799405.1
NW_021021973.1
NW_021015381.1
NW_021021176.1
NW_021015688.1
NW_021022251.1
NW_006789369.1
NZ_VANB01000061.1
NW_017573929.1
NW_017572382.1
NW_006770942.1
NZ_SLTR01000443.1
NZ_QNGQ01000176.1
NZ_QNGU01000158.1
NW_019683029.1
NW_019673472.1
NW_019672240.1
NZ_NPJV01000176.1
NW_019678271.1
NW_011950472.1
NW_011949160.1
NW_011949223.1
NW_011950009.1
NW_011948625.1
NW_011953111.1
NW_011949275.1
NW_011950750.1
NW_006799925.1
NW_006796936.1
NW_006779038.1
NW_006769416.1
NW_006786648.1
NW_006773671.1
NW_006783092.1
NW_006796382.1
NW_003794816.1
NW_003794809.1
NW_003794262.1
NW_003794061.1
NW_003793487.1
NW_003794044.1
NW_003794159.1
NW_003793095.1
NW_003794490.1
NW_003792726.1
NW_003793012.1
NW_003793030.1
NW_003794928.1
NW_020137409.1
NW_020137408.1
NW_020137407.1
NW_020137405.1
NW_020137397.1
NW_020135863.1
NW_020135861.1
NW_020135853.1
NW_020135848.1
NW_020135842.1
NW_020135838.1
NW_020135641.1
NW_020135640.1
NW_021799038.1
NW_020135630.1
NW_020135629.1
NW_020135628.1
NW_020135624.1
NZ_UIJZ01000143.1
NZ_LWDC01000083.1
NZ_FREK01000252.1
NZ_FRYB01000252.1
NZ_MODF01000028.1
NZ_RAWQ01000483.1
NZ_MAJK01000090.1
NZ_NRKN01000049.1
NZ_VAUC01000151.1
NW_012192595.1
NZ_FREK01000478.1
NZ_FRYB01000478.1
NZ_FUHH01000039.1
NW_016166364.1
NW_007384312.1
NW_007394277.1
NW_007390869.1
NW_001851188.1
NW_001851050.1
NZ_BFCK01000771.1
NW_017990542.1
NW_011949267.1
NW_011949653.1
NW_011949463.1
NW_011950804.1
NW_011949024.1
NW_011950730.1
NZ_PYPZ01000345.1
NW_018007783.1
NW_018004327.1
NW_017993361.1
NW_017995232.1
NW_018004557.1
NW_018000301.1
NW_018007570.1
NW_018012485.1
NW_018003882.1
NW_017999571.1
NW_018000828.1
NW_018002776.1
NZ_PZOY01000045.1
NZ_CDFS01000282.1
NZ_UIJL01000229.1
NZ_CDFS01000275.1
NZ_UYIH01000121.1
NW_002999276.1
NW_011279290.1
NW_011140275.1
NW_017206332.1
NW_011285137.1
NW_011953003.1
NW_021018748.1
NW_021020250.1
NW_021017752.1
NW_021020617.1
NW_021021421.1
NW_021052098.1
NW_017848287.1
NW_017850774.1
NW_017849020.1
NW_017846015.1
NW_017844899.1
NW_017849706.1
NW_011122022.1
NW_019113475.1
NW_011122018.1
NW_011155393.1
NW_011123280.1
NW_006779354.1
NW_006796298.1
NW_006784375.1
NW_006790266.1
NW_006798312.1
NW_006776159.1
NZ_MOSH01000374.1
NZ_MXQD01000130.1
NZ_SLTR01000857.1
NZ_NSBP01000107.1
NZ_MAQC01000019.1
NZ_LYFC01000016.1
NZ_NPJV01000070.1
NZ_LABF01000111.1
NZ_MOSA01000038.1
NZ_QNVQ01000096.1
NZ_NQPZ01000020.1
NZ_QKXI01000037.1
NZ_LJRX01000433.1
NZ_BEAO01000107.1
NZ_CGZQ01000120.1
NZ_PYPZ01000557.1
NZ_QGGD01000043.1
NZ_NKQT01000020.1
NZ_NPHU01000072.1
NZ_JZCQ01000490.1
NW_013617425.1
NZ_LYJN01000217.1
NW_007288968.1
NZ_QESG01000109.1
NZ_CKYY01000040.1
NZ_QNGI01000122.1
NZ_CQTE01000325.1
NZ_CQSC01000242.1
NZ_CMKS01000060.1
NZ_FSLH01000019.1
NZ_CGZQ01000057.1
NZ_MOHL01000119.1
NZ_SGXV01000820.1
NZ_MIHD01000070.1
NZ_ONZI01000044.1
NZ_JPQT01000026.1
NZ_UWCH01000059.1
NZ_NKLI01000228.1
NZ_FTZV01000462.1
NZ_FSLH01000044.1
NZ_QNGH01000033.1
NZ_PEBS01000207.1
NW_006773401.1
NW_006794739.1
NW_006795079.1
NZ_VCHY01000264.1
NZ_QVMR01001363.1
NZ_VCHY01000280.1
NZ_VAMO01000079.1
NZ_VAMI01000079.1
NZ_VAMK01000130.1
NW_005846609.1
NZ_FLZB01000458.1
NW_019411717.1
NW_021806167.1
NW_016590877.1
NW_021808837.1
NW_021806969.1
NW_001510173.1
NW_016894601.1
NW_011953247.1
NW_011949610.1
NW_011949054.1
NW_011949869.1
NW_011949589.1
NW_011949156.1
NW_011949690.1
NW_011230504.1
NW_016865373.1
NW_011293026.1
NW_011950441.1
NZ_FLZM01000630.1
NZ_FLZM01000731.1
NW_019412624.1
NW_019412192.1
NW_019413639.1
NW_019412389.1
NW_019412819.1
NZ_NNPK01000338.1
NW_019660586.1
NZ_RZRW01001526.1
NZ_LYJC01000004.1
NZ_LYIL01000269.1
NZ_VARL01000072.1
NZ_VALQ01000052.1
NZ_VARC01000064.1
NZ_LYJE01000073.1
NZ_VARF01000070.1
NZ_VAMH01000054.1
NZ_VALP01000065.1
NZ_VARK01000071.1
NZ_LYJC01000008.1
NZ_VAMF01000070.1
NZ_VAMK01000071.1
NZ_VAMP01000095.1
NZ_VAMQ01000100.1
NZ_VAMK01000095.1
NZ_VAMG01000135.1
NZ_VAMJ01000105.1
NZ_VAMO01000078.1
NZ_VAQT01000073.1
NZ_VAMY01000073.1
NZ_VAQZ01000082.1
NZ_VAMG01000122.1
NZ_VAMM01000053.1
NZ_VAMN01000057.1
NZ_VAMN01000074.1
NZ_VAMO01000066.1
NZ_VARD01000066.1
NW_018011124.1
NW_018009477.1
NW_018020442.1
NW_018008978.1
NW_018000501.1
NW_018006327.1
NW_018009007.1
NW_018012097.1
NW_018000049.1
NW_018007116.1
NW_020138577.1
NW_020135601.1
NW_020134341.1
NW_020136690.1
NW_020135491.1
NW_020134137.1
NW_020138571.1
NW_016589712.1
NW_021023992.1
NZ_APME01000132.1
NW_017384153.1
NW_017384069.1
NZ_FLZL01000838.1
NZ_LUUE01000090.1
NZ_LUUD01000011.1
NZ_LUUE01000025.1
NZ_LUUE01000094.1
NZ_LUUC01000096.1
NZ_LUUE01000073.1
NZ_LUUE01000076.1
NZ_PTOK01000107.1
NW_017996087.1
NW_017999553.1
NW_018013916.1
NW_018009671.1
NW_018019797.1
NW_017994825.1
NW_018004497.1
NW_017996319.1
NW_017996581.1
NW_018010001.1
NW_018001326.1
NW_018001003.1
NW_017993828.1
NW_018000782.1
NW_018002815.1
NW_018014962.1
NW_017999539.1
NW_019667273.1
NW_017994907.1
NW_017995818.1
NW_018001011.1
NW_007289430.1
NW_007289423.1
NZ_SJCO01000202.1
NW_007292787.1
NW_007289345.1
NZ_AJXJ01000660.1
NZ_AJXI01000134.1
NZ_PTOA01000301.1
NZ_AJXH01000377.1
NZ_FLZM01000679.1
NW_006780804.1
NW_003317898.1
NW_021796806.1
NW_021793827.1
NZ_QNGT01000109.1
NZ_QNGT01000145.1
NW_007291707.1
NW_007290785.1
NW_007290092.1
NZ_SRJI01000120.1
NW_007294451.1
NW_007290127.1
NW_007293929.1
NW_007290783.1
NW_007292826.1
NW_002222563.1
NW_010611483.1
NW_009952239.1
NZ_LYJN01000235.1
NW_009649159.1
NW_010317491.1
NW_010291144.1
NW_007291109.1
NW_007291735.1
NW_009954025.1
NW_010583224.1
NW_010342206.1
NW_007289667.1
NW_009646981.1
NZ_LYJL01000426.1
NW_007291300.1
NW_007291189.1
NW_009246608.1
NW_007292014.1
NW_007293075.1
NW_007288297.1
NW_007290339.1
NW_010337895.1
NW_009246501.1
NW_009961967.1
NW_009243477.1
NZ_LYJN01000073.1
NW_009952952.1
NW_010302481.1
NW_007287210.1
NW_007291201.1
NW_010339551.1
NW_007290940.1
NW_010290085.1
NZ_SJCO01000371.1
NW_007293924.1
NW_007290913.1
NW_010335584.1
NW_007288805.1
NW_010578670.1
NW_007289364.1
NW_007287202.1
NW_007288247.1
NW_010311692.1
NW_007290532.1
NW_009951728.1
NW_003728767.1
NW_007286704.1
NZ_PGTB01000430.1
NZ_SJCO01000150.1
NW_007293602.1
NW_009652445.1
NW_007289362.1
NW_007293469.1
NW_010297000.1
NZ_UVWN01000012.1
NZ_PTLV01000169.1
NZ_PDDQ01000299.1
NZ_LYKT01000380.1
NZ_LYEX01000035.1
NZ_RZHJ01000084.1
NZ_QPHO01000185.1
NZ_UIKB01000090.1
NZ_PYPV01000329.1
NZ_LYJC01000100.1
NW_018010246.1
NW_018000139.1
NW_018009425.1
NW_017990914.1
NW_017993491.1
NW_018010251.1
NW_017997658.1
NZ_QFLQ01000240.1
NZ_KE359678.1
NZ_NUBK01000122.1
NW_016027725.1
NW_016035344.1
NZ_RSEV01000045.1
NW_006771407.1
NW_006779700.1
NW_020137716.1
NW_020142409.1
NW_006781791.1
NW_006797792.1
NW_006777150.1
NW_006774560.1
NW_006783437.1
NW_006795129.1
NW_006789557.1
NW_006785383.1
NW_006774419.1
NW_006772735.1
NZ_BFCQ01000131.1
NZ_RXOR01000053.1
NZ_BFCS01000274.1
NW_916572.1
NW_014615164.1
NW_916801.1
NW_916828.1
NW_917176.1
NW_917224.1
NW_002999780.1
NW_020095436.1
NW_011953116.1
NW_006405878.1
NW_004626218.1
NW_007289515.1
NW_007294228.1
NZ_SRJI01000876.1
NW_007287587.1
NW_010299284.1
NW_009952118.1
NW_007290629.1
NW_007291151.1
NW_007292094.1
NW_010333991.1
NW_010322809.1
NW_007292558.1
NW_007287494.1
NW_007288335.1
NW_007290842.1
NW_010347954.1
NW_007291713.1
NW_007292370.1
NW_011626918.1
NW_011626817.1
NW_015455737.1
NW_015455445.1
NW_015455151.1
NW_015455814.1
NW_015456950.1
NW_015456328.1
NW_021768293.1
NW_021779422.1
NW_021762837.1
NW_021767604.1
NW_021768204.1
NW_021768327.1
NW_021774756.1
NW_017993363.1
NW_017996247.1
NW_018001944.1
NW_018002492.1
NW_017998316.1
NW_018012299.1
NW_018009847.1
NW_017998540.1
NW_020139397.1
NW_008286873.1
NZ_QNWM01000298.1
NZ_FLZL01000790.1
NZ_OOHT01000121.1
NZ_UTRS01000080.1
NZ_NKKS01000396.1
NZ_UVXY01000324.1
NZ_RSEV01000059.1
NZ_PHNZ01000113.1
NZ_FWDQ01000260.1
NZ_UIMZ01000592.1
NZ_PEJF01000126.1
NW_011302034.1
NW_006799869.1
NW_006787120.1
NW_006784647.1
NW_006771775.1
NW_006798115.1
NW_006777574.1
NW_006795954.1
NW_006772363.1
NW_006786811.1
NZ_QNWA01000066.1
NZ_ML236234.1
NZ_QNWA01000060.1
NZ_QNWA01000051.1
NZ_QNWA01000045.1
NW_011938628.1
NZ_LDOD01000056.1
NW_010791803.1
NZ_AQQH01000078.1
NZ_QKSB01000066.1
NZ_QNWU01000056.1
NZ_QNWJ01000056.1
NZ_QNWY01000065.1
NW_019682267.1
NW_019678374.1
NW_019675193.1
NW_019673254.1
NW_003211753.1
NW_908258.1
NW_011950714.1
NW_016844085.1
NW_011126772.1
NW_011231957.1
NW_016845965.1
NW_011236767.1
NZ_FLZL01000633.1
NZ_FLZL01000232.1
NZ_QNWA01000053.1
NW_021800367.1
NW_007293954.1
NZ_LYJO01000236.1
NW_010331508.1
NW_010300852.1
NW_010294132.1
NW_007293370.1
NW_007293086.1
NG_057734.1
NW_019661081.1
NW_019655984.1
NW_019669952.1
NW_019663444.1
NW_019662585.1
NW_019656537.1
NW_019671349.1
NW_019667281.1
NW_019669460.1
NW_019668001.1
NW_006771866.1
NW_006773417.1
NW_006780395.1
NW_006798713.1
NW_006786224.1
NW_019653859.1
NW_017446867.1
NW_017483215.1
NW_017448976.1
NW_021417115.1
NW_017450670.1
NW_017488161.1
NW_017478732.1
NW_017472717.1
NW_017446759.1
NW_017450885.1
NC_030092.1
NW_015962011.1
NW_017485351.1
NW_017481420.1
NW_017471783.1
NW_017462287.1
NW_019168537.1
NW_017592434.1
NW_004795019.1
NW_004786423.1
NW_004796583.1
NW_004789995.1
NW_004795026.1
NW_004781545.1
NW_004781385.1
NW_004792971.1
NW_004783181.1
NW_004793479.1
NW_018010821.1
NZ_BFCW01000130.1
NZ_BFDB01000211.1
NZ_FLZM01000520.1
NZ_FPMM01000046.1
NZ_FPMP01000184.1
NZ_QFWQ01000028.1
NZ_DS990363.1
NZ_FPMM01000138.1
NZ_FPMM01000099.1
NZ_FPMP01000126.1
NZ_FPIL01000023.1
NZ_FPIK01000591.1
NZ_FPML01000056.1
NZ_FPMP01000075.1
NZ_FPMP01000172.1
NZ_FPMP01000030.1
NW_021810580.1
NW_021798761.1
NZ_MOYM01000008.1
NZ_QANP01000016.1
NW_011949499.1
NW_011949476.1
NW_011949633.1
NW_006781091.1
NW_007288622.1
NW_010339820.1
NW_009953852.1
NW_010313485.1
NW_007288655.1
NW_007291106.1
NZ_LVEB01000138.1
NW_017384603.1
NW_008481835.1
NZ_PYPZ01000561.1
NZ_UNQE01000159.1
NZ_NKKR01000368.1
NZ_QPMD01000092.1
NZ_QLAN01000156.1
NZ_LBDB01000114.1
NZ_AMQR01000134.1
NZ_PYPV01000591.1
NW_011276319.1
NW_021759412.1
NW_011233960.1
NW_011135704.1
NW_011292867.1
NW_021773112.1
NW_011949175.1
NW_021794796.1
NW_016588848.1
NW_016591013.1
NW_016589898.1
NW_016588132.1
NW_011292593.1
NZ_SJEF01000180.1
NZ_LONH01000227.1
NZ_JPWZ01000263.1
NZ_SNAQ01000073.1
NZ_LYIB01000064.1
NZ_QGNY01000027.1
NZ_LYFB01000031.1
NZ_QPHZ01000364.1
NZ_LYFM01000219.1
NZ_NKLM01000273.1
NZ_QDDX01000147.1
NZ_QQBJ01000085.1
NZ_LYIU01000084.1
NZ_RZLL01000107.1
NZ_QBBW01000041.1
NZ_LYHL01000009.1
NZ_NRNL01000098.1
NZ_SZWG01000088.1
NZ_PYPV01000155.1
NZ_JYDX01000087.1
NW_010377288.1
NZ_LYLM01000141.1
NZ_RSEV01000034.1
NZ_ML236217.1
NZ_MAYB01000034.1
NZ_LOAS01000141.1
NZ_LAUO01000064.1
NZ_NEDS01000064.1
NZ_LUCJ01000036.1
NZ_LYFC01000018.1
NZ_PEBQ01000035.1
NZ_LYFP01000009.1
NZ_PNET01000055.1
NZ_SWCU01000192.1
NZ_LAUQ01000098.1
NZ_QYUT01000038.1
NZ_LYGN01000029.1
NZ_POWO01000108.1
NZ_QCXT01000124.1
NZ_LYMU01000144.1
NZ_MOSJ01000397.1
NZ_JTEB01000113.1
NZ_NXJY01000174.1
NZ_QCXU01000143.1
NZ_SWLV01000055.1
NZ_JTJA01000105.1
NZ_JYEA01000065.1
NZ_QYUS01000042.1
NZ_KE360088.1
NZ_MRAA01000132.1
NZ_LYLF01000106.1
NZ_LREQ01000023.1
NZ_PYPZ01000217.1
NZ_CJFD01000050.1
NZ_LYFS01000123.1
NZ_SDLI01000061.1
NZ_NSBQ01000110.1
NZ_NSBM01000103.1
NZ_LYIU01000006.1
NZ_QYUT01000013.1
NZ_LYEX01000019.1
NZ_SJEF01000183.1
NZ_MOJG01000080.1
NZ_QDDU01000177.1
NZ_NWES01000101.1
NZ_RZLF01000095.1
NZ_RZKP01000077.1
NZ_MOMH01000102.1
NZ_RQIW01000061.1
NZ_BDZV01000103.1
NZ_VFBK01000087.1
NZ_NGUX01000076.1
NZ_QQBJ01000077.1
NZ_SGTQ01000054.1
NZ_SGTK01000054.1
NZ_CVGD01000056.1
NZ_LAUN01000026.1
NZ_AFIE01000139.1
NZ_LFVW01001419.1
NZ_QJSD01000061.1
NZ_PNOZ01000205.1
NZ_QKXI01000050.1
NZ_QMED01000071.1
NZ_RAWA01000909.1
NZ_VCFX01000040.1
NZ_SGWA01000045.1
NZ_RDCN01000138.1
NZ_STGB01000009.1
NZ_VFBL01000064.1
NZ_PDDQ01000082.1
NZ_LMXU01000109.1
NZ_QDDV01000107.1
NZ_JYEC01000057.1
NZ_RDSB01000145.1
NZ_LXWZ01000095.1
NZ_QLNP01000009.1
NZ_NKKE01000179.1
NZ_LYKV01000085.1
NZ_FPLR01000123.1
NZ_PDVO02000201.1
NZ_SGTP01000030.1
NZ_JXTS01000066.1
NZ_SGTR01000025.1
NZ_QFWQ01000032.1
NZ_CVRX01000160.1
NZ_ML146621.1
NZ_QZVU01000043.1
NZ_PNER01000181.1
NZ_NKJS01000218.1
NZ_VHOB01000140.1
NZ_MOMI01000110.1
NZ_SNAQ01000062.1
NZ_FPMO01000116.1
NZ_LYIQ01000042.1
NZ_MBRZ01000038.1
NZ_MOSH01000505.1
NZ_LNAK01000148.1
NZ_QOHL01000049.1
NZ_LOAS01000133.1
NZ_FPME01000091.1
NZ_SGPH01000067.1
NZ_LYGO01000003.1
NZ_QEUD01000053.1
NZ_NBYJ01000122.1
NZ_SEIO01000122.1
NZ_QDDY01000140.1
NZ_LYHM01000055.1
NZ_LYLK01000003.1
NZ_NMVR01000263.1
NZ_QNUR01000360.1
NZ_NHPK02000362.1
NZ_QEEV01000094.1
NZ_QVQZ01000094.1
NZ_LYFS01000011.1
NZ_QCXU01000147.1
NZ_LUCJ01000037.1
NZ_RZUM01000029.1
NZ_JEZH01000152.1
NZ_CMKS01000069.1
NZ_NLDM01000103.1
NZ_NXKE01000052.1
NZ_JYOF01000060.1
NZ_JROR01000037.1
NZ_RDCI01000105.1
NZ_QDDZ01000102.1
NZ_NXJC01000165.1
NZ_NSAT01000071.1
NZ_SGTE01000042.1
NZ_LBCM01000051.1
NZ_PNOY01000019.1
NZ_RRUE01000006.1
NZ_SRII01000048.1
NZ_PJIM01000014.1
NZ_SGTB01000045.1
NZ_JYEA01000059.1
NZ_PDNI01000038.1
NZ_RQSQ01000048.1
NZ_QICH01000008.1
NW_010373788.1
NZ_FLZG01000249.1
NZ_QGKQ01000073.1
NW_001509617.1
NW_001510017.1
NZ_KL476733.1
NW_001509618.1
NZ_AUPO01000038.1
NZ_KL476704.1
NW_011165337.1
NW_011236447.1
NW_011284505.1
NW_011292400.1
NW_011285058.1
NW_011131981.1
NW_011279297.1
NW_007292742.1
NW_009958360.1
NW_009244548.1
NW_009249827.1
NW_009954690.1
NW_010295083.1
NW_010301768.1
NW_009959565.1
NW_007287334.1
NW_007345395.1
NW_007292651.1
NW_011231940.1
NW_011231925.1
NW_011231922.1
NW_021016183.1
NW_011231912.1
NW_011231910.1
NW_011231903.1
NW_011231882.1
NW_011231881.1
NW_011231879.1
NW_006795089.1
NW_006791788.1
NW_006784353.1
NW_006774271.1
NW_006775550.1
NW_006775253.1
NW_006793003.1
NW_006799725.1
NW_006794692.1
NW_006772707.1
NW_006797442.1
NW_006773012.1
NW_006789426.1
NW_006793467.1
NW_006799872.1
NW_006788658.1
NW_006792058.1
NZ_PITP01000433.1
NZ_PWAK01000028.1
NZ_NJNO01000596.1
NZ_QNOO01000005.1
NZ_QNOL01000003.1
NZ_QNOM01000001.1
NZ_QNOQ01000003.1
NZ_QNON01000006.1
NZ_QGHH01000669.1
NZ_AFVQ02000171.1
NZ_PIZU01000150.1
NZ_LYGF01000070.1
NZ_PXMP01000069.1
NZ_PXMJ01000080.1
NZ_QNOP01000005.1
NZ_NKKH01000176.1
NZ_MZNT01000056.1
NZ_QNNF01000002.1
NZ_PJIO01000103.1
NZ_SDVS01000121.1
NZ_NRTO01000092.1
NZ_NRVO01000090.1
NZ_QJHB01000054.1
NZ_NSBF01000002.1
NZ_PSRU01000062.1
NZ_LUKC01000108.1
NZ_PJJC01000070.1
NZ_SWDB01000055.1
NZ_LDPN01000012.1
NZ_QUON01000076.1
NZ_LUUE01000031.1
NZ_RJMB01000050.1
NZ_MWRX01000022.1
NZ_RQTL01000077.1
NZ_SATR01000077.1
NZ_NWDW01000063.1
NW_011504807.1
NW_016893000.1
NW_011279785.1
NW_011236675.1
NW_002792146.1
NZ_QPHP01000825.1
NW_021133125.1
NW_016075189.1
NW_016069660.1
NW_016069503.1
NW_016074596.1
NW_016070373.1
NW_016070369.1
NW_016074926.1
NW_016070375.1
NW_016069826.1
NW_016070366.1
NW_016069611.1
NW_016074883.1
NW_016069776.1
NW_016074816.1
NW_016074775.1
NW_015497739.1
NW_016070347.1
NW_016074682.1
NW_011302498.1
NW_011140495.1
NW_011236774.1
NW_011247571.1
NW_021760533.1
NW_011229279.1
NW_011236469.1
NW_021767450.1
NW_011240412.1
NW_011292155.1
NZ_QFLQ01000207.1
NZ_QFRV01000373.1
NZ_QFMO01000412.1
NZ_QFLR01000077.1
NZ_QFLR01000368.1
NZ_QFLU01000156.1
NW_021759089.1
NW_021019455.1
NW_006798697.1
NW_021022523.1
NW_011971585.1
NW_021017826.1
NW_001509443.1
NZ_LYLK01000186.1
NZ_LYLK01000004.1
NZ_LYLK01000047.1
NZ_LYLK01000054.1
NZ_LYKU01000009.1
NZ_LYKU01000157.1
NZ_LYKY01000013.1
NZ_LYLA01000004.1
NZ_LYLK01000045.1
NZ_LYLK01000025.1
NZ_LYLK01000072.1
NZ_NAFK01000010.1
NZ_LYLK01000052.1
NW_005802263.1
NW_008096942.1
NW_005802281.1
NW_005802478.1
NW_008580143.1
NW_008578398.1
NW_019212236.1
NZ_BFCN01000307.1
NZ_BFCN01000174.1
NZ_VAJG01000100.1
NZ_BFCN01000416.1
NZ_UIEY01000089.1
NZ_FREK01000354.1
NZ_FRYB01000354.1
NZ_BEAO01000042.1
NW_006772527.1
NW_006780644.1
NW_006799237.1
NW_006799796.1
NW_006794364.1
NW_006788508.1
NW_011292655.1
NW_011292308.1
NW_011301928.1
NW_011146904.1
NW_021767960.1
NW_021793599.1
NW_021797552.1
NW_021798636.1
NW_021809515.1
NW_020138445.1
NW_021794388.1
NW_021811860.1
NZ_LYHP01000015.1
NZ_LYHM01000038.1
NZ_SUSS01000193.1
NZ_SGWA01000058.1
NZ_AJVN01000111.1
NZ_AKVP01000132.1
NW_001509777.1
NZ_PJIR01000049.1
NZ_AJVN01000069.1
NZ_PNET01000073.1
NZ_AJVN01000131.1
NW_016141579.1
NW_016124755.1
NW_016149435.1
NW_016148412.1
NW_016150853.1
NW_003005479.1
NW_019212906.1
NW_011302302.1
NW_011950164.1
NW_011952929.1
NW_011233718.1
NW_011247640.1
NW_011231962.1
NW_011247697.1
NZ_FLZM01000507.1
NZ_FLZE01000283.1
NZ_FLZD01000354.1
NZ_FLZH01000388.1
NZ_FLZM01000534.1
NZ_FLZD01000317.1
NZ_FLZF01000227.1
NZ_FLZM01000701.1
NZ_FLZF01000183.1
NZ_FLZH01000441.1
NZ_FLZM01000689.1
NZ_FLYS01000247.1
NZ_FLZM01000815.1
NZ_FLZD01000301.1
NZ_FLZF01000264.1
NZ_FLZD01000321.1
NZ_FLZE01000141.1
NZ_FLZH01000248.1
NZ_FLZF01000363.1
NZ_FLZL01000382.1
NW_016660895.1
NW_016639659.1
NW_016646808.1
NW_016614551.1
NW_007556617.1
NW_016616360.1
NW_016636061.1
NW_016638152.1
NW_016636226.1
NW_016640648.1
NZ_FPIH01000327.1
NW_018390772.1
NW_018390739.1
NZ_FPIJ01000135.1
NZ_FPIH01000330.1
NZ_FPIH01000158.1
NZ_FPMM01000139.1
NZ_FPML01000082.1
NZ_FPIK01000116.1
NW_011321844.1
NW_011119911.1
NW_011119012.1
NW_011279369.1
NW_011135637.1
NZ_MRTB01000107.1
NW_006792086.1
NW_006788630.1
NW_006774063.1
NW_006774555.1
NZ_FLZM01000477.1
NZ_JQCU01000629.1
NW_001850882.1
NZ_FLZB01000338.1
NW_011240451.1
NW_011146941.1
NW_011285078.1
NW_011236521.1
NW_011155276.1
NW_011284730.1
NW_011284290.1
NW_021017798.1
NZ_BFCS01000281.1
NZ_BFCK01000633.1
NW_017990735.1
NW_017997606.1
NW_018014992.1
NW_018000866.1
NW_018010596.1
NW_018013700.1
NW_010347896.1
NW_009953289.1
NW_007289058.1
NW_007292228.1
NW_007289506.1
NW_007291522.1
NW_007290597.1
NW_007291524.1
NW_010349217.1
NW_010343352.1
NW_007294378.1
NZ_LYJN01000041.1
NW_007292155.1
NW_007289636.1
NW_007287611.1
NW_010950328.1
NW_020442593.1
NW_020624972.1
NW_017944788.1
NW_016094047.1
NW_010921961.1
NW_010942832.1
NW_010932147.1
NZ_MTSM01000121.1
NZ_MTSM01000388.1
NZ_RZTH01000130.1
NZ_RZTG01000078.1
NZ_QNVV01000058.1
NZ_QFME01001049.1
NZ_NRNV01000137.1
NZ_NRJV01000350.1
NZ_NRLG01000258.1
NZ_NRMN01000226.1
NZ_QFMG01000845.1
NZ_QFMS01000172.1
NZ_QFLU01000755.1
NZ_QNVW01000088.1
NZ_LGHK01000405.1
NZ_NRML01000087.1
NZ_NRJN01000064.1
NZ_NRKX01000171.1
NZ_PKOY01000033.1
NZ_PESJ01000082.1
NZ_PUIX01000027.1
NZ_QMKM01000186.1
NZ_AMSB01000104.1
NZ_CACK01000220.1
NZ_CACK01000744.1
NZ_CACK01000748.1
NZ_CACK01000826.1
NZ_CTEH01000103.1
NZ_CACK01000770.1
NZ_CACK01000828.1
NW_006792976.1
NW_006777990.1
NW_006792307.1
NW_006772771.1
NW_006783297.1
NZ_FLZM01000301.1
NZ_FLYS01000229.1
NZ_FLZM01000592.1
NZ_FLZM01001017.1
NZ_FLZM01000402.1
NZ_FLZM01001011.1
NZ_FLZL01000869.1
NZ_FLZM01000599.1
NZ_PYPZ01000593.1
NZ_PPEC01000025.1
NW_018001475.1
NW_018017295.1
NW_018008894.1
NW_018002559.1
NW_017994446.1
NW_018005352.1
NW_017999057.1
NW_018002889.1
NW_017993235.1
NZ_RJLM01000088.1
NZ_RDSB01000186.1
NZ_RDSB01000176.1
NZ_RXZH01000172.1
NZ_RHGE01000402.1
NZ_QFLI01000135.1
NZ_RJJX01000204.1
NZ_QVMU01000168.1
NZ_RJVQ01000109.1
NZ_RDSB01000175.1
NZ_RDSB01000128.1
NZ_RJJX01000159.1
NW_017581414.1
NW_007343196.1
NZ_SJCO01000369.1
NZ_LYJN01000023.1
NW_007345711.1
NW_010305220.1
NW_010318248.1
NW_007292141.1
NW_009951858.1
NZ_SRJI01000469.1
NW_007288663.1
NW_007289930.1
NW_007334526.1
NW_007333545.1
NW_007293882.1
NW_007291489.1
NZ_NPGG01000073.1
NW_020066540.1
NW_020141963.1
NW_021798059.1
NW_020137939.1
NW_021805708.1
NW_021801303.1
NW_021804533.1
NW_021792964.1
NZ_BDZV01000094.1
NZ_MSRF01000288.1
NZ_UIFL01000074.1
NZ_FREK01000436.1
NZ_FRYB01000436.1
NZ_BEAO01000098.1
NZ_FLMA01000138.1
NZ_BDYS01000052.1
NZ_BEDR01000050.1
NZ_BEAO01000045.1
NZ_BEAU01000059.1
NZ_BDZV01000053.1
NZ_MRAA01000043.1
NW_017996422.1
NW_017984189.1
NW_018006864.1
NW_017996538.1
NW_018000916.1
NW_017994585.1
NW_018015623.1
NW_007290008.1
NW_007287325.1
NW_009956720.1
NW_009960908.1
NW_010620158.1
NW_010341839.1
NW_010344952.1
NW_010346741.1
NW_010349399.1
NW_007288834.1
NW_007293067.1
NW_007292509.1
NW_007289597.1
NW_007293343.1
NW_007292248.1
NZ_LYJL01000126.1
NW_007291815.1
NW_007291531.1
NZ_PIGC01000038.1
NZ_PYPZ01000203.1
NZ_BFCK01000782.1
NZ_BFCU01000337.1
NZ_PYPV01000187.1
NZ_UVXY01000355.1
NW_021773201.1
NW_021769136.1
NW_021763856.1
NZ_FLMA01000160.1
NZ_FLLZ01000168.1
NZ_BDZV01000044.1
NZ_BIMO01000026.1
NZ_MZNT01000071.1
NZ_CJEY01000063.1
NZ_NLDB01000090.1
NW_011938459.1
NW_008883951.1
NW_021808862.1
NW_020138287.1
NW_021805511.1
NW_013655997.1
NW_021799446.1
NZ_PEJT01000029.1
NZ_SZOP01000064.1
NZ_SZWG01000085.1
NZ_SZWG01000038.1
NZ_SZOP01000028.1
NZ_SZWG01000017.1
NZ_SZOP01000020.1
NZ_SZWG01000044.1
NZ_SZOP01000063.1
NZ_SZOP01000037.1
NZ_SZWG01000045.1
NZ_SZOP01000023.1
NZ_RXNA01000144.1
NZ_RXMI01000068.1
NZ_RXNG01000092.1
NZ_RXNF01000134.1
NZ_BFCK01000623.1
NZ_UTON01000002.1
NZ_CMHF01000080.1
NZ_CMKS01000078.1
NZ_VHOB01000231.1
NZ_PENC01000209.1
NZ_RXIT01000076.1
NZ_BFCU01000178.1
NZ_NADD01000062.1
NZ_CGZQ01000072.1
NZ_CMKS01000080.1
NZ_CMHF01000098.1
NZ_CMHF01000085.1
NZ_QNGN01000042.1
NZ_NTVD01000075.1
NZ_PYPV01000165.1
NZ_CQTE01000367.1
NZ_VHOB01000306.1
NZ_PCMU01000005.1
NZ_LLXU01000042.1
NZ_FVQV01000045.1
NZ_LJSA01000210.1
NZ_QLYU01000069.1
NZ_PHIK01000048.1
NZ_KL476636.1
NZ_QNGH01000026.1
NZ_MRAA01000142.1
NZ_UUPM01000014.1
NZ_CMKS01000087.1
NZ_CKYY01000053.1
NZ_SWCT01000052.1
NZ_FTZV01000316.1
NW_013546451.1
NW_017383974.1
NZ_CKYY01000072.1
NZ_CQTE01000333.1
NZ_UTNB01000082.1
NZ_CGZQ01000100.1
NZ_VHOB01000200.1
NZ_PWDA01000093.1
NZ_FSLH01000031.1
NZ_CQSC01000226.1
NZ_QVFN01000085.1
NZ_MKQO01000017.1
NZ_PYQC01000291.1
NZ_CKYY01000069.1
NZ_QNGI01000047.1
NZ_NJNO01000640.1
NZ_CQSC01000308.1
NZ_QLAN01000144.1
NZ_FVQV01000024.1
NZ_UVXY01000548.1
NZ_BFCK01000816.1
NZ_CMHC01000074.1
NZ_CZYR01000137.1
NZ_FUFS01000249.1
NW_008749719.1
NZ_FXWD01000082.1
NZ_NIQP01000045.1
NW_004588263.1
NW_003216618.1
NW_011284108.1
NW_017994811.1
NZ_FQLN01000009.1
NW_016030500.1
NW_016080468.1
NW_016080471.1
NZ_AJVN01000174.1
NZ_FRRK01000025.1
NZ_RXZH01000038.1
NZ_RDSB01000043.1
NW_021130688.1
NW_021132471.1
NW_021134422.1
NW_021131911.1
NW_021130792.1
NW_021131397.1
NW_021136993.1
NZ_PXNF01000028.1
NZ_PXMW01000083.1
NW_003010283.1
NW_021023406.1
NW_001510163.1
NW_021020013.1
NW_011285411.1
NW_011284824.1
NW_011276475.1
NW_011285295.1
NW_011293175.1
NW_011234139.1
NW_011284843.1
NW_011285440.1
NW_021017588.1
NW_001509481.1
NW_021019730.1
NW_011948709.1
NW_011949998.1
NW_011948660.1
NW_011950135.1
NW_021807214.1
NW_021807193.1
NW_021810307.1
NW_020140288.1
NW_011279555.1
NW_011236590.1
NW_011302526.1
NW_011279681.1
NW_011240744.1
NZ_JTTG01000064.1
NZ_JWZH01000221.1
NZ_LAMR01000189.1
NZ_NKRE01000147.1
NZ_QLBY01000176.1
NZ_QLAI01000104.1
NZ_UUNK01000040.1
NZ_QMIL01000032.1
NZ_QLCA01000100.1
NZ_AVEA02000463.1
NZ_AUPO01000081.1
NZ_JROW01001179.1
NZ_AIOD01000164.1
NZ_NNQX01000354.1
NZ_NUNQ01000082.1
NZ_NURO01000072.1
NZ_QLAT01000128.1
NZ_NQOS01000622.1
NZ_CMIH01000042.1
NZ_LEJB01000231.1
NZ_CZYZ01000149.1
NZ_QNGI01000094.1
NZ_NTWY01000075.1
NZ_LAMT01000069.1
NZ_QLAZ01000121.1
NZ_QOIT01000032.1
NZ_FREK01000725.1
NZ_FRYB01000725.1
NZ_CKJX01000041.1
NZ_CLUK01000058.1
NZ_RRBA01000061.1
NZ_CKWD01000076.1
NZ_FECI01000035.1
NZ_NUPV01000094.1
NZ_QVDW01000109.1
NZ_CGDU01000460.1
NZ_JXNW01000215.1
NZ_NAPW01000038.1
NZ_QLYW01000045.1
NW_017384208.1
NW_017384498.1
NW_017384259.1
NW_017383945.1
NW_017383959.1
NW_017384098.1
NW_017384889.1
NW_017384683.1
NW_017385082.1
NZ_FLZL01000798.1
NW_021792182.1
NW_021805516.1
NW_011279831.1
NW_011279355.1
NW_011155350.1
NW_011292097.1
NW_006783419.1
NZ_VEWI01000073.1
NZ_QYUU01000015.1
NZ_LYLA01000085.1
NZ_NKJN01000161.1
NZ_QCXT01000137.1
NZ_LYJM01000008.1
NZ_LYIQ01000036.1
NZ_PXMV01000064.1
NZ_LYHW01000054.1
NZ_LYHM01000092.1
NZ_LYGO01000010.1
NZ_LYFS01000038.1
NZ_LYLK01000006.1
NZ_BFCN01000204.1
NZ_NLDK01000084.1
NZ_JTEB01000079.1
NZ_POWP01000045.1
NZ_NXIW01000129.1
NZ_FTZV01000471.1
NZ_LABF01000080.1
NZ_PNOW01000034.1
NZ_CGZQ01000111.1
NZ_ML236227.1
NZ_SUSS01000151.1
NZ_FQLL01000010.1
NZ_MTHU01000316.1
NZ_NXJH01000238.1
NZ_LMBW01000096.1
NZ_LMBZ01000202.1
NZ_KE359704.1
NZ_AMQV01000123.1
NZ_MSIG01000076.1
NZ_LMCJ01000063.1
NZ_LMGX01000016.1
NZ_LMBY01000124.1
NZ_MCRS01000304.1
NZ_LYMU01000042.1
NZ_MWIH01000012.1
NZ_PNOZ01000222.1
NZ_QKXI01000039.1
NZ_SEIO01000108.1
NZ_QCXT01000130.1
NZ_NSBQ01000116.1
NZ_JRUE01000104.1
NZ_LYIU01000063.1
NZ_MOSJ01000400.1
NZ_PDDQ01000202.1
NZ_AMYT01000014.1
NZ_LYFP01000139.1
NZ_PDVO02000202.1
NZ_SLTR01000875.1
NZ_LYFZ01000051.1
NZ_QJVC01000043.1
NZ_PNOX01000011.1
NZ_PGWY01000251.1
NZ_QGKQ01000057.1
NZ_QLNR01000099.1
NZ_QAJK01000295.1
NZ_UTRS01000082.1
NZ_QEHF01000054.1
NZ_LYKZ01000086.1
NZ_NWTY01000029.1
NZ_PVNW01000351.1
NZ_NXJW01000161.1
NZ_LWBS01000186.1
NZ_FTZV01000473.1
NZ_LYIM01000007.1
NZ_JRUO01000030.1
NZ_MOMI01000237.1
NZ_MAQC01000028.1
NZ_LYLL01000426.1
NZ_LYKU01000034.1
NZ_SGPH01000065.1
NZ_LUKB01000018.1
NZ_SEMC01000065.1
NZ_PEBQ01000125.1
NZ_NSBP01000113.1
NZ_SMZJ01000044.1
NZ_RZHJ01000055.1
NZ_MRTB01000065.1
NZ_POTS01000072.1
NZ_SGTG01000038.1
NZ_NMVR01000260.1
NZ_POWO01000257.1
NZ_RDCM01000106.1
NZ_QJSD01000053.1
NZ_RDCN01000127.1
NZ_LYMM01000005.1
NZ_QCXQ01000014.1
NZ_RQJP01000017.1
NZ_VCNF01000060.1
NZ_SWLV01000010.1
NZ_NXIZ01000129.1
NZ_NBYH01000096.1
NZ_NLDJ01000091.1
NZ_MOMH01000116.1
NZ_RQIW01000049.1
NZ_NJNO01000315.1
NZ_QNUR01000275.1
NZ_NHPK02000275.1
NZ_PPXC01000051.1
NZ_CJFD01000049.1
NZ_CJGE01000042.1
NZ_PHNZ01000059.1
NZ_PREU01000031.1
NZ_PRKW01000020.1
NZ_QJVD01000106.1
NZ_LMJS01000041.1
NZ_LMIX01000047.1
NZ_LMJA01000024.1
NZ_LMGP01000013.1
NZ_MDDO01000063.1
NZ_QHKO01000027.1
NZ_SMLK01000023.1
NZ_NPJV01000066.1
NZ_QYUS01000017.1
NZ_PJIP01000029.1
NW_010371589.1
NW_001852096.1
NW_005194789.1
NZ_LYLL01000118.1
NZ_LYLL01000265.1
NZ_LYLK01000188.1
NZ_LYKV01000077.1
NZ_LYKU01000003.1
NZ_LYKW01000047.1
NZ_LYKU01000082.1
NZ_LYFG01000025.1
NZ_LYFV01000657.1
NZ_LYKX01000003.1
NZ_LYKT01000268.1
NZ_LYLC01000007.1
NZ_LYKZ01000085.1
NZ_LZYC01000066.1
NZ_QLNR01000076.1
NZ_LYLK01000103.1
NZ_LYLK01000066.1
NW_020070368.1
NW_011950577.1
NW_011952992.1
NW_018389347.1
NW_001510113.1
NW_001510114.1
NW_001510115.1
NW_006794223.1
NW_001510116.1
NW_016850523.1
NW_001510118.1
NW_001510121.1
NW_001510125.1
NW_021018566.1
NW_011948861.1
NW_011949192.1
NW_011949485.1
NW_011949672.1
NW_011952652.1
NW_011950709.1
NW_006786133.1
NW_006778301.1
NW_006798092.1
NW_006792631.1
NW_006795505.1
NW_006788874.1
NW_006769535.1
NW_006799444.1
NW_006771029.1
NW_006774225.1
NW_006782038.1
NW_020134696.1
NW_004599296.1
NW_002042416.1
NW_019015679.1
NW_011231826.1
NW_011285451.1
NW_013656550.1
NW_013656512.1
NW_021796579.1
NW_013656906.1
NW_013656852.1
NW_021807084.1
NW_009798486.1
NW_003303707.1
NW_003303674.1
NW_021807779.1
NW_020139098.1
NW_011155250.1
NW_011284687.1
NW_011279457.1
NW_007292828.1
NW_007289296.1
NW_007290656.1
NW_007291133.1
NW_007294370.1
NW_007290687.1
NW_007290698.1
NW_007290826.1
NW_007293064.1
NW_007293187.1
NW_007293304.1
NW_007293927.1
NW_007293940.1
NZ_LYJL01000353.1
NW_007293281.1
NW_007291993.1
NW_007293062.1
NW_007290795.1
NZ_LYJN01000160.1
NW_011953136.1
NW_019672182.1
NW_019677596.1
NW_019677118.1
NW_019674064.1
NW_019678442.1
NW_019681825.1
NW_019679013.1
NW_019674917.1
NW_006780989.1
NW_017588540.1
NW_002998406.1
NW_006793212.1
NW_013656421.1
NZ_FREK01000359.1
NZ_FRYB01000359.1
NZ_BEAO01000075.1
NZ_BEAO01000041.1
NZ_BDZV01000050.1
NZ_FRXQ01000046.1
NZ_FRDY01000046.1
NW_001851000.1
NZ_FVQU01000038.1
NZ_LVFC01000038.1
NZ_JXTS01000053.1
NW_020140467.1
NW_021794046.1
NW_008704692.1
NW_008704712.1
NW_008704093.1
NW_008704729.1
NW_008704740.1
NW_008704749.1
NW_008704756.1
NW_008704771.1
NW_008704849.1
NW_008704877.1
NW_008800567.1
NW_008796133.1
NW_018006994.1
NW_008796085.1
NW_008796023.1
NW_008795965.1
NW_008795958.1
NW_008795890.1
NW_018018969.1
NW_017991348.1
NW_008795808.1
NW_018000354.1
NW_008795801.1
NW_018019990.1
NW_008795752.1
NW_008795741.1
NW_017993917.1
NW_018001928.1
NW_008795720.1
NW_018006550.1
NW_008795669.1
NW_008795636.1
NW_017991886.1
NW_017992441.1
NW_008795594.1
NW_008795584.1
NW_008795499.1
NW_008795458.1
NW_008795457.1
NW_018019507.1
NW_008795384.1
NW_008795267.1
NW_008795066.1
NW_008794932.1
NW_018011604.1
NW_008794905.1
NW_008794803.1
NW_008794683.1
NW_008794666.1
NW_008794474.1
NW_008794425.1
NW_008794391.1
NW_008794355.1
NW_008794306.1
NW_008794277.1
NW_008794092.1
NW_008794058.1
NW_013619692.1
NW_019655750.1
NW_017990513.1
NW_017847876.1
NW_017996062.1
NW_017847715.1
NW_018004400.1
NW_019670202.1
NW_013638033.1
NW_017846807.1
NW_017852871.1
NW_011984361.1
NW_011984575.1
NW_019665435.1
NW_018018748.1
NW_008989334.1
NW_006797238.1
NZ_FLZL01001027.1
NZ_FLZL01000327.1
NZ_JQCU01000679.1
NZ_JQCU01000689.1
NZ_FUVS01000579.1
NZ_SDSG01000102.1
NZ_LYHM01000114.1
NZ_LYJB01000062.1
NZ_LYJA01000045.1
NZ_JQCU01000268.1
NZ_LYIY01000044.1
NZ_SGPE01000046.1
NZ_SMZJ01000057.1
NZ_LYFP01000143.1
NZ_LYFQ01000217.1
NZ_LYIZ01000078.1
NZ_LYIQ01000027.1
NZ_LYJM01000013.1
NZ_LOAS01000122.1
NZ_NRNL01000138.1
NZ_KE359708.1
NZ_LYHW01000048.1
NZ_LYGA01000032.1
NZ_QVHR01000071.1
NZ_QDDX01000123.1
NZ_NBAQ01000042.1
NW_019024594.1
NZ_UVXY01000291.1
NW_017383992.1
NZ_RJPC01000094.1
NZ_MPTV01000092.1
NZ_APIB01000023.1
NZ_QPKP01000161.1
NW_008989528.1
NZ_AGCA01000390.1
NZ_QKSB01000048.1
NW_019682257.1
NW_011292086.1
NW_011292372.1
NW_011279648.1
NW_011233844.1
NW_011276345.1
NW_011276419.1
NW_011176505.1
NW_011146860.1
NW_011285219.1
NW_011284671.1
NZ_CDGH01000147.1
NZ_GG688311.1
NZ_CDGH01000083.1
NZ_FLME02000281.1
NZ_CDGH01000082.1
NW_011949347.1
NW_021758547.1
NZ_BEAF01000123.1
NZ_BGQK01000137.1
NZ_QYUS01000103.1
NZ_BEDJ01000068.1
NZ_BEBM01000055.1
NZ_BDYS01000081.1
NZ_BECH01000064.1
NZ_BEDR01000071.1
NZ_BEDJ01000055.1
NZ_JPIZ01000085.1
NZ_CEHJ01000325.1
NZ_BEBW01000069.1
NZ_BDYY01000028.1
NZ_BEDR01000064.1
NZ_JTIZ01000068.1
NZ_BDZV01000091.1
NZ_BEAO01000076.1
NZ_JDVX01000109.1
NZ_BECH01000038.1
NZ_JRMT01000065.1
NZ_JRFB01000008.1
NZ_FREA01000136.1
NZ_FRXT01000136.1
NW_011997570.1
NW_011988953.1
NW_011993699.1
NW_019659575.1
NW_011939685.1
NW_019793385.1
NW_021777745.1
NW_021763380.1
NW_021773467.1
NW_001843151.1
NW_020443499.1
NW_011302314.1
NW_011284559.1
NW_017199577.1
NW_011131968.1
NW_006789090.1
NW_006788477.1
NW_006785846.1
NW_006779337.1
NW_006769295.1
NW_006775086.1
NW_020186211.1
NW_020186158.1
NW_020185886.1
NW_020185805.1
NW_020186106.1
NW_020186031.1
NW_020186288.1
NW_020185694.1
NW_003006278.1
NW_003001985.1
NW_003317394.1
NW_003317760.1
NW_003316350.1
NW_003317249.1
NW_001509535.1
NW_001509557.1
NW_001509479.1
NW_011949976.1
NW_011949560.1
NW_011950530.1
NW_011949985.1
NW_011948940.1
NZ_MSSL01000185.1
NW_010321791.1
NW_007288022.1
NW_007293477.1
NW_007289769.1
NW_007293165.1
NW_017998987.1
NW_021023647.1
NZ_FPLR01000276.1
NZ_KE360520.1
NZ_RDCS01000131.1
NZ_FPLR01000005.1
NZ_FPMO01000052.1
NZ_FPMQ01000031.1
NZ_FPLR01000021.1
NZ_FPME01000053.1
NZ_FPMQ01000116.1
NZ_KE360092.1
NZ_FPME01000028.1
NZ_KE360669.1
NZ_FPMQ01000112.1
NZ_RDCS01000148.1
NZ_FPLR01000194.1
NZ_FPME01000087.1
NZ_FPLR01000029.1
NZ_FPIF01000038.1
NZ_KE360358.1
NZ_FPLR01000012.1
NZ_FPLR01000632.1
NZ_FPMO01000082.1
NZ_FPLR01000550.1
NZ_FPLR01000764.1
NZ_FPMQ01000098.1
NZ_FPLR01000582.1
NZ_FPLR01000269.1
NZ_FPLR01000223.1
NZ_FPLR01000132.1
NZ_KE360626.1
NZ_KE360707.1
NZ_KE360763.1
NZ_KE360541.1
NZ_KE360529.1
NZ_FPIF01000071.1
NZ_FPLR01000197.1
NZ_FPMO01000092.1
NZ_FPLR01000326.1
NZ_FPLR01000357.1
NZ_FPMQ01000058.1
NZ_FPMO01000067.1
NZ_KE360309.1
NZ_FPLR01000347.1
NZ_FPLR01001008.1
NZ_KE360485.1
NZ_KE360717.1
NZ_FPLR01000179.1
NZ_FPLR01000048.1
NZ_FPLR01000204.1
NZ_KE360624.1
NZ_KE360073.1
NZ_FPLR01000470.1
NZ_FPLR01000404.1
NZ_KE360332.1
NZ_KE360276.1
NZ_KE360193.1
NZ_KE360158.1
NZ_FPLR01000541.1
NZ_FPLR01000217.1
NZ_FPLR01000220.1
NZ_FPMO01000124.1
NZ_KE360645.1
NZ_KE360556.1
NZ_FPME01000009.1
NZ_FPMO01000012.1
NZ_FPLR01000218.1
NZ_FPLR01000099.1
NZ_FPMQ01000006.1
NZ_FPMO01000019.1
NZ_FPIF01000031.1
NZ_FPIE01000009.1
NZ_KE360722.1
NZ_FPIF01000044.1
NZ_KE360398.1
NZ_FPME01000013.1
NZ_FPMQ01000008.1
NZ_FPLR01000827.1
NZ_FPLR01000788.1
NZ_KE360197.1
NZ_FPMQ01000048.1
NZ_FPLR01000033.1
NZ_FPME01000027.1
NZ_KE360192.1
NZ_FPMQ01000074.1
NZ_QVFO01000492.1
NZ_FPLR01000036.1
NZ_FPIF01000039.1
NZ_NKRB01000012.1
NW_021628309.1
NZ_FPLR01000103.1
NZ_RDCS01000147.1
NZ_FLZM01000941.1
NZ_FLLR01000231.1
NZ_FLLZ01000217.1
NZ_FLLZ01000207.1
NW_007395471.1
NW_003316612.1
NW_003317807.1
NW_006779883.1
NW_006787432.1
NW_006794658.1
NW_006778441.1
NW_006769742.1
NW_006782032.1
NW_019412393.1
NW_019412970.1
NZ_FUVM01000191.1
NZ_QLAL01000117.1
NW_006310710.1
NZ_LJRV01000160.1
NZ_MVKJ01000052.1
NZ_PWAK01000042.1
NW_006294750.1
NZ_PWAK01000098.1
NW_011998487.1
NW_020188741.1
NW_011276537.1
NW_011230487.1
NW_011279596.1
NZ_LRDL01000063.1
NZ_LVET01000048.1
NW_002999122.1
NW_002995885.1
NW_017595931.1
NW_021767538.1
NW_021780018.1
NW_021777690.1
NW_021762404.1
NW_021765873.1
NW_021774289.1
NW_011302158.1
NW_010370946.1
NW_016084954.1
NW_016067004.1
NW_016084948.1
NW_016063751.1
NZ_FRYF01000746.1
NZ_FREN01000746.1
NZ_FQST01000746.1
NZ_UTPZ01000005.1
NZ_UWFP01000021.1
NZ_UTRS01000174.1
NZ_QHIR01000084.1
NZ_BFCU01000287.1
NZ_UIDZ01000115.1
NZ_FLYT01000349.1
NZ_FLZB01000202.1
NZ_FLYT01000297.1
NZ_FLZB01000153.1
NZ_UIHN01000213.1
NZ_QPHP01000845.1
NZ_QPHZ01000573.1
NZ_QPHP01000200.1
NZ_QFLP01000432.1
NZ_QFMA01000231.1
NZ_NRJT01000083.1
NZ_NRMK01000494.1
NZ_NRMJ01000099.1
NZ_NRMA01000419.1
NZ_MBRZ01000227.1
NZ_MBRU01000491.1
NZ_MBRS01000329.1
NZ_MBRQ01000363.1
NZ_MBRP01000446.1
NZ_NRNM01000277.1
NZ_NRNV01000047.1
NZ_QFMS01000284.1
NZ_NRJT01000084.1
NZ_QFMA01000305.1
NZ_QFMS01000231.1
NZ_QFMA01000252.1
NZ_NPMW01000232.1
NZ_QFMA01000237.1
NZ_MBRY01000427.1
NZ_NRLC01000132.1
NZ_NROP01000074.1
NZ_QFMA01000337.1
NZ_QFMA01000353.1
NZ_QFMS01000244.1
NZ_QFMG01001008.1
NZ_MBRZ01000192.1
NZ_MBRZ01000201.1
NZ_MBRX01000292.1
NZ_MBRT01000500.1
NZ_NRNM01000259.1
NZ_QFME01001101.1
NZ_MBRY01000296.1
NZ_MBRW01000563.1
NZ_MBRO01000342.1
NZ_NRML01000104.1
NZ_NRNU01000039.1
NZ_NRJU01000122.1
NZ_SSSM01000012.1
NZ_MBRT01000522.1
NZ_QFMG01001062.1
NZ_NRMK01000456.1
NZ_QFMS01000266.1
NZ_MBRY01000479.1
NZ_QFMR01000911.1
NZ_QFLU01000891.1
NZ_MBRY01000469.1
NZ_NRJW01000073.1
NZ_MBRP01000414.1
NZ_MBRQ01000355.1
NZ_MBRU01000441.1
NZ_MBRU01000418.1
NZ_QFLM01000088.1
NW_021762659.1
NW_019668525.1
NW_017927662.1
NW_017931626.1
NW_017925575.1
NW_019828532.1
NW_015967803.1
NW_016640543.1
NW_015965604.1
NZ_RRBA01000058.1
NZ_VCRO01000021.1
NZ_QPHO01000061.1
NW_016867383.1
NW_016872729.1
NW_021021422.1
NW_018134721.1
NW_011949040.1
NW_011948812.1
NZ_QPHZ01000098.1
NZ_QFFO01000093.1
NZ_BDZV01000144.1
NZ_MKXF01000228.1
NZ_BDZV01000080.1
NZ_BEAO01000048.1
NZ_BDZH01000027.1
NZ_BDYP01000026.1
NZ_MUXB01000140.1
NW_012237094.1
NW_020142233.1
NW_021806665.1
NZ_FXXZ01000112.1
NZ_NVBG01000455.1
NZ_NVCF01000099.1
NZ_NVMI01000081.1
NZ_UTTD01000034.1
NZ_FALK01000274.1
NZ_NUZV01000081.1
NZ_PXLQ01000091.1
NZ_UIDZ01000105.1
NZ_UIHH01000117.1
NZ_NMUL01000147.1
NZ_UILC01000084.1
NZ_RQSV01000561.1
NZ_QPKP01000144.1
NZ_RXOV01000026.1
NZ_FWEH01000151.1
NZ_CMHF01000083.1
NZ_CQSC01000269.1
NW_020862605.1
NZ_FLLR01000247.1
NW_019670905.1
NW_019664919.1
NW_019668437.1
NW_019668886.1
NW_019663533.1
NW_019669372.1
NZ_NHPK02000497.1
NZ_QNUR01000486.1
NZ_RJJX01000184.1
NZ_VHIM01000031.1
NZ_NWEZ01000145.1
NZ_UUMC01000015.1
NZ_UVZK01000003.1
NZ_UTOP01000049.1
NZ_UWAZ01000002.1
NZ_UVWN01000037.1
NZ_JRJO01000311.1
NZ_PUPN01000009.1
NZ_PUPN01000008.1
NW_019207298.1
NW_017285425.1
NW_007369433.1
NZ_LYJD01000027.1
NZ_LYJD01000022.1
NZ_VAMN01000105.1
NZ_VAQU01000096.1
NZ_VAMI01000090.1
NZ_VAML01000149.1
NZ_VAMN01000069.1
NZ_VAMF01000122.1
NZ_VAMG01000146.1
NZ_VAMH01000122.1
NZ_VAMP01000085.1
NZ_VAMQ01000084.1
NZ_VAMJ01000050.1
NZ_VAMK01000115.1
NZ_VAMH01000074.1
NZ_VAQV01000054.1
NZ_VAMP01000132.1
NZ_VAMM01000072.1
NZ_VARD01000063.1
NZ_VAMG01000113.1
NZ_VAMQ01000130.1
NZ_VAMN01000109.1
NZ_VAMK01000140.1
NZ_VAMM01000111.1
NZ_QZMS01000024.1
NZ_JDWB01000056.1
NW_011129098.1
NW_020092983.1
NW_020188240.1
NW_020077928.1
NW_011948576.1
NW_020140306.1
NW_021803966.1
NZ_CVRX01000217.1
NZ_FOWS01000012.1
NZ_BEBW01000061.1
NZ_BEAO01000089.1
NZ_BDZV01000088.1
NZ_BEBW01000056.1
NZ_BEAO01000064.1
NZ_BDZV01000074.1
NZ_BECL01000021.1
NZ_BEDQ01000035.1
NZ_BECC01000055.1
NZ_BEDP01000023.1
NZ_BECF01000031.1
NZ_BEDC01000024.1
NZ_BEBJ01000028.1
NZ_FNID01000072.1
NZ_BECV01000026.1
NZ_BEDI01000034.1
NZ_LUXJ01000095.1
NW_010338043.1
NW_013656485.1
NW_013656488.1
NW_011292902.1
NW_002060543.1
NW_011971593.1
NW_010590518.1
NW_007293357.1
NW_007293909.1
NW_007293663.1
NW_007289676.1
NW_007289821.1
NZ_UIKZ01000240.1
NZ_FLZL01000620.1
NZ_FLZL01000848.1
NZ_FLZL01000207.1
NZ_FLZL01000655.1
NZ_FALW01000230.1
NZ_FQLQ01000007.1
NZ_FPLR01000578.1
NZ_KE360301.1
NZ_KE360334.1
NZ_KE360414.1
NZ_FPIF01000033.1
NZ_FPIM01000012.1
NZ_FPIE01000022.1
NZ_KE360609.1
NZ_FPME01000062.1
NZ_FQLP01000002.1
NZ_KE360702.1
NZ_FPMO01000016.1
NZ_FPIM01000004.1
NZ_FPLR01000512.1
NZ_FPME01000111.1
NZ_FQLP01000038.1
NZ_KE360723.1
NZ_KE360161.1
NZ_FPMO01000119.1
NZ_RDCS01000151.1
NZ_FPLR01000151.1
NZ_QVMU01000069.1
NZ_RHGE01000240.1
NZ_QFLI01000126.1
NZ_RJVQ01000061.1
NZ_RJJX01000098.1
NZ_QFLI01000175.1
NZ_RDSB01000143.1
NZ_QFLI01000179.1
NZ_RJLM01000094.1
NZ_RXZH01000028.1
NZ_QFLI01000127.1
NZ_QFLI01000077.1
NZ_RJJX01000064.1
NZ_RDSB01000118.1
NW_002478999.1
NW_003946857.1
NW_003946844.1
NW_003946632.1
NW_021020958.1
NW_021017932.1
NW_006779448.1
NW_006770233.1
NW_006792642.1
NW_006790394.1
NW_006788431.1
NW_006795318.1
NW_006783658.1
NW_006784605.1
NW_006776232.1
NW_006792728.1
NW_006777472.1
NW_006773048.1
NW_006787360.1
NW_019197760.1
NW_019178344.1
NW_019178233.1
NW_019190713.1
NW_019192986.1
NW_019181470.1
NW_019207441.1
NW_015351880.1
NW_015351912.1
NW_017462718.1
NW_015353668.1
NW_015352478.1
NW_015351978.1
NW_015352997.1
NW_013656313.1
NW_013656321.1
NW_013656326.1
NW_013656328.1
NW_013656384.1
NW_013655667.1
NW_013656681.1
NW_013655933.1
NW_013656534.1
NW_013656192.1
NW_013655980.1
NZ_VAMO01000163.1
NZ_VAMN01000117.1
NZ_VAMF01000091.1
NZ_VAMM01000131.1
NZ_VAQU01000072.1
NZ_VAQZ01000081.1
NZ_VAMP01000144.1
NZ_VAMN01000062.1
NW_016248124.1
NW_016247059.1
NW_016251484.1
NW_016247810.1
NW_011124842.1
NW_003004082.1
NZ_CVND01000157.1
NW_013621447.1
NW_017848571.1
NW_017845904.1
NW_017844772.1
NW_017849419.1
NW_014579841.1
NW_007293670.1
NZ_FPLR01000709.1
NZ_KE360662.1
NZ_KE360383.1
NZ_KE360153.1
NZ_FPLR01000163.1
NZ_KE360420.1
NZ_FPLR01000538.1
NZ_FPLR01000320.1
NZ_FPLR01000144.1
NZ_KE360399.1
NZ_FPLR01000480.1
NZ_KE360523.1
NZ_KE360371.1
NZ_KE360618.1
NZ_FPLR01000190.1
NZ_CVGD01000071.1
NZ_UIKE01000266.1
NZ_FXYA01000012.1
NZ_FXZL01000109.1
NZ_CDFS01000174.1
NW_011276463.1
NW_011276296.1
NW_011236595.1
NW_011140298.1
NW_011140585.1
NW_011140328.1
NW_011301968.1
NW_011140268.1
NW_011155088.1
NW_011135649.1
NW_011302604.1
NW_020095126.1
NW_013316115.1
NW_013362801.1
NW_020095788.1
NW_020094879.1
NW_013361768.1
NW_020065815.1
NW_013336504.1
NW_011291998.1
NW_019646543.1
NW_019670751.1
NW_013655524.1
NW_020140783.1
NW_016589316.1
NW_016589313.1
NW_016589307.1
NW_016589306.1
NW_016589295.1
NW_016589291.1
NW_016588086.1
NW_016588084.1
NW_016588082.1
NW_016588079.1
NW_016588064.1
NW_016246844.1
NW_016246843.1
NW_016246831.1
NW_002996393.1
NZ_VAMG01000085.1
NZ_VAMJ01000125.1
NZ_VAQU01000094.1
NZ_VAMI01000135.1
NZ_LYIG01000005.1
NZ_LYJF01000013.1
NZ_RAWR01000495.1
NZ_RAWR01000502.1
NW_021831788.1
NZ_RAWR01000508.1
NZ_RAWR01000596.1
NZ_JUEI01000252.1
NZ_RAWR01000646.1
NZ_RAWR01000645.1
NZ_MCFT01000246.1
NW_021137219.1
NW_006338219.1
NZ_JRUE01000037.1
NW_006320957.1
NW_021132852.1
NW_010303575.1
NW_010349618.1
NW_007291473.1
NW_007292825.1
NW_007291904.1
NZ_QLAZ01000118.1
NZ_UTPZ01000067.1
NZ_NADW01000183.1
NZ_MPTI01000068.1
NZ_JQCU01000307.1
NZ_FLZL01001019.1
NZ_FREJ01000157.1
NZ_FRYA01000157.1
NZ_RXOP01000023.1
NZ_PVXB01000310.1
NZ_PYPZ01000526.1
NZ_CDFS01000140.1
NW_006773773.1
NW_016589077.1
NW_016589030.1
NW_016588628.1
NW_021021526.1
NW_021023387.1
NW_021020729.1
NW_016868209.1
NW_011302415.1
NW_011228296.1
NW_011285020.1
NW_011292823.1
NW_003134376.1
NW_011236690.1
NW_011140271.1
NW_011233747.1
NW_011292615.1
NW_011119929.1
NW_011231838.1
NW_011230506.1
NW_011135849.1
NW_011234094.1
NW_011291890.1
NW_018389211.1
NW_018391029.1
NW_018011685.1
NW_021795203.1
NW_020138789.1
NW_021791810.1
NW_021797293.1
NW_021791182.1
NW_019225945.1
NW_019224599.1
NZ_KE359916.1
NZ_ADJX01000020.1
NZ_JNVM01000094.1
NW_007293487.1
NW_007293050.1
NW_007292655.1
NW_007293088.1
NW_007294157.1
NW_007292537.1
NW_010599693.1
NW_007287673.1
NW_007288338.1
NW_009959844.1
NW_010582484.1
NW_009249918.1
NW_009956101.1
NW_007291585.1
NW_007291366.1
NW_007287419.1
NW_009956156.1
NZ_SJCO01000332.1
NW_007293186.1
NW_007356741.1
NW_007288926.1
NW_007292408.1
NZ_VAMI01000106.1
NZ_VAMN01000083.1
NW_021811591.1
NZ_PKSU01000055.1
NZ_RBVL01000352.1
NZ_FRDP01000012.1
NZ_FRDP01000005.1
NZ_KE356178.1
NZ_KE355753.1
NZ_KE355732.1
NZ_KE356212.1
NZ_FRDP01000008.1
NZ_KE355909.1
NZ_NXIZ01000255.1
NZ_FRDP01000003.1
NZ_KE353364.1
NZ_KE353595.1
NZ_KE356186.1
NW_021798447.1
NW_021807057.1
NW_021798177.1
NW_001510138.1
NW_016867683.1
NW_011505734.1
NW_016847218.1
NW_021021827.1
NW_011987495.1
NW_021016582.1
NW_018014725.1
NW_018018507.1
NW_002995812.1
NW_002995801.1
NW_002516808.1
NW_016077195.1
NW_016070206.1
NW_016077194.1
NW_016077187.1
NW_016070405.1
NW_016077186.1
NW_018366941.1
NZ_FLYY01000197.1
NZ_UUHS01000050.1
NZ_UIII01000396.1
NZ_FRYB01000562.1
NZ_FREK01000562.1
NZ_FTRP01000054.1
NZ_PYPZ01000411.1
NZ_PENC01000083.1
NZ_UTPS01000033.1
NW_017218681.1
NW_002999287.1
NW_003001519.1
NW_003002739.1
NW_017588798.1
NZ_FUEW01000141.1
NZ_ACEO02000054.1
NZ_ADBE01000077.1
NZ_ACEO02000044.1
NZ_ADBE01000102.1
NW_006771884.1
NZ_LYII01000003.1
NZ_LSLU01000149.1
NZ_LSLV01000149.1
NZ_NPGH01000051.1
NW_003946478.1
NW_016637885.1
NW_015967516.1
NW_016657015.1
NW_016630419.1
NW_015969983.1
NW_016611431.1
NW_016660000.1
NW_016641706.1
NW_016638400.1
NW_016632247.1
NW_007565172.1
NZ_BFCN01000257.1
NZ_CVNX01000025.1
NZ_FPMP01000176.1
NZ_FPIH01000121.1
NZ_FPIJ01000033.1
NZ_FPMM01000035.1
NZ_CVNW01000020.1
NZ_FPMM01000109.1
NZ_FPMP01000211.1
NZ_FPIL01000041.1
NZ_FPIK01000048.1
NZ_FQLN01000006.1
NZ_FPML01000010.1
NZ_FPIK01000057.1
NZ_FPMM01000144.1
NZ_FPIJ01000062.1
NZ_FPMM01000106.1
NZ_FPIL01000068.1
NZ_FPMP01000155.1
NZ_FPIL01000190.1
NZ_FPIK01000198.1
NZ_CVNW01000015.1
NZ_JQCU01000570.1
NW_001850374.1
NZ_NADU01000627.1
NZ_MZNT01000036.1
NW_011503336.1
NW_011504731.1
NW_019212233.1
NW_016886251.1
NW_001509688.1
NZ_PVDJ01000077.1
NZ_UIIY01000172.1
NZ_LGAX01000176.1
NZ_PJIM01000070.1
NZ_QMIL01000050.1
NZ_LYJM01000030.1
NZ_LUKC01000022.1
NZ_RSEV01000080.1
NZ_LYHM01000080.1
NZ_LYGO01000047.1
NZ_PJIP01000058.1
NZ_LYEX01000026.1
NZ_UTNN01000033.1
NW_018001503.1
NW_011140474.1
NW_011155218.1
NW_011284697.1
NW_011279855.1
NW_011279757.1
NW_011230386.1
NW_011240393.1
NZ_CVND01000117.1
NZ_CVND01000156.1
NW_003318418.1
NW_003317218.1
NW_006777913.1
NW_006788219.1
NW_006777733.1
NW_006785764.1
NW_006770113.1
NW_006783452.1
NW_006785274.1
NW_006771227.1
NZ_UVXY01000567.1
NZ_FLZL01000695.1
NW_001850520.1
NZ_QLIS01000086.1
NW_001830943.1
NW_001831275.1
NW_001842755.1
NW_006792864.1
NW_006783709.1
NW_006774354.1
NW_006797419.1
NZ_QNGR01000110.1
NZ_QNGR01000073.1
NZ_QNGT01000093.1
NZ_RXMT01000139.1
NZ_RXMS01000162.1
NZ_RXMN01000070.1
NZ_RXMG01000077.1
NZ_RXMM01000099.1
NZ_RXNC01000150.1
NZ_UCNH01000145.1
NZ_QXGR01000046.1
NZ_PNEE01000155.1
NZ_HF928777.1
NW_016031520.1
NW_016070739.1
NW_016033583.1
NZ_JQZZ01000060.1
NZ_ABVX01000969.1
NZ_CCAZ020000011.1
NZ_PUWY01000009.1
NZ_LATZ01000063.1
NW_020069353.1
NZ_LRRO01001302.1
NZ_LQZZ01000480.1
NZ_LRRO01001424.1
NZ_LRRO01000013.1
NZ_LRRO01001734.1
NZ_LRRO01000650.1
NZ_LRRO01000402.1
NZ_LRRO01001761.1
NZ_LRRO01001633.1
NZ_LQZZ01001260.1
NZ_LQZZ01001010.1
NZ_LQZZ01000068.1
NZ_LRRO01000420.1
NZ_LQZZ01000191.1
NZ_LQZZ01000435.1
NZ_LRRO01000158.1
NW_016632337.1
NW_016648443.1
NW_016656011.1
NW_016645872.1
NW_016658336.1
NW_004583163.1
NW_003019037.1
NW_003000507.1
NW_003013187.1
NW_003016207.1
NW_003004512.1
NZ_FLYT01000298.1
NZ_FLZB01000195.1
NZ_UIIU01000115.1
NZ_CSHJ01000024.1
NZ_CVJT01000016.1
NZ_AUPO01000063.1
NW_021796573.1
NZ_MSDZ01000002.1
NZ_ABFB01000407.1
NZ_NQUC01000016.1
NW_001850486.1
NW_006784679.1
NW_006798638.1
NW_006776400.1
NW_001915989.1
NW_018001029.1
NW_006795092.1
NW_019663236.1
NW_016861423.1
NW_021774789.1
NZ_CVNW01000008.1
NZ_FPML01000071.1
NZ_FPML01000031.1
NZ_FPMM01000038.1
NZ_FPIL01000032.1
NZ_FPIH01000083.1
NZ_FQLG01000025.1
NZ_FQLL01000023.1
NZ_FPML01000030.1
NZ_CVNX01000009.1
NZ_CVNW01000027.1
NZ_FQLL01000011.1
NZ_FQLN01000004.1
NZ_FPIJ01000013.1
NZ_FPMP01000034.1
NZ_FPML01000011.1
NZ_CVNP01000026.1
NZ_FQLM01000004.1
NZ_FQLK01000002.1
NZ_FPMM01000016.1
NZ_CVNX01000006.1
NZ_CVNP01000012.1
NZ_FPIK01000008.1
NZ_CVNW01000009.1
NZ_FPML01000017.1
NZ_FQLJ01000005.1
NZ_FPMP01000040.1
NZ_FQLL01000003.1
NZ_JSYQ01000083.1
NZ_BJEQ01000046.1
NZ_LYJK01000061.1
NZ_LYJK01000081.1
NW_011949506.1
NW_011950235.1
NW_021018434.1
NW_021132330.1
NW_021015800.1
NZ_QNGP01000058.1
NW_014614225.1
NW_011284078.1
NZ_FLMA01000166.1
NZ_RJVQ01000042.1
NZ_UUOW01000136.1
NZ_RJJX01000051.1
NZ_FRRK01000047.1
NZ_FRRA01000049.1
NW_016631137.1
NW_016682633.1
NW_016621451.1
NW_016645014.1
NW_016643273.1
NW_016608953.1
NW_016682709.1
NW_007569209.1
NW_016657661.1
NW_016627779.1
NW_016658418.1
NZ_QYUU01000103.1
NZ_QYUT01000064.1
NZ_QYUU01000022.1
NZ_QYUS01000060.1
NZ_QYUU01000066.1
NZ_QYUS01000044.1
NW_011948491.1
NW_017595896.1
NW_017584170.1
NW_017581146.1
NW_017582381.1
NW_017597748.1
NW_017573538.1
NW_017575614.1
NW_017588587.1
NW_006774054.1
NW_006787505.1
NW_006790662.1
NW_006791158.1
NW_006785664.1
NW_020792363.1
NW_018355000.1
NW_016019010.1
NW_003789400.1
NZ_QJTV01000301.1
NZ_QJTT01000608.1
NZ_QJTV01000208.1
NZ_QJTW01000207.1
NZ_QJTW01000378.1
NZ_QJTW01000436.1
NZ_QJTT01000289.1
NZ_QJTY01000284.1
NZ_QJTW01000530.1
NZ_QJTW01000255.1
NZ_QJTX01000269.1
NZ_QJTX01000186.1
NW_016810876.1
NW_011503138.1
NW_015456297.1
NW_015455952.1
NZ_NDYM01000069.1
NZ_LYGA01000068.1
NW_011292365.1
NW_011232097.1
NW_011285125.1
NW_011276301.1
NW_011230484.1
NW_011236615.1
NW_011132036.1
NW_007288586.1
NW_010286869.1
NW_007331650.1
NW_007289838.1
NW_007293829.1
NW_007294196.1
NW_007289252.1
NW_007287311.1
NW_007292299.1
NZ_JTEN01000139.1
NZ_PEDI01000111.1
NZ_FLYS01000184.1
NZ_FLZM01000935.1
NZ_FLZH01000310.1
NZ_FLZM01000879.1
NZ_FLYS01000245.1
NW_011952788.1
NW_011948600.1
NW_020311822.1
NW_020311605.1
NW_016140172.1
NW_016140754.1
NW_016136603.1
NW_020311780.1
NW_016120945.1
NW_016120946.1
NW_016136806.1
NW_016139682.1
NW_016143563.1
NW_016149980.1
NW_020311789.1
NW_020311707.1
NW_016136862.1
NW_016135975.1
NZ_FLZL01000473.1
NZ_FLZB01000168.1
NZ_PYPV01000253.1
NZ_FLYT01000429.1
NW_011302120.1
NW_011146946.1
NW_011247693.1
NW_011165443.1
NW_011247718.1
NW_011233770.1
NW_011155327.1
NW_021764133.1
NZ_LWDC01000066.1
NZ_KE355727.1
NZ_FLZB01000320.1
NZ_UIJF01000180.1
NW_016142734.1
NW_020311648.1
NW_020311622.1
NW_016123961.1
NW_020311651.1
NW_016132073.1
NW_016122152.1
NW_016116890.1
NW_020311696.1
NW_012022381.1
NW_012022391.1
NZ_LYFJ01000003.1
NZ_FLYX01000190.1
NZ_NPGG01000072.1
NZ_PNER01000099.1
NZ_PNET01000082.1
NZ_LUXJ01000028.1
NZ_NPGY01000193.1
NZ_LYFL01000112.1
NZ_RPCE01000131.1
NZ_QDDM01000120.1
NZ_NPGN01000090.1
NZ_NPHC01000097.1
NZ_NPGH01000055.1
NZ_NPHU01000061.1
NZ_NPHD01000090.1
NZ_LUXJ01000171.1
NZ_NPHE01000086.1
NZ_NPGY01000138.1
NZ_NPGP01000109.1
NZ_NPHC01000094.1
NZ_NPGJ01000055.1
NZ_PNET01000057.1
NZ_PNER01000044.1
NZ_QUQO01000005.1
NZ_QVXO01000134.1
NZ_NPHE01000082.1
NZ_QYZP01000006.1
NZ_NPHB01000083.1
NZ_LUXJ01000159.1
NZ_NPHP01000148.1
NZ_NPGP01000088.1
NZ_NPGY01000107.1
NZ_NLDP01000100.1
NZ_FLZG01000261.1
NZ_LSLS01000247.1
NZ_NPHI01000089.1
NZ_NPHI01000079.1
NZ_NPGW01000094.1
NZ_LTCK01000260.1
NZ_FVGD01000016.1
NZ_UAPR01000020.1
NW_017825001.1
NW_017809308.1
NW_017812340.1
NW_017809832.1
NW_017817390.1
NW_017810621.1
NW_008795632.1
NW_016030657.1
NW_008713722.1
NW_014543891.1
NW_021766517.1
NW_016213286.1
NW_016237967.1
NW_011952783.1
NW_016860789.1
NW_021023842.1
NW_021137369.1
NW_017994824.1
NW_021134196.1
NW_011233947.1
NW_011285252.1
NW_011140306.1
NW_021020006.1
NW_011279919.1
NW_011292776.1
NW_011155057.1
NW_003132411.1
NW_011233884.1
NW_020311870.1
NW_162025.1
NW_006782234.1
NW_006789141.1
NW_006793264.1
NW_006776421.1
NW_006787646.1
NW_006790204.1
NW_006769748.1
NW_006794279.1
NW_003316809.1
NW_021801818.1
NW_020139968.1
NW_021808077.1
NW_021799234.1
NZ_RADP01000171.1
NZ_JPQT01000001.1
NZ_JHDX01000036.1
NZ_LQSJ01000241.1
NZ_BIJQ01000047.1
NZ_BFCU01000203.1
NZ_NHQS01000235.1
NZ_AKZK01000115.1
NW_006769457.1
NW_006787150.1
NW_006770577.1
NW_006785428.1
NW_006793706.1
NW_003316179.1
NW_003316473.1
NW_003316985.1
NW_003317846.1
NW_003316986.1
NW_006772295.1
NW_006777460.1
NW_006771959.1
NW_006775228.1
NW_006789276.1
NW_006779250.1
NW_015456004.1
NW_015456000.1
NW_015455976.1
NW_017738516.1
NW_011939379.1
NZ_JYIG01000287.1
NZ_NXAH01000070.1
NZ_MLOZ01000120.1
NZ_JHKQ01000190.1
NW_011948685.1
NW_013657242.1
NW_017993768.1
NW_018004469.1
NW_018010878.1
NZ_QWZT01000044.1
NZ_QWZS01000029.1
NZ_QWZS01000043.1
NZ_QWZT01000032.1
NZ_QWZT01000029.1
NZ_RCGK01000061.1
NZ_QWZT01000028.1
NZ_QWZR01000011.1
NZ_QWZS01000014.1
NZ_QWZT01000021.1
NZ_MLIV01000101.1
NW_006197985.1
NW_006210089.1
NZ_MUHJ01000073.1
NZ_UILM01000186.1
NZ_CMKS01000122.1
NZ_CGZQ01000140.1
NZ_FREH01000176.1
NZ_FRXY01000176.1
NZ_GG669087.1
NZ_UVXY01000346.1
NZ_UIEW01000058.1
NZ_BGNB01000173.1
NZ_FVQV01000051.1
NZ_AMQV01000145.1
NZ_CSAF01000505.1
NZ_CKCF01000058.1
NZ_FTZV01000354.1
NZ_RJNN01000073.1
NZ_CQTE01000259.1
NZ_FSLH01000029.1
NW_017384707.1
NZ_PEKU01000405.1
NZ_NHQS01000172.1
NZ_PHUN01000146.1
NZ_QAGR01000291.1
NW_001843367.1
NZ_FZRL01000020.1
NZ_FTZV01000348.1
NZ_CMKS01000070.1
NZ_KZ795163.1
NZ_FSLH01000028.1
NZ_CGZQ01000071.1
NZ_BGNB01000167.1
NZ_BFCK01000743.1
NZ_RJPC01000071.1
NZ_ADVC01000149.1
NZ_UVXY01000125.1
NZ_PDKA01000059.1
NZ_CKYY01000057.1
NW_006209592.1
NW_016069681.1
NW_016076917.1
NZ_CVNX01000036.1
NZ_FPMP01000173.1
NZ_FPMM01000156.1
NZ_FPIJ01000042.1
NZ_FPIJ01000025.1
NZ_FPIJ01000019.1
NZ_FPIL01000207.1
NZ_FPIH01000103.1
NZ_FPIK01000024.1
NZ_FPIK01000342.1
NZ_CVNW01000028.1
NZ_FPIH01000157.1
NZ_FPIL01000120.1
NZ_FPMP01000202.1
NZ_FPIK01000492.1
NZ_FQLK01000011.1
NZ_FPIK01000018.1
NZ_FPIJ01000239.1
NZ_FPIJ01000143.1
NZ_FPIH01000226.1
NZ_FPIJ01000014.1
NZ_FPIK01000134.1
NZ_FPIJ01000129.1
NZ_FPIH01000222.1
NZ_FPML01000047.1
NZ_VAJG01000175.1
NZ_BFCN01000466.1
NZ_FPMM01000143.1
NZ_CVNX01000035.1
NZ_LYHD01000130.1
NZ_LMCJ01000061.1
NZ_LYIZ01000013.1
NZ_PXNA01000055.1
NZ_RDDN01000092.1
NZ_RDDO01000164.1
NZ_SDOD01000054.1
NZ_QAJR01000098.1
NZ_JTEB01000103.1
NZ_NXJY01000085.1
NZ_CJEZ01000051.1
NZ_CGUB01000053.1
NZ_CEYG01000039.1
NZ_CJEY01000043.1
NZ_NBYG01000050.1
NZ_NXJN01000057.1
NZ_PYPZ01000184.1
NZ_LREQ01000007.1
NZ_PPDJ01000031.1
NZ_QLYV01000009.1
NZ_MCRT01000277.1
NZ_RDCL01000099.1
NZ_PNOU01000032.1
NZ_FPMP01000138.1
NZ_PSZE01000102.1
NZ_FLZL01000558.1
NZ_SATR01000338.1
NZ_SATR01000162.1
NZ_NBYF01000101.1
NZ_SATR01000356.1
NZ_NBYF01000090.1
NW_011230515.1
NW_011292123.1
NW_011279918.1
NW_011284468.1
NW_011140370.1
NW_016896996.1
NW_011132010.1
NW_011240729.1
NZ_QZFR01000208.1
NZ_RJVQ01000040.1
NZ_RXXG01001003.1
NW_006790881.1
NW_001850787.1
NZ_FLYT01000425.1
NZ_FLZB01000215.1
NZ_FLZB01000404.1
NZ_FLYT01000203.1
NZ_FLYT01000366.1
NZ_FLZL01000487.1
NZ_FLZL01000354.1
NZ_CAEU01000097.1
NW_001850481.1
NW_004443738.1
NW_017737004.1
NZ_JUDR01000034.1
NW_021794677.1
NW_021130684.1
NZ_QMKN01000698.1
NZ_FLYY01000194.1
NZ_QMKN01000621.1
NZ_MIWO01000116.1
NZ_FLZJ01000386.1
NZ_QMKN01000578.1
NZ_FLZJ01000389.1
NZ_FLZD01000259.1
NZ_FLYS01000181.1
NZ_FLZM01000321.1
NW_892245.1
NW_016127746.1
NW_016122200.1
NW_016138627.1
NW_020311706.1
NW_016142649.1
NW_016140870.1
NW_016121283.1
NW_016150745.1
NW_016132417.1
NZ_PWCF01000140.1
NZ_SATR01000418.1
NW_007612016.1
NW_006787665.1
NW_020140366.1
NW_021806149.1
NW_021808887.1
NW_020142037.1
NW_021809803.1
NW_020142040.1
NW_011140397.1
NW_011285250.1
NW_011233859.1
NW_011292452.1
NW_011276420.1
NW_016850146.1
NW_020186217.1
NW_020186109.1
NW_020185774.1
NW_021808771.1
NW_021808404.1
NW_020138295.1
NW_021797477.1
NW_020140460.1
NW_021804109.1
NW_021803811.1
NZ_RQSZ01000642.1
NZ_NKLN01000311.1
NZ_NKLH01000375.1
NZ_FTPH01000452.1
NZ_UIIG01000380.1
NW_017820793.1
NW_017828136.1
NW_017820198.1
NW_017814326.1
NW_017815848.1
NW_017809457.1
NW_017822656.1
NW_004791645.1
NW_004778103.1
NW_020453250.1
NW_002061634.1
NW_002061229.1
NW_002062156.1
NW_002061434.1
NW_002061784.1
NW_002062136.1
NW_002061218.1
NZ_QFLT01000120.1
NZ_QFMG01001055.1
NZ_QFMG01000785.1
NZ_QFMA01000298.1
NZ_QFMA01000225.1
NZ_QFMS01000288.1
NZ_QFMG01000881.1
NZ_QFMS01000275.1
NZ_QFME01001032.1
NZ_QFMS01000177.1
NZ_QFMG01000816.1
NZ_QFLP01000327.1
NZ_QFMR01000860.1
NZ_QFMR01000816.1
NZ_QFLU01000700.1
NZ_NRJT01000055.1
NZ_QFMG01000859.1
NZ_QFMG01001026.1
NZ_QFMS01000222.1
NZ_QFLU01001016.1
NZ_MBRO01000345.1
NZ_RXXG01001180.1
NZ_QFLX01000784.1
NZ_PNOZ01000225.1
NZ_AYWG01000058.1
NZ_NBOF01000028.1
NZ_QNGN01000067.1
NZ_AMEG02000116.1
NZ_QFLU01000744.1
NZ_RAWQ01000492.1
NW_006787824.1
NW_014637737.1
NW_007290576.1
NW_007292512.1
NZ_LYJO01000453.1
NW_009954830.1
NW_007290002.1
NW_010585981.1
NW_010350131.1
NW_007291276.1
NW_010589982.1
NW_010599215.1
NW_010348097.1
NW_010331127.1
NW_007288991.1
NZ_LYJN01000378.1
NW_007288909.1
NZ_AJVN01000115.1
NW_017992879.1
NW_018000778.1
NW_017996228.1
NW_018003825.1
NW_017999773.1
NW_017990580.1
NW_001842733.1
NW_006798648.1
NW_006795682.1
NW_006784284.1
NW_006798041.1
NZ_VAMM01000067.1
NZ_VAMP01000089.1
NZ_VAMQ01000069.1
NZ_VAQZ01000070.1
NZ_VAMG01000109.1
NZ_VARD01000070.1
NZ_VAMN01000053.1
NZ_VAMO01000056.1
NZ_VAMF01000100.1
NZ_VAMG01000062.1
NZ_VAMM01000058.1
NZ_VARF01000082.1
NZ_VAMN01000066.1
NZ_VAMG01000160.1
NZ_LYII01000009.1
NW_017595991.1
NW_020066054.1
NZ_QJTT01000534.1
NZ_QJTY01000542.1
NZ_QJTY01000579.1
NZ_QJTY01000505.1
NZ_QJTT01000366.1
NZ_QJTV01000114.1
NZ_QJTY01000148.1
NZ_QJTW01000208.1
NZ_QJTX01000333.1
NZ_QJTX01000190.1
NZ_RRBB01001115.1
NZ_QJTT01000324.1
NZ_QJTY01000128.1
NZ_QJTW01000168.1
NZ_QJTX01000221.1
NZ_QJTT01000388.1
NZ_QJTY01000396.1
NZ_QJTW01000458.1
NW_011952986.1
NW_011948765.1
NW_011952964.1
NW_021797162.1
NZ_LYJL01000504.1
NZ_SJCO01000249.1
NW_007287198.1
NW_010345398.1
NW_009968207.1
NW_007291330.1
NW_011953197.1
NW_009953050.1
NW_010331560.1
NW_007289992.1
NW_007291464.1
NW_007293871.1
NW_007287099.1
NZ_RAWR01000503.1
NZ_RAWR01000579.1
NZ_LYLA01000082.1
NZ_LYLG01000030.1
NZ_LYLH01000062.1
NZ_LYLC01000124.1
NZ_LYLI01000061.1
NZ_LYKV01000079.1
NZ_LYLE01000066.1
NZ_LYLF01000102.1
NZ_LYLM01000138.1
NZ_JUEI01000232.1
NZ_LYIL01000275.1
NZ_VAMJ01000083.1
NZ_VAML01000096.1
NZ_VAQZ01000084.1
NZ_VAMN01000102.1
NZ_VAMH01000069.1
NZ_VAMG01000081.1
NZ_VAMF01000072.1
NZ_VAMN01000115.1
NZ_VAMK01000114.1
NZ_VAMP01000087.1
NZ_VAMO01000106.1
NZ_VAML01000071.1
NZ_VAMH01000078.1
NZ_VAMQ01000074.1
NZ_VAMI01000096.1
NZ_FLZL01000360.1
NZ_QPKP01000086.1
NZ_UVXY01000501.1
NZ_UWCL01000007.1
NZ_FLZL01001036.1
NZ_FLZL01000900.1
NW_011502798.1
NW_016069730.1
NZ_BAND01000044.1
NZ_LHZZ01000524.1
NZ_SLZN01000051.1
NW_162481.1
NW_011292231.1
NW_014593081.1
NW_014611598.1
NW_014625628.1
NW_014597940.1
NW_014615145.1
NW_014606351.1
NW_014593196.1
NW_014600579.1
NW_014606570.1
NW_014603373.1
NW_013552088.1
NW_013556280.1
NW_014598704.1
NW_013555778.1
NW_014617373.1
NW_013554130.1
NW_014613743.1
NW_013554756.1
NW_014611167.1
NW_014631515.1
NW_014610134.1
NW_014603925.1
NW_014612767.1
NW_014619280.1
NW_014616572.1
NW_014617275.1
NW_014621547.1
NW_014603738.1
NW_014627047.1
NW_014624062.1
NW_014608721.1
NW_014609482.1
NW_013560429.1
NW_006776084.1
NW_006772721.1
NW_006775384.1
NW_006782231.1
NW_006782594.1
NW_006771897.1
NW_016075065.1
NW_001843783.1
NW_001843471.1
NZ_PYPV01000423.1
NZ_FUVX01001497.1
NW_007292049.1
NZ_JACC01000134.1
NZ_JACC01000135.1
NW_010338685.1
NW_007292178.1
NW_007292678.1
NW_007287395.1
NW_007317753.1
NW_011279403.1
NW_011129120.1
NW_011284501.1
NW_011230419.1
NW_007343984.1
NW_007351336.1
NW_007292673.1
NW_007347314.1
NW_008323298.1
NW_016070639.1
NW_891985.1
NW_898044.1
NZ_ABGO01000814.1
NZ_POAT01000241.1
NW_001892669.1
NW_011236388.1
NW_019675357.1
NW_019680230.1
NW_019674720.1
NW_019679499.1
NW_019679352.1
NW_021764011.1
NW_021770829.1
NW_021771530.1
NW_021771528.1
NW_021767372.1
NW_021760122.1
NW_021765353.1
NW_021773678.1
NW_011155354.1
NW_011285142.1
NW_016845554.1
NW_011233875.1
NW_013558653.1
NW_014600384.1
NW_014625045.1
NW_014594240.1
NW_014631407.1
NW_014602562.1
NW_003115178.1
NW_003114546.1
NZ_QVMS01000454.1
NW_002999393.1
NW_002999514.1
NW_002999041.1
NW_011302217.1
NW_011140457.1
NZ_LYJD01000004.1
NZ_VAQS01000073.1
NZ_VAMZ01000050.1
NZ_LYJF01000020.1
NZ_VARO01000071.1
NZ_CVGD01000065.1
NZ_FPIK01000659.1
NZ_FPML01000112.1
NZ_FPIH01000397.1
NZ_FPML01000123.1
NZ_FPMP01000103.1
NZ_FPMM01000060.1
NZ_CVRX01000226.1
NZ_JQCU01000141.1
NZ_LYHR01000089.1
NW_001850510.1
NZ_LYDR01000121.1
NZ_QYUT01000022.1
NZ_BEAO01000057.1
NZ_BEDJ01000062.1
NZ_BEDS01000055.1
NZ_BDZV01000054.1
NZ_FLMA01000218.1
NW_017994167.1
NW_018008306.1
NW_018008260.1
NW_018000267.1
NW_017990535.1
NW_018017554.1
NW_018010274.1
NW_018007634.1
NW_017989754.1
NW_017849285.1
NW_017846978.1
NW_017848742.1
NW_017848963.1
NW_017846268.1
NW_017847160.1
NW_017847985.1
NW_017847023.1
NW_017850241.1
NW_017848726.1
NW_017846364.1
NW_017848763.1
NW_017852527.1
NW_017848977.1
NW_017852663.1
NW_017846391.1
NW_017844910.1
NW_017848544.1
NW_017846271.1
NW_017848201.1
NW_017852427.1
NW_017847991.1
NW_017847650.1
NW_017845865.1
NW_017845210.1
NW_017844765.1
NW_017845838.1
NW_017847779.1
NW_017847281.1
NZ_RAWR01000563.1
NZ_RAWR01000466.1
NZ_RAWR01000478.1
NZ_RAWR01000484.1
NZ_QYUS01000110.1
NW_015963782.1
NW_015965882.1
NW_015970071.1
NW_015970270.1
NZ_UTRS01000120.1
NZ_UTRS01000138.1
NZ_FUVV01000290.1
NZ_QNGS01000106.1
NZ_QNGU01000160.1
NZ_QNGT01000142.1
NZ_QNGP01000116.1
NZ_QNGU01000118.1
NZ_QNGR01000077.1
NZ_QNGS01000156.1
NZ_QNGT01000193.1
NZ_FTPH01000316.1
NZ_OLMN01000256.1
NZ_FTPH01000182.1
NZ_OLMN01000164.1
NZ_FTPH01000301.1
NZ_NRGE01000114.1
NZ_PXIW01000050.1
NW_016070742.1
NW_016076897.1
NW_016070343.1
NZ_PYPZ01000572.1
NZ_FAEY01000153.1
NZ_NKLJ01000261.1
NZ_UUJM01000020.1
NZ_LYHM01000042.1
NZ_FLZM01000449.1
NZ_FLZE01000286.1
NZ_FLZM01000511.1
NZ_PYPZ01000389.1
NZ_MTSD02000124.1
NZ_NKRE01000137.1
NZ_FLZF01000339.1
NZ_FLZF01000417.1
NZ_VAMJ01000117.1
NZ_VARK01000073.1
NZ_VANB01000098.1
NZ_VAMQ01000073.1
NZ_VAMY01000075.1
NZ_VAMP01000091.1
NZ_VAMN01000079.1
NZ_VAMK01000087.1
NZ_VAMM01000059.1
NZ_LYIT01000010.1
NZ_VARD01000053.1
NZ_VAMJ01000070.1
NZ_VAMQ01000064.1
NZ_VAMG01000106.1
NW_021018591.1
NW_011501898.1
NW_021019337.1
NW_011985519.1
NW_021015281.1
NW_016904117.1
NW_011950119.1
NW_011950713.1
NW_011950221.1
NW_011135726.1
NW_011292010.1
NW_011302214.1
NW_011129117.1
NW_011292649.1
NW_011155186.1
NW_003004073.1
NW_013655823.1
NZ_MSRF01000160.1
NW_021795636.1
NW_021802871.1
NW_021807061.1
NW_018001081.1
NW_007287402.1
NW_009957781.1
NW_010323349.1
NW_009959753.1
NW_007288530.1
NW_007292501.1
NW_010345675.1
NW_017589720.1
NW_013270158.1
NW_013242813.1
NW_013279093.1
NW_021769103.1
NW_020070946.1
NW_020067539.1
NW_020073432.1
NW_001944712.1
NW_001945829.1
NW_001950559.1
NW_001948481.1
NZ_AAGB01000355.1
NZ_AAGB01000305.1
NZ_AAGB01000284.1
NZ_AAGB01000073.1
NW_001944727.1
NW_001944850.1
NW_001948781.1
NW_001949114.1
NZ_AAGB01000054.1
NZ_AAGB01000352.1
NZ_AAGB01000315.1
NZ_AAGB01000067.1
NW_001945168.1
NW_001951796.1
NW_001942313.1
NW_001951056.1
NZ_ABVX01000324.1
NZ_RZUM01000155.1
NW_020137853.1
NW_020138906.1
NW_021801867.1
NW_021810823.1
NW_006787892.1
NW_006778640.1
NW_006789788.1
NW_006774366.1
NW_016173233.1
NW_020188706.1
NW_019658185.1
NW_020092418.1
NW_014763533.1
NW_011155008.1
NW_017814503.1
NW_006790946.1
NZ_ADBE01000103.1
NW_017849510.1
NW_019648431.1
NZ_QPHO01000178.1
NW_011953629.1
NZ_CAAAHB010000198.1
NZ_MOLX01000112.1
NZ_LGRF01000032.1
NW_015457081.1
NW_001509973.1
NW_001509782.1
NW_021017097.1
NZ_QFLT01000184.1
NZ_QFLQ01000224.1
NZ_QFLR01001000.1
NW_021022544.1
NW_016859781.1
NW_021021549.1
NW_021020061.1
NW_021018556.1
NW_021132573.1
NW_021137337.1
NW_021132103.1
NW_021134079.1
NW_021133841.1
NW_021135641.1
NW_021134856.1
NW_021136973.1
NW_021136451.1
NW_006773099.1
NW_006769238.1
NW_006790033.1
NW_006797177.1
NW_006794044.1
NW_006796216.1
NW_006797580.1
NW_006772384.1
NW_006793527.1
NW_006781687.1
NW_006798725.1
NW_006769757.1
NW_007292557.1
NW_007294213.1
NW_007288413.1
NW_007287855.1
NW_007294205.1
NW_010294375.1
NW_007288474.1
NW_007287236.1
NW_010350462.1
NW_007288031.1
NW_009951713.1
NW_007290390.1
NW_007292813.1
NW_009647616.1
NW_007292640.1
NW_009649676.1
NZ_LYJL01000647.1
NW_007287858.1
NW_010286745.1
NW_007292966.1
NW_010345510.1
NW_007287777.1
NZ_RHGE01000327.1
NZ_LJBH01000261.1
NZ_NIIT01000152.1
NZ_PSSL01000107.1
NZ_QNNF01000434.1
NZ_QNOQ01000006.1
NZ_QNOO01000007.1
NZ_JGVB01000106.1
NZ_ABVH01000031.1
NW_019666688.1
NW_019655011.1
NW_019668465.1
NZ_NWMT01000046.1
NZ_NWMT01000078.1
NZ_NWMT01000177.1
NZ_QNUV01000011.1
NZ_QNUV01000052.1
NZ_FWEH01000233.1
NZ_UILZ01000172.1
NZ_PGVG01000137.1
NW_002649143.1
NW_002872881.1
NW_002608339.1
NW_002534836.1
NW_002509855.1
NW_002696847.1
NW_016897343.1
NW_011279294.1
NW_011293049.1
NW_011146764.1
NW_011122014.1
NW_011131932.1
NW_011124883.1
NW_011114984.1
NW_011146844.1
NW_011195422.1
NW_011129076.1
NW_011279903.1
NW_011234075.1
NW_006783370.1
NW_006775921.1
NW_006791720.1
NW_006772117.1
NW_006776882.1
NW_006774887.1
NW_006776806.1
NW_006788799.1
NW_006797274.1
NW_006773620.1
NW_006784961.1
NW_006782621.1
NW_006794608.1
NW_006780718.1
NW_006784407.1
NW_006798915.1
NZ_QPHZ01000206.1
NW_021136402.1
NW_021131803.1
NW_021134179.1
NZ_UVXS01000085.1
NW_021133587.1
NW_019412188.1
NW_019412854.1
NW_006794080.1
NW_007289086.1
NW_007340082.1
NW_007316787.1
NW_007333267.1
NW_007292892.1
NW_007290768.1
NW_010589051.1
NZ_LYJL01000538.1
NZ_LYJN01000451.1
NZ_VIGD01000069.1
NW_007303478.1
NW_007288578.1
NW_007292017.1
NW_007289017.1
NW_021797050.1
NW_020140016.1
NW_020136700.1
NW_002551532.1
NW_015964068.1
NW_007292219.1
NZ_AORM01000144.1
NZ_AJXJ01000187.1
NW_015965484.1
NZ_VALP01000068.1
NZ_VAQT01000071.1
NZ_VAMP01000135.1
NZ_VAMK01000133.1
NZ_QVZE01000039.1
NZ_QVZE01000047.1
NZ_QVZE01000014.1
NZ_CBQH010000112.1
NZ_LVFB01000039.1
NZ_FXWD01000090.1
NZ_VCLW01000014.1
NZ_QEWJ01000035.1
NZ_UIHQ01000241.1
NZ_FTRP01000032.1
NZ_SPPZ01000207.1
NW_021796192.1
NZ_RQSQ01000157.1
NZ_QFLT01000050.1
NZ_QFMO01000491.1
NW_007294288.1
NW_010299413.1
NW_010298043.1
NZ_NVAY01000071.1
NZ_FTRQ01000080.1
NZ_CVMZ01000151.1
NZ_QMCX01000188.1
NZ_FLZB01000352.1
NZ_FLYT01000243.1
NZ_FLYT01000278.1
NZ_QLAN01000134.1
NW_011302926.1
NW_021810535.1
NW_021794365.1
NW_021792849.1
NW_020141156.1
NW_021793051.1
NW_010346540.1
NW_007293029.1
NW_007289516.1
NW_011948714.1
NW_011949066.1
NW_006791322.1
NW_001858396.1
NW_011229297.1
NW_011135795.1
NW_011292180.1
NZ_LYHW01000045.1
NZ_VAMM01000121.1
NZ_VAMN01000100.1
NW_017998008.1
NW_017992307.1
NW_017999301.1
NW_017992003.1
NW_018002583.1
NW_019670808.1
NW_017992480.1
NW_018010130.1
NW_018004573.1
NW_017990015.1
NZ_AJXJ01000341.1
NZ_AJXJ01000375.1
NZ_AJXJ01000266.1
NZ_PTOA01000219.1
NZ_PTOK01000078.1
NZ_AJXH01000356.1
NZ_AJXJ01000966.1
NZ_PTOA01000086.1
NZ_AJXI01000276.1
NZ_AJXH01000315.1
NZ_PTOK01000095.1
NZ_PTOE01000054.1
NZ_AJXG01000304.1
NZ_AJXF01000699.1
NZ_PTOA01000289.1
NW_020189786.1
NZ_PTOK01000265.1
NZ_UIIR01000306.1
NZ_UIJA01000146.1
NZ_PYPV01000247.1
NZ_PYPV01000225.1
NZ_UIHU01000188.1
NZ_NBAQ01000046.1
NZ_FLZL01000218.1
NW_021021944.1
NW_003316192.1
NW_003317614.1
NW_011284511.1
NW_011284764.1
NW_011276451.1
NW_011240571.1
NW_011302023.1
NW_011284332.1
NW_011236616.1
NW_011236754.1
NW_011284526.1
NW_017594717.1
NW_017600200.1
NW_011646236.1
NW_017594212.1
NW_016246317.1
NW_017971658.1
NW_021015979.1
NW_021015252.1
NW_006786778.1
NW_006786284.1
NW_006799390.1
NW_006794487.1
NW_006773682.1
NW_006773313.1
NW_006784350.1
NW_006783148.1
NW_006770526.1
NW_006784924.1
NW_006777914.1
NW_006788459.1
NW_006786462.1
NZ_SPPZ01000179.1
NZ_CBOA010000035.1
NZ_LVEX01000041.1
NZ_JYDZ01000074.1
NZ_FXWF01000049.1
NZ_SPPI01000098.1
NZ_VCLV01000017.1
NZ_QEWJ01000067.1
NZ_NADU01001103.1
NZ_NSBL01000135.1
NZ_NADU01000336.1
NZ_QFXK01000053.1
NZ_NADU01000240.1
NZ_NADW01000127.1
NZ_NADW01000293.1
NZ_NADW01000202.1
NZ_NADV01000164.1
NW_021803109.1
NW_021803056.1
NW_021802732.1
NW_021801781.1
NW_021801571.1
NW_021801512.1
NW_021800875.1
NZ_QFLP01000407.1
NZ_QFMG01000952.1
NZ_QFMS01000178.1
NZ_QFMA01000270.1
NZ_QFMA01000314.1
NZ_QFMS01000227.1
NZ_QFMA01000390.1
NZ_QFMA01000437.1
NZ_QFMG01000906.1
NZ_QFLU01001010.1
NZ_QFMS01000221.1
NZ_QFMA01000303.1
NZ_NRJT01000090.1
NZ_QFMS01000208.1
NZ_QFMG01000892.1
NZ_QFMR01000879.1
NZ_QFMA01000289.1
NZ_QFMA01000311.1
NZ_QFMG01000903.1
NZ_QFMS01000219.1
NZ_QFMR01000969.1
NZ_QFMR01000928.1
NZ_QVMS01000407.1
NZ_RHHM01000040.1
NZ_NXJK01000115.1
NZ_BFCN01000192.1
NZ_PTPV01000133.1
NZ_QVMR01001189.1
NZ_QHJN01000372.1
NZ_LYGL01000041.1
NZ_LPXM01000066.1
NZ_LPZR01000117.1
NZ_SPVG01000119.1
NZ_RJQC01000007.1
NW_010884668.1
NW_017176639.1
NW_017156321.1
NW_017146038.1
NW_017145141.1
NW_017159475.1
NW_017136325.1
NW_017145318.1
NW_017168990.1
NW_017152950.1
NZ_LYJL01000113.1
NZ_LYJL01000709.1
NZ_QNKZ01000742.1
NZ_SNSW01000032.1
NZ_QFYQ01000006.1
NZ_SNSX01000028.1
NZ_QFYS01000025.1
NZ_SNST01000024.1
NZ_ABVX01000921.1
NZ_RZUM01000141.1
NZ_QFYS01000045.1
NZ_QFYS01000043.1
NZ_LYJL01000490.1
NZ_RZUM01000078.1
NZ_RZUM01000112.1
NZ_LYJL01000859.1
NZ_LYJL01000258.1
NZ_LYJL01000408.1
NZ_RZUM01000050.1
NZ_LYJL01000160.1
NZ_QFYS01000029.1
NZ_QFYQ01000007.1
NZ_QHKM01000025.1
NZ_RJJX01000167.1
NZ_LYJL01000700.1
NZ_RZUM01000087.1
NZ_RZUM01000189.1
NZ_RZUM01000106.1
NZ_RZUM01000065.1
NZ_QHKM01000039.1
NZ_ABVX01000849.1
NZ_QFYQ01000019.1
NZ_AAJT02000165.1
NZ_AAJT02000208.1
NZ_AAJT02000168.1
NW_011285093.1
NW_011240430.1
NW_011301883.1
NZ_FLYT01000279.1
NZ_FLZB01000269.1
NZ_FLYT01000301.1
NZ_MDVY01000167.1
NZ_LYIQ01000015.1
NZ_UIIA01000317.1
NZ_QYJT01000079.1
NZ_CMKS01000109.1
NZ_NULI01000432.1
NZ_PDEV01000048.1
NZ_AMQV01000134.1
NZ_AVCR02000157.1
NZ_PJAI01000037.1
NZ_CMHF01000104.1
NZ_QKVY01000011.1
NZ_KV810629.1
NZ_QNGJ01000073.1
NZ_QNGL01000035.1
NZ_QNGK01000055.1
NZ_LYFB01000032.1
NZ_JTEB01000125.1
NZ_QNGH01000054.1
NZ_MRAA01000088.1
NZ_PYPV01000199.1
NZ_NQQK01000044.1
NZ_UTRS01000193.1
NZ_PHNZ01000118.1
NZ_CZJV02000157.1
NZ_QNGM01000051.1
NZ_RQTT01000255.1
NZ_UVXY01000462.1
NW_019659467.1
NW_017384507.1
NW_017384914.1
NZ_FLZB01000308.1
NZ_FLYT01000227.1
NZ_CDFS01000287.1
NZ_FWDR01000312.1
NZ_UIMY01000196.1
NZ_CAADQF010000797.1
NZ_CAADPZ010001015.1
NZ_UIJN01000166.1
NZ_FLZL01000319.1
NZ_FLZM01000381.1
NZ_FLZM01000495.1
NZ_FLZM01000198.1
NZ_FLZM01000619.1
NZ_FLZM01000711.1
NZ_PEDI01000368.1
NZ_LXWZ01000148.1
NZ_LYJB01000070.1
NZ_LAUJ01000112.1
NZ_MTHS01000257.1
NZ_LAUO01000037.1
NZ_LZFM01000029.1
NZ_RDCS01000149.1
NW_007290546.1
NW_007292911.1
NW_009955125.1
NW_007289925.1
NW_021792176.1
NW_020135753.1
NW_021803089.1
NW_021806122.1
NW_013656336.1
NW_017384434.1
NZ_PDFT01000078.1
NZ_UVXY01000193.1
NZ_UVXY01000057.1
NZ_UVXY01000003.1
NZ_PYPZ01000602.1
NZ_AJXH01000343.1
NZ_AJXJ01000904.1
NZ_AJXH01000203.1
NZ_AJXG01000187.1
NZ_AJXH01000094.1
NZ_AJXH01000159.1
NZ_PTOA01000183.1
NZ_PTOK01000097.1
NZ_AJXJ01000789.1
NZ_AJXH01000119.1
NZ_AJXG01000274.1
NW_003794983.1
NW_003790562.1
NW_003795873.1
NW_003794065.1
NW_003793692.1
NZ_CAAAHA010000625.1
NZ_CAAAFT010000284.1
NZ_CAAAFP010000244.1
NZ_CAAAFO010000090.1
NZ_VAMH01000120.1
NZ_VAMN01000118.1
NZ_VAMP01000160.1
NZ_VAMO01000128.1
NZ_VALR01000073.1
NZ_VAMF01000104.1
NZ_VAMN01000038.1
NZ_VAML01000084.1
NZ_NKJM01000482.1
NZ_SATR01000429.1
NZ_NBYH01000112.1
NZ_NBYF01000091.1
NZ_JGVB01000160.1
NZ_PITP01000680.1
NZ_CCCL010000012.1
NZ_RHGE01000466.1
NZ_VCHY01000316.1
NZ_BDDW01000062.1
NZ_BDDW01000072.1
NZ_UUJG01000031.1
NZ_MUHX01000142.1
NW_018005199.1
NW_017996097.1
NW_021131158.1
NZ_PTOK01000124.1
NZ_AJXH01000211.1
NZ_PTOA01000215.1
NZ_AJXJ01000704.1
NW_013313199.1
NW_002998992.1
NW_021794363.1
NW_021794050.1
NW_021793652.1
NW_021808632.1
NZ_BFCN01000487.1
NZ_BFCN01000376.1
NZ_QEHL01000068.1
NZ_DS990300.1
NZ_DS990365.1
NZ_DS990306.1
NZ_NRGN01000108.1
NZ_CVGD01000091.1
NW_011948919.1
NW_021810614.1
NW_021807223.1
NW_020141517.1
NW_021800590.1
NW_013656080.1
NZ_QPHZ01000587.1
NZ_QPHP01000358.1
NZ_QPHO01000345.1
NZ_QPHP01000740.1
NZ_QPHO01000838.1
NZ_BGRS01000111.1
NZ_FRYB01000479.1
NZ_FREK01000479.1
NZ_ADEI01000056.1
NZ_FLZL01000626.1
NZ_FLZL01000806.1
NW_021133540.1
NW_021131301.1
NW_011302578.1
NW_010335513.1
NW_007289867.1
NW_010584710.1
NW_007291622.1
NW_007289699.1
NW_007287736.1
NW_007289089.1
NW_010582894.1
NZ_QLAN01000181.1
NZ_BFCK01000828.1
NZ_BFCK01000739.1
NZ_UTHP01000039.1
NZ_JJMK01000025.1
NW_019411023.1
NZ_UBIZ01000744.1
NZ_UBIZ01000728.1
NZ_SEIO01000151.1
NZ_LYBT01000026.1
NW_017849575.1
NW_017847044.1
NW_017848898.1
NW_017849708.1
NW_017848245.1
NW_017850920.1
NW_021018042.1
NW_001851110.1
NZ_FWDR01000316.1
NW_010341364.1
NW_007293476.1
NZ_FUVT01000337.1
NZ_UVXY01000013.1
NW_017384409.1
NZ_QNGN01000080.1
NZ_PYPZ01000150.1
NZ_LALH01000178.1
NZ_NUPO01000114.1
NZ_NTTD01000093.1
NZ_QFLN01000577.1
NZ_LWDC01000059.1
NZ_NADX01000227.1
NW_012022336.1
NZ_AJXJ01000617.1
NZ_AJXH01000388.1
NZ_AJXJ01000165.1
NZ_AJXI01000218.1
NZ_AJXJ01000865.1
NW_020187446.1
NW_020136072.1
NW_020136542.1
NW_020136617.1
NW_019670457.1
NW_019670501.1
NW_020142112.1
NW_021801547.1
NW_021806448.1
NW_021796831.1
NW_021798432.1
NW_009654821.1
NW_007291551.1
NW_010313517.1
NZ_LYJN01000486.1
NW_007288899.1
NW_007288516.1
NW_010303530.1
NZ_FLZJ01000438.1
NZ_QHID01000051.1
NZ_BEAF01000125.1
NZ_MSRF01000271.1
NZ_PYPZ01000264.1
NZ_LUUE01000114.1
NZ_LUUE01000079.1
NZ_LUUE01000084.1
NZ_LUUD01000030.1
NZ_QNGQ01000185.1
NZ_QNGO01000092.1
NZ_QNGQ01000061.1
NZ_FLCF02000091.1
NZ_MSRF01000106.1
NZ_FLLR01000211.1
NW_017988880.1
NW_018001628.1
NW_018020527.1
NW_018010472.1
NW_018004433.1
NW_017994703.1
NW_017998004.1
NW_018013306.1
NW_018006697.1
NW_018020228.1
NW_017995102.1
NW_007293450.1
NW_009951746.1
NW_007288827.1
NZ_LYJO01000075.1
NW_007291345.1
NZ_QMKB01000119.1
NW_007293362.1
NW_007290177.1
NW_007293974.1
NW_007290271.1
NW_007289479.1
NW_007290805.1
NW_002860356.1
NZ_QNWA01000059.1
NZ_QNWA01000070.1
NZ_QNWA01000062.1
NZ_QNWA01000074.1
NZ_PSZE01000117.1
NW_001509981.1
NW_001509990.1
NW_001509991.1
NZ_BEAW01000033.1
NZ_BDVV01000031.1
NW_001509995.1
NW_001510183.1
NW_001510184.1
NW_021021278.1
NW_001510195.1
NW_001510196.1
NW_001510197.1
NW_001510202.1
NZ_PYPZ01000476.1
NW_007288525.1
NW_009954516.1
NW_007288242.1
NW_010303651.1
NW_009956037.1
NW_009959356.1
NW_007287715.1
NW_010335392.1
NW_010343087.1
NW_007291648.1
NW_010295478.1
NW_007287852.1
NW_007288908.1
NW_009649635.1
NW_007293679.1
NW_009243996.1
NW_007292165.1
NW_010298280.1
NW_007294404.1
NW_007287510.1
NW_007293097.1
NW_007294005.1
NW_007294382.1
NW_007293693.1
NW_007291258.1
NW_007286614.1
NW_006773920.1
NW_006795431.1
NW_006772602.1
NW_006775521.1
NW_006797727.1
NZ_LYHM01000118.1
NZ_NMRO01000046.1
NZ_UTGY01000044.1
NZ_FLZL01000377.1
NZ_FLZL01000650.1
NZ_PYPZ01000614.1
NZ_PYPV01000291.1
NZ_FLZL01000342.1
NW_018398976.1
NW_018398975.1
NW_013529990.1
NZ_UVXY01000614.1
NZ_KE359653.1
NZ_KE356175.1
NZ_KE356140.1
NZ_KE355927.1
NZ_KE360015.1
NZ_KE353443.1
NZ_KE355591.1
NZ_KE355907.1
NZ_KE355983.1
NZ_KE356074.1
NZ_KE353612.1
NZ_KE353619.1
NZ_FPLY01000006.1
NZ_KE355766.1
NZ_KE359661.1
NZ_KE356170.1
NZ_KE355820.1
NZ_KE356033.1
NZ_KE356094.1
NZ_KE356196.1
NZ_KE355618.1
NZ_KE359682.1
NZ_KE355772.1
NZ_KE353397.1
NZ_KE356158.1
NZ_KE359662.1
NZ_KE359791.1
NZ_KE359679.1
NZ_KE353657.1
NZ_KE359697.1
NZ_KE356061.1
NZ_KE356001.1
NZ_KE359988.1
NZ_KE355557.1
NZ_LXWZ01000121.1
NZ_LYFZ01000006.1
NZ_LYIY01000050.1
NZ_LYIZ01000023.1
NZ_CMKS01000113.1
NZ_KE359701.1
NZ_QVFN01000299.1
NZ_CGZQ01000121.1
NZ_QPHN01000070.1
NZ_FPIH01000105.1
NZ_FPMM01000140.1
NZ_CVNW01000032.1
NZ_CVNX01000038.1
NZ_FQLM01000020.1
NZ_FQLN01000015.1
NZ_PSZC01000110.1
NZ_FPIL01000201.1
NZ_BFDB01000236.1
NZ_CVNW01000052.1
NZ_FPML01000015.1
NW_006783201.1
NW_006789607.1
NW_006781197.1
NW_006797478.1
NW_006773110.1
NW_006788186.1
NZ_FLZM01000284.1
NZ_CABFKV010000030.1
NW_007288086.1
NZ_LYJL01000749.1
NW_007290418.1
NW_007292650.1
NW_009652210.1
NW_009953168.1
NW_018005496.1
NW_017996404.1
NW_018018564.1
NW_018000712.1
NW_017998580.1
NW_017999481.1
NW_017995543.1
NW_018004273.1
NW_018000762.1
NW_017992992.1
NW_018000316.1
NW_017998470.1
NW_018001574.1
NZ_FLZL01000390.1
NZ_FLZL01000653.1
NZ_UIHN01000220.1
NZ_PEJV02000196.1
NZ_SEMV01000122.1
NZ_BEAU01000097.1
NZ_BEAO01000046.1
NZ_PYYU01000183.1
NZ_FPLR01000239.1
NZ_FPLR01000247.1
NZ_FPIE01000012.1
NZ_KE360507.1
NW_001842573.1
NZ_FPLR01000074.1
NZ_FPLR01000714.1
NZ_FPLR01000118.1
NZ_FPLR01000364.1
NW_018005849.1
NW_002995922.1
NW_002995927.1
NW_011126832.1
NW_002995933.1
NW_002995937.1
NW_002995961.1
NW_002998190.1
NW_002998191.1
NZ_PTOH01000115.1
NW_002998223.1
NW_002998258.1
NW_002998302.1
NW_002998305.1
NW_002998315.1
NW_003006798.1
NW_003006811.1
NW_003006819.1
NW_003006823.1
NW_003006824.1
NW_003006834.1
NW_003006856.1
NW_003006873.1
NW_021020571.1
NW_017971643.1
NW_021014952.1
NW_021023087.1
NW_021016129.1
NZ_LYIN01000072.1
NZ_QTJY01000082.1
NZ_RAWF01000721.1
NZ_SNQG01000020.1
NZ_PXNF01000036.1
NZ_PXNI01000056.1
NZ_PXMG01000061.1
NZ_PXMD01000068.1
NZ_LYGL01000034.1
NZ_PXLW01000063.1
NZ_PXMC01000054.1
NZ_PXML01000060.1
NZ_PXND01000039.1
NZ_PXMB01000064.1
NZ_PXNJ01000071.1
NZ_PXMI01000050.1
NZ_NROH01000060.1
NZ_MRBR01000304.1
NZ_PXMM01000075.1
NZ_PXMT01000064.1
NZ_QGGD01000051.1
NZ_QLNP01000041.1
NZ_QGGD01000066.1
NZ_PXNG01000084.1
NZ_PXMO01000049.1
NZ_PXMJ01000070.1
NZ_PXMH01000064.1
NZ_PXNC01000069.1
NZ_PXMX01000041.1
NZ_PXMR01000067.1
NZ_PXNH01000069.1
NZ_PXMU01000068.1
NZ_PXLZ01000065.1
NZ_PXMZ01000051.1
NZ_PXMW01000078.1
NZ_PXMQ01000065.1
NZ_PXLX01000050.1
NZ_MLEY01000044.1
NZ_MUMZ01000186.1
NZ_CYHS01000026.1
NZ_HF929157.1
NZ_HF926872.1
NZ_HF923889.1
NZ_LAYF01000036.1
NW_017590530.1
NW_008741466.1
NW_008717472.1
NW_019806909.1
NW_010382446.1
NW_017944087.1
NW_017958670.1
NW_017922113.1
NW_017957687.1
NW_017959415.1
NW_017947329.1
NW_017953790.1
NW_006498548.1
NW_017924181.1
NW_017927633.1
NW_017941682.1
NW_017957439.1
NW_017901773.1
NW_017952597.1
NW_019816201.1
NW_017947695.1
NW_017907624.1
NW_017942782.1
NZ_JXUE01000002.1
NZ_PWAK01000058.1
NW_016619325.1
NW_015966746.1
NW_016635587.1
NW_016657570.1
NW_016653762.1
NZ_QPHP01000135.1
NZ_JRUE01000002.1
NW_021133253.1
NZ_UVXS01000046.1
NZ_JRUE01000114.1
NW_018011727.1
NW_018010896.1
NW_018018697.1
NW_017997380.1
NW_017997773.1
NW_017997880.1
NW_018001287.1
NW_018003978.1
NW_018002262.1
NW_018009943.1
NW_018008622.1
NW_017996506.1
NW_018004451.1
NW_017995706.1
NW_018012539.1
NW_017996476.1
NW_007287686.1
NW_007291751.1
NW_007291545.1
NW_010346168.1
NW_007288558.1
NW_017996282.1
NW_017992297.1
NW_018006643.1
NW_018011068.1
NW_018006191.1
NW_018017974.1
NW_002776217.1
NW_016882694.1
NW_007290548.1
NW_010588362.1
NW_007288763.1
NW_009952643.1
NW_010299233.1
NZ_LYJN01000618.1
NZ_CCCL010000032.1
NZ_JXQM01000212.1
NZ_JXQM01000116.1
NW_018015821.1
NZ_FLZL01000263.1
NZ_UIIS01000172.1
NZ_FLZH01000276.1
NZ_FLZF01000263.1
NZ_FLZE01000135.1
NZ_FLZM01000637.1
NW_001850840.1
NW_001850400.1
NW_001850331.1
NW_019675224.1
NW_006773475.1
NW_006785069.1
NW_006777856.1
NW_006784798.1
NW_006789610.1
NW_006786896.1
NW_006788909.1
NZ_PYPZ01000667.1
NZ_KE355510.1
NW_006784884.1
NW_006794941.1
NW_006769597.1
NW_006797902.1
NW_006774743.1
NW_006799482.1
NW_006795498.1
NW_006791608.1
NW_006789010.1
NW_006789414.1
NW_006775631.1
NW_006793892.1
NW_006777879.1
NW_006770445.1
NW_006795114.1
NW_006783541.1
NW_006786720.1
NW_006795424.1
NW_006792603.1
NW_006784516.1
NW_006782978.1
NW_006773894.1
NW_006791567.1
NW_006783416.1
NW_006784870.1
NW_006783523.1
NW_006777355.1
NW_006795166.1
NW_006773008.1
NW_006798903.1
NW_006788043.1
NW_006788798.1
NW_006790793.1
NW_006794298.1
NW_006793215.1
NW_006794136.1
NW_006781237.1
NW_006781652.1
NW_006789394.1
NW_006769981.1
NW_006783830.1
NW_006784717.1
NW_006794244.1
NW_006795980.1
NW_006774356.1
NW_006780977.1
NW_006797722.1
NW_016030285.1
NW_008989668.1
NW_008745896.1
NW_008729009.1
NW_008989806.1
NW_008989604.1
NW_011952156.1
NZ_FLZL01000829.1
NZ_PJIM01000020.1
NW_006778489.1
NW_016805610.1
NW_021022121.1
NW_017582236.1
NW_017599835.1
NW_017595355.1
NW_007361278.1
NW_021015842.1
NW_021019812.1
NZ_MAYS01000442.1
NZ_MAYS01000535.1
NZ_MAYS01000565.1
NZ_MAYS01000522.1
NZ_MAYS01000537.1
NZ_MAYS01000555.1
NW_012056606.1
NW_011293124.1
NZ_PPDJ01000041.1
NZ_RXBF01000056.1
NZ_LXWZ01000104.1
NZ_LXWZ01000094.1
NZ_LXWZ01000142.1
NW_019392957.1
NZ_FPIL01000034.1
NZ_BDDW01000051.1
NZ_BDDW01000081.1
NZ_RJLM01000148.1
NZ_BDDW01000088.1
NW_006777966.1
NW_020140788.1
NW_021789495.1
NW_006774440.1
NW_006779807.1
NW_006779519.1
NW_006776592.1
NW_006771165.1
NW_006784637.1
NW_006771906.1
NW_006776071.1
NW_006799909.1
NW_006798193.1
NW_011949632.1
NW_011949433.1
NW_001916029.1
NW_010820673.1
NW_010957102.1
NW_006779811.1
NW_007287746.1
NW_007288105.1
NW_010287547.1
NW_007293377.1
NW_007294220.1
NW_007287921.1
NW_007288499.1
NW_007292970.1
NW_007289483.1
NW_007292058.1
NW_007287397.1
NW_021769633.1
NW_021775522.1
NW_021780085.1
NW_021779075.1
NW_021777269.1
NW_021762825.1
NW_021779175.1
NW_021766938.1
NW_021775167.1
NW_021769756.1
NW_021777113.1
NW_021759078.1
NW_021768737.1
NW_021770373.1
NZ_QNGI01000074.1
NZ_QNGG01000082.1
NZ_QOIT01000014.1
NZ_PYPV01000121.1
NZ_CQTE01000346.1
NZ_NCVR01000403.1
NZ_FVQV01000032.1
NZ_PIZR01000046.1
NZ_QLYW01000009.1
NZ_BFCU01000170.1
NZ_QGNX01000061.1
NZ_QNGL01000034.1
NZ_PJAI01000124.1
NZ_NPMW01000045.1
NZ_NGBN01000104.1
NZ_QNGK01000047.1
NZ_QNGH01000034.1
NZ_ADJX01000023.1
NZ_RAPG01000046.1
NZ_RQOA01000042.1
NZ_UVXY01000561.1
NZ_RJPC01000060.1
NZ_BFCK01000710.1
NZ_QLYT01000106.1
NZ_QLYV01000047.1
NZ_CMHC01000039.1
NZ_LYPH01000012.1
NZ_FTZV01000312.1
NZ_PCMU01000038.1
NZ_MOHL01000114.1
NZ_VHOB01000106.1
NZ_NWDR01000084.1
NZ_CMHF01000061.1
NZ_NRUT01000108.1
NW_019648946.1
NZ_CFBR01000090.1
NZ_CFSM01000123.1
NZ_UTLW01000059.1
NZ_JMQR01000280.1
NZ_PYPU01000663.1
NZ_NJGC01000059.1
NZ_FWWO01000159.1
NZ_CGZQ01000083.1
NZ_PYPW01000158.1
NZ_FSLH01000030.1
NZ_CKYY01000050.1
NZ_QNGK01000052.1
NZ_VHOB01000311.1
NZ_FTZV01000318.1
NZ_MPVM01000058.1
NZ_NWDR01000110.1
NZ_SWCT01000056.1
NW_019016811.1
NZ_PYPZ01000590.1
NZ_NKLL01000186.1
NW_011292253.1
NW_011132089.1
NW_011279793.1
NW_011236647.1
NW_011292353.1
NW_011292266.1
NW_011292442.1
NW_011284796.1
NZ_NKJM01000619.1
NZ_NKJM01000386.1
NZ_NKJM01000253.1
NZ_NKJM01000229.1
NZ_NKJM01000702.1
NW_021808684.1
NW_021809492.1
NW_020140474.1
NW_021809029.1
NZ_CCCL010000057.1
NZ_BDDW01000058.1
NZ_RJLM01000090.1
NZ_QFLI01000085.1
NZ_RJLM01000145.1
NZ_RJJX01000236.1
NZ_QFLI01000180.1
NZ_QFLI01000164.1
NZ_RJJX01000329.1
NZ_FLZF01000270.1
NZ_FLZD01000218.1
NZ_FUVV01000387.1
NZ_FLZL01000707.1
NZ_LYII01000041.1
NZ_PTNU01000202.1
NZ_SEJZ01000096.1
NZ_PNOZ01000223.1
NZ_MOSH01000356.1
NZ_PEBQ01000051.1
NZ_MOMG01000758.1
NZ_LMCI01000046.1
NZ_ALNR01000143.1
NZ_LABF01000082.1
NZ_MAYB01000032.1
NZ_JGEB01000001.1
NZ_LYHN01000080.1
NZ_LYGY01000077.1
NZ_SGPI01000077.1
NZ_LYIU01000010.1
NZ_RXBF01000052.1
NZ_QNUW01000013.1
NZ_LYHT01000071.1
NZ_LYFB01000003.1
NZ_LYFS01000131.1
NZ_LYHD01000018.1
NZ_LYHO01000011.1
NZ_LYLH01000216.1
NZ_LYHA01000088.1
NZ_LYJH01000064.1
NZ_LYIA01000050.1
NZ_BFCN01000280.1
NZ_MOSJ01000392.1
NZ_RZHJ01000069.1
NZ_RSEV01000039.1
NZ_RDCL01000098.1
NZ_PVNW01000352.1
NZ_MAQC01000080.1
NZ_NRNL01000092.1
NZ_PPDJ01000047.1
NZ_QAJK01000293.1
NZ_SMZJ01000093.1
NZ_LYLM01000144.1
NZ_QQBJ01000093.1
NZ_LFVW01001116.1
NZ_LMIE01000028.1
NZ_SCFO01000030.1
NZ_LYJM01000010.1
NZ_MOSJ01000383.1
NZ_FKKY02000097.1
NZ_RKMG01000089.1
NZ_SGPI01000094.1
NZ_NXJW01000162.1
NZ_JYEB01000037.1
NZ_PNOZ01000182.1
NZ_LYIU01000066.1
NZ_AMQR01000122.1
NZ_LYMU01000047.1
NZ_LYHU01000061.1
NZ_NSBP01000108.1
NZ_LXWZ01000120.1
NZ_LMGO01000003.1
NZ_LYIC01000035.1
NZ_PEBQ01000086.1
NZ_QEHL01000075.1
NZ_LYIB01000056.1
NZ_NHTL01000060.1
NZ_LYGV01000007.1
NZ_BFCQ01000156.1
NZ_CVRX01000169.1
NZ_SGPH01000071.1
NZ_PPDJ01000046.1
NZ_LYIF01000039.1
NZ_NXKE01000077.1
NZ_QCXT01000116.1
NZ_QCXU01000190.1
NZ_LYJD01000023.1
NZ_MOMI01000231.1
NZ_PGWY01000189.1
NZ_JXTS01000064.1
NZ_LYHP01000010.1
NZ_LYIA01000046.1
NZ_FPMP01000090.1
NZ_FQLL01000017.1
NZ_LYHP01000005.1
NZ_ML146617.1
NZ_QKXI01000048.1
NZ_LYHU01000056.1
NZ_LAUO01000017.1
NZ_LYHR01000108.1
NZ_PYPZ01000226.1
NZ_SGWA01000099.1
NZ_VCQW01000016.1
NZ_FPLR01000013.1
NZ_LYHT01000004.1
NZ_AGVO01000161.1
NZ_LREQ01000005.1
NZ_RZLF01000094.1
NZ_FPME01000058.1
NZ_LAUG01000119.1
NZ_LYGB01000017.1
NZ_SEMC01000043.1
NZ_JTJA01000073.1
NZ_AFIE01000131.1
NZ_MTLN01000016.1
NZ_QPHP01000163.1
NZ_RDQT01000031.1
NZ_JTEB01000119.1
NZ_LXWZ01000085.1
NZ_STGB01000029.1
NZ_NIIS01000035.1
NZ_MOMI01000014.1
NZ_MAQC01000077.1
NZ_SJEF01000189.1
NZ_NPJV01000074.1
NZ_PYPV01000460.1
NZ_QLIS01000066.1
NZ_SLTR01000051.1
NZ_QNGO01000147.1
NZ_QNGO01000080.1
NZ_QNGR01000163.1
NW_007355490.1
NW_007291695.1
NZ_QBFJ01000174.1
NW_007290275.1
NW_009655251.1
NW_007292247.1
NW_007292775.1
NW_010291240.1
NW_007293245.1
NZ_SJCO01000191.1
NW_007289527.1
NW_007289182.1
NW_007290469.1
NW_009958669.1
NW_007290017.1
NZ_QFLI01000198.1
NZ_RJLM01000279.1
NZ_QGHH01000780.1
NZ_QGHH01000087.1
NW_021852500.1
NW_012074994.1
NW_012036047.1
NW_012037443.1
NW_012068487.1
NW_016619358.1
NW_010374464.1
NW_010374438.1
NW_019683415.1
NW_019683400.1
NW_019683362.1
NW_019683258.1
NZ_QISQ01000020.1
NZ_LUUE01000087.1
NZ_NQTU01000019.1
NZ_LFEH01000491.1
NZ_LMGH01000009.1
NZ_RXXG01000879.1
NZ_LTDX01000056.1
NZ_MOWY01000044.1
NZ_AMFE01000096.1
NZ_PXNE01000055.1
NZ_PXMJ01000071.1
NZ_QFLI01000105.1
NZ_AYVU01000021.1
NZ_SSTC01000231.1
NZ_PXND01000043.1
NZ_PXMX01000068.1
NZ_NKKL01000163.1
NZ_LYIZ01000011.1
NZ_MBRT01000535.1
NZ_FRRK01000046.1
NZ_PXMC01000063.1
NZ_QVMS01000466.1
NZ_PXMF01000022.1
NZ_PXMG01000062.1
NZ_NIIP01000036.1
NZ_RZHJ01000080.1
NZ_QLNP01000030.1
NZ_QISW01000036.1
NZ_QISV01000025.1
NZ_QISI01000029.1
NZ_QGGD01000072.1
NZ_QKPO01000070.1
NZ_LYFR01000077.1
NZ_QNGA01000029.1
NZ_PSRZ01000105.1
NZ_SGTL01000090.1
NZ_PXLW01000064.1
NZ_LZPY01000022.1
NZ_LYHO01000088.1
NZ_QNON01000001.1
NZ_PXNG01000104.1
NZ_LYIN01000068.1
NZ_PXML01000080.1
NZ_KN322971.1
NZ_LDPN01000008.1
NZ_PIZU01000148.1
NZ_QISB01000024.1
NZ_PSRU01000076.1
NZ_VAMP01000065.1
NZ_NIIR01000106.1
NZ_VAMQ01000088.1
NZ_AUXW01000122.1
NZ_QISY01000037.1
NZ_SZOP01000022.1
NZ_PXMP01000065.1
NZ_QWMU01000102.1
NZ_RDQU01000021.1
NZ_PXMD01000060.1
NZ_AJJO01000332.1
NZ_QRGD01000036.1
NZ_AJVN01000043.1
NZ_JGVB01000027.1
NZ_QIRS01000015.1
NZ_LUUC01000066.1
NZ_VARO01000070.1
NZ_RYZR01000014.1
NZ_NQYG01000127.1
NZ_VAQZ01000060.1
NZ_NIIS01000118.1
NZ_LUUD01000008.1
NZ_CCCL010000013.1
NZ_BCMQ01000053.1
NZ_PJJC01000052.1
NZ_SULF01000029.1
NZ_LUUE01000029.1
NZ_NQPD01000016.1
NW_003052465.1
NW_020194362.1
NW_007587064.1
NW_011940575.1
NW_017803122.1
NW_018479461.1
NZ_LYGZ01000074.1
NZ_LROZ01000046.1
NZ_NCTM01000036.1
NZ_LYHE01000084.1
NZ_LYHG01000028.1
NZ_LYFW01000183.1
NW_006792087.1
NW_006796393.1
NW_006772183.1
NW_006793532.1
NW_006780764.1
NW_006798956.1
NZ_RJJX01000199.1
NZ_RHGE01000493.1
NZ_QVMU01000164.1
NZ_QVMU01000167.1
NZ_RDSB01000170.1
NZ_QVMU01000194.1
NZ_QFLI01000080.1
NZ_VAMQ01000065.1
NZ_VAMO01000091.1
NZ_VAMP01000155.1
NZ_VAMP01000111.1
NZ_VAMF01000114.1
NZ_BFCN01000336.1
NZ_LYIU01000088.1
NZ_BFCN01000428.1
NZ_LYIL01000259.1
NZ_BFCN01000386.1
NZ_BFCN01000120.1
NZ_BFDB01000230.1
NZ_BFCW01000140.1
NZ_BFDG01000156.1
NW_011948582.1
NZ_NKJM01000269.1
NZ_LYJN01000214.1
NZ_JSYQ01000139.1
NZ_BJEQ01000037.1
NZ_FLZM01000513.1
NZ_FLZM01000329.1
NW_011155113.1
NW_011240542.1
NW_011240431.1
NW_016898491.1
NW_011302564.1
NW_011302007.1
NW_011236781.1
NW_011302517.1
NW_016887678.1
NW_011233943.1
NW_006787509.1
NW_006791947.1
NW_006794975.1
NW_006790136.1
NW_006799915.1
NW_006770851.1
NW_006773936.1
NW_006770982.1
NW_006770100.1
NW_006795447.1
NW_006777173.1
NW_006786088.1
NW_006773395.1
NW_006796295.1
NW_006787624.1
NW_006789461.1
NW_006775897.1
NW_006797675.1
NW_006770285.1
NW_006785181.1
NW_006790917.1
NW_006774803.1
NZ_BEAF01000099.1
NZ_PDVO02000064.1
NZ_FLYX01000194.1
NZ_BDZV01000076.1
NW_007291612.1
NW_007289822.1
NW_007292044.1
NW_007289943.1
NW_007289700.1
NW_007289805.1
NW_007289653.1
NZ_SJCO01000181.1
NW_007293762.1
NW_007291384.1
NW_007288973.1
NW_007287871.1
NW_010339743.1
NZ_RCVM01000074.1
NZ_SDVB01000298.1
NW_011285164.1
NW_011176555.1
NW_011240707.1
NW_011232021.1
NW_002998668.1
NW_011165448.1
NW_011240666.1
NW_020168661.1
NW_011140391.1
NW_003011503.1
NW_011140467.1
NW_011292524.1
NW_011155360.1
NW_011247735.1
NW_011302066.1
NW_011155272.1
NW_011232114.1
NW_016588070.1
NW_016590978.1
NW_016590136.1
NW_016588889.1
NW_016589927.1
NW_016588105.1
NW_016588872.1
NW_016588474.1
NW_016588376.1
NW_016588435.1
NW_016590415.1
NW_016589536.1
NW_016589734.1
NW_016588195.1
NW_016590405.1
NW_016588233.1
NW_016590075.1
NW_016588792.1
NW_016588437.1
NW_016590100.1
NW_016588874.1
NW_016589441.1
NW_016589075.1
NW_016589278.1
NW_016588781.1
NW_016589168.1
NW_016588379.1
NW_016588171.1
NW_016589970.1
NW_016589895.1
NW_016846348.1
NW_021016491.1
NW_011236331.1
NW_011236371.1
NW_003149692.1
NW_011285396.1
NW_017845888.1
NW_016116027.1
NW_011948845.1
NW_006783224.1
NW_006789193.1
NW_006781566.1
NW_006796859.1
NW_006781069.1
NW_006790440.1
NW_006795422.1
NW_006774588.1
NW_006794555.1
NW_006799004.1
NW_007291825.1
NZ_SGTC01000045.1
NZ_SGWA01000097.1
NZ_SGTE01000054.1
NZ_MTHU01000330.1
NZ_BFCN01000309.1
NW_020443259.1
NW_020443042.1
NW_160884.1
NZ_FLZL01000245.1
NZ_FLZB01000213.1
NZ_FLZB01000298.1
NZ_SWFM01000022.1
NZ_FUVM01000194.1
NZ_FLQG01000067.1
NW_011231983.1
NW_017279772.1
NW_011284978.1
NW_011285067.1
NW_011231827.1
NW_011302400.1
NW_011292527.1
NW_011279817.1
NW_011284382.1
NW_011233954.1
NW_020136357.1
NZ_QNUV01000122.1
NZ_QNUV01000015.1
NZ_NIIC01000107.1
NZ_NIHY01000090.1
NZ_VAMF01000086.1
NZ_VAMG01000138.1
NZ_VARG01000086.1
NZ_VAMJ01000160.1
NZ_NIIE01000100.1
NZ_NIIG01000078.1
NZ_VAML01000093.1
NZ_NWMT01000249.1
NZ_QNUW01000026.1
NZ_QNUV01000029.1
NZ_NWMT01000041.1
NZ_QNUV01000114.1
NZ_FLYT01000247.1
NZ_CABFKZ010000103.1
NZ_PTOB01000068.1
NZ_QAXQ01000053.1
NW_021769977.1
NW_021767949.1
NW_021771495.1
NZ_CSAF01000511.1
NZ_FLMB01000096.1
NZ_FLLZ01000119.1
NZ_FLLR01000115.1
NZ_FLMA01000071.1
NZ_NTTD01000126.1
NZ_VHOB01000209.1
NZ_PYPV01000135.1
NZ_PVDJ01000047.1
NZ_PCMU01000045.1
NZ_UTOY01000055.1
NZ_LMCY01000030.1
NZ_RAWG01000794.1
NZ_NRGE01000096.1
NZ_QEXH01000056.1
NZ_CMKS01000131.1
NZ_NCQL01000001.1
NZ_NPMW01000160.1
NZ_QPHP01000309.1
NZ_QKVP01000022.1
NZ_MOPV01000273.1
NZ_LYMJ01000109.1
NZ_QLAN01000094.1
NW_017385066.1
NW_017384622.1
NZ_FREK01000561.1
NZ_FRYB01000561.1
NZ_CQTE01000375.1
NZ_QLAN01000104.1
NZ_QMKM01000152.1
NZ_QNGN01000057.1
NZ_CZXG01000191.1
NZ_AHSD01000106.1
NZ_ABXX02000019.1
NZ_BEBW01000053.1
NZ_UIZV01000074.1
NZ_AOTV01000005.1
NZ_CVTB01000057.1
NZ_BFCS01000364.1
NZ_FLZB01000136.1
NZ_FLYT01000295.1
NZ_FLZB01000283.1
NZ_FLYT01000252.1
NZ_BFCU01000371.1
NZ_SEMB01000108.1
NW_011285215.1
NW_011293106.1
NW_011147071.1
NW_001509472.1
NW_001509705.1
NW_021019133.1
NW_001509542.1
NW_011968475.1
NW_021021688.1
NW_011950589.1
NW_011948677.1
NW_011949241.1
NW_020138759.1
NW_021805705.1
NW_020141093.1
NW_006797949.1
NW_018132309.1
NW_011279647.1
NW_021773856.1
NZ_RJJX01000148.1
NZ_RHGE01000228.1
NZ_FAMF01000189.1
NZ_BIFL01000319.1
NZ_PDVO02000067.1
NZ_MRAA01000120.1
NW_001509701.1
NW_019415145.1
NW_019412187.1
NW_019412742.1
NW_003000140.1
NW_017829324.1
NW_017822472.1
NW_017827080.1
NW_019430988.1
NW_017264946.1
NW_019483118.1
NW_019441464.1
NW_019430793.1
NW_019507397.1
NW_019443884.1
NZ_KL476753.1
NZ_QANL01000217.1
NZ_SSNT01000077.1
NZ_AJVN01000088.1
NW_001510078.1
NZ_QMBV01000012.1
NW_021802239.1
NW_020137747.1
NW_021807276.1
NW_020139999.1
NW_021798275.1
NW_011952923.1
NW_011948659.1
NW_016847185.1
NW_011140521.1
NW_011292430.1
NW_016851515.1
NW_011285077.1
NW_011236519.1
NW_011131917.1
NW_011279860.1
NW_011240473.1
NW_016896848.1
NW_011284623.1
NW_011285450.1
NW_011293162.1
NZ_LKBH01000237.1
NZ_LKBH01000225.1
NZ_RAIS01000015.1
NZ_PYPZ01000249.1
NZ_NLFF01000075.1
NW_017384849.1
NW_021136206.1
NW_021133693.1
NW_021796952.1
NW_021803962.1
NW_021803514.1
NW_006736189.1
NW_002819067.1
NW_011155127.1
NW_011135674.1
NW_011284956.1
NW_011206323.1
NW_011292878.1
NW_011206322.1
NW_017215024.1
NW_011196645.1
NW_017998803.1
NW_018013724.1
NW_017993549.1
NW_018000597.1
NW_018006255.1
NW_017996006.1
NW_018008363.1
NW_017995787.1
NW_018013310.1
NW_017994175.1
NW_017998344.1
NW_017996605.1
NW_021779042.1
NW_021772092.1
NW_021766551.1
NZ_LOAS01000123.1
NZ_LYLJ01000014.1
NZ_QAJR01000088.1
NZ_LYFB01000009.1
NZ_QAJK01000244.1
NZ_LABF01000229.1
NZ_LYLG01000210.1
NZ_PYPS01000166.1
NZ_JYED01000212.1
NZ_BEAF01000065.1
NZ_MBQE01000017.1
NZ_SBIP01000016.1
NZ_LYKY01000093.1
NZ_LYLE01000063.1
NZ_SRJB01000016.1
NZ_AMSB01000136.1
NZ_LJFK01000110.1
NW_017619085.1
NZ_AVAI01000045.1
NZ_CVJT01000015.1
NW_001915836.1
NW_016858049.1
NZ_PJIM01000065.1
NZ_VCRO01000028.1
NZ_MTYM01000317.1
NZ_MTYM01000327.1
NZ_MTYM01000296.1
NZ_MTYM01000331.1
NZ_MTYM01000338.1
NZ_MTYM01000328.1
NZ_MTYM01000339.1
NZ_MTYM01000310.1
NW_016682215.1
NW_016642534.1
NW_016651852.1
NW_016608779.1
NW_016658999.1
NW_007565222.1
NW_016638149.1
NW_016612388.1
NW_016649444.1
NZ_FPML01000072.1
NZ_FPMM01000203.1
NZ_FPIK01000080.1
NZ_FPIL01000077.1
NZ_FPIH01000203.1
NZ_FPIJ01000164.1
NZ_FPMP01000097.1
NZ_FPMP01000229.1
NZ_FPMP01000237.1
NZ_FPMP01000174.1
NZ_FPMM01000031.1
NZ_FPIK01000157.1
NW_017585882.1
NW_017591220.1
NW_017592554.1
NW_017592899.1
NW_017820702.1
NW_007289241.1
NW_007294067.1
NW_007289384.1
NW_007292687.1
NW_009959067.1
NW_009245103.1
NW_009957709.1
NW_007287816.1
NW_016694462.1
NW_010286985.1
NW_007292551.1
NW_007293238.1
NW_009951665.1
NZ_FRWH01000092.1
NZ_PDIU01000013.1
NZ_NUKL01000086.1
NZ_NVHT01000199.1
NZ_QLAM01000156.1
NZ_MPTW01000067.1
NZ_UFDY01000060.1
NZ_QLAL01000156.1
NZ_SRKO01000050.1
NZ_RDQU01000024.1
NZ_FRFB01000025.1
NZ_KV811618.1
NZ_CSTJ01000008.1
NZ_ARXV01000034.1
NZ_LEIJ01000169.1
NZ_APME01000129.1
NW_017384232.1
NW_017384278.1
NZ_NABW01000087.1
NZ_UVTU01000012.1
NW_017384495.1
NW_019681639.1
NW_006792764.1
NW_006795567.1
NW_006779219.1
NW_006790845.1
NW_006770049.1
NW_006785265.1
NW_006796165.1
NW_006795348.1
NW_006789486.1
NW_021806444.1
NW_021801293.1
NW_002996707.1
NW_003017253.1
NW_003017914.1
NW_002995878.1
NW_003012610.1
NW_003013666.1
NW_002999813.1
NW_016843423.1
NW_021766960.1
NW_021762349.1
NW_021764444.1
NW_019412817.1
NW_020208785.1
NZ_LSYX01000145.1
NZ_LSYX01000061.1
NZ_LSYX01000015.1
NZ_LSYX01000072.1
NW_021847883.1
NW_021842365.1
NW_001952284.1
NW_001952675.1
NW_001943962.1
NW_001950109.1
NW_001951853.1
NZ_QPHP01000522.1
NW_020872308.1
NZ_MCFT01000210.1
NZ_JRUE01000030.1
NZ_RDSB01000086.1
NZ_RJVQ01000049.1
NZ_RXZH01000057.1
NZ_JPEO01000047.1
NZ_PNOZ01000214.1
NZ_RHGE01000283.1
NZ_RJLM01000075.1
NZ_RJVQ01000155.1
NZ_MARC01000112.1
NZ_QVMU01000216.1
NW_019212190.1
NW_021022125.1
NZ_LZFM01000047.1
NZ_ABVX01000783.1
NW_020067237.1
NW_011284283.1
NW_011284478.1
NW_011302127.1
NW_011230394.1
NW_011301962.1
NW_006783064.1
NW_006778464.1
NW_006779683.1
NW_006790738.1
NW_006771924.1
NW_006794719.1
NW_006798700.1
NW_006774609.1
NW_006774529.1
NW_006786042.1
NW_006780259.1
NW_006785987.1
NW_011950377.1
NW_011949677.1
NW_021797513.1
NW_016075051.1
NW_016075271.1
NW_018014886.1
NW_018014715.1
NW_017993425.1
NW_018000698.1
NW_017849638.1
NW_017846195.1
NW_017846593.1
NW_017848547.1
NW_014599209.1
NW_014589391.1
NW_014604066.1
NW_014579545.1
NW_007287127.1
NW_007288325.1
NW_007292371.1
NW_007294361.1
NW_010317594.1
NW_007288044.1
NW_007289863.1
NW_007290201.1
NW_007290983.1
NW_007292848.1
NW_007293708.1
NW_010315964.1
NW_007287618.1
NW_007290884.1
NW_009953032.1
NW_007289157.1
NW_007288078.1
NW_010344671.1
NZ_FTPH01000176.1
NZ_FTPH01000031.1
NZ_FTPH01000666.1
NZ_FTPH01000542.1
NZ_FTPH01000337.1
NW_006774832.1
NW_006778074.1
NW_006789298.1
NW_006772759.1
NW_006780899.1
NW_006782478.1
NW_019106712.1
NW_021762748.1
NW_011952691.1
NW_006796296.1
NZ_CDGH01000076.1
NZ_PYPZ01000412.1
NZ_PYPZ01000388.1
NZ_LXWZ01000176.1
NW_016847797.1
NW_016844392.1
NW_002778708.1
NW_016854066.1
NW_016894851.1
NW_016802859.1
NW_016888318.1
NW_002638927.1
NZ_QLNP01000002.1
NZ_QGGD01000060.1
NZ_LXWZ01000097.1
NZ_QGKQ01000065.1
NZ_QPHZ01000077.1
NZ_LOAS01000114.1
NZ_QLNR01000152.1
NZ_NDYM01000063.1
NW_017568351.1
NW_008246549.1
NW_011140601.1
NW_011123309.1
NW_020139251.1
NW_020138070.1
NW_020137852.1
NW_020135205.1
NZ_NMRO01000044.1
NZ_FLZM01000658.1
NZ_FLZM01000639.1
NZ_FLZM01000984.1
NZ_UNSO01000073.1
NZ_FUVX01000823.1
NZ_RQTM01000087.1
NZ_FLZM01000713.1
NZ_UJAA01000104.1
NZ_JTEB01000115.1
NZ_PDFY01000129.1
NZ_OEMY01000094.1
NZ_CMKS01000132.1
NZ_JPTW01000117.1
NZ_MWRW01000050.1
NZ_LPSC01000038.1
NZ_NCXF01000081.1
NZ_JPWZ01000251.1
NZ_QXRB01000191.1
NZ_NKKR01000233.1
NZ_LXRL01000342.1
NZ_AVEA02000483.1
NZ_LQZT01000041.1
NZ_MKPY01000076.1
NZ_FXYJ02000039.1
NZ_NCTS01000071.1
NZ_UVVQ01000044.1
NZ_MTQH01000375.1
NZ_UIIG01000237.1
NZ_UIMS01000120.1
NZ_QNGM01000060.1
NZ_UVXY01000252.1
NZ_CMHC01000067.1
NZ_NKLO01000248.1
NZ_KV811606.1
NZ_APME01000133.1
NZ_FADT01000573.1
NZ_QNGL01000020.1
NZ_BFCK01000745.1
NZ_QNGG01000084.1
NZ_BFCS01000358.1
NZ_QLDV01000104.1
NZ_APIF01000029.1
NZ_QNGH01000036.1
NZ_UWCV01000055.1
NZ_PZFD01000229.1
NZ_JUIA01000055.1
NZ_CKYY01000063.1
NZ_CQSC01000299.1
NZ_QYJT01000046.1
NZ_UTRS01000016.1
NW_016145335.1
NW_019020249.1
NW_017384961.1
NW_017384728.1
NZ_JUCX01000181.1
NZ_QNGM01000050.1
NZ_VHOB01000124.1
NZ_FSLH01000017.1
NW_019654737.1
NZ_FPMO01000152.1
NZ_FPLR01000117.1
NZ_KE360084.1
NZ_FPIE01000004.1
NZ_FPLR01000234.1
NZ_FPIF01000074.1
NZ_FPLR01000009.1
NW_018002029.1
NW_018018857.1
NW_017998784.1
NW_018005581.1
NW_017994717.1
NW_017998386.1
NW_017998611.1
NW_017818794.1
NW_006792638.1
NW_006786575.1
NW_006777447.1
NW_006771442.1
NW_162505.1
NW_021009156.1
NW_021009069.1
NZ_LQZZ01001246.1
NZ_LQZZ01000610.1
NZ_LRRO01000079.1
NZ_LRRO01000692.1
NZ_LQZZ01000876.1
NZ_LQZZ01000601.1
NZ_LRRO01000667.1
NZ_LRRO01001460.1
NZ_LQZZ01000529.1
NZ_LQZZ01001160.1
NZ_LQZZ01000533.1
NZ_LQZZ01000429.1
NZ_LRRO01001701.1
NZ_LQZZ01000895.1
NZ_LRRO01001207.1
NZ_LRRO01001731.1
NZ_LRRO01001428.1
NZ_LRRO01000571.1
NZ_LQZZ01001309.1
NZ_LRRO01000071.1
NZ_LQZZ01000565.1
NZ_LQZZ01000490.1
NZ_LQZZ01000836.1
NZ_LRRO01001379.1
NZ_LQZZ01000693.1
NZ_LRRO01000808.1
NZ_LRRO01000597.1
NZ_LQZZ01001017.1
NZ_LRRO01000326.1
NZ_LQZZ01001009.1
NZ_LRRO01001685.1
NZ_LQZZ01000598.1
NZ_LQZZ01000907.1
NZ_LRRO01000312.1
NZ_LQZZ01000920.1
NZ_LQZZ01001061.1
NZ_LRRO01001077.1
NZ_LQZZ01000738.1
NZ_LQZZ01001092.1
NZ_LRRO01000791.1
NZ_LRRO01000760.1
NZ_LRRO01000939.1
NZ_LQZZ01000745.1
NZ_LRRO01000747.1
NZ_LQZZ01000628.1
NZ_LRRO01000132.1
NZ_LRRO01000795.1
NZ_LRRO01000030.1
NZ_LRRO01000619.1
NZ_LQZZ01000450.1
NZ_LQZZ01000966.1
NZ_LRRO01000684.1
NZ_LRRO01001170.1
NZ_LRRO01000008.1
NZ_LRRO01001492.1
NZ_LQZZ01000431.1
NZ_LRRO01000131.1
NZ_LQZZ01000433.1
NZ_LRRO01000550.1
NZ_QWAB01000052.1
NZ_NCWY01000193.1
NZ_JGVT01000014.1
NZ_NCXJ01000021.1
NZ_NBYF01000106.1
NZ_NCWS01000130.1
NZ_RXNU01000030.1
NZ_KV812469.1
NZ_NCWY01000038.1
NZ_JSBM01000131.1
NW_019225281.1
NW_006402248.1
NW_017595412.1
NW_002849728.1
NW_002578158.1
NW_002654189.1
NW_002713356.1
NW_002624498.1
NW_002822393.1
NZ_AJXH01000224.1
NZ_AJXH01000349.1
NZ_AJXJ01000191.1
NW_020140453.1
NZ_UIKE01000281.1
NZ_CIEA01000133.1
NZ_UTRS01000163.1
NZ_MOCR01000111.1
NZ_CKYY01000049.1
NZ_CGZQ01000067.1
NZ_QLBN01000156.1
NZ_UILA01000261.1
NZ_PSQK01000042.1
NZ_QLAN01000103.1
NZ_CQTE01000348.1
NZ_CQSC01000336.1
NZ_CMHF01000075.1
NZ_CQSC01000271.1
NZ_SACX01000089.1
NZ_BFCK01000790.1
NZ_UTPZ01000036.1
NZ_PZBI01000060.1
NZ_PYPZ01000234.1
NZ_CQTE01000373.1
NZ_QNGK01000046.1
NZ_FTZV01000426.1
NZ_KL476892.1
NW_019442745.1
NW_019466312.1
NW_019485811.1
NW_019436453.1
NW_019488775.1
NW_019494870.1
NW_019506849.1
NW_019443015.1
NW_013528808.1
NW_020796616.1
NZ_KE353404.1
NZ_KE359649.1
NZ_KE356128.1
NZ_KE356041.1
NZ_KE360041.1
NZ_KE355670.1
NZ_KE359790.1
NZ_FPME01000122.1
NW_006777226.1
NZ_FLZM01000953.1
NW_007292196.1
NZ_LYJN01000061.1
NW_007331680.1
NW_007288697.1
NW_007292075.1
NW_007287503.1
NW_007343202.1
NW_007349311.1
NW_009952775.1
NW_010579381.1
NW_007287175.1
NW_010315834.1
NW_009952614.1
NW_010333021.1
NW_007293997.1
NW_007292460.1
NW_007287750.1
NW_010323262.1
NW_010310506.1
NW_007287911.1
NW_010303697.1
NW_010302377.1
NZ_BJEQ01000060.1
NW_007290672.1
NW_007293412.1
NZ_SJCO01000099.1
NW_007288310.1
NW_007289631.1
NW_010327413.1
NW_010301468.1
NW_007291615.1
NW_010341975.1
NW_003729339.1
NW_007293215.1
NW_007290800.1
NZ_NBDS01000129.1
NZ_MPVM01000053.1
NZ_JTCH02000054.1
NZ_UVXY01000572.1
NZ_UVXY01000429.1
NW_017385118.1
NZ_UILS01000207.1
NZ_PYPV01000244.1
NZ_UIIZ01000161.1
NZ_PVXD01000048.1
NZ_UIII01000315.1
NZ_UTRS01000051.1
NZ_CDGH01000080.1
NZ_CDGH01000177.1
NZ_LAOD01000041.1
NZ_KE360061.1
NZ_KE356035.1
NZ_KE355484.1
NW_016889260.1
NW_016893388.1
NW_002815975.1
NW_016891731.1
NW_016856151.1
NW_002843476.1
NW_011155247.1
NW_011155222.1
NW_011155212.1
NW_011155210.1
NW_011155208.1
NW_011155199.1
NW_011155193.1
NW_011155190.1
NW_011230422.1
NZ_ML146618.1
NZ_RZHJ01000090.1
NW_006789995.1
NW_006791796.1
NW_006790263.1
NW_006771219.1
NW_006799185.1
NW_006772327.1
NW_006771995.1
NW_006771056.1
NW_006773155.1
NW_006787592.1
NW_006780330.1
NW_006775933.1
NW_006770440.1
NW_006779893.1
NW_006777865.1
NW_006776379.1
NW_006771132.1
NW_006794329.1
NW_011971494.1
NW_006773268.1
NW_017987747.1
NW_006792589.1
NW_017995413.1
NW_018013078.1
NW_017995854.1
NW_018008244.1
NW_018002925.1
NW_017997434.1
NW_018003539.1
NW_017997489.1
NW_018013231.1
NW_018000504.1
NW_018004293.1
NW_017996598.1
NW_017996266.1
NW_017993924.1
NW_018018355.1
NW_017998130.1
NZ_CABFKZ010000181.1
NZ_PYCZ01000068.1
NZ_LSLP01000169.1
NZ_MDVY01000195.1
NZ_NKLR01000240.1
NW_006769529.1
NW_006785733.1
NZ_QLAN01000201.1
NZ_QHIR01000063.1
NZ_UIIS01000194.1
NZ_NKLQ01000323.1
NZ_FUVV01000168.1
NZ_FUVP01000188.1
NW_017912000.1
NW_010925616.1
NW_017603723.1
NW_017926631.1
NW_010930771.1
NW_010927113.1
NW_010929752.1
NW_010922915.1
NW_006738485.1
NW_021136127.1
NW_006309377.1
NZ_JRUE01000087.1
NZ_JRUE01000153.1
NZ_PWAK01000091.1
NZ_FLZB01000384.1
NZ_LYEZ01000076.1
NZ_LYEZ01000080.1
NZ_PWCF01000152.1
NZ_PWCF01000190.1
NZ_SATR01000251.1
NZ_RXXG01001132.1
NZ_UCMM01000242.1
NW_016589846.1
NW_016589460.1
NW_016590433.1
NW_016589687.1
NW_016588797.1
NW_016074615.1
NW_016035274.1
NW_016035424.1
NW_016039619.1
NW_016070335.1
NW_016035870.1
NW_016037642.1
NW_016037460.1
NW_016035345.1
NW_006770726.1
NZ_QVMR01001435.1
NZ_QVMS01000480.1
NW_017259499.1
NW_013642142.1
NW_013617512.1
NZ_BHCM01000032.1
NW_017258732.1
NZ_UVXS01000003.1
NZ_MARC01000005.1
NZ_RJJX01000072.1
NW_018020525.1
NW_018016165.1
NW_007290580.1
NW_007293290.1
NW_007288260.1
NW_016145919.1
NW_006796282.1
NW_017576646.1
NW_017210377.1
NW_003003442.1
NW_011247745.1
NW_011124914.1
NW_011194911.1
NW_011504355.1
NW_011236624.1
NW_003003465.1
NW_013656376.1
NW_013656380.1
NW_013656381.1
NW_013656382.1
NW_013656383.1
NW_006773756.1
NW_006788297.1
NZ_JOPA01000056.1
NZ_BAMW01000172.1
NZ_JOMP01000062.1
NZ_JOPA01000037.1
NZ_FRYB01000425.1
NZ_FREK01000425.1
NZ_FLZF01000375.1
NZ_FLZF01000173.1
NZ_FLZE01000188.1
NZ_FLZM01000278.1
NZ_FLZM01000429.1
NZ_FLZH01000422.1
NZ_FLZF01000410.1
NZ_FLZF01000311.1
NZ_FLZH01000212.1
NZ_FLZM01000193.1
NZ_FLYS01000248.1
NZ_FLZF01000291.1
NZ_FLYS01000234.1
NZ_FLZD01000241.1
NZ_FLZD01000342.1
NZ_FLZH01000107.1
NZ_FLYS01000212.1
NZ_FLZE01000173.1
NZ_PHUN01000033.1
NZ_UWCS01000684.1
NW_011949421.1
NZ_SZWG01000093.1
NZ_SZWG01000053.1
NZ_SZWG01000043.1
NZ_VAMK01000128.1
NZ_NIIE01000089.1
NZ_VAMN01000091.1
NZ_VAML01000087.1
NZ_RBVL01000096.1
NZ_VAMI01000129.1
NZ_VAMF01000119.1
NZ_VAMJ01000108.1
NZ_VAMM01000139.1
NZ_VAMO01000062.1
NZ_VAMG01000147.1
NZ_NIIG01000074.1
NZ_NIIC01000094.1
NZ_NIHY01000079.1
NZ_VAQU01000093.1
NZ_VAMQ01000109.1
NZ_VAMM01000145.1
NZ_VAML01000117.1
NZ_NIIG01000089.1
NZ_NIIE01000114.1
NZ_NIIC01000127.1
NZ_NRME01000046.1
NZ_RBVL01000254.1
NZ_RBVL01000178.1
NZ_VAMH01000067.1
NZ_MUKZ01000055.1
NZ_BDNI01000159.1
NZ_VAQS01000081.1
NZ_MULD01000050.1
NZ_PDGJ01000021.1
NZ_NBTY01000048.1
NZ_NROJ01000034.1
NZ_BIVZ01000087.1
NZ_RYZK01000026.1
NZ_NPHQ01000092.1
NZ_VARC01000060.1
NZ_VAMI01000120.1
NZ_QFLX01000101.1
NZ_MPQC01000044.1
NZ_MPRB01000059.1
NZ_LYJL01000454.1
NW_008712932.1
NW_017925577.1
NW_020651838.1
NW_016649706.1
NW_914917.1
NZ_VAMK01000064.1
NZ_VARP01000074.1
NZ_VAMN01000049.1
NZ_VARD01000047.1
NW_011279645.1
NW_019412374.1
NZ_QANL01000127.1
NW_001510018.1
NZ_AUPO01000068.1
NW_006791195.1
NW_006787783.1
NZ_PWBR01000056.1
NZ_JQCU01000126.1
NZ_PJIV01000083.1
NZ_LFHI01000219.1
NZ_QNGT01000122.1
NZ_QNGS01000146.1
NZ_QNGU01000165.1
NZ_QNGS01000101.1
NW_007294161.1
NW_007290662.1
NW_007290465.1
NW_007292192.1
NW_007289871.1
NW_007291691.1
NW_007290139.1
NW_007288891.1
NW_010289449.1
NW_007292972.1
NW_007290947.1
NW_009956718.1
NW_009650126.1
NZ_SRJI01000136.1
NW_007294257.1
NZ_JUEI01000211.1
NW_020067818.1
NW_011228294.1
NZ_AGFQ01000216.1
NZ_JXQM01000127.1
NW_013561528.1
NW_014618825.1
NW_011247801.1
NW_011302243.1
NW_016894503.1
NW_011279295.1
NW_011279530.1
NW_016859298.1
NW_002041782.1
NW_002041783.1
NW_002041784.1
NW_002041785.1
NW_002041786.1
NW_002041787.1
NW_002041788.1
NW_002041799.1
NW_002041800.1
NW_002041801.1
NW_002041802.1
NW_002041803.1
NW_002041804.1
NZ_BFDB01000229.1
NZ_CVNL01000015.1
NZ_CVNS01000013.1
NZ_FPIJ01000120.1
NZ_FPIJ01000115.1
NZ_FPIL01000029.1
NZ_CVGD01000076.1
NZ_CVGD01000081.1
NZ_CVNS01000008.1
NZ_UCNB01000153.1
NZ_BFDG01000140.1
NZ_BFCN01000182.1
NZ_FPIL01000013.1
NZ_UIMB01000172.1
NZ_BGNB01000172.1
NZ_BFCK01000684.1
NZ_RJPC01000028.1
NZ_CKYY01000055.1
NZ_CMHC01000044.1
NZ_CMIB01000058.1
NZ_CMKS01000101.1
NZ_CGZQ01000095.1
NZ_NTTD01000102.1
NZ_NVLE01000107.1
NZ_CQSC01000352.1
NZ_CGDU01000490.1
NZ_CSAF01000482.1
NZ_BACU01000424.1
NZ_AMRJ01000086.1
NZ_UVXY01000197.1
NZ_UVXY01000153.1
NZ_UTMH01000066.1
NZ_UTRS01000003.1
NW_017385064.1
NW_017384283.1
NW_002874314.1
NZ_CDGH01000151.1
NW_002835572.1
NZ_PZGR01000101.1
NZ_UTGE01000093.1
NZ_NKRE01000004.1
NW_021804219.1
NW_021806407.1
NW_006736188.1
NZ_UIKE01000293.1
NW_001850839.1
NW_001850804.1
NW_001850792.1
NW_001850351.1
NZ_SDVB01000344.1
NZ_ADBE01000116.1
NZ_ACEO02000042.1
NZ_ADBE01000114.1
NW_007289317.1
NW_007291355.1
NW_007291929.1
NW_007294259.1
NW_007288959.1
NW_019415756.1
NZ_SATR01000233.1
NZ_ATSU01000001.1
NW_011937897.1
NZ_LBMR01000042.1
NW_011934576.1
NW_017987911.1
NW_019669384.1
NZ_POAV01000132.1
NZ_POAT01000144.1
NZ_POAT01000123.1
NW_001896512.1
NW_001904143.1
NW_001891079.1
NW_001891913.1
NW_001893213.1
NW_017589939.1
NW_017604634.1
NW_016070319.1
NW_016035481.1
NW_012043646.1
NW_012066656.1
NW_011625658.1
NW_012067170.1
NW_012036146.1
NW_012076019.1
NW_012072179.1
NW_012071689.1
NW_012065701.1
NW_012065506.1
NW_012065270.1
NW_012069285.1
NW_012068698.1
NW_012032720.1
NW_012031796.1
NW_012067675.1
NW_012032456.1
NZ_LDOD01000055.1
NZ_LYHC01000092.1
NZ_LYFR01000076.1
NZ_PTOE01000077.1
NZ_QAXQ01000152.1
NZ_PTOB01000076.1
NW_011938726.1
NZ_LYFR01000086.1
NZ_PVDJ01000065.1
NZ_UIMN01000316.1
NW_019665400.1
NW_019665797.1
NW_019658477.1
NW_019670590.1
NW_019670757.1
NW_019662957.1
NW_021808448.1
NW_021808434.1
NW_021808306.1
NW_021808205.1
NW_021807854.1
NW_021807689.1
NW_021804994.1
NZ_QFLI01000116.1
NZ_RXZH01000155.1
NZ_RJLM01000174.1
NZ_RJJX01000185.1
NZ_QFLI01000200.1
NZ_QFLI01000115.1
NZ_QVMU01000151.1
NZ_RJJX01000242.1
NZ_RJVQ01000115.1
NZ_RXZH01000091.1
NZ_RDSB01000260.1
NW_006787943.1
NW_006795125.1
NW_006798251.1
NW_006794009.1
NW_006787748.1
NW_006774488.1
NW_006791463.1
NW_006769349.1
NW_002061944.1
NW_016210083.1
NW_003014528.1
NZ_VAMH01000073.1
NZ_VAMM01000075.1
NZ_VAMP01000139.1
NZ_VAMI01000133.1
NZ_VARO01000074.1
NZ_VAMJ01000076.1
NZ_VAMG01000076.1
NZ_VAMN01000088.1
NZ_VAMP01000079.1
NW_008989386.1
NZ_VALR01000087.1
NZ_VAQU01000052.1
NZ_LYHU01000050.1
NZ_VARD01000068.1
NZ_VAMF01000113.1
NZ_VAMO01000097.1
NZ_VAMM01000070.1
NZ_VAMN01000089.1
NZ_VAMO01000147.1
NZ_VAQT01000069.1
NZ_VAMK01000065.1
NW_004458496.1
NW_004458366.1
NW_004458363.1
NW_004458358.1
NW_004458352.1
NW_004458344.1
NW_004458336.1
NW_004458332.1
NW_004458328.1
NZ_LYJF01000022.1
NZ_LYIL01000312.1
NZ_VARG01000076.1
NZ_VAMO01000141.1
NZ_VAMP01000098.1
NZ_VAQZ01000089.1
NZ_VAMG01000166.1
NZ_VAMP01000066.1
NZ_VAMK01000101.1
NW_016588790.1
NW_016589410.1
NW_011949647.1
NW_011948835.1
NW_011948756.1
NZ_QPHP01000210.1
NZ_QPHP01000321.1
NZ_AMGM01000288.1
NW_005200836.1
NW_006783113.1
NW_006795638.1
NW_006794947.1
NW_006769756.1
NW_006780854.1
NW_006777247.1
NW_016227741.1
NZ_AJVN01000133.1
NZ_FLZL01000752.1
NZ_FLZL01000567.1
NZ_FLZL01000483.1
NZ_UIMH01000092.1
NZ_MTHX01000294.1
NW_010867503.1
NZ_JXQM01000251.1
NZ_MTHX01000321.1
NZ_MTHZ01000299.1
NW_010823936.1
NW_010825042.1
NZ_MTHX01000269.1
NW_010827537.1
NZ_MTHS01000296.1
NZ_CCCL010000079.1
NZ_JMBJ01000103.1
NZ_FREK01000605.1
NZ_FRYB01000605.1
NW_001850063.1
NZ_QYJT01000126.1
NZ_UVXY01000183.1
NZ_ABGO01000704.1
NZ_JQCU01000172.1
NZ_UTSL01000015.1
NZ_PYPV01000264.1
NZ_FLZL01001003.1
NZ_BFCK01000752.1
NZ_PYPV01000572.1
NZ_UILM01000178.1
NZ_UVXY01000178.1
NZ_BFCU01000245.1
NZ_FLYX01000197.1
NZ_MCOV01000049.1
NW_021809448.1
NW_020136835.1
NW_021796980.1
NW_021807134.1
NW_007289225.1
NZ_SJCO01000154.1
NW_007293306.1
NW_007293038.1
NW_007291851.1
NW_010345925.1
NW_007290535.1
NW_007293033.1
NZ_VAMP01000120.1
NZ_VAMF01000111.1
NZ_VAMJ01000156.1
NZ_VAMP01000145.1
NZ_VAML01000127.1
NZ_VAMG01000082.1
NZ_VARD01000059.1
NZ_VAMK01000105.1
NZ_VAMM01000082.1
NZ_VARN01000086.1
NZ_VARN01000081.1
NZ_VAMF01000075.1
NZ_VAMQ01000056.1
NZ_VAMR01000079.1
NZ_VAQT01000084.1
NZ_VARP01000069.1
NZ_VAMJ01000097.1
NZ_VAMP01000062.1
NZ_FLZD01000322.1
NZ_FLZM01000203.1
NZ_FLZF01000278.1
NZ_FLZF01000379.1
NW_006790554.1
NW_006786174.1
NW_006796251.1
NW_006784677.1
NW_006794164.1
NW_006799633.1
NW_006778537.1
NW_003002876.1
NW_003000845.1
NW_021771533.1
NW_021759178.1
NW_021778122.1
NW_021775022.1
NW_021770418.1
NW_013656144.1
NW_013656539.1
NW_013655874.1
NW_013655922.1
NW_013656333.1
NW_013655673.1
NW_016888390.1
NW_011147038.1
NW_011302500.1
NW_011155060.1
NW_016897333.1
NW_011276404.1
NZ_UVXY01000188.1
NZ_NGBC01000135.1
NZ_UTPF01000064.1
NZ_UVXY01000449.1
NZ_UYIH01000092.1
NZ_FWEN01000184.1
NW_001850531.1
NZ_UVXY01000306.1
NW_002996266.1
NW_002996303.1
NW_002997412.1
NW_006792109.1
NW_006785696.1
NW_006772706.1
NW_006770984.1
NW_006779852.1
NW_006798187.1
NW_006771584.1
NW_006796015.1
NW_006795746.1
NW_006774358.1
NW_006780263.1
NW_006797008.1
NW_006793653.1
NW_006770598.1
NW_006795437.1
NW_006780392.1
NW_006778218.1
NW_006793536.1
NW_006774413.1
NZ_PYPZ01000198.1
NZ_JAMT01000046.1
NZ_UTRS01000029.1
NZ_AVCR02000226.1
NW_007294183.1
NW_007292564.1
NW_007288246.1
NW_010345509.1
NZ_SJCO01000190.1
NZ_SRJI01000196.1
NW_010624845.1
NW_007288199.1
NW_007294291.1
NW_007288647.1
NW_010341312.1
NW_019798454.1
NW_019786967.1
NW_019783706.1
NW_017735123.1
NW_017735098.1
NW_017735012.1
NW_017734725.1
NW_017734204.1
NZ_BFCK01000792.1
NZ_PDFR01000272.1
NZ_CMIB01000057.1
NZ_UVXY01000516.1
NZ_NARM01000238.1
NZ_QKWA01000199.1
NZ_FWZI01000065.1
NZ_PIZR01000037.1
NZ_QNGM01000111.1
NZ_MKGI01000033.1
NZ_NARI01000200.1
NZ_BFCS01000304.1
NZ_FVQV01000042.1
NZ_UVXY01000307.1
NZ_JHDX01000050.1
NZ_RJPC01000043.1
NZ_CKCF01000052.1
NZ_MOHZ01000143.1
NZ_NRTK01000053.1
NZ_LQRB01000020.1
NZ_RMVI01000044.1
NZ_CSAF01000426.1
NZ_FXYJ02000028.1
NZ_CMHC01000060.1
NZ_JHDV01000041.1
NZ_RJPC01000019.1
NZ_CKYY01000048.1
NZ_CMHF01000052.1
NW_008837169.1
NZ_UILM01000156.1
NZ_FVQV01000038.1
NZ_UTRS01000073.1
NZ_BFCK01000662.1
NZ_UVXY01000459.1
NZ_BGNB01000162.1
NZ_MDVY01000065.1
NZ_LZRJ01000080.1
NZ_AUNH01000022.1
NZ_CKYY01000054.1
NZ_CGZQ01000049.1
NZ_CMKS01000050.1
NW_019020549.1
NZ_CQTE01000273.1
NZ_CDLI01000023.1
NZ_CDLH01000071.1
NZ_FVQV01000033.1
NZ_FVQX01000041.1
NZ_LWDC01000070.1
NZ_BFCQ01000143.1
NZ_NKLH01000319.1
NZ_BFCU01000196.1
NZ_PNRN01000236.1
NZ_JHEB01000032.1
NZ_JFBA01000115.1
NZ_PWDA01000075.1
NZ_FWYR01000078.1
NZ_FVQV01000026.1
NZ_AUPX01000026.1
NZ_JHDV01000048.1
NZ_UUNK01000034.1
NZ_RAWM01000282.1
NZ_PYQC01000470.1
NZ_QNGL01000085.1
NZ_CSAF01000475.1
NZ_CKCF01000054.1
NZ_PYPZ01000351.1
NZ_PCMU01000034.1
NZ_RJPC01000079.1
NZ_CIEA01000121.1
NZ_CMHF01000073.1
NZ_CQSC01000245.1
NZ_CMKS01000068.1
NW_017384962.1
NZ_SDSF01000114.1
NZ_BFCU01000151.1
NZ_RJPC01000098.1
NZ_CMKS01000092.1
NZ_CGZQ01000060.1
NZ_CMHF01000091.1
NZ_QNGH01000030.1
NZ_PYQC01000814.1
NZ_PCMU01000042.1
NZ_BCMN01000076.1
NZ_QLBC01000097.1
NZ_SEUB01000025.1
NZ_PEKU01000386.1
NZ_PEKU01000478.1
NZ_UWIY01000433.1
NZ_RAWG01000726.1
NZ_BFCT01000186.1
NZ_QNVR01000068.1
NZ_UTPZ01000060.1
NZ_CQTE01000238.1
NZ_LGEL01000191.1
NZ_PVDJ01000055.1
NZ_VHOB01000172.1
NZ_FSLH01000051.1
NZ_CGZQ01000086.1
NZ_LRBH01000239.1
NZ_CMKS01000062.1
NZ_FTZV01000286.1
NW_006172243.1
NW_003019849.1
NW_016251907.1
NW_016249394.1
NW_008102952.1
NW_003004699.1
NZ_MKXF01000113.1
NZ_FLZJ01000328.1
NZ_QMKN01000217.1
NZ_RYDT01000041.1
NZ_FLZJ01000483.1
NZ_QPHP01000085.1
NZ_BFCN01000185.1
NW_020141089.1
NW_020141804.1
NW_021794750.1
NW_021804873.1
NW_021795280.1
NZ_LYJN01000463.1
NW_007292010.1
NW_007290920.1
NW_007290665.1
NW_007288029.1
NW_010314461.1
NW_010579404.1
NW_009953472.1
NZ_SJCO01000178.1
NW_007289562.1
NW_009952221.1
NW_010303856.1
NW_007289211.1
NW_007293823.1
NW_007289299.1
NZ_LYJL01000351.1
NW_007357848.1
NW_009955905.1
NW_007292405.1
NW_007292138.1
NW_007289105.1
NW_007292691.1
NW_010309322.1
NW_007290340.1
NW_006784617.1
NW_006783168.1
NW_006795494.1
NZ_OLMN01000293.1
NW_006788849.1
NW_006798023.1
NW_006785919.1
NW_006782661.1
NW_019117000.1
NW_006780311.1
NW_006787282.1
NW_006797982.1
NW_006797624.1
NW_006787574.1
NW_011293160.1
NW_011233918.1
NW_021799183.1
NW_021800791.1
NZ_JFBP01000128.1
NZ_HF928778.1
NW_019153962.1
NZ_PNEE01000327.1
NZ_MTHM01000317.1
NW_015359943.1
NW_016030741.1
NW_017460461.1
NW_015352179.1
NZ_PNEE01000240.1
NW_015354359.1
NW_006783445.1
NW_006783410.1
NW_006795550.1
NW_006792703.1
NW_006770941.1
NW_006773244.1
NW_021760188.1
NW_021774678.1
NW_021762204.1
NW_021773267.1
NW_021769310.1
NW_021776340.1
NW_017852691.1
NW_017847043.1
NW_021766650.1
NW_021763834.1
NW_021774278.1
NW_021771315.1
NW_021758835.1
NW_021775621.1
NW_021775798.1
NW_021771513.1
NW_021758802.1
NW_021769047.1
NW_021771792.1
NW_021760332.1
NW_021778533.1
NW_021772214.1
NW_021760888.1
NW_021764310.1
NW_021780029.1
NW_021780007.1
NZ_KL476759.1
NZ_KL476725.1
NW_021806083.1
NW_021804544.1
NW_021802433.1
NW_021804414.1
NW_003308748.1
NW_018390036.1
NW_021837958.1
NW_007291281.1
NW_007289511.1
NW_010305747.1
NW_007287477.1
NW_009953223.1
NW_007289181.1
NW_007289537.1
NW_010307960.1
NW_007291097.1
NW_010289785.1
NW_010286751.1
NW_007292184.1
NW_010335955.1
NW_007289802.1
NW_009968621.1
NW_010351582.1
NW_017737069.1
NW_017735292.1
NW_017736655.1
NW_017737631.1
NW_011279834.1
NZ_FLZM01000391.1
NZ_RQSJ01000129.1
NZ_UBIZ01000009.1
NW_011230398.1
NW_021019679.1
NW_011135672.1
NW_016885931.1
NW_011284995.1
NW_021019541.1
NW_011284072.1
NW_011236452.1
NW_011229274.1
NW_011284064.1
NW_016874085.1
NW_011132004.1
NW_016842892.1
NW_011135823.1
NW_011236606.1
NW_011293054.1
NW_003110098.1
NZ_FLZH01000311.1
NZ_RQSJ01000169.1
NZ_UTOI01000009.1
NZ_NNKJ01000180.1
NW_014541791.1
NZ_CZJT01000165.1
NZ_UIMT01000120.1
NZ_NABJ01000087.1
NZ_UTRS01000090.1
NZ_UIMA01000189.1
NZ_UYIH01000235.1
NZ_FRYB01000467.1
NZ_FREK01000467.1
NZ_SWFK01000031.1
NZ_FREK01000592.1
NZ_FRYB01000592.1
NZ_PYPV01000542.1
NZ_FLYT01000231.1
NZ_BAMW01000019.1
NZ_JOPA01000043.1
NZ_JOMP01000029.1
NZ_PJIP01000068.1
NZ_UTLW01000008.1
NZ_PHNZ01000531.1
NZ_BFCN01000339.1
NZ_QFMA01000312.1
NZ_QFMA01000240.1
NZ_NRNV01000172.1
NZ_QFMR01000935.1
NZ_QFME01001125.1
NZ_QFMA01000285.1
NZ_QFMS01000184.1
NZ_NPMW01000223.1
NZ_NPJV01000094.1
NZ_QFXK01000066.1
NW_003014969.1
NW_002999763.1
NW_002996390.1
NW_003019632.1
NZ_UIKB01000104.1
NZ_UVXY01000233.1
NZ_PYPZ01000615.1
NZ_UVXY01000445.1
NZ_MUEH01000051.1
NZ_CABFKZ010000074.1
NW_016856521.1
NW_021018367.1
NW_016861980.1
NW_011948753.1
NW_011950802.1
NW_011140369.1
NW_011232035.1
NW_011284635.1
NW_011285134.1
NW_011284571.1
NW_011291791.1
NW_011146850.1
NW_011236484.1
NW_011284650.1
NZ_NADU01000398.1
NZ_VAOB01000053.1
NZ_VALU01000064.1
NZ_PXMP01000074.1
NZ_PXMR01000065.1
NW_018018917.1
NW_018013256.1
NW_018011787.1
NW_017996813.1
NW_018010492.1
NW_018002827.1
NW_018013915.1
NW_017998347.1
NW_006770164.1
NZ_AMSB01000158.1
NZ_AMSB01000139.1
NZ_AMSB01000112.1
NZ_QLNR01000157.1
NW_009959566.1
NW_007292180.1
NW_007290198.1
NW_007289358.1
NW_007290762.1
NW_007288765.1
NZ_LYJL01000140.1
NW_007289752.1
NW_007288682.1
NW_007289056.1
NW_007289749.1
NW_007290087.1
NW_009244344.1
NW_007289403.1
NW_007290679.1
NW_007291910.1
NW_010301909.1
NW_007291834.1
NW_007293577.1
NW_007290010.1
NW_010588429.1
NW_007291682.1
NW_007294162.1
NW_007293166.1
NW_021802959.1
NW_021793271.1
NZ_ASRI01000113.1
NZ_UILB01000274.1
NZ_OVCU01000199.1
NZ_NUXG01000051.1
NZ_UIID01000231.1
NW_006778196.1
NW_016030374.1
NZ_QFLU01000983.1
NZ_MWZC01000370.1
NZ_BFCU01000294.1
NZ_UTRS01000185.1
NZ_UTGO01000066.1
NZ_PYPZ01000523.1
NW_006798750.1
NW_006799127.1
NW_006776690.1
NW_006799417.1
NW_006795749.1
NW_017583746.1
NW_017577672.1
NW_017598458.1
NW_017594389.1
NW_017597987.1
NW_006778963.1
NW_006792774.1
NW_006771157.1
NW_006780167.1
NW_006786330.1
NW_006778240.1
NW_006776325.1
NW_006770202.1
NW_011236480.1
NW_020139420.1
NW_011302047.1
NW_011276505.1
NW_011284933.1
NW_011229298.1
NW_020189175.1
NW_011291974.1
NW_011233834.1
NW_011240341.1
NW_010349669.1
NW_009964494.1
NW_010348741.1
NW_007287549.1
NW_009650013.1
NW_009963427.1
NW_009958646.1
NW_010291479.1
NW_009951883.1
NW_010286658.1
NW_010594936.1
NW_010295129.1
NW_009956895.1
NW_009959025.1
NW_007289437.1
NW_009953434.1
NW_010299094.1
NZ_LYJO01000034.1
NW_007293010.1
NW_007291507.1
NZ_LYJN01000384.1
NW_007287139.1
NW_010349906.1
NW_007291732.1
NW_007292756.1
NW_007292242.1
NW_010315074.1
NW_007289167.1
NW_009958033.1
NZ_QPHZ01000718.1
NZ_UIXF01000180.1
NZ_BDZV01000095.1
NZ_BEDI01000035.1
NZ_FLJG01000048.1
NZ_BEAO01000072.1
NZ_BEDP01000024.1
NZ_BEAY01000029.1
NZ_BDZE01000033.1
NZ_BDYY01000023.1
NZ_BDYX01000023.1
NZ_BEAJ01000043.1
NW_021638400.1
NZ_UIZV01000109.1
NZ_BEDM01000030.1
NZ_BEBD01000035.1
NZ_BEAU01000050.1
NZ_BEBR01000032.1
NZ_BEAF01000024.1
NZ_BEAB01000029.1
NZ_BDZV01000120.1
NZ_BEBZ01000031.1
NZ_BDZQ01000031.1
NZ_BDYS01000058.1
NZ_BECC01000058.1
NZ_BECL01000020.1
NZ_BECP01000029.1
NZ_BEDJ01000038.1
NZ_BECV01000027.1
NZ_BEDA01000023.1
NZ_BEDC01000025.1
NZ_FREL01000060.1
NZ_FRYC01000060.1
NZ_BEDR01000049.1
NZ_BEDJ01000035.1
NZ_BDYS01000062.1
NZ_BEBM01000038.1
NZ_MRAA01000049.1
NZ_BECH01000036.1
NZ_BEBJ01000030.1
NZ_BEDS01000037.1
NZ_BEDQ01000036.1
NZ_BDZC01000029.1
NZ_BDYP01000027.1
NZ_BECF01000033.1
NZ_BDZH01000028.1
NZ_BECO01000022.1
NZ_BECZ01000032.1
NZ_BECQ01000024.1
NZ_BEBG01000026.1
NZ_BEBW01000048.1
NW_016659032.1
NW_016655238.1
NW_016637145.1
NW_016656124.1
NW_016630077.1
NW_016625481.1
NW_016641193.1
NW_017996624.1
NW_018001533.1
NW_018006495.1
NW_017995055.1
NW_018008807.1
NW_017999063.1
NW_017997493.1
NW_018010994.1
NZ_QNGT01000112.1
NZ_FPMM01000198.1
NZ_FPMM01000112.1
NZ_NIQU01000018.1
NZ_BFDG01000167.1
NZ_BFDB01000188.1
NZ_BFCN01000111.1
NZ_BFCW01000149.1
NZ_BGNE01000163.1
NZ_BFDB01000227.1
NZ_DS990326.1
NZ_CVGD01000092.1
NZ_LYIU01000044.1
NZ_DS990285.1
NZ_DS990318.1
NZ_BFAC01000055.1
NW_006788840.1
NW_006779241.1
NW_006798693.1
NW_006778700.1
NW_006783418.1
NW_006788841.1
NW_006784471.1
NW_006770092.1
NZ_UVXS01000044.1
NZ_JRUE01000102.1
NW_003317660.1
NW_018006491.1
NW_017846188.1
NW_017846067.1
NZ_FPLR01000161.1
NZ_FPLR01000400.1
NZ_FPME01000023.1
NZ_FPME01000026.1
NZ_FPLR01000918.1
NZ_FPME01000072.1
NZ_FPLR01000072.1
NZ_FPLR01000742.1
NZ_FPMO01000030.1
NZ_FPLR01000108.1
NZ_FPMO01000076.1
NZ_FPME01000120.1
NW_001823944.1
NW_001823956.1
NW_001823981.1
NW_001824006.1
NW_001824040.1
NW_001824099.1
NW_001824106.1
NW_001824134.1
NW_001824726.1
NZ_JTAM01000194.1
NZ_FLZB01000475.1
NZ_FLZL01001038.1
NW_015352284.1
NZ_PNEE01000217.1
NZ_JFBP01000246.1
NZ_JFBP01000197.1
NZ_CAVV010000072.1
NZ_JPZC01000169.1
NZ_PNCI01000161.1
NZ_JFBP01000184.1
NW_016028633.1
NZ_PNEE01000222.1
NZ_JFBP01000122.1
NZ_UNRR01000006.1
NZ_JSXG01000173.1
NW_015353014.1
NW_015352376.1
NW_015358119.1
NW_016030788.1
NW_016030945.1
NW_015353375.1
NW_021136186.1
NW_021136832.1
NW_021134230.1
NW_006795927.1
NW_006797726.1
NW_006781105.1
NW_006799118.1
NW_006788771.1
NW_006774542.1
NW_006769953.1
NW_003019882.1
NW_002999019.1
NZ_PYPZ01000215.1
NZ_PYPV01000424.1
NZ_UIMQ01000196.1
NZ_UVXY01000077.1
NZ_FREJ01000178.1
NZ_FRYA01000178.1
NZ_UILT01000170.1
NZ_FXYB01000030.1
NW_016650754.1
NW_007570453.1
NW_016635522.1
NW_016615766.1
NW_016681595.1
NW_016660084.1
NW_016657979.1
NW_016628387.1
NW_016645013.1
NZ_JRUE01000050.1
NZ_JRUE01000082.1
NZ_RXMI01000075.1
NZ_RXMN01000077.1
NZ_RXMI01000078.1
NZ_AEPH01000249.1
NZ_RXMF01000074.1
NZ_RXMM01000092.1
NW_017588827.1
NW_003005137.1
NW_003014796.1
NZ_LRRO01000153.1
NZ_LQZZ01000726.1
NZ_LRRO01000097.1
NZ_LQZZ01001213.1
NZ_FLYT01000261.1
NZ_FPMP01000088.1
NZ_LYJD01000026.1
NW_011279652.1
NZ_QFLT01000063.1
NZ_RQSQ01000081.1
NZ_QFLX01000391.1
NZ_JOPA01000055.1
NZ_JOPA01000059.1
NZ_NRJT01000079.1
NZ_FUVK01000216.1
NZ_LYIU01000097.1
NZ_VAJG01000097.1
NZ_FPIK01000075.1
NZ_VAJG01000131.1
NW_011279624.1
NW_011301982.1
NW_011231917.1
NW_021775554.1
NW_016242461.1
NW_016234525.1
NW_001510146.1
NW_001510142.1
NW_021016176.1
NW_016865689.1
NW_021015615.1
NW_016820072.1
NW_021017858.1
NW_016883277.1
NW_021019507.1
NW_011950624.1
NW_011949792.1
NW_011950497.1
NW_011950324.1
NW_011949102.1
NW_011949188.1
NW_011231965.1
NW_016841779.1
NW_011236510.1
NW_011284728.1
NW_011272881.1
NW_011279326.1
NW_021021501.1
NW_011240435.1
NW_011240514.1
NW_011129145.1
NW_003152252.1
NW_016848288.1
NW_011155386.1
NW_011234110.1
NW_011231825.1
NW_011132061.1
NW_011504960.1
NW_011230457.1
NW_003115514.1
NW_021019830.1
NZ_FLMA01000173.1
NZ_FLLZ01000230.1
NZ_FLLR01000199.1
NZ_FLLZ01000160.1
NZ_FLMA01000215.1
NZ_FLMA01000134.1
NZ_QNGL01000083.1
NZ_FRYB01000394.1
NZ_FREK01000394.1
NZ_JRHP01000402.1
NW_017384553.1
NZ_FPLU01000005.1
NZ_FPMA01000004.1
NZ_AGCA01000052.1
NW_019654817.1
NZ_LYLD01000071.1
NZ_QNGN01000070.1
NZ_QFMO01000355.1
NZ_VAMM01000071.1
NZ_VARD01000071.1
NZ_VALQ01000063.1
NZ_VAMN01000111.1
NZ_VAMG01000077.1
NZ_VAMJ01000079.1
NZ_VAMO01000075.1
NZ_VAMF01000084.1
NZ_VALO01000064.1
NZ_VARO01000067.1
NZ_VAMH01000097.1
NZ_VAMK01000078.1
NZ_VAMR01000066.1
NZ_VAMF01000107.1
NZ_VAQZ01000085.1
NZ_VAML01000086.1
NZ_VAMO01000094.1
NZ_VARD01000077.1
NZ_VAMH01000084.1
NZ_VARG01000079.1
NZ_VAMP01000055.1
NZ_VAMQ01000079.1
NZ_VAMN01000123.1
NZ_VAMF01000081.1
NZ_VALR01000074.1
NZ_VAMK01000125.1
NZ_VAMK01000153.1
NZ_VAMM01000066.1
NZ_VAMZ01000041.1
NZ_VAMG01000018.1
NZ_LYIT01000089.1
NW_016069547.1
NW_016069948.1
NW_016035789.1
NZ_LUKC01000026.1
NZ_RJVQ01000070.1
NZ_RJLM01000069.1
NW_018006110.1
NW_020140811.1
NW_021804839.1
NW_021793747.1
NW_021809342.1
NW_020137968.1
NZ_FLJG01000051.1
NZ_FLMA01000204.1
NZ_QYUT01000096.1
NZ_UIZV01000134.1
NW_012036921.1
NW_021845832.1
NW_011955708.1
NZ_ACFP01000072.1
NZ_LSYX01000120.1
NZ_MUJL01000124.1
NZ_NWVK01000092.1
NZ_LYUV01000036.1
NZ_LYUW01000035.1
NZ_MUJM01000070.1
NZ_LYUX01000036.1
NZ_LYUY01000024.1
NZ_NWVI01000090.1
NZ_NWVK01000069.1
NZ_VCHK01000214.1
NZ_BFCK01000856.1
NZ_CMHC01000059.1
NZ_VBRY01000025.1
NZ_FREJ01000109.1
NZ_FRYA01000109.1
NZ_CGZQ01000103.1
NZ_FVQV01000034.1
NZ_VCHF01000217.1
NZ_VHOB01000232.1
NZ_SSBJ01000377.1
NZ_PGIT01000153.1
NZ_VCIE01000035.1
NZ_QNGH01000061.1
NZ_UVXY01000313.1
NZ_POUC01001009.1
NZ_FTRP01000041.1
NZ_QNGL01000018.1
NZ_NTEA01000109.1
NZ_QLBC01000088.1
NZ_FLQI01000109.1
NZ_PDGJ01000221.1
NZ_JPWZ01000192.1
NZ_CQTE01000366.1
NZ_QKVX01000016.1
NZ_FWDR01000270.1
NZ_MOHL01000121.1
NZ_FLZB01000159.1
NZ_FLZB01000169.1
NZ_FLYT01000124.1
NZ_LVFB01000038.1
NZ_QEWJ01000041.1
NZ_QVFP01000063.1
NZ_LRDJ01000072.1
NZ_QEWK01000070.1
NZ_LVEY01000052.1
NZ_QEWJ01000040.1
NZ_UIIT01000116.1
NZ_SPPZ01000224.1
NZ_PYPV01000325.1
NW_001851719.1
NZ_FLZB01000249.1
NW_001850632.1
NW_001850633.1
NZ_MSAW01000077.1
NZ_AFIE01000153.1
NZ_SUSS01000209.1
NW_021806821.1
NW_007288527.1
NW_010349343.1
NW_010289907.1
NW_010302028.1
NW_007291830.1
NW_010321473.1
NW_007293815.1
NW_007291906.1
NW_007287153.1
NW_009961104.1
NW_007286191.1
NW_007293575.1
NW_007292786.1
NW_007292159.1
NW_007293292.1
NZ_SRJI01000147.1
NW_009247337.1
NW_007291864.1
NW_007291303.1
NW_007294256.1
NW_007294141.1
NW_009954775.1
NW_010342124.1
NW_007292229.1
NW_010335824.1
NW_010345365.1
NZ_LYJL01000275.1
NW_010347964.1
NW_010342682.1
NW_010587435.1
NW_007292975.1
NW_007288172.1
NW_007290196.1
NZ_LYJN01000087.1
NW_007294032.1
NW_007293631.1
NW_007291913.1
NW_010338584.1
NW_007289442.1
NW_007292737.1
NW_007290040.1
NW_007293847.1
NW_007288802.1
NW_013543724.1
NW_013543909.1
NW_013544127.1
NW_013545943.1
NW_013545838.1
NW_006735258.1
NC_023654.1
NW_021797637.1
NZ_FLYT01000205.1
NZ_FLZM01000853.1
NZ_FLZB01000189.1
NZ_FLYT01000310.1
NZ_BFCX01000149.1
NZ_PYPV01000565.1
NZ_PYPZ01000671.1
NZ_SDSF01000103.1
NZ_MUKZ01000074.1
NZ_CDFS01000144.1
NZ_AJXJ01000624.1
NZ_AJXJ01000573.1
NZ_AJXJ01000400.1
NZ_AJXJ01000380.1
NW_003790514.1
NW_003794508.1
NW_003791968.1
NW_003789902.1
NW_003789916.1
NW_003792681.1
NW_003793291.1
NW_003794031.1
NW_003793205.1
NW_003794938.1
NW_003793206.1
NW_003794326.1
NW_003794770.1
NW_019799892.1
NW_019415014.1
NW_011551080.1
NZ_VCBY01000341.1
NZ_SJXJ01000121.1
NZ_VCCI01000015.1
NZ_PNCK01000259.1
NZ_LJSL01000053.1
NZ_LMAH01000015.1
NZ_MTHM01000315.1
NZ_PDFU01000004.1
NZ_MTHN01000325.1
NZ_LTAC01000087.1
NZ_MTHL01000292.1
NZ_MTHK01000304.1
NZ_SEIO01000082.1
NZ_VHIP01000034.1
NZ_QXNC01000059.1
NZ_VCBC01000028.1
NZ_PNEE01000143.1
NZ_QZMN01000029.1
NZ_UCNH01000108.1
NZ_QXGS01000064.1
NW_014003034.1
NW_017399568.1
NZ_JUDR01000027.1
NZ_VCCF01000020.1
NZ_VCBY01000204.1
NW_013546333.1
NZ_POFX01000356.1
NZ_PJJC01000074.1
NZ_LYFA01000147.1
NZ_NKJM01000662.1
NZ_NKJM01000498.1
NZ_NKJM01000327.1
NZ_NKJM01000706.1
NZ_NKJM01000303.1
NZ_LYFA01000153.1
NZ_NKJM01000671.1
NZ_LYFA01000092.1
NZ_NKJM01000430.1
NZ_SBLD01000110.1
NZ_FPIK01000208.1
NW_011274368.1
NW_011236641.1
NW_011285059.1
NW_011231948.1
NW_011285385.1
NZ_JAMV01000057.1
NW_016891367.1
NZ_NCXA01000220.1
NZ_NCXA01000169.1
NZ_NCWV01000187.1
NW_015352244.1
NC_015657.1
NZ_NCXA01000175.1
NZ_NCXA01000178.1
NZ_NCXA01000201.1
NZ_NCXA01000196.1
NZ_PDOH01000025.1
NZ_PDOH01000042.1
NW_010286561.1
NW_010288290.1
NW_007342737.1
NW_010345381.1
NW_017812154.1
NW_008795463.1
NW_017993973.1
NW_008795756.1
NW_008794922.1
NW_018000612.1
NW_008795192.1
NZ_POQS01000066.1
NZ_CACK01000531.1
NZ_CACK01000698.1
NZ_CACK01000637.1
NZ_CACK01000337.1
NZ_CACK01000266.1
NZ_NWVJ01000098.1
NW_011949482.1
NW_011948642.1
NW_011948954.1
NW_011948889.1
NW_011949067.1
NW_011950614.1
NW_011948611.1
NW_002627714.1
NW_002578426.1
NW_002843765.1
NW_002786772.1
NW_016892758.1
NW_016852959.1
NW_002536219.1
NW_016849577.1
NW_017848007.1
NW_019411354.1
NZ_PQWP01000141.1
NZ_MTHU01000355.1
NZ_PQWP01000135.1
NZ_QFLR01000967.1
NZ_QFLT01000100.1
NZ_PJIX01000067.1
NZ_FLZD01000340.1
NZ_MVHE01000372.1
NZ_QNGM01000123.1
NZ_UWCR01000058.1
NZ_OVBU01000157.1
NW_017383967.1
NZ_FLZM01000249.1
NZ_FLZH01000409.1
NZ_FLZM01000221.1
NZ_FLZM01000960.1
NZ_QNGY01000069.1
NW_017994220.1
NW_017991763.1
NW_017994464.1
NW_018008990.1
NW_017990438.1
NW_017995457.1
NW_018000618.1
NW_018001523.1
NW_017999213.1
NZ_SUSS01000145.1
NZ_PQBS01000001.1
NZ_NKJM01000212.1
NZ_NKJM01000630.1
NZ_NKJM01000160.1
NZ_NKJM01000178.1
NZ_NKJM01000504.1
NZ_UIEY01000086.1
NW_011146842.1
NZ_BCPK01000067.1
NZ_UTIC01000022.1
NW_006785012.1
NW_006787638.1
NW_006772446.1
NW_006789938.1
NW_006783735.1
NW_006776051.1
NW_006772339.1
NZ_PYPZ01000275.1
NZ_MDVY01000121.1
NZ_FLZL01000268.1
NZ_FLZL01000943.1
NZ_FLZL01000949.1
NZ_FLZB01000391.1
NZ_UVXY01000388.1
NZ_FTRE01000028.1
NZ_PJLP01000740.1
NW_016210968.1
NW_016197930.1
NZ_BFCN01000470.1
NZ_CVNL01000018.1
NZ_BFCN01000471.1
NZ_VAJG01000115.1
NZ_BFCN01000226.1
NZ_UCMM01000245.1
NW_003013405.1
NW_003009387.1
NW_002996689.1
NW_003006444.1
NW_016070144.1
NW_016035675.1
NW_006795544.1
NW_021017194.1
NZ_QPHP01000075.1
NZ_BEAO01000058.1
NZ_BEDJ01000056.1
NZ_BDZV01000055.1
NZ_RJVQ01000056.1
NZ_RJLM01000280.1
NZ_RJVQ01000171.1
NZ_RJLM01000261.1
NZ_QFLI01000073.1
NZ_QFLI01000039.1
NZ_RJLM01000070.1
NZ_RDSB01000151.1
NZ_RJJX01000192.1
NZ_RJLM01000208.1
NZ_RJLM01000219.1
NZ_QFLI01000043.1
NW_013656286.1
NW_013656292.1
NW_013656295.1
NW_013656301.1
NW_013656303.1
NW_013656306.1
NW_011279840.1
NW_011292732.1
NW_011302123.1
NW_003132317.1
NZ_AAJT02000227.1
NZ_AAJT02000238.1
NZ_AAJT02000192.1
NZ_AAJT02000229.1
NZ_AAJT02000254.1
NW_021788953.1
NW_021800376.1
NW_006775279.1
NW_006783887.1
NZ_QNGR01000102.1
NZ_QNGN01000087.1
NZ_QNGU01000161.1
NZ_QNGO01000094.1
NZ_QNGP01000219.1
NZ_QNGS01000088.1
NZ_QNGT01000141.1
NZ_QNGS01000074.1
NZ_QNGG01000110.1
NZ_QNGS01000084.1
NZ_QNGR01000135.1
NZ_QNGP01000622.1
NW_021761076.1
NW_001842899.1
NW_007292859.1
NW_007289042.1
NW_007292233.1
NW_010316351.1
NW_007291583.1
NW_007292481.1
NW_010347577.1
NW_009245966.1
NW_009965614.1
NW_010341882.1
NW_007291284.1
NW_007294268.1
NW_010344558.1
NW_003316413.1
NW_013382434.1
NW_020068617.1
NW_020066318.1
NW_020065958.1
NW_020069114.1
NW_013408265.1
NW_017570548.1
NZ_PYPV01000379.1
NZ_PYPZ01000194.1
NZ_UVXY01000144.1
NZ_QLBC01000098.1
NZ_BFCU01000326.1
NZ_RQTT01000291.1
NZ_QWJM01000088.1
NZ_FLZL01000410.1
NZ_FLZL01000573.1
NZ_FTRE01000044.1
NZ_PPEC01000023.1
NZ_FLZL01000294.1
NZ_JQCU01000623.1
NZ_CCCL010000003.1
NZ_NHPK02000430.1
NZ_NHPK02000482.1
NZ_NHPK02000447.1
NZ_NHPK02000485.1
NW_016637319.1
NZ_MCFT01000212.1
NZ_MCFT01000197.1
NZ_MCFR01000291.1
NZ_MCFT01000152.1
NW_010349436.1
NZ_MCFT01000140.1
NW_006776856.1
NW_016863639.1
NW_020168680.1
NW_016874966.1
NW_011285038.1
NW_011293007.1
NW_011123310.1
NW_011120873.1
NW_002995848.1
NW_002997502.1
NW_002995855.1
NW_002995868.1
NW_015971566.1
NZ_NRNV01000144.1
NZ_NRNV01000121.1
NZ_NRKN01000086.1
NZ_NROA01000235.1
NZ_SPQX01000015.1
NZ_LYJO01000423.1
NZ_PTOA01000257.1
NZ_QVMR01001371.1
NZ_RJWE01000288.1
NZ_RJJX01000158.1
NZ_MBRT01000550.1
NZ_MBRO01000335.1
NZ_MBRZ01000179.1
NZ_MBRU01000434.1
NZ_NRNE01000044.1
NZ_MBRZ01000178.1
NZ_NRNV01000035.1
NZ_RJVQ01000031.1
NZ_AJVN01000107.1
NZ_MARC01000071.1
NZ_LZPT01000015.1
NZ_AJFF01001139.1
NZ_QAXQ01000084.1
NZ_LMJL01000003.1
NZ_QCYG01000019.1
NZ_LMEQ01000029.1
NZ_PTOE01000057.1
NZ_NKKL01000143.1
NZ_SIST01000113.1
NZ_LYFH01000064.1
NZ_SDKD01000096.1
NZ_AJLV01000001.1
NZ_RPFJ01000088.1
NZ_JZEN01000060.1
NZ_LYHX01000004.1
NZ_LFJJ01000280.1
NW_017664268.1
NW_021772946.1
NW_021774133.1
NW_021773634.1
NW_021772258.1
NW_021767971.1
NW_021775189.1
NZ_FPLR01000462.1
NZ_FPLR01000775.1
NZ_LUKU01000243.1
NZ_FPIE01000018.1
NZ_FPMQ01000030.1
NZ_FQLQ01000005.1
NZ_FPIF01000028.1
NZ_VHOB01000171.1
NZ_FPIM01000008.1
NZ_FPME01000055.1
NZ_KE360731.1
NZ_KE360097.1
NZ_FPLR01000158.1
NZ_FPMO01000047.1
NZ_FPMQ01000007.1
NZ_KE360356.1
NZ_FPMO01000065.1
NZ_KE360761.1
NZ_KE360185.1
NZ_KE360095.1
NZ_FPMQ01000039.1
NZ_FPLR01000023.1
NZ_FPME01000088.1
NZ_KE360605.1
NZ_KE360348.1
NZ_KE360145.1
NZ_KE360692.1
NZ_FPLR01000135.1
NZ_KE360292.1
NZ_FPLR01000447.1
NZ_FPLR01000101.1
NZ_KE360363.1
NZ_FPLR01000729.1
NZ_KE360593.1
NZ_FQLP01000004.1
NZ_FPMQ01000012.1
NZ_FPLR01000303.1
NZ_FPMQ01000013.1
NZ_FPIF01000015.1
NZ_KE360228.1
NZ_FPIE01000014.1
NZ_FPLR01000593.1
NZ_FPMO01000149.1
NZ_FPIF01000026.1
NZ_FPMO01000084.1
NZ_FQLP01000023.1
NZ_FPME01000029.1
NZ_FPLR01000643.1
NZ_FPMO01000041.1
NZ_FPIE01000037.1
NZ_FPMQ01000034.1
NZ_FPME01000092.1
NZ_FPLR01000530.1
NZ_KE360069.1
NZ_FPME01000031.1
NZ_FPLR01000591.1
NW_018018117.1
NW_020095491.1
NW_020076272.1
NW_011292787.1
NW_011292281.1
NW_011233906.1
NW_011279432.1
NW_011274397.1
NW_006790281.1
NW_006778387.1
NW_006794106.1
NW_006779901.1
NW_006774378.1
NW_006777096.1
NW_006789452.1
NW_006774505.1
NW_020139494.1
NW_021135881.1
NW_021133797.1
NW_021135023.1
NW_021134718.1
NW_021136357.1
NW_021134612.1
NW_021131852.1
NW_020185530.1
NW_020185474.1
NW_015964291.1
NW_015964005.1
NW_016069979.1
NW_016076925.1
NW_016070643.1
NW_015503187.1
NW_016069693.1
NW_016074431.1
NW_016070215.1
NW_016074968.1
NW_006792335.1
NW_006788158.1
NW_006797911.1
NW_006798800.1
NW_021806703.1
NW_019432997.1
NW_019452888.1
NW_019432238.1
NW_019443806.1
NW_019437221.1
NW_019471137.1
NW_019462595.1
NW_019482185.1
NW_019471127.1
NW_019489881.1
NW_019465756.1
NW_019443905.1
NW_019464571.1
NW_019470691.1
NZ_KE360047.1
NW_011236725.1
NZ_CVNP01000046.1
NZ_FQLL01000019.1
NZ_FQLG01000021.1
NZ_FQLM01000019.1
NZ_FPIH01000136.1
NZ_FPIH01000314.1
NZ_FPIL01000259.1
NZ_FPIL01000229.1
NZ_CVNK01000010.1
NZ_CVNP01000033.1
NZ_FQLK01000009.1
NZ_FPIK01000200.1
NW_021759911.1
NW_021758536.1
NZ_QZCH01000162.1
NZ_FLZE01000154.1
NZ_FLZH01000150.1
NZ_FLZF01000281.1
NW_017999260.1
NW_018008522.1
NW_017993028.1
NW_017993987.1
NW_018006098.1
NW_011279693.1
NW_011276494.1
NW_011274393.1
NW_011302549.1
NW_011284456.1
NW_011284574.1
NW_011232012.1
NW_011292359.1
NW_011284430.1
NW_011229267.1
NW_003018279.1
NW_003007227.1
NW_003016157.1
NW_011229218.1
NW_011279572.1
NW_011285334.1
NW_011302022.1
NW_011135810.1
NW_011231867.1
NW_011285417.1
NW_011233956.1
NZ_LAOH01000011.1
NZ_FLLR01000244.1
NZ_FLLZ01000170.1
NZ_FLLR01000135.1
NZ_FLMA01000116.1
NZ_FLLZ01000206.1
NZ_FLME02000157.1
NZ_CDGH01000161.1
NZ_CDGH01000079.1
NZ_FLMD02000251.1
NW_019412434.1
NW_019412317.1
NZ_FWEH01000247.1
NZ_RAWM01000448.1
NZ_FUVW01001018.1
NZ_FLPY01000070.1
NZ_FXXW01000073.1
NZ_PYPZ01000394.1
NZ_UIIV01000154.1
NZ_FLZF01000396.1
NZ_FLZM01000174.1
NZ_FLZH01000437.1
NZ_FLZF01000150.1
NZ_FLZM01000266.1
NZ_FLZH01000378.1
NZ_FLYS01000142.1
NZ_FLZM01000741.1
NZ_FLZD01000300.1
NZ_FLZE01000258.1
NZ_FLZH01000216.1
NZ_FLZM01000280.1
NZ_FLZM01000387.1
NZ_FLZF01000336.1
NZ_FLZE01000191.1
NZ_FLZH01000171.1
NZ_UYIH01000254.1
NZ_JUGC01000114.1
NZ_UVXY01000593.1
NZ_MVMM01000210.1
NZ_FLZL01000780.1
NZ_FLZM01000282.1
NW_016618494.1
NW_016618144.1
NW_016634328.1
NW_016618028.1
NW_016618027.1
NW_016618024.1
NW_016611081.1
NW_016609907.1
NW_015965021.1
NZ_NHPK02000343.1
NZ_MTHT01000331.1
NZ_AJXJ01000418.1
NZ_AJXJ01000173.1
NZ_AJXG01000132.1
NW_006778554.1
NW_006772711.1
NW_006772465.1
NW_006785747.1
NW_006786507.1
NW_006786915.1
NW_006777065.1
NW_006775820.1
NW_006794861.1
NW_006775312.1
NW_006770947.1
NW_006797201.1
NW_006775504.1
NW_006775647.1
NW_006784228.1
NZ_AJVN01000086.1
NZ_QXIO01000040.1
NZ_UVXY01000213.1
NZ_JYEC01000045.1
NZ_SDVB01000023.1
NZ_JXTR01000063.1
NZ_LFJV01000263.1
NZ_JYDY01000070.1
NW_006782125.1
NW_017998493.1
NW_017846202.1
NW_017848195.1
NW_017852654.1
NW_001825176.1
NW_011302572.1
NW_016656358.1
NW_012160940.1
NW_012161629.1
NW_020442943.1
NW_012161359.1
NW_012161376.1
NW_016639439.1
NW_016660951.1
NW_007557823.1
NW_016682673.1
NW_016643984.1
NW_007570034.1
NW_012161736.1
NW_012160965.1
NW_012160975.1
NW_012161247.1
NW_015965253.1
NW_017847227.1
NW_017993906.1
NW_018007146.1
NW_017998953.1
NW_018010973.1
NZ_FLZE01000182.1
NZ_FLZH01000403.1
NW_006783159.1
NW_006799051.1
NW_006797418.1
NW_006794477.1
NW_006773423.1
NW_006787623.1
NW_006788449.1
NW_019672534.1
NW_019672515.1
NW_019672483.1
NZ_AMCK01000052.1
NZ_AMGM01000311.1
NW_006207159.1
NZ_LYJL01000604.1
NZ_FLYT01000375.1
NZ_FLZB01000145.1
NZ_CDFS01000232.1
NZ_FLZM01000943.1
NZ_UYIH01000244.1
NZ_QNGX01000057.1
NW_009952989.1
NW_009957556.1
NW_007287068.1
NW_010342303.1
NW_009955292.1
NW_010297360.1
NZ_SJCO01000302.1
NW_007293473.1
NW_007289733.1
NW_010345322.1
NW_007291590.1
NW_009649257.1
NW_007293331.1
NW_007289686.1
NZ_JUEI01000203.1
NZ_QNGO01000093.1
NZ_SLTR01000204.1
NZ_QNGP01000261.1
NZ_QNGR01000050.1
NZ_QNGQ01000051.1
NZ_QNGI01000088.1
NW_021793510.1
NW_021804210.1
NW_021810825.1
NW_020141228.1
NW_017990890.1
NW_020136769.1
NW_001850899.1
NW_001851414.1
NZ_QFLP01000317.1
NZ_FLZB01000277.1
NZ_FLYT01000334.1
NZ_FLZB01000397.1
NZ_FLYT01000267.1
NZ_FLYT01000274.1
NZ_FLYT01000423.1
NZ_FLZG01000266.1
NZ_FLYT01000317.1
NZ_FLZB01000466.1
NZ_FLZB01000413.1
NZ_QNGQ01000143.1
NZ_QNGP01000286.1
NZ_QNGQ01000085.1
NZ_QNGU01000135.1
NZ_QNGR01000065.1
NZ_QNGR01000160.1
NZ_BIJQ01000077.1
NW_007289464.1
NZ_LYJN01000028.1
NW_007290713.1
NW_007288385.1
NW_010345466.1
NZ_MZNT01000044.1
NW_007288040.1
NW_007293999.1
NW_007292947.1
NW_010322300.1
NZ_LYJO01000012.1
NW_007288113.1
NW_007307071.1
NW_007289462.1
NW_007292821.1
NW_010326461.1
NZ_CDSE01000078.1
NZ_NQUV01000024.1
NZ_SEMD01000041.1
NZ_LYHM01000064.1
NZ_UVXY01000237.1
NZ_BFCK01000778.1
NZ_NCVR01000304.1
NZ_UYIH01000149.1
NZ_CMKS01000111.1
NZ_VHOB01000193.1
NZ_NAJR01000058.1
NW_017383987.1
NZ_UVXY01000208.1
NZ_CMKS01000083.1
NZ_PYPZ01000460.1
NZ_KE355642.1
NW_006772269.1
NW_006779502.1
NW_006793720.1
NW_006775085.1
NW_006795476.1
NW_006795662.1
NW_006792370.1
NW_021796540.1
NW_021808557.1
NW_015456703.1
NW_015456642.1
NW_015456600.1
NW_021776883.1
NW_021766096.1
NW_018004505.1
NW_018014804.1
NW_017994685.1
NW_017997587.1
NW_017996867.1
NW_017997307.1
NW_018004781.1
NW_018014628.1
NW_017991507.1
NW_011236561.1
NW_011279275.1
NW_011155419.1
NW_011229288.1
NW_016842645.1
NW_011234119.1
NW_011232116.1
NW_011140523.1
NW_011292487.1
NW_011140479.1
NW_016897659.1
NW_011279519.1
NW_011122031.1
NW_017592968.1
NW_017581419.1
NW_017592557.1
NW_017596682.1
NW_017587094.1
NW_017573766.1
NW_017845594.1
NW_017847302.1
NW_017847311.1
NW_006797042.1
NW_006782278.1
NW_006799134.1
NW_006783935.1
NW_006796108.1
NW_003316352.1
NW_003317712.1
NW_003316392.1
NW_003316516.1
NW_003316924.1
NW_003316269.1
NW_003316111.1
NW_003316709.1
NW_003316553.1
NW_003316421.1
NW_003317398.1
NW_003316893.1
NW_003316935.1
NW_003316930.1
NW_003316035.1
NW_003316032.1
NW_003316060.1
NW_003316961.1
NW_003316575.1
NW_003316449.1
NW_003316523.1
NW_006769424.1
NW_006778392.1
NW_006773206.1
NW_006794480.1
NW_006781063.1
NW_017845569.1
NW_006787471.1
NW_020939778.1
NW_007360214.1
NW_013548579.1
NZ_OCZC01000005.1
NW_004754911.1
NW_005434595.1
NW_021765917.1
NW_021764544.1
NW_006790274.1
NW_006790600.1
NW_006783574.1
NW_021778887.1
NW_021767093.1
NW_016857171.1
NW_011140387.1
NW_016852143.1
NW_016852076.1
NW_016851890.1
NW_016851762.1
NZ_KE359854.1
NZ_KE359731.1
NZ_KE355458.1
NZ_KE356097.1
NZ_KE355579.1
NZ_QNHC01000060.1
NW_018009362.1
NW_017991726.1
NW_017990912.1
NW_018010804.1
NW_018016847.1
NW_018004026.1
NW_018000677.1
NW_018007114.1
NW_018007630.1
NW_018007546.1
NW_018000962.1
NW_018019698.1
NW_018002426.1
NW_017997454.1
NW_018009817.1
NW_017998162.1
NW_017996574.1
NW_019683296.1
NW_019677918.1
NW_019680320.1
NW_019118553.1
NW_011953521.1
NW_011502008.1
NZ_KE353632.1
NZ_KE356105.1
NZ_KE359655.1
NZ_KE359680.1
NZ_KE359824.1
NZ_KE355904.1
NZ_KE355948.1
NZ_LVET01000047.1
NW_006779690.1
NW_010923307.1
NW_006769968.1
NW_011233903.1
NW_021764426.1
NW_011279357.1
NW_011292431.1
NW_011284935.1
NW_016030398.1
NW_002692850.1
NW_021803856.1
NZ_QNGR01000142.1
NZ_QNGU01000101.1
NZ_QNGQ01000198.1
NW_021131527.1
NW_021131741.1
NW_021134673.1
NW_021132406.1
NW_013546733.1
NW_013546735.1
NW_002996839.1
NW_011948608.1
NW_011146975.1
NW_018004173.1
NW_018012638.1
NZ_AWTM01000038.1
NZ_NBYG01000068.1
NZ_NRKR01000474.1
NZ_LMYP01000045.1
NZ_LOAS01000088.1
NZ_VAMR01000069.1
NZ_VARK01000078.1
NZ_VAQR01000057.1
NZ_VARN01000071.1
NZ_VAQZ01000064.1
NZ_VARC01000062.1
NZ_VAML01000157.1
NZ_VAMM01000138.1
NZ_VAQZ01000061.1
NW_016588329.1
NW_016588181.1
NW_016588844.1
NZ_AMGM01000191.1
NZ_AMCK01000114.1
NW_001889346.1
NZ_LYJJ01000081.1
NW_021802801.1
NW_020136894.1
NW_001850310.1
NZ_UIMZ01000429.1
NZ_UIHE01000101.1
NZ_UVXY01000047.1
NW_006782395.1
NW_006782229.1
NW_006788970.1
NW_006771705.1
NW_006777863.1
NW_006783889.1
NZ_MKIF01000049.1
NZ_VCEH01000112.1
NZ_MLZJ01000124.1
NZ_NWVJ01000045.1
NZ_MNCG01000125.1
NZ_NWVK01000042.1
NW_011949086.1
NW_011949442.1
NW_011949665.1
NW_011948846.1
NW_011949523.1
NW_011950353.1
NW_016085426.1
NW_016066837.1
NZ_UIIS01000181.1
NZ_MDVY01000076.1
NZ_JRHP01000364.1
NZ_FLQG01000070.1
NZ_UILH01000152.1
NZ_RJPC01000074.1
NZ_FLZL01000883.1
NZ_ABGO01000817.1
NZ_ABGO01000752.1
NZ_SEMD01000047.1
NZ_FWEH01000274.1
NZ_ABGO01000603.1
NZ_BFCU01000292.1
NZ_NJBC01000064.1
NW_016070429.1
NW_016070521.1
NW_016069874.1
NW_016074579.1
NW_016074925.1
NW_016069736.1
NZ_NWVJ01000044.1
NZ_NWVK01000039.1
NZ_LSYX01000090.1
NZ_CAOU02000040.1
NZ_NWVJ01000043.1
NZ_VCEH01000054.1
NZ_NWVK01000052.1
NZ_NSDS01000039.1
NZ_SGPI01000087.1
NZ_STGB01000016.1
NZ_SGPH01000099.1
NZ_BFDG01000183.1
NZ_LYHN01000078.1
NZ_LYFC01000069.1
NZ_PREU01000048.1
NZ_QLBR01000100.1
NZ_SEIO01000100.1
NZ_SUSS01000069.1
NZ_PHNZ01000510.1
NZ_JQCU01000356.1
NZ_LYFS01000027.1
NZ_LYGY01000004.1
NZ_LYHB01000078.1
NZ_UYIH01000203.1
NW_021808803.1
NW_020140913.1
NW_021790552.1
NW_021798698.1
NW_020138060.1
NW_021810296.1
NW_021803282.1
NW_003003545.1
NW_003004018.1
NW_003003240.1
NW_021011090.1
NW_003006533.1
NW_017384525.1
NZ_PYPV01000324.1
NZ_ANHW01000065.1
NW_018004423.1
NW_018015183.1
NW_006784145.1
NW_006785179.1
NZ_SDVB01000338.1
NZ_JXTR01000077.1
NZ_JYDY01000065.1
NZ_LFWE01000019.1
NZ_JYEB01000039.1
NZ_JXTS01000058.1
NZ_PIXF01000069.1
NZ_FLQE01000057.1
NZ_NXIM01000157.1
NZ_ANGN01000050.1
NZ_BFCN01000346.1
NZ_NDYM01000061.1
NZ_MPQO01000102.1
NZ_BFAC01000095.1
NW_013656556.1
NW_013655923.1
NW_013655397.1
NW_013655550.1
NW_013656404.1
NW_011953186.1
NW_011949410.1
NW_011953237.1
NW_021846461.1
NW_019414802.1
NW_017585526.1
NW_019415356.1
NW_019415187.1
NW_015456754.1
NW_019114309.1
NW_015455387.1
NW_016857293.1
NW_011503715.1
NW_016825152.1
NW_020141305.1
NW_017812871.1
NW_017810229.1
NW_017822115.1
NW_017817882.1
NW_017824230.1
NW_017809606.1
NW_017808632.1
NW_017820770.1
NW_017817938.1
NW_017825297.1
NW_017822896.1
NW_017815650.1
NW_003002603.1
NW_002999513.1
NW_003015568.1
NW_003013516.1
NW_003005489.1
NW_003005436.1
NZ_POTZ01001169.1
NW_015352003.1
NZ_BFDB01000225.1
NZ_FPIL01000048.1
NZ_BFCL01000138.1
NZ_BFDG01000141.1
NZ_CJFD01000060.1
NZ_CVNL01000011.1
NZ_FPIL01000007.1
NZ_UCML01000105.1
NZ_CVNT01000011.1
NZ_UCNE01000048.1
NW_017570318.1
NW_020311584.1
NW_020311637.1
NW_020311829.1
NW_020311793.1
NW_016145395.1
NW_016131967.1
NZ_PJIR01000111.1
NW_011938132.1
NW_011938720.1
NZ_QAXQ01000191.1
NZ_QAXQ01000170.1
NW_017245720.1
NZ_LYJL01000262.1
NW_011247610.1
NW_016875132.1
NZ_CDFS01000133.1
NZ_FLYS01000223.1
NZ_FLYS01000174.1
NZ_FLZH01000118.1
NZ_FLZM01000271.1
NZ_FLZM01000551.1
NZ_FLZH01000435.1
NZ_FLZE01000206.1
NZ_FLZF01000244.1
NZ_FLZF01000256.1
NZ_FLZM01000644.1
NZ_FLZH01000175.1
NZ_FLZF01000237.1
NZ_FLZM01000855.1
NZ_FLZD01000215.1
NZ_FLYS01000241.1
NZ_FLYS01000240.1
NZ_FLZF01000199.1
NZ_NKKL01000162.1
NZ_QVFN01000708.1
NZ_QYYA01000137.1
NZ_QOAY01000249.1
NZ_NSBF01000020.1
NZ_BDDW01000041.1
NZ_SWBM01000017.1
NZ_NBYJ01000099.1
NW_019377499.1
NW_019414048.1
NW_008266498.1
NW_008262781.1
NW_014571257.1
NZ_SDVB01000221.1
NW_003308733.1
NW_003308742.1
NW_003308744.1
NW_003308679.1
NW_003308745.1
NW_003308753.1
NW_003308756.1
NW_003308761.1
NW_003308768.1
NW_003308771.1
NW_003308778.1
NW_009903814.1
NZ_PXMQ01000088.1
NZ_LYHE01000094.1
NZ_LYJO01000143.1
NZ_PXND01000061.1
NZ_LYGU01000062.1
NZ_NQTU01000027.1
NZ_QFLI01000034.1
NZ_VHIP01000051.1
NZ_JTJZ01000027.1
NZ_LYJL01000506.1
NZ_SRPI01000017.1
NZ_QGNV01000287.1
NZ_PXMM01000070.1
NZ_SJDX01000032.1
NZ_PXNE01000052.1
NZ_PXNF01000045.1
NZ_SEMD01000040.1
NZ_SAUF01000008.1
NZ_NSBO01000118.1
NZ_SSSN01000025.1
NZ_QNGQ01000048.1
NZ_MRYJ01000058.1
NZ_PXMS01000063.1
NZ_PXMA01000067.1
NZ_SEMB01000083.1
NZ_SRPH01000054.1
NZ_QVMU01000071.1
NZ_JUGC01000051.1
NZ_LYFU01000106.1
NZ_NRTL01000172.1
NZ_PDOH01000043.1
NW_011229309.1
NW_011230552.1
NW_011230385.1
NW_011284361.1
NW_011132113.1
NW_011302376.1
NW_011129125.1
NZ_VAMJ01000114.1
NZ_VARF01000074.1
NZ_VAMK01000113.1
NZ_VAML01000066.1
NZ_VAMG01000103.1
NZ_VAMF01000103.1
NZ_VAMK01000097.1
NZ_VALP01000070.1
NZ_VARF01000078.1
NZ_LYIL01000277.1
NZ_VAMN01000116.1
NZ_QZCH01000148.1
NZ_NADV01000171.1
NZ_QFXK01000065.1
NZ_QFXK01000016.1
NW_021811843.1
NZ_PWCF01000063.1
NZ_PWCF01000109.1
NZ_PITP01000288.1
NW_011948632.1
NW_011948591.1
NW_014638821.1
NW_013995073.1
NW_011952872.1
NW_011949437.1
NW_011140222.1
NZ_KE355751.1
NZ_FLZF01000301.1
NZ_FTRJ01000088.1
NW_016857361.1
NW_021137905.1
NW_021133431.1
NW_021135098.1
NW_021135080.1
NW_021131263.1
NW_021134328.1
NW_021134702.1
NZ_AJXH01000342.1
NZ_AJXF01000759.1
NZ_AJXG01000238.1
NZ_AJXH01000138.1
NZ_AJXG01000152.1
NZ_AJXJ01000722.1
NW_020138514.1
NW_020138505.1
NW_020138504.1
NW_020138501.1
NW_021797402.1
NW_020138500.1
NW_020136717.1
NZ_JTJA01000080.1
NZ_RQSJ01000117.1
NZ_UTZX01000020.1
NZ_PYPZ01000621.1
NZ_BACV01000592.1
NZ_UVTU01000049.1
NZ_FLZF01000191.1
NW_018007023.1
NW_020072644.1
NW_020094729.1
NW_020094022.1
NW_011948622.1
NW_020067167.1
NW_011948503.1
NW_020094925.1
NW_017589864.1
NZ_UKAA01000038.1
NZ_FLZL01000433.1
NW_006776161.1
NW_006784124.1
NW_006770410.1
NW_006771018.1
NW_017847280.1
NW_006770725.1
NW_006790494.1
NW_006785223.1
NW_011464558.1
NW_008578480.1
NW_006787545.1
NW_006778797.1
NW_006798895.1
NW_006787643.1
NW_006789874.1
NW_006799740.1
NW_006795460.1
NW_006796954.1
NW_006774236.1
NW_006779173.1
NW_006778116.1
NW_006796703.1
NW_006784055.1
NW_006787620.1
NW_006789359.1
NW_016859509.1
NW_016859349.1
NW_016859244.1
NW_016859230.1
NW_016859228.1
NW_016850127.1
NW_021639333.1
NZ_FSMH01000026.1
NW_011292604.1
NZ_JRUE01000165.1
NZ_PODL01000112.1
NZ_RCGN01000109.1
NW_001084733.1
AC_000086.1
NW_020137153.1
NW_021766273.1
NW_021772170.1
NW_021766295.1
NW_021773323.1
NZ_VANB01000056.1
NZ_VARL01000076.1
NZ_VALP01000066.1
NZ_VAMP01000099.1
NZ_VAMG01000167.1
NZ_VAMO01000139.1
NZ_VAMQ01000114.1
NZ_VAMM01000104.1
NZ_VAMH01000085.1
NZ_VAML01000069.1
NZ_VAMN01000067.1
NZ_VARB01000065.1
NZ_VARC01000078.1
NZ_VALR01000055.1
NZ_VAQX01000083.1
NZ_VARD01000073.1
NZ_VAMQ01000102.1
NZ_VAQW01000068.1
NZ_VAMR01000077.1
NZ_VAMF01000089.1
NZ_VAMK01000108.1
NZ_VAQW01000072.1
NZ_VARD01000048.1
NZ_VAQR01000073.1
NZ_VAMG01000091.1
NZ_VAMI01000071.1
NZ_VAQZ01000077.1
NZ_VAMQ01000122.1
NZ_VAMY01000087.1
NZ_VAMJ01000071.1
NW_011285101.1
NW_011236529.1
NW_011279839.1
NW_011279359.1
NW_011233833.1
NW_021792064.1
NW_003118018.1
NW_007289136.1
NW_007288008.1
NW_009243945.1
NZ_SJCO01000278.1
NW_007291248.1
NW_007292623.1
NW_007294058.1
NW_007318894.1
NW_007291255.1
NZ_LYJO01000391.1
NZ_LYJN01000366.1
NW_007288705.1
NW_010296416.1
NW_019679641.1
NZ_FLMA01000187.1
NZ_FLLZ01000127.1
NZ_QZZQ01000021.1
NW_002753881.1
NZ_CDGH01000127.1
NW_002844827.1
NZ_FLMA01000200.1
NZ_FLME02000256.1
NZ_FLME02000221.1
NZ_FLMD02000130.1
NZ_CDGH01000184.1
NW_002861608.1
NZ_PGLD01000165.1
NZ_SDLT01000133.1
NZ_LGBN01000285.1
NZ_CMWK01000094.1
NZ_CVHP01000169.1
NZ_JHMB01000199.1
NZ_LMXR01000013.1
NZ_MLOZ01000132.1
NZ_LRUR01000002.1
NZ_RHUT01000189.1
NZ_LRUZ01000001.1
NZ_QZXQ01000334.1
NZ_RCSU01000041.1
NZ_FLYV01000173.1
NZ_FSPL01000014.1
NZ_NWZL01000115.1
NZ_CHWI01000092.1
NZ_FSMH01000025.1
NZ_MIVK01000095.1
NZ_FSPK01000016.1
NZ_FVVE01000018.1
NZ_PDKD01000166.1
NZ_AEKL01000030.1
NZ_LRUV01000005.1
NZ_MNCK01000093.1
NZ_KV813870.1
NZ_JHLN01000272.1
NZ_JHLO01000198.1
NW_021639320.1
NZ_PGLE01000172.1
NZ_LMXQ01000001.1
NZ_CFWO01000524.1
NZ_FVTS01000011.1
NZ_JHLB01000171.1
NZ_FSMJ01000018.1
NZ_SDLT01000128.1
NZ_PENC01000216.1
NW_016844411.1
NW_016875316.1
NW_017383979.1
NW_014594245.1
NW_014635940.1
NW_014612491.1
NW_013557504.1
NW_013557754.1
NW_014603315.1
NW_014617102.1
NW_013558834.1
NW_014596476.1
NW_013562378.1
NW_011579844.1
NW_004583034.1
NW_002032005.1
NW_001916185.1
NZ_QFLI01000191.1
NZ_RXZH01000084.1
NW_011276314.1
NZ_QJTX01000201.1
NZ_QJTT01000258.1
NZ_QJTV01000052.1
NZ_QJTT01000228.1
NZ_QJTW01000096.1
NZ_QJTT01000314.1
NZ_QJTV01000048.1
NZ_QJTX01000105.1
NZ_QJTW01000086.1
NZ_QJTY01000101.1
NZ_QJTW01000122.1
NZ_QJTX01000149.1
NZ_QJTY01000166.1
NZ_QJTV01000045.1
NZ_QJTT01000222.1
NZ_QJTX01000355.1
NW_006791270.1
NW_010094132.1
NZ_QJTT01000342.1
NZ_QJTW01000099.1
NZ_QJTX01000169.1
NZ_QJTV01000089.1
NZ_QJTY01000113.1
NZ_QJTY01000279.1
NZ_QJTX01000246.1
NZ_QJTW01000080.1
NZ_QJTT01000346.1
NZ_QJTY01000149.1
NW_014597294.1
NZ_FPIK01000118.1
NZ_LYIU01000035.1
NZ_BFCN01000516.1
NW_001912194.1
NW_019016171.1
NW_893114.1
NW_012022320.1
NW_012022374.1
NW_002808724.1
NW_012022367.1
NZ_QFMG01000918.1
NZ_QFMA01000302.1
NZ_QFMS01000203.1
NZ_NROA01000260.1
NZ_QFLP01000436.1
NZ_QFMR01000888.1
NZ_QFLU01000984.1
NZ_MBRT01000534.1
NZ_MBRT01000538.1
NZ_NRMA01000415.1
NZ_MBRQ01000356.1
NZ_NRMK01000463.1
NZ_MBRP01000424.1
NZ_NROP01000125.1
NZ_QFMR01000955.1
NZ_NRMH01000356.1
NZ_MBRZ01000211.1
NZ_NRJN01000084.1
NZ_MBRU01000477.1
NZ_MBRO01000357.1
NZ_NRMJ01000098.1
NZ_NRMK01000485.1
NZ_NRNM01000268.1
NZ_MBRQ01000353.1
NZ_NRMJ01000091.1
NZ_MBRT01000573.1
NZ_MSEE01000123.1
NZ_MBRP01000392.1
NZ_NRMK01000454.1
NZ_MBRY01000400.1
NZ_NRNM01000250.1
NZ_MSAQ01000100.1
NZ_MSEE01000114.1
NZ_NRMA01000357.1
NZ_RCZP01000128.1
NZ_VCNP01000063.1
NW_003316201.1
NW_017852495.1
NW_003316512.1
NW_003316982.1
NW_019671595.1
NW_019495269.1
NW_019506923.1
NW_019495927.1
NW_019480417.1
NW_019483487.1
NW_019492201.1
NW_019443903.1
NW_019430570.1
NW_019494090.1
NW_001850455.1
NZ_BFCN01000277.1
NZ_FLZL01000439.1
NW_011949202.1
NW_011949591.1
NW_011948760.1
NW_011949793.1
NW_011950385.1
NZ_QNGR01000088.1
NZ_QNGP01000315.1
NZ_QNGU01000179.1
NZ_QNGT01000227.1
NZ_QNGS01000180.1
NZ_BFCU01000126.1
NW_010839389.1
NW_016115933.1
NW_011155313.1
NW_011131900.1
NZ_FLZM01000382.1
NZ_FLZE01000214.1
NZ_FLZM01000621.1
NZ_FLZM01000646.1
NZ_FLZM01000323.1
NZ_FLZF01000168.1
NZ_FLZD01000221.1
NZ_FLZM01000257.1
NZ_FLYS01000164.1
NZ_FLZM01000448.1
NZ_FLZE01000281.1
NZ_FLZM01000272.1
NZ_FLZM01000959.1
NZ_FLZL01000371.1
NW_016251261.1
NW_002858530.1
NW_017578361.1
NZ_QPHZ01000600.1
NZ_QPHO01000222.1
NZ_JXQM01000241.1
NW_003007476.1
NW_011155205.1
NW_011247723.1
NW_002999277.1
NW_011176578.1
NW_011302151.1
NW_003003693.1
NW_021051628.1
NW_021053732.1
NW_021084146.1
NW_021079257.1
NW_021059718.1
NW_021135918.1
NW_021137142.1
NW_021135854.1
NW_021135573.1
NW_017997022.1
NW_016087136.1
NW_016070633.1
NW_016080488.1
NW_006775395.1
NW_006776995.1
NW_006785481.1
NW_006774900.1
NW_006779595.1
NW_006790809.1
NW_006770760.1
NW_006777930.1
NW_017852554.1
NW_018001454.1
NW_018007221.1
NW_017996130.1
NW_018009255.1
NW_017994671.1
NW_017993381.1
NZ_QAXQ01000163.1
NZ_PTOB01000090.1
NZ_QAXQ01000211.1
NW_011938915.1
NW_011935554.1
NW_011939973.1
NW_021809986.1
NW_021794434.1
NW_009955640.1
NW_007293392.1
NW_007289705.1
NW_007287342.1
NW_017991087.1
NW_011126780.1
NW_011146895.1
NW_011232004.1
NW_011233717.1
NW_011236777.1
NW_011135818.1
NZ_PXML01000091.1
NZ_PXMS01000066.1
NZ_PXML01000086.1
NZ_PXMZ01000066.1
NZ_PXMR01000075.1
NZ_PXMP01000087.1
NZ_PXMX01000063.1
NZ_PXMS01000076.1
NZ_PXML01000081.1
NZ_PXMR01000072.1
NZ_PXMP01000071.1
NZ_PXNB01000079.1
NZ_PXNC01000091.1
NZ_PXNG01000124.1
NZ_PXMS01000090.1
NZ_PXMD01000078.1
NZ_PXND01000054.1
NZ_PXLY01000070.1
NZ_PXLX01000067.1
NZ_PXMR01000085.1
NZ_PXNE01000068.1
NZ_PXMP01000093.1
NZ_PXMC01000073.1
NZ_PXMT01000066.1
NZ_PXMU01000073.1
NZ_PXMU01000080.1
NZ_PXMH01000068.1
NZ_PXMS01000069.1
NZ_PXLY01000064.1
NZ_PXNJ01000082.1
NZ_PXNC01000086.1
NZ_PXNB01000075.1
NZ_PXMO01000067.1
NZ_PXMJ01000077.1
NZ_PXLZ01000083.1
NZ_PXNF01000041.1
NZ_PXMX01000069.1
NZ_PXLW01000065.1
NZ_PXMB01000066.1
NZ_PXMA01000078.1
NZ_PXMM01000068.1
NZ_PXMI01000059.1
NZ_PXML01000078.1
NZ_PXMP01000077.1
NZ_PXMD01000086.1
NZ_PXMD01000062.1
NZ_PXMZ01000060.1
NZ_PXMQ01000059.1
NZ_PXNJ01000087.1
NZ_PXNI01000064.1
NZ_PXMO01000064.1
NZ_PXMJ01000065.1
NZ_PXMR01000079.1
NZ_PXLX01000056.1
NZ_PXMG01000054.1
NZ_PXMP01000058.1
NZ_PXMM01000066.1
NZ_PXNF01000031.1
NZ_PXLZ01000074.1
NZ_PXNJ01000065.1
NZ_PXMO01000070.1
NZ_PXNH01000066.1
NZ_PXMU01000078.1
NW_011948719.1
NW_011949486.1
NW_011949015.1
NW_011948537.1
NW_011948513.1
NW_011949399.1
NW_021849854.1
NW_008800778.1
NW_018013112.1
NW_008795657.1
NW_008794127.1
NW_018018635.1
NW_008794797.1
NW_018009052.1
NW_008794045.1
NW_008795057.1
NZ_BEBG01000034.1
NZ_BEDS01000051.1
NZ_BEAF01000030.1
NZ_BEDJ01000046.1
NW_021007651.1
NW_021006555.1
NW_021009370.1
NW_019139689.1
NW_021010009.1
NW_021010259.1
NW_011950082.1
NW_020189341.1
NW_011948697.1
NZ_KE360670.1
NZ_KE360128.1
NZ_KE360537.1
NZ_FPLR01000587.1
NZ_FPLR01000025.1
NW_016047030.1
NW_016078482.1
NW_016064125.1
NW_016073301.1
NW_016064110.1
NW_016078603.1
NW_006798164.1
NW_006769324.1
NW_006775370.1
NW_006795573.1
NW_003318062.1
NZ_KL363174.1
NZ_BDEU01000128.1
NZ_BDEV01000186.1
NZ_CADR01000052.1
NZ_BANI01000030.1
NZ_LHZW01000035.1
NZ_BDER01000080.1
NZ_BDEZ01000062.1
NZ_BABS01000088.1
NZ_BACG01000045.1
NZ_CADO01000023.1
NZ_BDES01000068.1
NZ_BDEX01000103.1
NZ_MAPU01000039.1
NZ_NKUB01000037.1
NZ_LHZB01000093.1
NZ_KL363176.1
NZ_NRIS01000126.1
NW_016074662.1
NZ_KE355759.1
NZ_KE356031.1
NZ_KE355552.1
NZ_KE359702.1
NZ_KE356081.1
NZ_KE353432.1
NZ_KE356025.1
NW_020141579.1
NW_020138936.1
NW_020135483.1
NZ_VHOB01000150.1
NZ_QNGW01000072.1
NW_017141149.1
NW_017140988.1
NZ_QYUS01000074.1
NZ_QMKN01000771.1
NZ_QYUS01000094.1
NZ_QYUS01000109.1
NZ_QYUU01000051.1
NZ_LYLE01000073.1
NZ_QLNR01000192.1
NZ_LYKV01000088.1
NZ_LYKU01000005.1
NZ_LYLB01000008.1
NZ_RXEB01000026.1
NZ_VCNF01000110.1
NZ_PPDJ01000057.1
NZ_BDNI01000160.1
NZ_QGHH01000986.1
NZ_AFZB01000174.1
NZ_QGKQ01000055.1
NW_017591552.1
NZ_MLIV01000078.1
NZ_LYLM01000010.1
NW_011302313.1
NW_011135798.1
NW_011140492.1
NW_011285413.1
NW_011176583.1
NW_011135596.1
NW_011129193.1
NW_011240661.1
NW_011292643.1
NW_011285042.1
NW_011135662.1
NW_003016653.1
NW_011155151.1
NW_011279807.1
NW_011129089.1
NW_011146945.1
NW_011155270.1
NW_011234103.1
NW_011284869.1
NW_011232029.1
NW_011146788.1
NW_011155330.1
NW_011124836.1
NW_007380796.1
NW_011236288.1
NW_012022371.1
NW_021023478.1
NW_021015059.1
NZ_KL476679.1
NZ_QFLX01001015.1
NZ_RHGE01000362.1
NZ_NWFI01000070.1
NZ_SKBM01000145.1
NZ_UVXS01000010.1
NZ_SKFB01000151.1
NZ_FTPH01000145.1
NZ_FTPH01000633.1
NZ_RMVI01000041.1
NZ_QNGN01000073.1
NZ_CMKS01000074.1
NZ_QNGN01000071.1
NZ_QNGH01000041.1
NZ_QLAN01000218.1
NZ_VHOB01000205.1
NZ_FTZV01000467.1
NZ_MRAA01000106.1
NZ_CGZQ01000075.1
NZ_LZPU01000007.1
NZ_AKBE01000212.1
NZ_BFCU01000171.1
NZ_QNGL01000059.1
NZ_QNGM01000104.1
NZ_CQSC01000273.1
NZ_QLAK01000242.1
NZ_QNGN01000060.1
NZ_CIEA01000145.1
NZ_BFCK01000611.1
NZ_JWHZ01000217.1
NZ_PCMU01000020.1
NZ_CQSC01000278.1
NZ_BFCK01000746.1
NZ_PVDJ01000039.1
NZ_QNGL01000017.1
NZ_PYPZ01000146.1
NZ_CMKS01000057.1
NZ_AUTF01000074.1
NZ_CQSC01000233.1
NZ_MDVY01000097.1
NZ_QNGM01000136.1
NZ_QNGN01000051.1
NZ_SWCU01000078.1
NZ_PZGK01000086.1
NZ_CGZQ01000097.1
NZ_RJPC01000080.1
NZ_SACX01000046.1
NW_011948532.1
NZ_POAT01000183.1
NZ_POAT01000178.1
NZ_POAT01000177.1
NZ_POAT01000174.1
NZ_POAT01000145.1
NZ_POAT01000133.1
NZ_POAT01000109.1
NZ_RJJX01000122.1
NZ_RJJX01000107.1
NZ_RJJX01000082.1
NZ_RJJX01000078.1
NZ_RXZH01000073.1
NZ_RJVQ01000136.1
NZ_RJLM01000083.1
NZ_RJJX01000077.1
NW_006794046.1
NW_006770611.1
NW_006791521.1
NW_006792355.1
NW_021023946.1
NW_021023012.1
NW_021023264.1
NW_021015592.1
NW_021023359.1
NW_006793645.1
NW_006779037.1
NW_006796813.1
NW_007292505.1
NW_010348814.1
NW_007287711.1
NW_007290726.1
NW_007289009.1
NZ_FLZL01000393.1
NZ_FLZL01000607.1
NZ_LZRG01000008.1
NZ_UEYP01000050.1
NW_011135631.1
NW_011285345.1
NW_011293014.1
NW_011140458.1
NW_011233751.1
NW_011231951.1
NW_011230527.1
NW_011284961.1
NW_011234000.1
NW_011279288.1
NW_006795388.1
NW_006785509.1
NW_006798906.1
NW_006794859.1
NW_006785521.1
NW_006771454.1
NW_006773805.1
NW_006790985.1
NZ_JUGC01000116.1
NZ_PUCQ01000702.1
NZ_PYPZ01000208.1
NZ_PYPZ01000353.1
NZ_UILM01000176.1
NZ_QUQO01000012.1
NZ_MUAV01000219.1
NW_017259468.1
NW_017258398.1
NZ_VAMG01000121.1
NZ_VARB01000073.1
NZ_VARE01000074.1
NZ_VALO01000062.1
NZ_VAQY01000073.1
NZ_VARD01000060.1
NZ_VAQV01000062.1
NZ_VARF01000085.1
NZ_VAMO01000110.1
NZ_VAMY01000052.1
NZ_VARC01000068.1
NZ_LYII01000018.1
NZ_LYJE01000076.1
NZ_LYJG01000007.1
NZ_VAMZ01000054.1
NZ_VAMO01000142.1
NZ_VAMP01000086.1
NZ_VAML01000072.1
NZ_VAMK01000092.1
NZ_NRTL01000086.1
NW_010314958.1
NZ_QMKD01000138.1
NW_007292209.1
NW_007290929.1
NZ_LYJN01000182.1
NZ_VAMF01000095.1
NZ_LYJE01000067.1
NZ_LYIO01000051.1
NZ_VAMG01000099.1
NZ_BFCN01000378.1
NW_010966240.1
NZ_SKBM01000107.1
NW_017595535.1
NZ_RSEV01000073.1
NZ_MDWM01000003.1
NZ_NADU01001185.1
NZ_NADU01000646.1
NZ_NADW01000168.1
NZ_AJXJ01000295.1
NZ_BFCN01000262.1
NW_001898927.1
NW_014596284.1
NW_003005963.1
NW_003004552.1
NW_003001295.1
NW_003000732.1
NW_003019406.1
NW_003000885.1
NZ_LSYY01000094.1
NW_008246768.1
NW_012078589.1
NW_012032767.1
NW_016164483.1
NW_019669165.1
NW_003006532.1
NW_003015641.1
NW_003000298.1
NW_001510354.1
NW_013544140.1
NZ_JQOE01000082.1
NW_016069914.1
NW_016030485.1
NZ_LYJC01000096.1
NW_018020166.1
NW_017852612.1
NW_018003364.1
NW_019655207.1
NW_011987272.1
NW_015455356.1
NW_017845776.1
NW_021133634.1
NW_017993238.1
NW_018009228.1
NW_018017603.1
NW_017995637.1
NW_017996013.1
NW_017996731.1
NW_017999090.1
NW_018004264.1
NW_017991770.1
NW_018000368.1
NW_018009413.1
NW_018017811.1
NW_018002253.1
NW_017996287.1
NW_006778619.1
NW_161023.1
NW_021015946.1
NW_006781303.1
NW_011953033.1
NZ_CCCL010000058.1
NZ_JXQM01000288.1
NZ_JXQM01000225.1
NW_016159910.1
NW_006784270.1
NW_006791628.1
NW_006786045.1
NW_006792123.1
NW_006789523.1
NW_006792804.1
NW_006771088.1
NW_011575098.1
NW_015455856.1
NZ_CDGH01000156.1
NZ_CDGH01000149.1
NZ_CDGH01000148.1
NZ_CDGH01000146.1
NZ_CDGH01000145.1
NW_003317824.1
NW_003316973.1
NW_013375110.1
NZ_LFDT01000072.1
NW_011233809.1
NW_021022709.1
NW_011135595.1
NW_021023134.1
NW_011135642.1
NW_011274382.1
NW_016868460.1
NW_016890626.1
NW_011240593.1
NW_011132044.1
NW_016875092.1
NW_001851091.1
NW_001851146.1
NW_001851174.1
NW_001851268.1
NW_001851313.1
NW_001851574.1
NW_001851620.1
NW_001851634.1
NW_001851739.1
NW_001851755.1
NW_001851757.1
NW_001851770.1
NW_001851797.1
NW_006778254.1
NW_006781724.1
NW_006772670.1
NW_006793511.1
NW_006779441.1
NW_006794583.1
NW_006784046.1
NW_006787595.1
NW_006785972.1
NZ_AJXH01000116.1
NZ_PTOA01000094.1
NZ_PTOA01000102.1
NZ_AJXF01000471.1
NZ_AJXG01000178.1
NZ_PTOK01000099.1
NZ_AJXJ01000351.1
NW_019681809.1
NW_019681787.1
NW_019681784.1
NW_019681780.1
NW_019681708.1
NW_019681578.1
NZ_UTRS01000148.1
NZ_KZ794953.1
NZ_RAWM01000382.1
NZ_UIIE01000172.1
NZ_PVDJ01000082.1
NZ_UTRS01000063.1
NZ_UVXY01000166.1
NW_016070052.1
NZ_LYJN01000034.1
NW_007291137.1
NW_007291629.1
NW_007291115.1
NW_007290413.1
NZ_SEIO01000134.1
NZ_NBYD01000069.1
NZ_CVRX01000116.1
NZ_BHXD01000053.1
NZ_NRNV01000028.1
NW_001853149.1
NW_002675833.1
NW_011948844.1
NZ_MUEI01000056.1
NZ_UVXY01000254.1
NZ_CDFS01000127.1
NZ_UVXY01000117.1
NZ_SUSS01000130.1
NZ_FLYT01000180.1
NZ_FLMA01000066.1
NZ_BEAO01000118.1
NZ_FLJG01000055.1
NZ_FLLZ01000117.1
NZ_FLMA01000175.1
NZ_FLLZ01000209.1
NZ_RZUM01000063.1
NZ_RZUM01000040.1
NW_010308843.1
NW_007294193.1
NW_010298149.1
NW_007294439.1
NW_009251564.1
NW_009960812.1
NW_007289955.1
NW_007292101.1
NW_020079135.1
NZ_NDFN01000240.1
NW_013655562.1
NW_008989657.1
NW_008740399.1
NW_011501604.1
NW_008990118.1
NW_008989912.1
NW_008712564.1
NW_011140329.1
NZ_QNGP01000066.1
NZ_RJJX01000239.1
NW_011284363.1
NZ_LYJL01000381.1
NW_007288245.1
NW_007287807.1
NW_007288124.1
NW_007289577.1
NW_007292106.1
NW_018007246.1
NW_018017946.1
NW_018015058.1
NW_017994299.1
NW_017995395.1
NW_018017008.1
NW_017997734.1
NW_006799317.1
NW_006798597.1
NW_017596454.1
NW_006774835.1
NW_006795933.1
NW_006773344.1
NW_006799749.1
NW_006795910.1
NW_006778593.1
NW_006788041.1
NW_006791361.1
NW_006788016.1
NW_006796894.1
NZ_NWVK01000053.1
NZ_NWVJ01000077.1
NW_011949441.1
NW_011949705.1
NW_011948840.1
NW_011948539.1
NW_021775122.1
NZ_UTRS01000187.1
NW_006785982.1
NW_006795546.1
NW_006781826.1
NW_006792306.1
NZ_CDFS01000177.1
NZ_PYPV01000472.1
NZ_NUHW01000092.1
NZ_FALZ01000171.1
NZ_SRKI01000015.1
NZ_PODJ01000243.1
NZ_AMDX02000100.1
NZ_MWQZ01000026.1
NZ_CVMZ01000045.1
NZ_UVXY01000112.1
NZ_CVRX01000187.1
NZ_NVFT01000149.1
NZ_NVCC01000077.1
NZ_PDGQ01000076.1
NW_018388543.1
NZ_FLZH01000393.1
NZ_SPPX01000204.1
NZ_SDVB01000033.1
NZ_ACEN01000037.1
NZ_SDVB01000197.1
NW_007292176.1
NW_007293095.1
NW_009648814.1
NZ_FLZM01000450.1
NZ_FLZM01000426.1
NZ_LYFP01000021.1
NW_011865184.1
NZ_ABVX01000612.1
NW_006782012.1
NW_006772534.1
NW_006779119.1
NW_006794018.1
NW_006769370.1
NW_006796991.1
NZ_BFFM01000171.1
NZ_FSPD01000017.1
NZ_QZYG01000136.1
NZ_FLYU01000178.1
NZ_VAMI01000130.1
NZ_VAMJ01000106.1
NZ_VANB01000035.1
NZ_VAQV01000065.1
NZ_VAMM01000130.1
NZ_VAML01000141.1
NZ_LYJF01000117.1
NZ_VAQU01000087.1
NZ_VAMQ01000053.1
NZ_VANA01000051.1
NZ_VAML01000055.1
NZ_VAMY01000058.1
NZ_VAMZ01000045.1
NZ_VARE01000076.1
NZ_VAQY01000071.1
NZ_VAMF01000061.1
NZ_VAMN01000108.1
NZ_FRYD01000131.1
NZ_FREG01000131.1
NZ_UVVQ01000033.1
NZ_PYPZ01000283.1
NW_159569.1
NW_045031.1
NW_006794129.1
NW_006778054.1
NW_006773007.1
NW_006782387.1
NW_006795304.1
NW_006783990.1
NW_019681736.1
NW_019673940.1
NW_019673303.1
NW_019673406.1
NW_019673544.1
NW_019673592.1
NW_019677973.1
NW_019679283.1
NW_019674398.1
NW_019672200.1
NW_019677618.1
NW_019676372.1
NW_019678386.1
NW_019678671.1
NW_019683129.1
NW_019674685.1
NW_019682999.1
NW_019672340.1
NW_019682947.1
NW_019676675.1
NW_019680995.1
NW_019678438.1
NW_019677125.1
NW_019679156.1
NW_019672308.1
NW_019678427.1
NW_019672751.1
NW_006780601.1
NW_006798526.1
NW_006791983.1
NW_008730052.1
NW_008989739.1
NZ_FLZB01000390.1
NZ_FLYT01000113.1
NZ_FLZB01000314.1
NZ_FLYT01000406.1
NW_011952799.1
NW_011948871.1
NW_011949494.1
NW_016611082.1
NW_016640250.1
NW_016636498.1
NW_016651071.1
NW_016611760.1
NW_016645489.1
NW_016645596.1
NW_016640457.1
NW_020311790.1
NW_016136258.1
NW_021007849.1
NW_019143858.1
NW_021006540.1
NW_021009617.1
NW_021007166.1
NW_021010701.1
NW_019107657.1
NW_021008844.1
NW_008989526.1
NZ_QKVP01000029.1
NZ_RXOS01000030.1
NZ_UVXY01000494.1
NW_003317644.1
NW_010328753.1
NW_007292134.1
NW_010328852.1
NW_007292038.1
NW_008284377.1
NW_008303523.1
NW_003008104.1
NW_002999403.1
NW_009647312.1
NZ_LYJN01000128.1
NW_007293822.1
NW_007289773.1
NZ_UTPZ01000038.1
NZ_UIIB01000249.1
NZ_FLZB01000319.1
NZ_QNHB01000065.1
NZ_CAEU01000108.1
NZ_PYPV01000502.1
NW_017385119.1
NZ_FLYT01000207.1
NZ_FJOJ01000048.1
NZ_PDGE01000236.1
NZ_LYFV01001172.1
NW_016076830.1
NW_011284484.1
NW_011292237.1
NW_017598300.1
NZ_ADBE01000109.1
NZ_LYFR01000089.1
NW_021798960.1
NW_021805621.1
NW_020141701.1
NW_016219078.1
NW_016231220.1
NW_016235963.1
NW_016222623.1
NW_016859465.1
NW_011953365.1
NW_021022940.1
NW_017991850.1
NW_020137887.1
NW_011950752.1
NW_011292024.1
NW_009651848.1
NW_007293689.1
NW_007290335.1
NW_007290171.1
NW_007290870.1
NW_017601716.1
NW_011949359.1
NW_007323333.1
NW_007293126.1
NW_007290145.1
NW_007288118.1
NZ_LYJN01000607.1
NW_007290289.1
NW_007291772.1
NW_006780776.1
NW_006795551.1
NW_006780493.1
NW_006783612.1
NW_006796818.1
NW_006791727.1
NW_011291917.1
NW_011292564.1
NW_011285432.1
NZ_AAGB01000348.1
NZ_AAGB01000180.1
NW_016872678.1
NW_011140272.1
NW_011236719.1
NW_011319376.1
NW_006787086.1
NW_006783792.1
NW_006772524.1
NW_006782018.1
NW_006772021.1
NW_006775689.1
NW_006790241.1
NW_021764808.1
NW_013656460.1
NW_019676557.1
NW_908394.1
NZ_AJXJ01000644.1
NZ_AJXJ01000745.1
NZ_AJXJ01000836.1
NZ_AJXJ01000769.1
NZ_AJXI01000123.1
NZ_QWAZ01000029.1
NZ_QWAZ01000017.1
NZ_QWAZ01000023.1
NZ_ABGO01000871.1
NW_016148312.1
NW_016122113.1
NW_016133210.1
NW_016129288.1
NW_016148245.1
NW_016150293.1
NZ_PQTZ01000121.1
NZ_PQTQ01000098.1
NZ_PQUH01000061.1
NZ_PQUL01000102.1
NZ_PQTQ01000094.1
NZ_CDFS01000223.1
NZ_ASQP01000646.1
NZ_BFCU01000159.1
NZ_FUVK01000237.1
NZ_FUVV01000456.1
NZ_RXZH01000148.1
NZ_RXZH01000154.1
NZ_RXZH01000132.1
NZ_RDSB01000174.1
NZ_QVMU01000147.1
NZ_RJLM01000171.1
NZ_RJJX01000091.1
NW_011146981.1
NW_011140225.1
NW_011292651.1
NW_011236518.1
NW_002999733.1
NW_011165493.1
NW_011146678.1
NW_016624578.1
NW_016635744.1
NW_016644961.1
NW_016610392.1
NW_016640430.1
NW_016630514.1
NW_016656985.1
NW_016636987.1
NW_007561339.1
NW_014542459.1
NW_016138801.1
NW_016145338.1
NW_016143267.1
NW_016128003.1
NW_016133833.1
NW_016121308.1
NW_020311702.1
NW_016147148.1
NZ_LYJG01000015.1
NZ_CVGD01000064.1
NZ_LYIS01000048.1
NZ_LYIV01000071.1
NZ_LYIQ01000007.1
NZ_LYIT01000094.1
NZ_BFCN01000379.1
NZ_BFCN01000373.1
NZ_FPIK01000276.1
NZ_FPMP01000162.1
NZ_FPMM01000121.1
NZ_FPIK01000346.1
NZ_FPMM01000040.1
NZ_FPIL01000187.1
NZ_FPIK01000050.1
NZ_FPMP01000045.1
NZ_CVNP01000069.1
NZ_BFDB01000216.1
NZ_BFCN01000203.1
NW_006783393.1
NW_006779589.1
NZ_AUPO01000047.1
NZ_SGWA01000077.1
NW_021016321.1
NW_011140286.1
NW_011234045.1
NW_011302533.1
NW_016845828.1
NW_011276397.1
NW_011146770.1
NW_011230555.1
NW_011146956.1
NW_011230431.1
NW_020141582.1
NW_021797870.1
NW_021790896.1
NW_020138349.1
NW_021801285.1
NW_021807353.1
NW_002606942.1
NW_002554937.1
NW_002548382.1
NZ_FLLR01000195.1
NZ_FLMA01000131.1
NW_018011491.1
NW_021794838.1
NZ_QNGR01000130.1
NZ_QNGP01000233.1
NZ_QNGR01000154.1
NW_009967561.1
NW_010349564.1
NW_007291059.1
NZ_LYJN01000127.1
NW_007292442.1
NW_007302571.1
NW_007288236.1
NW_009245419.1
NW_007289639.1
NW_016076723.1
NW_006789085.1
NW_006770262.1
NW_006773853.1
NW_006798625.1
NW_006777502.1
NW_006779024.1
NW_006771803.1
NW_011865145.1
NW_003019656.1
NW_003005044.1
NW_003001404.1
NW_003001964.1
NW_006796657.1
NW_006774715.1
NW_006796830.1
NW_006783238.1
NW_008989952.1
NW_008748162.1
NW_008990090.1
NW_008744787.1
NW_008989653.1
NW_008989999.1
NW_008734089.1
NW_008750915.1
NW_008989735.1
NW_011503225.1
NZ_MSRF01000029.1
NZ_FREK01000563.1
NZ_FRYB01000563.1
NZ_MSRF01000014.1
NZ_FREL01000132.1
NZ_FRYC01000132.1
NZ_LYDR01000164.1
NZ_UWDW01000356.1
NW_011279260.1
NW_011232032.1
NW_011126830.1
NW_011292777.1
NW_021811129.1
NW_021811643.1
NW_021804184.1
NZ_FPMI01000007.1
NW_017384168.1
NZ_OLKI01000245.1
NW_018002336.1
NW_018012569.1
NW_018008712.1
NW_018011568.1
NW_018011326.1
NW_017996373.1
NW_018007952.1
NW_018009026.1
NW_018005998.1
NW_019675207.1
NW_019676053.1
NW_019672372.1
NW_019680856.1
NW_019674756.1
NW_019679311.1
NW_019681430.1
NW_019677369.1
NW_019675757.1
NW_019681399.1
NW_019673376.1
NW_019677075.1
NW_001941919.1
NW_017178651.1
NW_021845748.1
NW_012085067.1
NW_012040011.1
NW_012069322.1
NW_012067089.1
NW_012045493.1
NW_012065337.1
NW_012071195.1
NW_012043554.1
NW_021848192.1
NW_006776933.1
NW_006898794.1
NW_017811105.1
NW_017809997.1
NZ_ADAN01000057.1
NW_898585.1
NZ_UIIS01000212.1
NZ_PHNZ01000703.1
NZ_UIIO01000216.1
NZ_UVXY01000460.1
NZ_UVXY01000246.1
NZ_PYPZ01000291.1
NZ_FLZL01000236.1
NZ_FLZL01000844.1
NZ_NPHU01000084.1
NZ_SGWA01000043.1
NZ_PNET01000151.1
NZ_NPHO01000136.1
NZ_PNER01000201.1
NZ_PJVU01000186.1
NZ_PTOA01000196.1
NZ_AJXI01000175.1
NZ_AJXJ01000377.1
NZ_AJXJ01000595.1
NZ_AJXJ01000907.1
NZ_AJXH01000419.1
NZ_AJXJ01000719.1
NZ_PTOK01000129.1
NZ_AJXJ01000866.1
NW_021801532.1
NW_021809537.1
NW_021769976.1
NZ_MVBW01000094.1
NZ_NXAC01000138.1
NZ_NXAE01000086.1
NZ_MIVY01000103.1
NZ_MIWJ01000150.1
NZ_MIWS01000125.1
NZ_JYIH01000339.1
NZ_UIEY01000066.1
NZ_MLMA01000129.1
NZ_MLOW01000130.1
NZ_MLNZ01000192.1
NZ_MLMK01000389.1
NZ_MLKV01000156.1
NZ_QYYI01000081.1
NZ_CFJF01000055.1
NZ_RXOX01000162.1
NZ_PNER01000082.1
NZ_LRUW01000001.1
NZ_PZBF01000022.1
NZ_FVXH01000022.1
NZ_FSNM01000038.1
NZ_JHIK01000199.1
NZ_JHKK01000196.1
NZ_JHJP01000187.1
NZ_JHOA01000248.1
NZ_JJMJ01000194.1
NZ_JHGI01000294.1
NZ_JHKO01000192.1
NZ_FVUY01000015.1
NZ_JJMJ01000162.1
NZ_MLKV01000175.1
NZ_JHHF01000113.1
NZ_SENH01000178.1
NZ_MIVT01000078.1
NZ_NXPA01000178.1
NZ_MLMN01000190.1
NZ_NJPV01000033.1
NZ_MOQL01000275.1
NZ_FVXQ01000015.1
NZ_NRTW01000195.1
NZ_LRUZ01000002.1
NZ_NXIC01000053.1
NZ_MLKV01000170.1
NZ_FVTQ01000033.1
NZ_MLPG01000073.1
NZ_MLLF01000057.1
NZ_NXLT01000023.1
NZ_JHKS01000173.1
NZ_JJMJ01000163.1
NZ_MLKV01000163.1
NZ_FVXN01000030.1
NZ_JHKJ01000188.1
NZ_QDJJ01000046.1
NZ_MDSH01000018.1
NZ_NWZT01000114.1
NZ_FSMG01000029.1
NZ_CSQD01000635.1
NZ_PHRX01000133.1
NZ_JHLT01000201.1
NZ_FSPD01000015.1
NZ_AENT01000011.1
NZ_JHFM01000206.1
NZ_JHJU01000178.1
NZ_JHKU01000205.1
NZ_ADBE01000064.1
NZ_MTYO01000294.1
NZ_VFRD01000071.1
NZ_LYJI01000040.1
NZ_BJEQ01000059.1
NZ_LYJK01000065.1
NZ_BJEQ01000056.1
NZ_LYJO01000097.1
NW_007291635.1
NW_007291980.1
NW_007291971.1
NZ_JQCU01000479.1
NZ_FRYA01000105.1
NZ_FREJ01000105.1
NZ_QLAY01000200.1
NZ_KZ794848.1
NZ_UVVQ01000049.1
NZ_PJAI01000132.1
NZ_CKYY01000060.1
NZ_PJAI01000077.1
NZ_NUTZ01000161.1
NZ_PREU01000049.1
NZ_UYIH01000186.1
NZ_PYPZ01000250.1
NZ_QLDO01000639.1
NW_017384358.1
NW_011626747.1
NW_011626873.1
NW_021799673.1
NW_007355056.1
NW_007292553.1
NW_007289475.1
NW_007292407.1
NW_007294197.1
NW_007289876.1
NW_007288477.1
NW_007294158.1
NW_165055.1
NW_162864.1
NW_159628.1
NW_159730.1
NW_021134665.1
NW_021137770.1
NZ_RJLM01000286.1
NZ_RJJX01000285.1
NZ_QGHH01000999.1
NZ_LYLK01000012.1
NZ_QGHH01000093.1
NW_021771018.1
NW_021774167.1
NW_015452440.1
NC_029680.1
NW_011236390.1
NW_011948475.1
NW_017606813.1
NW_017592126.1
NW_021846995.1
NW_011626706.1
NW_011966978.1
NW_018007328.1
NW_016075101.1
NW_016084835.1
NW_021774189.1
NW_019679729.1
NW_019682496.1
NW_019680210.1
NZ_SHOB01000021.1
NZ_CAADOX010000909.1
NZ_CAADOX010000908.1
NZ_ACFY01000081.1
NZ_UVXY01000577.1
NZ_FLZL01000322.1
NZ_JRUE01000099.1
NZ_JRUE01000017.1
NZ_PJAI01000115.1
NZ_JMQR01000303.1
NZ_UVXS01000038.1
NZ_LYJO01000132.1
NW_010294727.1
NW_007289380.1
NW_009952953.1
NW_007291187.1
NW_007288143.1
NW_007290385.1
NZ_SDVB01000093.1
NZ_SDVB01000224.1
NZ_ACEO02000059.1
NZ_ACEN01000033.1
NZ_ADBE01000122.1
NW_006783801.1
NW_017546560.1
NZ_BBYQ01000323.1
NW_007560635.1
NW_016611501.1
NZ_UVXY01000274.1
NZ_UIMY01000169.1
NZ_PDOH01000035.1
NZ_SATR01000255.1
NW_020187789.1
NW_006770671.1
NW_006783327.1
NW_006782793.1
NW_006771174.1
NW_006778896.1
NW_020070170.1
NW_020065166.1
NW_020068720.1
NW_020095945.1
NW_020072717.1
NW_020095761.1
NW_020094791.1
NW_020073397.1
NW_003793950.1
NW_017849606.1
NW_017849765.1
NW_017852889.1
NW_017848092.1
NW_011984087.1
NW_016070604.1
NW_020095427.1
NW_007288687.1
NW_009247880.1
NW_010320163.1
NW_007290556.1
NW_007291434.1
NW_007319513.1
NW_021806737.1
NW_021811308.1
NW_021806621.1
NW_011240223.1
NW_011279320.1
NW_011132019.1
NW_011155191.1
NW_011140500.1
NW_011165408.1
NW_011165421.1
NW_011146872.1
NW_011291807.1
NW_003002867.1
NW_017192659.1
NW_017848251.1
NW_006798973.1
NW_019671641.1
NW_006921073.1
NW_016075096.1
NZ_NDFN01000091.1
NW_016074983.1
NZ_PYPV01000288.1
NZ_FXVB02000084.1
NZ_CABEJA010000005.1
NZ_QNGS01000091.1
NZ_QNGS01000059.1
NW_018076586.1
NW_012344722.1
NW_019682697.1
NZ_RZRV01000146.1
NW_019682664.1
NW_019682643.1
NW_019682637.1
NW_019682078.1
NZ_PYPZ01000531.1
NZ_UIJQ01000143.1
NZ_MKGI01000017.1
NZ_BFCO01000219.1
NZ_PYPZ01000212.1
NZ_MPJP01000034.1
NZ_PYPZ01000173.1
NZ_BEDJ01000064.1
NZ_FRYC01000071.1
NZ_FREL01000071.1
NZ_FREH01000103.1
NZ_FRXY01000103.1
NZ_QMKM01000071.1
NZ_QMEM01000021.1
NZ_BEBW01000038.1
NZ_BEAJ01000031.1
NZ_PXWD01000025.1
NZ_NWDR01000065.1
NZ_BEBM01000026.1
NZ_BEAO01000021.1
NZ_BEAF01000016.1
NZ_CM000717.1
NZ_CM000722.1
NW_001850073.1
NW_001850037.1
NW_001850007.1
NW_001850046.1
NZ_FREL01000056.1
NZ_FRYC01000056.1
NZ_FLYU01000213.1
NZ_FLMA01000180.1
[truncated: 1,443,893 more chars]
