# Supplementary material for: Terminating contamination: large-scale search identifies more than 2,000,000 contaminated entries in GenBank
Source: Genome Biol. 2020 May 12;21:115. doi: 10.1186/s13059-020-02023-1 (PMC7218494; doi:10.1186/s13059-020-02023-1)
Supplement: Supplementary file 2 — Additional file 2 List of contaminated GenBank identifier. [file 13059_2020_2023_MOESM2_ESM.gz › genbank.ids]

FAPX01206207.1
CAOK01461118.1
LXGH01499010.1
CCMK012396245.1
CCMK010653815.1
UWOF012212368.1
CAJX012008629.1
CCMK010485034.1
CCMK012847068.1
CCMK012839065.1
CCMK012683324.1
CCMK012476659.1
CCMK012427032.1
CCMK010948796.1
CCMK010792101.1
CCMK012916515.1
CCMK011731251.1
CCMK011827579.1
CCMK011989795.1
CCMK012410526.1
CCMK012437746.1
CCMK012460938.1
CCMK012493216.1
CCMK012500336.1
CCMK012506041.1
CCMK012518569.1
CCMK012522976.1
CCMK012837146.1
CCMK012892226.1
CCMK012951736.1
CCMK010169702.1
UIGX01072114.1
FLTG01027799.1
CCMK012586826.1
CCMK012586825.1
CCMK012509883.1
CCMK011470158.1
CCMK010477622.1
CCMK012865361.1
CCMK010143041.1
CCMK012994586.1
AAAA02039959.1
LGJD01096128.1
LMAV012282699.1
FASB01278218.1
LGJD01009443.1
LGJD01072710.1
LGJD01026959.1
NRJM01000289.1
NRKI01000098.1
JMCM01000908.1
JMCM01000954.1
JMCM01000313.1
FJWB02021495.1
CM007698.1
MTTA01046217.1
MTTA01026679.1
MTTA01001786.1
MTTA01033910.1
QGNU01001258.1
FPII01000202.1
FPLR01000952.1
FPMV01000737.1
KE360648.1
FPLR01000253.1
FPII01000303.1
FPLR01000406.1
FPMV01001312.1
FPLR01000292.1
FPMV01001380.1
FPMV01001695.1
FPII01000066.1
FPLR01000774.1
FPMV01001167.1
FPMO01000117.1
FPMV01001420.1
FPLR01000334.1
FPLR01001006.1
FPLR01000085.1
FPMV01000698.1
FPII01000148.1
MRVF01001018.1
FPMV01001089.1
FPII01000209.1
FPLR01000321.1
KE360909.1
KE356512.1
KE360746.1
KE360616.1
KE360307.1
KE360444.1
KE360350.1
KE360706.1
LOLC01000120.1
LGVA01000127.1
QLNR01000075.1
QGNU01000041.1
AFSP02240452.1
CVMW01029474.1
CVMW01092786.1
CVMW01116757.1
CVMW01102386.1
LYFV01000730.1
CVMW01004198.1
CVMW01030237.1
LBLN01061070.1
LBLN01101570.1
LBLN01024835.1
LBLN01010625.1
LBLN01123368.1
LBLN01128023.1
JMFU01120131.1
AVOS01001565.1
JMFU01116673.1
AVOS01071728.1
KL870390.1
ALJY01002232.1
JMFU01118321.1
KL358409.1
MTTA01020246.1
MTTA01053247.1
MTTA01055394.1
MTTA01049350.1
CVRD01014107.1
CVRD01040987.1
NBJL02009687.1
NBJL02001494.1
PRDE01087531.1
PTOA01000180.1
AJXH01000091.1
AJXG01000329.1
ANSM01000525.1
ASJN01081915.1
FJWB02065454.1
ODGO01735780.1
CCMK013006165.1
QQTR01041593.1
ODGO01735788.1
ODGO01735853.1
ODGO01735872.1
ODGO01735885.1
ODGO01735888.1
ODGO01735921.1
FXDS01003611.1
FXDW01003427.1
FXDY01004170.1
AWGZ01424229.1
AWGZ01434073.1
AWGZ01415312.1
AWGZ01436580.1
GL930356.1
CAOK01125138.1
FUFL01002738.1
AOIY01016344.1
HE965416.1
AOLT01017817.1
LK170355.1
LK208884.1
LK266957.1
ADBV01015959.1
LMTP014049088.1
CBTL0110637535.1
CBMN010748949.1
CBTL0110637534.1
CBTL0110519374.1
PDMP01004943.1
HE965421.1
HE965425.1
LK274916.1
ODGO01510287.1
CBMN011743309.1
CBMN011817749.1
ODGO01581595.1
CBTL0108429736.1
CTBL01000360.1
LUVX01030258.1
QPHW01000644.1
CAEX01007023.1
CAEX01007580.1
CAEX01005768.1
CAEX01005323.1
CAEX01003659.1
AORQ01049252.1
ALYI01000368.1
ALYI01002193.1
ALYI01002374.1
ALYI01002477.1
LADH01033670.1
LACY01033784.1
LACZ01033708.1
LADC01034180.1
LADG01034448.1
LADD01034520.1
ASJK01084608.1
AORQ01029778.1
FMHP01014215.1
CVRD01071279.1
ODGO01608756.1
ODGO01713250.1
CBTL0103978077.1
CBTL0110416266.1
ODGO01675170.1
ODGO01601604.1
OEIJ01470831.1
ODGO01720012.1
ODGO01542977.1
UWAQ01000030.1
ODGO01647530.1
CBUG010023334.1
CBUG010007477.1
CBUG010025235.1
CBUG010013885.1
CBUG010004408.1
CBUG010025019.1
CBUG010003608.1
CBUG010003450.1
CBUG010014903.1
CBUG010017075.1
CBUG010015458.1
CVNO01000975.1
FPMM01000086.1
CVNO01000600.1
FPMM01000130.1
FPIG01000183.1
FPIK01000118.1
CVNO01000642.1
FPIL01000026.1
FPMP01000039.1
FPMM01000005.1
FPIG01000034.1
AABL01005540.1
MTHU01000318.1
CAJW010004064.1
CVNO01001063.1
CVRD01007115.1
QLPK01018193.1
CVRD01103330.1
PJAE01027125.1
CEGH01255857.1
FAQE01399895.1
FAQE01379158.1
FAQE01397786.1
FAQE01403874.1
FAQE01402172.1
FAQE01403820.1
FAQE01403199.1
FAQE01390657.1
FAQT01419937.1
FAQE01399647.1
FAQE01370481.1
FAQE01403193.1
UWOF012208075.1
UWOF012207769.1
UWOF012208091.1
UWOF012217264.1
QLPK01005735.1
NNCB01000415.1
FAPX01140776.1
LGRI01062988.1
PRDE01059059.1
JYHL01009757.1
JYHL01009793.1
JYHL01009979.1
JYHL01001870.1
FAUD01404159.1
JYHL01000481.1
LGJC01122904.1
LGJC01084092.1
LGJC01026242.1
LGJC01117182.1
LGJC01004991.1
LGJC01068967.1
LGJC01034457.1
PRDE01140060.1
LIAE01008829.1
LIAE01002648.1
LIAE01004877.1
LIAE01003365.1
LIAE01003813.1
LIAE01004994.1
LD104187.1
LD236663.1
LGJD01099647.1
OEIJ01704234.1
OEIJ01637266.1
OEIJ01630438.1
OEIJ01517763.1
OEIJ01621863.1
OEIJ01759306.1
OEIJ01615831.1
OEIJ01493123.1
OEIJ01536018.1
OEIJ01592080.1
JXPZ01029535.1
JXPZ01027238.1
FLTE01001991.1
LWKT01001302.1
LWKT01000236.1
LWKT01002676.1
LWKT01000305.1
FASJ01033968.1
FAQC01011584.1
FAQG01005624.1
FARY01266122.1
FAQE01376652.1
CCMK012978930.1
CCMK010296907.1
CCMK013036865.1
CCMK013002871.1
CCMK012923572.1
CCMK012923571.1
CCMK010777800.1
CCMK013083286.1
CCMK013006184.1
CCMK012845339.1
CCMK012838079.1
CCMK012837058.1
CCMK012903358.1
CCMK012920863.1
CCMK012775986.1
MPKX01056383.1
LMZG01024884.1
CCMK012623264.1
CCMK012482218.1
CCMK012904403.1
CCMK010303137.1
CCMK012542056.1
CCMK012389482.1
CCMK012373368.1
CCMK011950158.1
CCMK011830779.1
CCMK010238202.1
CCMK012685991.1
CCMK013013712.1
CCMK012948291.1
CCMK012917378.1
CCMK012917377.1
CCMK012823015.1
CCMK012822374.1
CCMK010806264.1
CCMK012948395.1
CCMK012745733.1
CCMK010114482.1
CCYC010882606.1
CCYC016738990.1
CCYC011000931.1
FLTE01004284.1
FLTD01009804.1
FLTD01005024.1
FLTE01003445.1
CCYC016125710.1
NAGG01004201.1
LWKT01002203.1
NAGG01003908.1
LWKT01002466.1
NAGG01002839.1
LWKT01003084.1
NAGG01004206.1
NAGG01003213.1
LWKT01000770.1
NAGG01004795.1
NAGG01004834.1
LWKT01002012.1
LWKT01000466.1
LWKT01000617.1
NAGG01004597.1
LWKT01002271.1
OIVF01000006.1
OIVF01000093.1
OIVF01000404.1
OIVF01000311.1
LGJD01036583.1
UWOG012723098.1
LGJD01062702.1
LGJD01096464.1
LGJD01038506.1
UWOG012727476.1
LGJD01071272.1
LGJD01082798.1
LGJD01054571.1
LGJD01075044.1
AEGA01006939.1
UIGX01027335.1
UIGX01020009.1
UIGX01071476.1
UIGX01018330.1
UIGX01024588.1
LK115907.1
BEYV01022886.1
OEIJ01523533.1
ODGO01025767.1
FAQS01418166.1
FLTG01002609.1
OEIJ01651018.1
FAUG01308036.1
FASI01045461.1
FLTG01000408.1
FASI01166837.1
FAUG01142529.1
FLTG01006558.1
KD096496.1
LGJD01003026.1
FAUG01278107.1
FAUG01244449.1
FASI01014597.1
FLTG01001555.1
FASI01176289.1
FLTG01001659.1
FASI01008939.1
FAUG01290721.1
FASI01096337.1
FAUG01270390.1
FASI01089946.1
FAUG01240120.1
PRDE01058468.1
FARX01418612.1
FAUG01281646.1
FAUG01315258.1
FLTG01012819.1
CCMK013063070.1
PRDE01082640.1
AFSP02311537.1
PRDE01207194.1
LM523621.1
AFSP02303468.1
PRDE01086229.1
LM523956.1
LM523319.1
FARX01037461.1
FLTG01002261.1
FAUG01315202.1
FASI01152561.1
FLTG01003752.1
LBLR01002318.1
LBLR01011876.1
LBLR01015276.1
LBLR01011777.1
LBLR01017627.1
LGRI01001416.1
LGRI01005700.1
PKSH01014229.1
LGJD01088200.1
LGRI01112788.1
LGJC01022813.1
LGRI01005035.1
PKSH01013327.1
LGRI01001925.1
LGJC01084808.1
LGJC01061634.1
LGJD01084799.1
LGJC01002579.1
UWOF012203930.1
MEHO01315962.1
MEHO01118068.1
LGRI01001675.1
LGRI01024273.1
LGRI01001863.1
LGRI01023505.1
LGRI01063289.1
LGRI01003495.1
LGRI01003929.1
JSBM01000124.1
RBZO01000059.1
FARZ01041506.1
FAUG01094744.1
QLOD01069224.1
QLOF01000776.1
QLOF01000781.1
CVRD01064831.1
QLOF01000792.1
QLPH01044187.1
NLCN01000045.1
CCMK012163436.1
CCMK012055138.1
CCMK012416265.1
PZYU01103634.1
JXPM01009000.1
CYRZ010300440.1
LM523569.1
CBTL0107552527.1
PJAE01081741.1
QGKV01152968.1
AAAA02045240.1
OOGW01161914.1
CM000135.2
ASPP01038752.1
LK352218.1
LPNX010755564.1
LWKT01002002.1
KE116003.1
KE116004.1
ODGO01607929.1
MIHD01000123.1
ODGO01586928.1
CBTL0100093238.1
ODGO01718482.1
FAQG01287458.1
LMAV010406238.1
LMAV011078705.1
LMAV011025807.1
LMAV011182510.1
LMAV011505991.1
LMAV011475738.1
LMAV011689630.1
FUEF01003217.1
CCYC010321027.1
CH401391.1
FUEF01006738.1
KE115699.1
CCYC014022680.1
AACV01031312.1
AACV01027101.1
AHJF01007158.1
BBOV01511667.1
BBOV01502972.1
NIVO01052653.1
NIVO01058275.1
JSUV01420386.1
JSUV01435527.1
JSUV01515905.1
JSUV01056269.1
JSUV01228183.1
JSUV01452465.1
JSUV01489256.1
JSUV01490572.1
JSUV01059282.1
JSUV01083561.1
ADBW01000097.1
AGCT01028275.1
AGCT01056121.1
AFSP02239718.1
PYLT01000538.1
AFSP02262232.1
AGCT01067904.1
AFSP02262231.1
LMVA01100921.1
LMAV010503907.1
LMVA01096465.1
LMAV011496293.1
LMVA01096124.1
LMAV011710300.1
LMAV011964462.1
OENK01004341.1
OEOC01027501.1
LMVA01098257.1
LMAV012341635.1
OENK01005103.1
OEOC01040642.1
LMVA01097469.1
HG403771.1
OEIJ01459095.1
ODGO01208052.1
FLTE01009898.1
LADB01040276.1
UCOJ01014609.1
AORQ01044395.1
AORQ01030186.1
AORR01026032.1
LYFV01000390.1
CVMW01047988.1
CVMW01047989.1
CVMW01047991.1
CVMW01111121.1
CVMW01096158.1
CVMW01012442.1
PTJP01152511.1
LNCG01195485.1
LNCG01195533.1
QPHZ01000660.1
CCYC013505474.1
PRDE01096692.1
CCYC013507978.1
CCYC010602195.1
FLTD01003708.1
FLTG01021356.1
FLTE01003664.1
FLTG01021361.1
FLTE01004159.1
FLTF01004677.1
LIAE01009161.1
LIAE01009149.1
LIAE01004728.1
LIAE01004022.1
LIAE01008910.1
FARO01167066.1
PJAE01900982.1
KQ225684.1
CEGH01087692.1
FLTE01007172.1
FAQE01399415.1
FAUG01235551.1
FASI01032233.1
FAUG01281365.1
FLTG01003838.1
FAUG01219213.1
FAUG01263838.1
FAUG01149355.1
FAUD01395527.1
FAUG01301872.1
FLTG01005546.1
FARY01270413.1
FAQE01398185.1
FAUG01022204.1
FASI01172569.1
FAQE01363941.1
FASI01014333.1
FAUG01093313.1
FARX01419748.1
FAUD01396266.1
FARV01258734.1
FARX01232789.1
LAQH01003388.1
FBXV01340870.1
FBXV01352542.1
FARY01357796.1
FARX01408951.1
CBTL0104052509.1
LOLD01003471.1
AVEA02000506.1
NPOA01000041.1
LOLD01001741.1
LOLC01001003.1
ODGO01524684.1
ODGO01556585.1
FPML01000030.1
CVNP01000076.1
CVNN01001185.1
CVNX01000009.1
CVNU01000057.1
FQLN01000004.1
CVNW01000008.1
FPIJ01000013.1
CVNV01000010.1
AABL01004175.1
CAEQ01000887.1
OEIJ01730580.1
CBTL0109383814.1
OEIJ01544130.1
ODGO01583764.1
ODGO01485913.1
AFPV01006559.1
UVXY01000593.1
ODGO01556743.1
ODGO01706921.1
ODGO01654124.1
ODGO01513361.1
CAJW011537290.1
FAQS01414565.1
FAQS01407505.1
FARX01340243.1
FARV01255869.1
FASA01318451.1
FARX01248461.1
FARX01083074.1
FARX01039604.1
QYSC01073687.1
QYSC01014230.1
FARY01042989.1
KB208047.1
ATAC01002359.1
FARX01072407.1
FAQS01413727.1
QYSC01014213.1
ATAC01002058.1
FARV01203914.1
FARY01008485.1
FARY01002827.1
CAKG01035374.1
AASV01058219.1
UXGB01009131.1
KB448925.1
AASV01051263.1
JTDY01000613.1
AASV01029870.1
ODGO01664648.1
MZZL01000149.1
DF837241.1
AZST01001560.1
CBTL0105843650.1
JXPU01097761.1
JXPU01149394.1
FXDS01004343.1
PDMP01002091.1
PDMP01003108.1
PDMP01003504.1
AEGA01018448.1
AEGA01034915.1
LXGH01022141.1
CCMK011205659.1
LMZG01039411.1
FLTF01008814.1
FLTE01006564.1
FLTD01006571.1
UCOL01032528.1
UCOL01034566.1
CCYC016000654.1
FLTG01023622.1
FLTE01005132.1
FLTE01005154.1
FLTD01005748.1
FLTD01006699.1
FLTD01006782.1
FLTE01005275.1
FLTE01006446.1
FLTD01007689.1
FLTD01007669.1
FLTE01005005.1
FLTE01003631.1
FLTE01004670.1
FLTE01003663.1
FLTE01003469.1
FLTD01009462.1
FLTD01008174.1
FLTG01016451.1
FLTD01009643.1
FLTE01004094.1
UCOL01035512.1
CCYC010690062.1
FLTD01009823.1
FLTE01007572.1
CCYC013067952.1
FLTE01003854.1
CCYC010099640.1
FLTE01009155.1
FLTD01005785.1
FLTE01004554.1
FLTD01004609.1
FLTD01003667.1
FLTG01020792.1
FLTE01003830.1
PRDE01084041.1
PRDE01030192.1
PRDE01026377.1
FASB01269958.1
CAJX010027332.1
AWUE01002811.1
FASB01031897.1
FASB01004526.1
FASB01196069.1
FASB01004525.1
FAQG01292379.1
FARX01190437.1
FARX01347681.1
FARY01152105.1
KQ556858.1
FAQT01409179.1
AHJF01001180.1
AHJF01003929.1
MATP01013362.1
LMYL01001855.1
AFSP02233460.1
PRDE01042294.1
NKQP01001971.1
AFSP02272039.1
AFSP02313334.1
NKQP01000821.1
KB741338.1
AFSP02269345.1
AFSP02289402.1
AFSP02308708.1
CBLZ012158133.1
CAJW012541045.1
NKQP01001222.1
NKQP01001431.1
NKQP01001374.1
PRDE01062431.1
KB737112.1
AFSP02259483.1
NKQP01000280.1
AFSP02257406.1
AFSP02293625.1
AFSP02311929.1
CBLZ010038205.1
CBLZ012153839.1
CAJW010035045.1
CAJW010645602.1
CAJW012523704.1
AFSP02273304.1
AUPI01133247.1
KQ003180.1
LXGH01476130.1
KL550017.1
MATP01009057.1
CAJX010003125.1
FARX01054306.1
FARY01006940.1
FARX01189618.1
QYSC01020234.1
QYSC01012527.1
FAQS01411605.1
FAQS01403556.1
FARX01192386.1
FAQS01416329.1
FARY01017492.1
FARX01145151.1
QYSC01115585.1
FARV01261657.1
FAQS01316012.1
LBLN01049377.1
LBLN01030842.1
LMVA01097723.1
LXGH01188653.1
LBLN01045380.1
LBLN01045379.1
LXGH01387892.1
LMVA01100907.1
LBLN01063663.1
LBLN01061599.1
LXGH01266144.1
LBLN01048767.1
LBLN01044675.1
LBLN01044674.1
LBLN01036181.1
LBLN01033341.1
LMVA01099588.1
LXGH01381767.1
LBLN01047755.1
LBLN01038567.1
LMVA01096366.1
LXGH01251466.1
LBLN01030668.1
LXGH01230567.1
LXGH01426950.1
LMVA01096673.1
LMVA01097934.1
LGRI01011536.1
OBIJ01007965.1
LGJC01112988.1
LGJC01021677.1
LGJD01017045.1
UIGX01038974.1
LGJC01119548.1
LGJD01003648.1
CBTL0101262245.1
CBTL0102623908.1
CBTL0102905508.1
CBTL0106810816.1
CBTL0106943110.1
CBTL0108902687.1
CBTL0110935429.1
CBTL0110953223.1
CBTL0101904685.1
CBTL0103700470.1
CBTL0109415361.1
CBTL0110209676.1
CBTL0106709696.1
CBTL0110986600.1
CBTL0110986599.1
CBTL0110799486.1
CBTL0110784342.1
CBTL0110331282.1
CBTL0109920729.1
CBTL0108241938.1
CBTL0106785932.1
CBTL0104972089.1
CBTL0104479819.1
CBTL0104356536.1
CBTL0104220739.1
CBTL0103114913.1
CBTL0111482942.1
CBTL0100417174.1
CBTL0100527287.1
CBTL0101213243.1
CBTL0101469634.1
CBTL0103628046.1
CBTL0106054409.1
CBTL0110573683.1
CBTL0110799487.1
CBTL0110832579.1
CBTL0110947529.1
CBTL0110777468.1
CBTL0110481508.1
CBTL0109909646.1
CBTL0109416194.1
CBTL0108310730.1
CBTL0106865868.1
CBTL0105016945.1
CBTL0104524270.1
CBTL0104394486.1
CBTL0103903630.1
CBTL0103660089.1
CBTL0103276793.1
CBTL0103027080.1
CBTL0102204622.1
CBTL0100350250.1
CBTL0102857648.1
CBTL0103579173.1
CBTL0100221181.1
CBTL0101635088.1
CBTL0102758779.1
CBTL0104892814.1
CBTL0110831995.1
CBTL0105059837.1
CBTL0104479381.1
CBTL0110799633.1
CBTL0101461275.1
CBTL0103628604.1
CBTL0111411908.1
CBTL0109415972.1
CBTL0103660722.1
CBTL0104104798.1
CBTL0110357441.1
CBTL0110690266.1
CBTL0109459074.1
CBTL0102770930.1
CBTL0110674974.1
CBTL0106617078.1
CBTL0109712136.1
CBTL0100032986.1
CBTL0104980277.1
CBTL0106958403.1
CBTL0109247487.1
CBTL0109247488.1
CBTL0109247489.1
CBTL0105371385.1
CBTL0104603817.1
JXPO01112810.1
KQ218069.1
NBAH01028591.1
KQ217587.1
AEGA01013078.1
KQ002965.1
AUPI01108153.1
AEGA01000916.1
AJKK01120206.1
AUPI01153972.1
KQ002836.1
AUPI01048320.1
KQ003378.1
KE558898.1
KE558156.1
AEGA01012242.1
AEGA01007857.1
AEGA01003305.1
KE560193.1
KQ002449.1
AUPI01006434.1
AJKK01165870.1
AUPI01136041.1
AJKK01182785.1
AUPI01067448.1
KQ003012.1
AUPI01055313.1
KQ002494.1
AEGA01004643.1
AJKK01160541.1
AJKK01121209.1
AUPI01020933.1
AJKK01120360.1
LWKT01000813.1
CCYC010748404.1
FASG01183440.1
FATA01401252.1
FAQS01184010.1
FAUD01287698.1
FASG01229104.1
FATA01342638.1
FAQS01258453.1
FARV01172359.1
FATA01227200.1
FAQG01182609.1
FASJ01358287.1
FARV01264858.1
FARB01395380.1
FATA01367469.1
FAUD01389921.1
CCMK013065936.1
LGJD01006961.1
LGJD01105271.1
LGJD01007574.1
CTBL01002935.1
KQ217199.1
KQ218217.1
KQ231144.1
CCMK010922903.1
CCMK012110890.1
QWYR01000017.1
QWXO01000212.1
AFSP02299771.1
MAMN01019418.1
EQ997287.1
MAMN01017210.1
EQ987768.1
AFSP02296655.1
EQ979023.1
MAMN01013382.1
LNZQ01000113.1
LNZQ01000124.1
LXGH01151237.1
LGRI01106362.1
LGRI01107850.1
LGRI01100842.1
LGRI01023892.1
LGRI01019279.1
CYSQ012575568.1
LGRI01044060.1
LGRI01049055.1
LGRI01041545.1
LGRI01015539.1
AACG02000299.1
FAQE01385971.1
FARY01093296.1
FAQE01385978.1
FAUG01214213.1
FASI01100041.1
FLTG01001188.1
FAUG01226587.1
FAQE01385995.1
FARX01416901.1
FASI01028562.1
FLTG01000995.1
FAQE01386003.1
FAQE01386006.1
FAQE01386017.1
FAQS01318328.1
FASI01159025.1
FLTG01007276.1
FAQE01386021.1
FASB01000109.1
LMAV012503798.1
FARQ01269745.1
FAQE01386035.1
FARX01407186.1
FASI01271654.1
FAUG01238498.1
KQ191424.1
PRDE01195179.1
KQ224113.1
KQ222943.1
KQ217030.1
FAQG01283598.1
FATA01394489.1
FASO01338736.1
NNCF01064416.1
FATA01372164.1
FAUD01366822.1
FAUD01366823.1
FATA01223825.1
FAUD01382425.1
FATA01375075.1
FATA01400902.1
FAQG01271131.1
FAUD01234525.1
FASO01360144.1
FATA01367905.1
FATA01388054.1
FAQG01259703.1
NNCF01079953.1
FAUD01390746.1
FATA01350592.1
PRDE01051742.1
FARP01328319.1
FATA01366309.1
FATA01399993.1
FARV01105184.1
FATA01401947.1
FATA01405848.1
FASO01272670.1
CEME01000207.1
CEME01000188.1
FAUG01299920.1
FARX01417578.1
FAUG01203779.1
FARX01366090.1
FASI01117912.1
FLTG01000735.1
FAUG01172806.1
FAUG01288212.1
FARX01328862.1
FARX01345091.1
FASI01140538.1
FARX01331826.1
FAUB01271153.1
FAUG01082079.1
FASI01009625.1
FLTG01001657.1
FARX01302002.1
FARY01034031.1
FAUG01219015.1
FASI01019229.1
FLTG01005886.1
FARX01412988.1
FASI01255169.1
FARX01403891.1
ODGO01716834.1
OEIJ01643478.1
FLZD01000285.1
FLZL01000320.1
NHNX01000205.1
BEYV01044467.1
OEIJ01603351.1
FBXV01341036.1
UIRR01006121.1
CAJW010004414.1
ODGO01044159.1
OEIJ01442741.1
LK119660.1
OEIJ01510367.1
ODGO01242937.1
FAUD01402030.1
QQSP01007678.1
QQSQ01000881.1
LXGH01305389.1
LXGH01264691.1
LXGH01181585.1
LXGH01483656.1
LXGH01030819.1
LXGH01398867.1
LXGH01395636.1
AWGZ01396997.1
AWGZ01257710.1
AWGZ01424535.1
KE825984.1
AWGZ01423609.1
AWGZ01367307.1
KE869593.1
KE903192.1
AWGZ01345931.1
LGJD01106095.1
LXGH01299563.1
LXGH01062470.1
LXGH01282867.1
LXGH01015697.1
LXGH01081484.1
LXGH01412838.1
LXGH01307445.1
LXGH01112125.1
LXGH01125854.1
LXGH01001787.1
LXGH01319419.1
KZ997672.1
FABQ01001943.1
LPNX010529560.1
LPNX011194006.1
LK308072.1
LPNX010413392.1
LK220811.1
DF228243.1
LPNX010560037.1
FAMN01001619.1
LK276363.1
LPNX010690451.1
LK174946.1
CZRN01000578.1
LPNX010538701.1
LPNX011022804.1
FAGC01002249.1
FAMN01001285.1
LPNX010292186.1
LK204373.1
LQNS02081335.1
LK318821.1
LPNX011182498.1
ODGO01587432.1
MLYS01000043.1
FLZK01000317.1
FCOS01025329.1
DS483056.1
DS483057.1
ODGO01636758.1
ODGO01612193.1
ODGO01646385.1
ODGO01495601.1
ODGO01610655.1
ODGO01741345.1
ODGO01722986.1
ODGO01723306.1
LOLD01000940.1
ODGO01686410.1
ODGO01718953.1
ODGO01714231.1
ODGO01722436.1
ODGO01594764.1
ODGO01737178.1
MUEI01000026.1
ODGO01727584.1
BFCS01000327.1
FLZK01001117.1
FLYT01000325.1
QPHQ01000194.1
FLTG01002082.1
FLTG01002158.1
FAUG01193869.1
FAUG01268316.1
FASI01011498.1
FLTG01009817.1
FLTG01006222.1
FAQE01153102.1
FASI01048610.1
FASI01003607.1
FAUG01297701.1
FAUG01238494.1
FAQE01202236.1
FARY01415179.1
FASI01004380.1
FASI01187006.1
FARX01413953.1
AWUE01009650.1
FLTG01002835.1
FAUG01235600.1
FAUG01300261.1
FAQE01357766.1
FAUG01087032.1
FAUG01221689.1
FAUG01294432.1
FASI01001148.1
AWUE01003747.1
FAUG01303956.1
FAUG01283051.1
FARX01152671.1
FAQE01396062.1
FASI01094237.1
FLTG01003142.1
PTJQ01280286.1
CCJR010110193.1
PTJQ01431483.1
PTJQ01331848.1
PTJQ01331940.1
CCJR010001735.1
PTJQ01331989.1
PTJQ01332551.1
KD452939.1
PTJQ01332705.1
CCJR011164846.1
JSXG01000228.1
LK324965.1
LPNX010656715.1
FACE01003273.1
CAVV010000072.1
JPZC01000169.1
FASD01200265.1
LK078159.1
FARO01159600.1
FARU01242143.1
CBTL0101396697.1
DF235816.1
LK326063.1
LPNX010420096.1
LK373185.1
CBTL0106494365.1
LBCT01000181.1
FACE01002645.1
HF923896.1
HF928774.1
HF929653.1
HF933826.1
FACE01001328.1
FAGC01001024.1
FABQ01000471.1
FABP01000305.1
FAFB01000320.1
FABT01000288.1
FAMN01000053.1
FARO01068570.1
BDQP01001825.1
LK099850.1
FASD01161339.1
AFFD02005038.1
CBTL0100408799.1
DF211768.1
LPNX010595098.1
LBLR01006596.1
CBMN011644189.1
LQRK01007132.1
LQRK01003183.1
FLRE01002035.1
ODGO01562856.1
ODGO01714999.1
ASJK01080899.1
ODGO01264988.1
CBTL0100889098.1
CBTL0102933660.1
CBTL0103578204.1
CBTL0103684486.1
CBTL0108081835.1
FLRE01002687.1
CBTL0110018151.1
OEIJ01546517.1
MXQA01063663.1
CAOK01176672.1
CAOK01257139.1
CAJX010053553.1
FLRE01000416.1
FLRE01002569.1
FLRE01002622.1
FLRE01002721.1
FLRD01000371.1
FLRE01000336.1
FLRE01002380.1
MATP01008503.1
CAJX010051533.1
MATP01008577.1
MATP01006007.1
CCMK012514364.1
UCOK01005579.1
CAJX011975126.1
MATP01012347.1
CAJX010003091.1
AEGA01026808.1
CAJX010831381.1
MATP01010211.1
LMYL01003186.1
CAJX010030738.1
MATP01011643.1
FUEF01012314.1
GL353539.1
FAQF01129466.1
LYTD01035327.1
LYTC01045782.1
FASG01373409.1
FASH01266781.1
FASG01185604.1
FASG01347774.1
FARY01260000.1
FARW01325040.1
UXGB01070273.1
FAUA01312124.1
FUEF01015322.1
KL023666.1
FAUD01285034.1
NKXL01217256.1
UXGB01059842.1
LYTE01023227.1
LYTB01024542.1
FAQF01250994.1
UXGB01039510.1
FASI01005414.1
FAQG01005618.1
FASG01371144.1
LYTB01011866.1
UXGB01059335.1
UXGB01067772.1
FARY01349698.1
FASG01304046.1
NKXL01311672.1
FAQF01091756.1
LYTB01021187.1
LYTD01016627.1
FAUA01306819.1
LYTC01045688.1
LYTE01015618.1
FARY01177358.1
LYTB01027488.1
FAQF01229666.1
FAUD01349930.1
FAUD01314894.1
LYTB01021472.1
FASG01248544.1
FASG01375811.1
UXGB01024427.1
LWKS01047813.1
FAUD01393215.1
LYTE01047506.1
UXGB01059196.1
NKXL01325553.1
BABP01062601.1
FARY01377402.1
FARY01272526.1
FARX01420009.1
FARY01393590.1
FARX01412389.1
FARY01407544.1
FARY01372158.1
FARY01419835.1
FARY01333431.1
FARY01410061.1
FARY01399199.1
FARY01410643.1
CCMK012330310.1
CCMK012711226.1
BBOV01510054.1
CCMK012877991.1
FAQE01396545.1
FARY01119396.1
FARY01341347.1
FAQE01348692.1
FARY01371050.1
FAQE01381181.1
FARY01408463.1
FAQE01047742.1
FAQS01418020.1
FAQG01220553.1
FARY01287867.1
FAQE01082001.1
FARY01311000.1
FAQG01238114.1
FAQE01315285.1
FASH01331341.1
FASH01353699.1
FARY01033133.1
FARY01188759.1
FAQE01022006.1
FAQE01321695.1
FARY01301836.1
FARY01210484.1
LBLN01038820.1
LXGH01470641.1
LGRI01050968.1
LGJD01019154.1
LGRI01001491.1
LBLN01039116.1
LBLN01000618.1
LGRI01010313.1
LBLN01003734.1
FARO01142513.1
LXGH01239693.1
LGRI01005075.1
FASB01024548.1
FASB01219580.1
FASB01219579.1
QVQW01000782.1
FLTF01009273.1
FLTD01001474.1
LGJC01127842.1
LGJC01104825.1
LGJC01102753.1
LGJC01023827.1
LGJC01095728.1
LGJC01057473.1
LGJC01059567.1
LGJC01099404.1
LGJC01110706.1
LGJC01085006.1
NAGG01004937.1
FUEF01009674.1
LWKT01002220.1
LWKT01001956.1
NAGG01005538.1
NAGG01004684.1
NAGG01002203.1
NAGG01004079.1
NAGG01002828.1
LNZE02001399.1
LWKT01001955.1
FARY01405674.1
FASI01019552.1
FLTG01002365.1
FUEF01018242.1
LBMM01019323.1
FASG01156260.1
FASG01261451.1
NKXL01029369.1
LWKS01044709.1
LYTB01026297.1
FAUD01115004.1
FAQF01186512.1
FASI01009192.1
FAQG01002042.1
CM000137.1
KE116924.1
LWKT01002011.1
FUEF01003594.1
KE118074.1
CAJX010006725.1
CAJX010006726.1
AACV01028158.1
KE118076.1
LIAE01002419.1
DF961599.1
FUEF01005966.1
CAJX010051189.1
AACV01026352.1
AHJF01007222.1
LTAH01078185.1
LWKT01002248.1
AACV01026997.1
CAJX010053103.1
AACV01026148.1
CAJX010056504.1
AHJF01003864.1
ODGO01638826.1
ODGO01657920.1
ODGO01318231.1
ODGO01703936.1
UIIV01000216.1
NAPT01002123.1
LOLC01000529.1
CBTL0109076496.1
MATU01140142.1
NHTM01005479.1
LIEC01012559.1
KN001540.1
AKIR01006050.1
KI545227.1
ATCM03108051.1
KE387384.1
LQRK01003691.1
JPSJ01000456.1
AWOL01S0070789.1
JXWP01001543.1
KQ986310.1
JXWP01000333.1
FLRE01003241.1
KZ624871.1
KE387863.1
LQRK01007590.1
FXDY01004084.1
FXDW01006317.1
FXDY01007698.1
AACV01027758.1
AHJF01011341.1
FAQE01187404.1
FARY01036611.1
FARY01171895.1
FARV01260636.1
FAQE01204646.1
FAQG01147279.1
FAQG01281818.1
FARY01246887.1
FARY01374134.1
FARY01187515.1
FASG01030486.1
NKXL01323302.1
FASG01331608.1
FARY01334886.1
FARY01423939.1
FASG01348889.1
FAUD01366092.1
FASI01001614.1
LXGH01117624.1
FAQG01279041.1
FATA01365765.1
FATA01349895.1
FAUD01403456.1
NNCF01079747.1
FATA01404647.1
FAQG01243159.1
FASO01305318.1
FATA01405175.1
FAUD01399562.1
FATA01375000.1
FAUD01399919.1
NNCF01067918.1
CCMK012366247.1
FAUD01371723.1
UWOG012576237.1
FBXV01357027.1
FBXV01249392.1
DF145260.1
CCJR012399850.1
KD494065.1
OEIJ01735239.1
ASJN01035249.1
FAQE01400161.1
FAUG01000883.1
FARX01098373.1
FASI01009750.1
FLTG01014384.1
OENK01011063.1
OEOC01160582.1
OENK01010610.1
OEOC01152196.1
OENK01006790.1
OEOC01065969.1
OENK01011655.1
OEOC01168655.1
OENK01010361.1
OEOC01145640.1
LMVA01099690.1
CYSQ012413852.1
LOLC01000103.1
LOLD01002058.1
LOLC01000862.1
LMAV011792994.1
LMAV011291694.1
LMAV010508342.1
LMAV010680457.1
LMAV011219434.1
LMAV010746839.1
LMAV010908691.1
LMAV011884255.1
LMAV011687578.1
LMAV012043963.1
FASB01000841.1
FASB01004265.1
FASB01009386.1
FASB01063130.1
AAWT01082296.1
FASB01060599.1
FASB01062041.1
KQ217252.1
LMAV010443040.1
LMAV011701118.1
KQ220997.1
LKIA01007987.1
KQ216801.1
CEGH01338886.1
LXGH01033829.1
LXGH01289670.1
LXGH01412833.1
FASB01003403.1
FASB01043812.1
PRDE01198249.1
LOLD01001667.1
FAQE01398802.1
JRKL01104871.1
FBTV01000082.1
FBTV01000512.1
FBTV01000425.1
FXDP01002818.1
MLJF01004647.1
KV883776.1
MLJF01003383.1
FASA01318412.1
FARV01243323.1
QYSC01020034.1
QYSC01025773.1
FARX01001308.1
FARY01004071.1
PTJI01000670.1
FARV01255495.1
FARV01267859.1
FAQS01412718.1
FARV01109369.1
FARV01193582.1
FAUG01316373.1
FAQS01400138.1
FARV01261967.1
FARV01249609.1
UIGX01063170.1
UIGX01039722.1
UIGX01013152.1
UIGX01062265.1
UIGX01056003.1
UIGX01043537.1
UIGX01059590.1
UIGX01039497.1
CCMK012380363.1
CCMK012437865.1
CCMK011126272.1
UIGX01027767.1
QMFK01004359.1
LWKT01001168.1
NAGG01002629.1
NAGG01003838.1
NAGG01003067.1
LWKT01001783.1
NAGG01004489.1
LWKT01000455.1
QQTR01104022.1
PRDE01008273.1
AFSP02310736.1
QQTR01103408.1
AFSP02241778.1
PRDE01005541.1
PRDE01005542.1
ACZF03071697.1
APFE031720161.1
AFSP02283150.1
CAJV01113664.1
CAJV01163354.1
LNCG01212023.1
NBSK01010571.1
LNCG01130879.1
LNCG01190335.1
LNCG01148363.1
LNCG01095429.1
LNCG01203155.1
LNCG01054926.1
LNCG01169497.1
LNCG01176891.1
CAJV01229625.1
CAJV012482870.1
LBLN01060505.1
CCCL010000069.1
LBLN01063284.1
LGTF01002393.1
LGJD01093825.1
LBLN01126739.1
LBLN01004661.1
LBLN01027616.1
LBLN01104884.1
LBLN01060686.1
LBLN01097052.1
LRDC01000064.1
LVEH01059064.1
ATAC01002808.1
ANKS01001686.1
ANKS01003270.1
ATAC01002540.1
ATAC01003255.1
QWXO01001005.1
QWYR01000005.1
PRDE01187476.1
KN658016.1
ODGO01721520.1
ODGO01731708.1
ODGO01696800.1
PJCX01000431.1
ODGO01557451.1
ODGO01705399.1
ODGO01656678.1
ODGO01647505.1
QVQW01000668.1
QYSC01117671.1
FARX01061657.1
FARY01011588.1
QYSC01020344.1
ATAC01002604.1
FARX01069357.1
FARY01014034.1
FARX01277735.1
ATAC01001852.1
QYSC01120781.1
KI630150.1
ATAC01002498.1
FAUD01397021.1
FBXV01341304.1
HG806609.1
FLTF01009117.1
FLTC01001495.1
FLTE01000926.1
FLTD01000627.1
FLTG01000120.1
BEYV01047409.1
OEIJ01217303.1
ODGO01342130.1
FLTG01021942.1
FLTE01009341.1
MCIT02046171.1
MCIT02015634.1
MCIT02078531.1
AYOE01072791.1
MCIT02070550.1
MCIT02028751.1
MCIT02022312.1
MCIT02006031.1
MCIT02016276.1
CAOK01207503.1
MCIT02040052.1
JRRC01384695.1
MCIT02078471.1
MCIT02022058.1
MCIT02002409.1
JMFU01056342.1
AVOS01067405.1
LYJO01000119.1
ALJY01003565.1
ALJY01001870.1
AAPN01069734.1
DS029575.1
LYJN01000319.1
ALJY01002916.1
KN125590.1
AVOS01071701.1
JMFU01114779.1
JMFU01109077.1
AZRP01045375.1
LXGH01418071.1
LXGH01418100.1
FARO01186619.1
LXGH01418123.1
LBLN01032470.1
LXGH01424185.1
LMVA01100886.1
LBLN01015117.1
LBLN01012864.1
LBLN01012865.1
LXGH01424191.1
LGRI01053104.1
LGRI01003013.1
LXGH01424216.1
AWGZ01440704.1
AWGZ01109571.1
AWGZ01419899.1
AWGZ01316806.1
AWGZ01232909.1
KE910629.1
KE871394.1
AWGZ01434421.1
LBLR01011072.1
AWGZ01363951.1
CSTN01000319.1
CSTN01000099.1
ODGO01583994.1
ODGO01638676.1
UVXY01000450.1
ODGO01711866.1
CBUG010014180.1
CBUG010010627.1
FASS01232825.1
QKXD01007152.1
LGRI01090569.1
CEGH01114378.1
OMKT01080386.1
LNCG01260084.1
CAJV01301607.1
CAJV01059707.1
CBUG010020394.1
FBTS01000131.1
AAXL01031548.1
AAXL01031259.1
AAXL01031133.1
FUWB01099945.1
AAXN01035927.1
FUWB01021015.1
CAJW011544786.1
CAJW011544763.1
CAJW011549809.1
CBQS010089253.1
CAJW011545648.1
CAJW011554890.1
CAJW011545826.1
CDFA01011355.1
CDFF01051838.1
AAXL01031335.1
CCMK010822178.1
CCMK012636996.1
CCMK012264118.1
AJKK01120045.1
FASG01372687.1
FARY01313365.1
NKXL01178805.1
UXGB01049903.1
LYTB01024130.1
FAQF01107978.1
AAAA02042407.1
CM000126.1
UXGB01044722.1
LYTB01015521.1
LYTE01043181.1
LYTE01045049.1
LWKS01045918.1
LYTD01036938.1
UXGB01015952.1
LYTC01045754.1
LYTB01007313.1
CH400097.1
GL353462.1
FASB01049606.1
FASB01059384.1
FASB01002081.1
FASB01127809.1
LGJD01048859.1
LGJD01060804.1
FAUG01313767.1
PTJQ01464325.1
CCJR010868921.1
LNCG01231148.1
CCJR011333696.1
PTJQ01526850.1
FAMN01002551.1
LK256371.1
CZRN01003209.1
LPNX010385089.1
LK225205.1
FACE01003263.1
LPNX010738410.1
LK121811.1
FACE01002088.1
LK109342.1
CBTL0100279852.1
CBTL0101209877.1
CBTL0102326284.1
CBTL0102691893.1
CBTL0103362693.1
CBTL0104564163.1
CBTL0105288203.1
CBMN010001947.1
DF221628.1
LK322485.1
DNQU01000612.1
UWOF012210371.1
UWUE012363564.1
UWOF012196475.1
FARO01116946.1
JXPU01031580.1
JXPU01183801.1
JXPU01067461.1
LYTE01042458.1
LYTE01046680.1
LYTD01039001.1
LYTB01022571.1
LYTB01016550.1
FASG01171729.1
FASI01002952.1
UXGB01069233.1
FARY01394248.1
FAQF01083056.1
NKXL01239454.1
JYHL01000492.1
AAAA02042820.1
LYTE01049942.1
UXGB01060202.1
LYTE01050683.1
NKXL01188018.1
ASJN01003042.1
ASJN01045012.1
ASJN01034805.1
ASJK01085404.1
ASJL01086011.1
ASJN01017364.1
ASJN01052835.1
ASJN01060177.1
ASJN01038563.1
ASJN01051676.1
ASJN01064300.1
ASJN01054253.1
ASJK01024465.1
ASJN01040563.1
JSYW01009357.1
JSYW01008219.1
JSYW01008675.1
JSYW01007074.1
JSYW01007355.1
AFSP02282693.1
FBXV01341448.1
HG807188.1
FAUD01381972.1
FLTG01000239.1
FLTE01000191.1
PDBU01046344.1
NIVO01071436.1
OBLE01125012.1
OBLE01004271.1
JRRC01160022.1
KN410729.1
MCIT02014238.1
MCIT02082635.1
MCIT02087665.1
AYOE01093362.1
JRRC01229218.1
MCIT02035808.1
MCIT02015936.1
MCIT02018676.1
AYOE01115228.1
KN415822.1
MCIT02067703.1
MCIT02071271.1
MCIT02004975.1
MCIT02007091.1
MCIT02002327.1
PTJP01450622.1
CAOK01407117.1
AYOE01094986.1
MCIT02011767.1
MCIT02004121.1
KB204810.1
AYOE01092632.1
MCIT02045165.1
MCIT02044388.1
CAOK01299862.1
AYOE01049871.1
MCIT02048679.1
KN445203.1
KN434671.1
LNCG01249495.1
LNCG01041501.1
PTJP01259810.1
LNCG01008209.1
LNCG01087974.1
LNCG01185672.1
LNCG01109802.1
LNCG01041486.1
CAJV01199678.1
CAJV01181734.1
CAJV012591257.1
MAUM01046543.1
FASB01068751.1
FASB01068750.1
FASB01007433.1
FASB01044281.1
FASB01123053.1
FARO01007082.1
FARO01151538.1
AEGA01032452.1
ANHN02003443.1
AMZP02002120.1
ANHN02002734.1
ANHN02001460.1
FUEF01017056.1
AEHI01035631.1
CEGH01183152.1
CEGH01314057.1
MATP01005540.1
MATP01013086.1
CCMK012219450.1
CCYC015845301.1
CCYC012845545.1
CCYC010334823.1
CCYC013387901.1
KL546730.1
KL557989.1
KL551619.1
BEZZ01213309.1
KL557139.1
LNSY01252942.1
KL546524.1
MWMC01029031.1
KL556083.1
OEIJ01599010.1
NHTM01007772.1
NHTM01020986.1
NHTM01023062.1
NHTM01012103.1
LYTB01017528.1
AAAA02037773.1
CCAG010009874.1
CCAG010014448.1
CCAG010012959.1
CCAG010012960.1
CCAG010012961.1
CCAG010010893.1
CCAG010019420.1
LGRI01088003.1
LIAE01003308.1
FASL01044218.1
LGRI01088004.1
LBLN01057884.1
LGRI01089996.1
LXGH01150085.1
LGRI01119629.1
LGRI01119588.1
LGRI01119637.1
LGRI01119642.1
CAOK01489259.1
CAOK01523830.1
LGJD01059370.1
CAOK01186037.1
CAOK01349024.1
CAOK01486067.1
CAOK01064068.1
CAOK01276861.1
CAOK01065059.1
LGJD01074465.1
CAOK01453943.1
ODGO01693820.1
CBTL0103344559.1
ODGO01713061.1
PYPZ01000240.1
LOLD01003088.1
NGBN01000098.1
LOLD01001204.1
FXDS01003218.1
KL404164.1
AFSP02229123.1
CZCL01000349.1
FARX01026715.1
FARY01000131.1
FAQS01412203.1
FARX01015822.1
QYSC01014227.1
FARX01150362.1
FARX01154283.1
FARX01345221.1
KE117591.1
AHJF01006332.1
AHJF01025565.1
EQ979124.1
AHJF01009319.1
KE119840.1
AHJF01003213.1
ADDD02289470.1
NIZD01116426.1
FASB01162506.1
KE109744.1
ADDD02130907.1
QVQW01000623.1
CCMK010338044.1
CCMK013035835.1
CCMK012419364.1
CCMK012790247.1
CCMK013038078.1
CCMK010107181.1
CCMK012752330.1
CCMK013016352.1
CCMK013028826.1
CCMK013086976.1
CCMK013028470.1
CCMK012917943.1
CCMK010610374.1
CCMK010355240.1
CCMK013088286.1
BBOV01516745.1
BBOV01523543.1
LM524960.1
LM523513.1
LM523280.1
LM524663.1
LM524332.1
KN815613.1
LM523345.1
PRDE01101625.1
LM524324.1
LM523559.1
DDLT01000041.1
DDLT01000317.1
CVMW01128635.1
CVMW01086609.1
CVMW01097062.1
CVMW01011258.1
CVMW01012579.1
QAXQ01000117.1
NBSG01003444.1
QWDQ01000780.1
QWDQ01001049.1
CVMW01002947.1
CVMW01000385.1
CAAV01002898.1
CAAV01002902.1
JSYW01008430.1
JSYW01008429.1
LQNH01030629.1
MPGL01001373.1
LSRD01000532.1
LSRD01000956.1
LSRD01000519.1
LVWR01006017.1
LVWR01021152.1
LSRD01000365.1
LVWR01025707.1
CTBL01002565.1
CTBL01000416.1
AWGZ01433282.1
AWGZ01386121.1
AWGZ01334423.1
KE880334.1
AWGZ01369487.1
KE909439.1
AWGZ01423956.1
AWGZ01314779.1
LXGH01276795.1
LXGH01270952.1
LXGH01052324.1
LGJD01084025.1
LGRI01002558.1
CAOK01514027.1
CAOK01468540.1
LXGH01010989.1
LXGH01272460.1
LXGH01296531.1
LXGH01077102.1
LXGH01256728.1
QZLH01008945.1
LLXH01010324.1
LLXH01010370.1
LLXH01010390.1
FASB01201717.1
FASB01048250.1
FAPN01219165.1
FAPN01219646.1
GL352175.1
CCYC010836121.1
FAPN01218435.1
MAMN01008043.1
FAPN01150814.1
CCYC014848850.1
FAPN01219577.1
GL351550.1
FAPN01218336.1
FAQW01255655.1
LLKM01006269.1
LLKM01003983.1
LTAH01017054.1
FUEF01002891.1
CAJX010005135.1
DS027292.1
KE119535.1
FUEF01006703.1
CCYC011146544.1
AACV01026588.1
AACV01026002.1
AHJF01028404.1
NKXL01290597.1
LXGH01404957.1
CCYC015677151.1
AHJF01009062.1
LIAE01003605.1
LTAH01077646.1
LIAE01004564.1
FUEF01008402.1
LWKT01001051.1
CAJX010008084.1
AHJF01007037.1
ASJK01022252.1
ASJK01019780.1
NKXL01068945.1
AWGZ01442873.1
FUEF01001958.1
KD147807.1
AACV01032243.1
AACV01029437.1
FLTF01009357.1
FLTG01027313.1
AHJF01004987.1
FLTD01000164.1
LTAH01109732.1
AACV01027426.1
AHJF01011519.1
AHJF01011491.1
CCYC012906385.1
AACV01030690.1
AACV01030462.1
AHJF01007619.1
LTAH01077333.1
LWKT01002481.1
DF958596.1
FUEF01005770.1
KE115907.1
CAJX011975210.1
CAJX010057653.1
AHJF01004094.1
NKXL01266255.1
CCYC010883009.1
AHJF01015447.1
LD101840.1
LD234316.1
LD062411.1
LD194887.1
LD070501.1
LD202977.1
LD075995.1
LD208471.1
LD095911.1
LD228387.1
LD046377.1
LD178853.1
PRDE01090205.1
HG383841.1
AAHX01375395.1
UIRR01006083.1
OEIJ01759747.1
ODGO01400234.1
FLTD01004912.1
FLTE01006748.1
FLTG01006104.1
FBXV01341952.1
FAUD01348520.1
AAHY01772634.1
OEIJ01363987.1
ODGO01257706.1
FRWH01000166.1
MTQH01000380.1
CGDU01000466.1
CNFS01002082.1
BFCU01000209.1
NQTR01000034.1
FWYR01000090.1
FECI01000025.1
QURY01000048.1
CRZK01000801.1
CQSC01000215.1
NQQK01000038.1
FWZI01000068.1
FRWP01000784.1
PYVJ01000036.1
CIEA01000093.1
HG815651.1
NBZC01000207.1
NAPT01001764.1
OEIT01004387.1
CAJX010151512.1
PJAE01039376.1
OEIT01015635.1
OEIT01000323.1
CELW01001633.1
CZHE02056723.1
CAOK01046239.1
OEIJ01419319.1
CBMN010096450.1
OETA01215915.1
FAOM01257007.1
FLRE01000991.1
FLRE01001335.1
FLRE01001257.1
FLRE01001159.1
FLRE01001134.1
LQRK01002119.1
FLRE01000428.1
FLRE01001032.1
FLRE01002003.1
FLRD01000885.1
PDML01001280.1
FLRE01000424.1
CGDU01000494.1
CNFS01003873.1
JNVM01000096.1
UIHS01000285.1
MDVY01000213.1
BFCU01000348.1
FWYR01000060.1
CRZK01000625.1
NRGE01000075.1
FRWP01001030.1
MOHL01000098.1
ASJK01091810.1
PUCA011305469.1
PUCA013556978.1
PUCA014545329.1
CELW01002392.1
CAJX010141918.1
OEIT01017644.1
OEIT01004946.1
LJSK01001183.1
FLRE01002328.1
FLRE01002681.1
FLRE01000411.1
FLRE01003392.1
FLRE01000686.1
FLRE01000317.1
FLRE01001553.1
PDMI01000481.1
FLRD01001847.1
LJPJ01003029.1
BAYG01000363.1
BCNH01016029.1
JRKL01108223.1
AWUE01008937.1
CVMW01095052.1
CVMW01116411.1
AMZP02007701.1
CVMW01011493.1
CVMW01025681.1
JSUE03096735.1
QPLJ01000130.1
JSUE03097121.1
JSUE03278636.1
AANU01077773.1
JSUE03097167.1
AANU01077837.1
JSUE03097169.1
AANU01014240.1
JSUE03097533.1
AANU01077801.1
PRDE01143583.1
NHTM01024831.1
AFSP02251136.1
PRDE01143590.1
PRDE01143660.1
CCMK012122816.1
CCMK011105072.1
UXGB01005052.1
CCMK013077040.1
CCMK013086652.1
JXPT01059275.1
CEGH01256607.1
MBSK01002767.1
MBSK01004057.1
MBSK01003724.1
MBSK01001772.1
LXGH01007179.1
LXGH01246749.1
LBLN01021772.1
LXGH01327090.1
LGRI01002699.1
ASJN01025252.1
ASJN01027220.1
LRGB01006665.1
LRGB01006897.1
LRGB01008536.1
KQ217308.1
FARY01136673.1
FAUG01182532.1
FAQE01357852.1
FARY01136711.1
FARY01050268.1
FARY01137039.1
FLTG01001702.1
PDFJ01000577.1
CCYD01000523.1
LFUD01006627.1
LACV01043887.1
LADH01043834.1
LACS01021476.1
LACU01019542.1
LACT01023829.1
AJIL01005789.1
ADAS02013848.1
FARV01271838.1
FASG01179823.1
PTJI01001347.1
AFSP02309351.1
PTJI01000953.1
FASH01351849.1
FASG01118348.1
LGJD01095945.1
FASG01074070.1
FASG01126966.1
FASG01104429.1
AFSP02229972.1
FASG01257004.1
FASH01362655.1
FARV01268546.1
FASG01252696.1
FASG01058161.1
AFSP02257984.1
AFSP02262631.1
FASG01138745.1
FASH01278612.1
FASG01039866.1
OEIJ01673118.1
FARV01243042.1
AFSP02233133.1
AFSP02252164.1
FASG01106392.1
AFSP02267738.1
LGJD01001618.1
LGJD01004370.1
LGJD01012128.1
LLKM01009575.1
KE120069.1
LWKT01000409.1
FUEF01003991.1
NKXL01189652.1
DF961208.1
CCYC015759749.1
CAJX010980775.1
AACV01026729.1
AHJF01017573.1
KE116538.1
CAJX012072321.1
AACV01030877.1
CCYC012516284.1
JNNR01000083.1
PRDE01057155.1
CCYC014560287.1
BABP01078881.1
DS027345.1
CCYC015136629.1
CCYC016701813.1
AHJF01011169.1
LIAE01001623.1
FUEF01007297.1
CAJX010004286.1
KD296465.1
LBLN01053888.1
LBLN01065792.1
FXEF01004366.1
FXDY01005292.1
FXDW01003604.1
PEKY01014750.1
FASI01008041.1
FAQF01284657.1
FARY01326798.1
FUEF01013270.1
LYTB01015220.1
NKXL01221490.1
LFIV01000982.1
FASS01143942.1
LGJC01008481.1
MDTO01000281.1
FCOS01015605.1
CAJW010035166.1
CBMM010063155.1
PJAE01911391.1
MDTO01000283.1
CBTL0104391746.1
CBTL0106029442.1
CBTL0100841537.1
CBTL0103372275.1
FLRE01001474.1
UIGX01020392.1
CEGH01261645.1
CEGH01030121.1
ADVZ01000010.1
CCAZ020000001.1
NBSK01008274.1
LNCG01025789.1
LNCG01020212.1
PTJP01449809.1
ADAS02008699.1
AZRP01047990.1
LACZ01039328.1
LADA01039425.1
ADAS02005954.1
LACU01019104.1
ASJN01007103.1
LACS01021041.1
LACT01023343.1
ADAS02014288.1
AJIL01003828.1
NNCF01097900.1
AORQ01039834.1
LADG01038155.1
LADH01037363.1
LADC01037767.1
LADB01037308.1
LACY01037482.1
LACW01037461.1
LACV01037388.1
LADD01038091.1
LACX01037248.1
LACZ01037416.1
LADF01038369.1
AZRO01022420.1
LADE01037936.1
LADA01037509.1
LWKW01179883.1
JYDQ01002411.1
LLWD01003314.1
PWAO01000074.1
AZRP01040579.1
UCOJ01009873.1
JRUE01000030.1
ADAS02013227.1
ADAS02012829.1
AZRP01022792.1
NNCF01046397.1
AJKK01120308.1
UWOF012210114.1
AUPI01014369.1
CEGH01348998.1
CEGH01153583.1
CEGH01022738.1
CEGH01330667.1
CEGH01003026.1
BEWY01018713.1
BEWY01022996.1
LGJD01067289.1
LWKT01003130.1
LWKT01002686.1
KE117450.1
LWKT01002763.1
AEGA01012149.1
KE559003.1
KQ002474.1
AUPI01065887.1
KQ002328.1
AUPI01087624.1
KQ002989.1
DS996940.1
PEDP01007885.1
KZ828912.1
AFSP02296125.1
KZ828946.1
LBLN01102197.1
KZ828953.1
OEIJ01604984.1
OEIJ01604990.1
CBTL0110815879.1
CBTL0101940857.1
CBTL0103029961.1
CBTL0110815893.1
CBTL0110815923.1
CBTL0102781857.1
CBTL0110815943.1
CBTL0110816037.1
FACE01003312.1
LK268558.1
LK333403.1
LMTP014189285.1
MXQA01065888.1
LPNX010929039.1
LPNX011038643.1
AWGZ01349824.1
MATU01191991.1
AWGZ01374195.1
FVPM01004357.1
OBIJ01001611.1
OBIJ01006518.1
FVPM01000402.1
OBIJ01000962.1
FVPM01003506.1
OBIJ01001274.1
OBIJ01003730.1
OBIJ01000255.1
OBIJ01005530.1
LBLR01009217.1
LBLR01009972.1
LBLR01008626.1
LBLR01019087.1
LGRI01006683.1
AFSP02268729.1
LGRI01009071.1
LGRI01004545.1
LGRI01038828.1
LGRI01016451.1
LGRI01006506.1
LGRI01015411.1
QQSO01001255.1
FAQG01185744.1
FARY01283399.1
FAQE01320797.1
QQSO01001258.1
FBXV01341254.1
FLTE01000275.1
FLTC01001624.1
FLTD01001139.1
FLTF01001946.1
FLTG01000073.1
QQSO01001259.1
QQSO01001269.1
QQSO01001276.1
LK224500.1
FABQ01002394.1
CYSQ012838537.1
ODGO01563665.1
BEWY01020761.1
CZLG011141243.1
OEIJ01483295.1
CYSQ010444791.1
NEVG01001569.1
LSYS01002864.1
FUFL01002974.1
BBOV01522277.1
BBOV01458940.1
BBOV01516371.1
MBSK01005521.1
BBOV01516198.1
CYSQ012497452.1
CYSQ012927875.1
ODGO01647654.1
LOLD01002359.1
PDMR01001025.1
CZLG011306302.1
CBMN011743379.1
CZLG011018772.1
CYSQ012391715.1
FAQE01397974.1
FARX01353086.1
FASI01009077.1
FAUG01014249.1
AWUE01003116.1
FLTG01002057.1
LRGB01008627.1
CEGH01288288.1
CEGH01173736.1
PJAE01838069.1
CEGH01090150.1
CEGH01269208.1
CEGH01149082.1
FARO01173835.1
KE116163.1
PKQG01001262.1
AHJF01006989.1
ADDD02213887.1
AZHV01002149.1
ADDD02278476.1
PKQG01004785.1
ADDD02088795.1
KE117003.1
AHJF01003206.1
FXDZ01017692.1
BEYV01062064.1
FMHP01023192.1
LGJC01064321.1
LGJD01024248.1
LGJD01098075.1
LGJD01092976.1
LGJD01098533.1
LGJD01023704.1
AFFD02002120.1
PJAE01501037.1
PJAD010077622.1
MATP01004009.1
QMFK01003347.1
CCMK012872060.1
CCMK012871588.1
CCMK012734228.1
CCMK012734227.1
UIGX01044530.1
LD090613.1
LD223089.1
LXGH01398127.1
CCMK011884217.1
CCMK011216800.1
CCMK012603641.1
OEIJ01741948.1
LWKT01000283.1
FARO01031527.1
FARN01043624.1
FARO01084338.1
FARO01169412.1
FARN01331444.1
FARO01139966.1
LD106243.1
LD238719.1
LD085103.1
LD217579.1
MTPI01001219.1
OEOB01052949.1
OEOB01126278.1
LLWS01019485.1
CEGH01221358.1
CEGH01308185.1
LGRI01001674.1
KE867270.1
AWGZ01354233.1
AWGZ01436329.1
AWGZ01426821.1
AWGZ01417840.1
AWGZ01421825.1
LUVX01009761.1
ODGO01696540.1
CSTN01000214.1
CBTL0101727494.1
CVPJ01001105.1
ODGO01547397.1
LOLD01000428.1
CBTL0106650385.1
CBTL0102595494.1
KE388544.1
KI544839.1
ODGO01618460.1
AGQR02007559.1
OEIJ01450266.1
CBMN011570729.1
CAJV01543172.1
ODGO01581479.1
LGJD01027854.1
LGJD01029905.1
LGJD01061912.1
LGJD01013127.1
JHUJ02010282.1
JRES01000506.1
JHUJ02011180.1
FAQT01412680.1
FAQE01394608.1
AHJF01024988.1
AHJF01021779.1
AHJF01001625.1
AHJF01003453.1
FUEF01003830.1
CAJX010008154.1
AACV01027975.1
AHJF01010573.1
AHJF01007979.1
AACV01028120.1
AHJF01005170.1
ASJK01025100.1
AACV01030706.1
AACV01027660.1
AHJF01019274.1
FUEF01003713.1
AHJF01004193.1
LTAH01095397.1
AHJF01010121.1
AHJF01006714.1
FARY01370782.1
FAQE01380369.1
FARY01370820.1
FARX01416769.1
FARY01370847.1
LMYF01017027.1
CAOK01407334.1
CAOK01296402.1
CAOK01054071.1
CAOK01298556.1
CAOK01152272.1
CAOK01446815.1
CAOK01111937.1
CAOK01193156.1
CAOK01056425.1
CAOK01051132.1
FRYE01000510.1
FREM01000510.1
LSBY01005510.1
JZBS01000076.1
CBTL0107970290.1
FLRE01001318.1
FLRE01000830.1
ASPP01045049.1
KQ984615.1
QFQJ01000219.1
LOLC01001876.1
CBTL0109612425.1
FLRE01000677.1
ODGO01594093.1
PNER01000075.1
CAJV01020995.1
LNCG01045857.1
FAQE01402488.1
FAQS01408702.1
FAQS01412050.1
FAQS01416056.1
AHJF01001559.1
AHJF01010741.1
PDMP01007680.1
CEGH01223603.1
ADBW01005944.1
JXPA01011073.1
KB463199.1
KB459807.1
LYTB01023289.1
JXOY01001120.1
AHJF01003079.1
AHJF01015882.1
AFSP02302203.1
AFSP02289071.1
AWUE01002280.1
FAQS01342121.1
FASI01005069.1
UWOG012637126.1
FARX01004320.1
FARY01001149.1
MCIT02017300.1
MCIT02069357.1
MCIT02002649.1
MCIT02014527.1
LNCG01226896.1
LNCG01178860.1
LNCG01078349.1
LNCG01085873.1
LNCG01255729.1
LNCG01085906.1
LNCG01005143.1
LNCG01067769.1
PTJP01480279.1
LNCG01200240.1
LNCG01149330.1
LNCG01110958.1
LNCG01116059.1
QMKC01000112.1
AKZK01000210.1
AKZK01000260.1
AEEW01011853.1
AEEW01023290.1
LVEH01053936.1
FASB01008031.1
FASB01018356.1
FASB01008894.1
FASB01029193.1
FASB01017439.1
FASB01000437.1
FASB01001727.1
FASB01003724.1
FASB01011956.1
FASB01008058.1
FATY01259397.1
PRDE01140339.1
PRDE01173693.1
FASC01275058.1
JRKL01139640.1
QMFK01005387.1
BEYV01064064.1
QMFK01001171.1
CCMK012916399.1
CAJX010828690.1
QMFK01006159.1
BEYV01042089.1
QMFK01005819.1
PJAE01852016.1
KL546275.1
NFME01098656.1
NESX01085897.1
BEZZ01167306.1
KV913718.1
KL555755.1
NESX01070179.1
BEZZ01225619.1
BEZZ01176973.1
KE111979.1
LIHL01075265.1
PJAE01826003.1
MATP01010790.1
JXPT01011001.1
CCYC010496707.1
CCYC010619706.1
CCMK011717232.1
JXPT01042684.1
QQTR01020287.1
QQTR01018277.1
QQTR01022844.1
FLTC01002907.1
FUEF01016950.1
KQ191667.1
LMVA01096883.1
KD362771.1
KQ221397.1
KQ217681.1
CEGH01377952.1
LOLC01000035.1
OEIJ01668783.1
LOLC01003291.1
LXGH01315798.1
AWGZ01428093.1
AWGZ01427178.1
AWGZ01419084.1
AWGZ01423998.1
AWGZ01414928.1
KE849556.1
AWGZ01072571.1
AWGZ01404630.1
AWGZ01431877.1
LK275943.1
LK294221.1
LK161471.1
LK271569.1
CZRN01003161.1
LPNX010621117.1
FAFB01001587.1
FAMN01001651.1
LK319593.1
LQNS02224594.1
LK203227.1
LPNX010317907.1
LQNS02275869.1
BASJ02008822.1
LK381708.1
DF224782.1
CBTL0106798837.1
CBTL0101685516.1
CBTL0100003482.1
MXPZ01060131.1
LXJM01068581.1
CBTL0104350099.1
CBTL0104137813.1
LMTP014162324.1
KV771720.1
CCMK010914084.1
CCMK012713294.1
CCMK010373998.1
CCMK010327293.1
CCMK011735662.1
CCMK012158946.1
CCMK012121828.1
CCMK012121827.1
CCMK011661663.1
FARY01036456.1
PYGN01000373.1
CAJW012661038.1
KD002359.1
CCMK011662408.1
CCMK011855145.1
CCMK011947746.1
CCMK011947747.1
CCMK012100193.1
CAJG01002993.1
CCMK011693775.1
CCMK011693774.1
UXGB01042470.1
UELU01085600.1
UCOL01006322.1
LYTE01045559.1
FAQF01287665.1
FASG01343356.1
FAUD01325499.1
LYTE01047794.1
NKXL01261922.1
FUEF01007897.1
LYTB01027157.1
AAAA02043412.1
LYTB01028371.1
KB456820.1
JXOX01028826.1
JH845347.1
JXOY01010142.1
JXOX01033216.1
JXOX01024336.1
JXOY01007090.1
KB456692.1
KB461644.1
NEEE01028883.1
NEEE01029082.1
NEEE01029080.1
NBZA01032560.1
NEEE01028775.1
NBZA01032019.1
NEEE01029071.1
NBZA01032463.1
NEEE01028747.1
JXPB01094693.1
NEEE01028960.1
JXPB01121729.1
NBZA01031833.1
LLWS01039095.1
MAMN01006423.1
FASH01364954.1
FASH01333147.1
LLWS01009311.1
LBLN01049137.1
AWUE01004430.1
LLWS01011694.1
MAMN01010468.1
FAUG01309268.1
FAUG01305510.1
FAUG01234817.1
FAUG01275943.1
FAUG01222510.1
FAUG01247636.1
CVMW01088616.1
CBTL0104177765.1
CBTL0105641352.1
CBTL0106213128.1
PRDE01144929.1
FAPN01215192.1
FASB01258716.1
FASB01275391.1
QVOL01009043.1
CAJV01199665.1
LNCG01075859.1
LNCG01244234.1
LNCG01210908.1
LNCG01200815.1
LNCG01159390.1
LNCG01144606.1
LNCG01120490.1
LNCG01120491.1
LNCG01067841.1
LNCG01113822.1
LNCG01238676.1
LNCG01100385.1
LNCG01137206.1
LNCG01080765.1
LNCG01018172.1
LNCG01049146.1
NBSK01001878.1
LNCG01240930.1
LNCG01200381.1
LNCG01087733.1
LNCG01264148.1
LNCG01164593.1
LNCG01208632.1
LNCG01008705.1
LNCG01190603.1
LNCG01032189.1
AFSA01730888.1
LNCG01014927.1
CAJV012612513.1
CAJV011667242.1
AFSA01673904.1
FJWB02022756.1
QLNR01000259.1
KV757132.1
QLPI01045745.1
CACN01023379.1
FXAL01108998.1
CDFG01031040.1
CDFG01052537.1
FYAE01008819.1
FYAB01120443.1
PUCA013268732.1
CACN01022087.1
KD386679.1
LGJC01072218.1
LGJD01022903.1
KD374802.1
CBUG010016407.1
ODGO01566386.1
ODGO01537479.1
ODGO01605977.1
ODGO01708008.1
UVXY01000347.1
OEIJ01713754.1
ODGO01706723.1
ODGO01548581.1
MBSK01004294.1
MBSK01005161.1
MBSK01000347.1
CCMK011772874.1
CCMK012172464.1
CCMK013060631.1
CCMK013085921.1
BBOV01511400.1
NIVO01005187.1
BBOV01520023.1
LYTE01049898.1
LBMM01029716.1
LYTB01024442.1
LYTC01044954.1
UXGB01065378.1
LBMM01032515.1
NKXL01199503.1
FXEC01020596.1
LLWS01036435.1
PRDE01143712.1
PRDE01103783.1
PRDE01074026.1
AFSP02241504.1
AFSP02257777.1
AFSP02262079.1
OBIJ01000705.1
AJKK01168475.1
CCMK010438261.1
CCMK012924975.1
CCMK012327670.1
UWOF012208723.1
CCMK012877401.1
KE559104.1
UWOF012212272.1
LNCG01265359.1
AFSP02315277.1
LNCG01033741.1
UCOJ01013849.1
LNCG01228594.1
LMAV011582751.1
LXGH01251563.1
QQTR01126110.1
LRGB01008516.1
FAQE01358811.1
FAQG01290398.1
FARY01248442.1
FASH01361611.1
FAQE01359994.1
FARY01287326.1
FARY01390399.1
FAQE01361724.1
FARY01233347.1
FASH01365468.1
FARY01159243.1
FAQE01368829.1
FAQE01398013.1
FARY01235485.1
FARY01311054.1
FAQE01298487.1
FARY01419975.1
PDMP01006994.1
PDMP01002735.1
LAST02030871.1
CEGH01325321.1
CACN01013691.1
CACM01025937.1
FASH01350679.1
OEIJ01619146.1
HG406119.1
HG807141.1
OEIJ01619189.1
ODGO01348008.1
CCMK012955694.1
CCMK012950874.1
CCMK012401780.1
CCMK012353660.1
CCMK010919296.1
CCMK011519727.1
CCMK012665609.1
CCMK012800065.1
CCMK012841030.1
CCMK011118956.1
OBIJ01008007.1
CCMK010724396.1
CCMK012372896.1
CCMK012049000.1
CCMK011728745.1
CCMK010702304.1
UIGX01057163.1
LD063742.1
LD196218.1
CCMK012722938.1
CCMK012498601.1
CCMK012302132.1
CCMK012289987.1
AUPI01142777.1
CCMK010288919.1
KQ002575.1
CAJX010054810.1
CAJX011972968.1
CCMK012303716.1
FAQS01373053.1
FARY01000050.1
FARX01046827.1
FARX01054015.1
FARY01008306.1
FARX01006768.1
FARX01350439.1
FARY01007423.1
FAQS01415415.1
FARV01139148.1
KB208195.1
QYSC01012582.1
QYSC01029229.1
FARX01006189.1
LWKW01155461.1
FASG01289917.1
FAQG01284975.1
FAUD01249936.1
FATA01391821.1
FAQS01056346.1
FARV01189909.1
JXPT01034113.1
JXPT01054490.1
JXPT01021475.1
FLTE01003636.1
FLTE01002062.1
CCYC010481892.1
FLTD01005578.1
FLTE01002774.1
FASG01288806.1
FAQS01400175.1
FARX01052040.1
FARY01001364.1
FARX01056365.1
FARX01139284.1
ATAC01002198.1
QYSC01005721.1
FARY01001017.1
FAQS01374447.1
FARX01116890.1
KB208017.1
FARY01005936.1
CZLG010982471.1
CZLG013945107.1
CYSQ010388565.1
CYSQ012649178.1
CZLG013599315.1
FAQE01128323.1
FARY01342286.1
FARY01361555.1
FASH01354136.1
FARY01341963.1
FAQE01390293.1
FAQG01278368.1
FAQE01351605.1
FARY01365225.1
FARY01384901.1
FARY01226551.1
FAQE01339706.1
FAQG01229852.1
FARY01212941.1
FAQE01291049.1
FAQG01280396.1
FARY01334351.1
FLTG01011792.1
FAQE01397349.1
FARX01366469.1
FARY01411153.1
FAUG01194783.1
FASI01030424.1
FLTG01000761.1
FLTG01016463.1
LYGQ01000029.1
ABRE01010490.1
BDUH01634071.1
BDUH01580421.1
KQ031286.1
LYFT01000084.1
PWCF01000106.1
KL476679.1
LYJL01000615.1
PWDA01000153.1
PWAK01000064.1
AJFF01001183.1
BDDW01000095.1
NWFI01000070.1
QQBJ01000100.1
NWEB01000057.1
LYJO01000150.1
UVXS01000010.1
AWXP01000047.1
QFLI01000091.1
PUPN01000003.1
LNZG01000043.1
JWHM01000037.1
AUXW01000092.1
QANL01000071.1
CP014157.1
POSS01000813.1
JEMT01007880.1
NKQF01002041.1
AZRP01042141.1
PEDP01017685.1
JQGD01000084.1
MQNU01000580.1
MQPF01001279.1
MQNT01000215.1
MQNR01000232.1
ASJL01082893.1
LBLN01010747.1
JMJW01001075.1
LACS01021704.1
JEMT01007804.1
QWDQ01001415.1
LACT01024067.1
QLPI01032594.1
AJIL01006915.1
MQNV01001269.1
MQRC01000028.1
MQNS01000957.1
OBLE01162847.1
OBLE01029121.1
JMFL01100283.1
UWUE012318845.1
JABR01161512.1
PQAT01055650.1
UXGB01067424.1
UWOG012737006.1
QFDP01005558.1
JACN01179347.1
LGHO01006558.1
REGV01040193.1
UWNZ011992352.1
UWUE012318846.1
NDFZ01017791.1
OBLE01008934.1
LHQN01049749.1
ABLG01003164.1
OFAG01006874.1
LGTM01002830.1
CAJG01001543.1
AIHY01010741.1
LYGT01000004.1
LYID01000088.1
CVMW01096170.1
CVMW01108413.1
CVMW01110315.1
AWGZ01367567.1
LXGH01206952.1
LXGH01014790.1
LXGH01371506.1
AWGZ01406402.1
AWGZ01433820.1
AWGZ01431824.1
LXGH01271161.1
LXGH01225228.1
LXGH01161000.1
QUTH01003952.1
OEIJ01679134.1
ODGO01546526.1
UIMZ01000476.1
CLCE01001411.1
QNVP01000079.1
CBLI010000877.1
UVYT01000013.1
KV811607.1
QRBT01000166.1
MRTK01000180.1
MLYX02000013.1
ABBZ01005452.1
KE355740.1
AIOD01000170.1
KE360032.1
CVWE01000781.1
LYIP01000012.1
JNNT01003350.1
CFBR01000082.1
LWDC01000061.1
UIUX01000074.1
LAMP01000075.1
UTPZ01000067.1
NAOZ01000093.1
LJSA01000347.1
CTBL01003291.1
APII01000028.1
JPQD01000227.1
MZVD01000048.1
ABBV01005190.1
QLAZ01000118.1
LMXU01000141.1
CKCF01000072.1
NRNM01000177.1
QPHP01000256.1
NUJY01000726.1
UWCR01000093.1
FRYB01000552.1
FREK01000552.1
MPTI01000101.1
BFCS01000323.1
PDFT01000241.1
LRBH01000106.1
APIF01000027.1
MWPX01000141.1
BFCK01000727.1
NTIU01000086.1
AUWS01000130.1
KK082572.1
NHNX01000220.1
NFZR01000131.1
AMDI01002543.1
MBZU01000144.1
LLKE01003165.1
PDNT01000034.1
NHZQ01000085.1
JNOM01001078.1
NRDI01002623.1
MVNQ01000122.1
LWDE01003165.1
RBVV01000467.1
PUCA014655026.1
PUCA010801299.1
PUCA014572704.1
CBTL0100279143.1
CBTL0100096146.1
CBTL0101012413.1
CCYC014887981.1
JRRC01257018.1
CAJV01176229.1
CAJW011552167.1
APFE030068827.1
PUCA013096395.1
LOLC01001844.1
BFAE01038303.1
CBQS011354147.1
HG418740.1
LIEC01009058.1
CAJW011541474.1
APLB01049904.1
DLUA01009705.1
CBTL0106300293.1
DF235575.1
LIEC01008537.1
CAJW012542944.1
CBTL0100266202.1
CBTL0108018939.1
LUAT01007928.1
CALP013876611.1
JQHZ01021774.1
AFSP02184300.1
BABK02007295.1
ATCM03131670.1
FLRE01003215.1
KE140958.1
PDIM01006194.1
KE140695.1
ATCM03105643.1
KE139926.1
KE140539.1
KE140689.1
KE140441.1
KE140700.1
KE140012.1
FLRD01000752.1
GG700914.1
ODGO01671929.1
ODGO01646364.1
OEIJ01696039.1
ODGO01533828.1
ODGO01533827.1
OEIJ01567333.1
CSTQ01004467.1
ODGO01652692.1
CEGH01030464.1
CEGH01176257.1
LGRI01068377.1
LGRI01106433.1
LGRI01060090.1
LGRI01076034.1
LGRI01065500.1
LGRI01052934.1
FBXV01353453.1
FBXV01247146.1
OEIJ01707938.1
ODGO01025765.1
FAQG01262228.1
FAQG01214940.1
FAQG01191192.1
LYTE01045473.1
FAQG01169576.1
FAQC01397765.1
FARY01404382.1
FARY01425162.1
FAQG01252225.1
FAQG01255702.1
FAQC01388083.1
FAQG01263038.1
FAQG01252042.1
FARX01104412.1
FAQG01281626.1
QVOL01008267.1
QVOL01008170.1
DS847682.1
DS685221.1
KN169918.1
KQ217212.1
KQ220295.1
CAJX012008665.1
LGJC01055740.1
LGJC01061490.1
LGJC01071680.1
LNCG01257276.1
LNCG01168307.1
LNCG01102106.1
LNCG01023957.1
LNCG01017419.1
LNCG01222109.1
LNCG01128873.1
LNCG01068659.1
LNCG01114653.1
CAJV01059812.1
QLOZ01007599.1
QLOS01007305.1
PSYZ01000062.1
PSZE01000117.1
PSZD01000089.1
PYHS01000054.1
PSZC01000109.1
PSYZ01000052.1
PSZC01000108.1
LNCG01193616.1
PTJP01230913.1
LNCG01193617.1
LNCG01193666.1
PTJP01109937.1
LNCG01193690.1
LNCG01193776.1
LNCG01193796.1
LNCG01193848.1
LNCG01193856.1
ASJK01092799.1
UCOJ01008702.1
PODL01000112.1
PYFX01000053.1
PWAK01000029.1
PWAO01000029.1
ADAS02002952.1
ASJL01076113.1
LACT01024215.1
LACS01021825.1
LACU01019880.1
AZRP01021745.1
MKXH02000317.1
NNCF01074926.1
UCOJ01010544.1
AOHK02002087.1
LLWD01002865.1
KV763540.1
CBTL0102656801.1
CBTL0106160830.1
CBTL0102631695.1
CBTL0101203269.1
CBTL0108902498.1
CBTL0110822839.1
CBTL0109940834.1
CBTL0109381354.1
CBTL0103721305.1
CBTL0101680018.1
CBTL0100644401.1
CBTL0104356682.1
CBTL0108902884.1
CBTL0109923851.1
CBTL0102937188.1
CBTL0104593410.1
CBTL0102204447.1
CBTL0107308565.1
PWAO01000072.1
LACT01022526.1
LACS01020307.1
AJIL01001176.1
LACU01018376.1
JYDQ01003073.1
NNCF01148164.1
KD263425.1
LGJD01007942.1
KD436459.1
KD409756.1
KD374988.1
LD112724.1
LD245200.1
LGJC01119800.1
KD448334.1
KD132541.1
LBLN01087351.1
LXGH01163770.1
LBLN01088061.1
LXGH01369436.1
LBLN01088076.1
LBLN01093343.1
KQ220291.1
KQ221793.1
LXGH01151516.1
LXGH01433387.1
LXGH01333772.1
AHJF01009193.1
QZLG01006460.1
QZLG01010505.1
MQQU01001696.1
MQQS01000811.1
MQQW01000942.1
KD341181.1
LD079013.1
LD211489.1
LGJD01005931.1
LD078999.1
LD211475.1
ODGO01624108.1
ODGO01454170.1
CSTN01000996.1
ODGO01628922.1
NBZC01000237.1
ODGO01730614.1
ODGO01618249.1
ODGO01376795.1
ODGO01653810.1
KQ217531.1
KQ223881.1
QWYR01002277.1
QWXO01000961.1
PRDE01086096.1
KN671836.1
AFSP02291426.1
KN669112.1
CEGH01201949.1
AHJF01026167.1
LGJD01043536.1
LGJD01042297.1
LGJD01022774.1
LGJD01049844.1
LGJD01046758.1
LGJD01018239.1
LGJD01084307.1
AAHX01367086.1
BABP01089354.1
LGJD01030132.1
MATU01103815.1
MATU01071229.1
MATU01159310.1
MATU01004706.1
MATU01027577.1
BBOV01506523.1
BBOV01421423.1
BBOV01515619.1
NIVO01076612.1
BBOV01499385.1
BBOV01505125.1
FASG01182859.1
LMAV012632406.1
AAHX01392542.1
DS031734.1
KN166159.1
AFSP02360006.1
CCYC011725186.1
LACU01020086.1
AORQ01047469.1
AORQ01023216.1
UCOL01027786.1
CCYC010489623.1
FLTE01004006.1
FLTF01005662.1
FLTD01003209.1
AZRO01028930.1
EQ097608.1
QKWU01077264.1
CCYC016492717.1
AHJF01035348.1
KE118825.1
LTAH01047405.1
DF958471.1
FUEF01003766.1
MCGX01094862.1
AWGZ01442894.1
CCYC012596088.1
CAJX010057368.1
AACV01027600.1
CCYC015229009.1
CH401805.1
AHJF01009041.1
FLTF01011810.1
AHJF01018532.1
AHJF01003331.1
LTAH01059163.1
CCYC014878040.1
AACV01034608.1
AACV01026191.1
AHJF01016732.1
AHJF01012848.1
LXGH01363169.1
LXGH01506236.1
UCOK01005148.1
LXGH01096749.1
LXGH01360216.1
BBOV01502268.1
BBOV01502319.1
BBOV01502329.1
BBOV01502423.1
MBSK01004423.1
ADAS02014805.1
LXGH01221075.1
LXGH01524735.1
LXGH01087045.1
LXGH01143124.1
AWGZ01231874.1
AWGZ01340924.1
AWGZ01429128.1
PCBZ01000121.1
PCBZ01000038.1
AGTO02023567.1
AGTO02025888.1
KE166271.1
AWGZ01372358.1
AWGZ01436781.1
AWGZ01424583.1
AWGZ01364048.1
FAST01153421.1
CTBL01000350.1
CTBL01003114.1
QWXO01000409.1
QWYR01000044.1
PRDE01194702.1
CVMW01120369.1
AFSP02287152.1
AFSP02290781.1
KN656475.1
PRDE01063160.1
PRDE01064398.1
PRDE01100306.1
PRDE01112715.1
PRDE01129726.1
PRDE01132016.1
PRDE01154317.1
CVMW01018167.1
AFSP02288977.1
AFSP02306986.1
AFSP02316483.1
AGCT01068824.1
KN670686.1
KN670453.1
KN649467.1
KN647731.1
KN644175.1
OEIJ01626233.1
AFSP02258303.1
KN644534.1
KN645074.1
CBTL0108041023.1
CBTL0103252127.1
CBTL0110882175.1
CBTL0111656614.1
CZCL01000623.1
JXOW01139134.1
JXOW01009537.1
LK339649.1
LPNX011151000.1
LK248419.1
CZRN01001617.1
LPNX010875380.1
LK330430.1
LMTP014066253.1
LPNX010825860.1
MTHU01000354.1
OEIJ01704352.1
CVRD01023641.1
QLBC01000099.1
NHNX01000139.1
CALP014628025.1
LOLC01008643.1
ODGO01689520.1
LOLC01007264.1
JPSE01006539.1
AFSP02269827.1
AFSP02291311.1
PRDE01171257.1
FAUG01202087.1
FAQE01205237.1
FARX01404804.1
FARX01417842.1
FASI01134919.1
FLTG01001745.1
FAUG01270167.1
ASJK01005920.1
ASJN01004318.1
PRDE01163172.1
ASJK01013237.1
ASJN01019224.1
ASJN01024071.1
ASJN01018287.1
ASJN01089212.1
MATP01010024.1
PTJQ01194890.1
CAJX010032414.1
MATP01003970.1
CAJX010834862.1
MATP01009401.1
FARV01243783.1
QYSC01115483.1
FASG01282118.1
FAQS01313675.1
PTJI01000684.1
AFSP02272313.1
FARV01259153.1
FASG01118439.1
PTJI01000814.1
FASG01331384.1
FASG01244703.1
PTJI01001320.1
CCMK012903446.1
MPKX01240622.1
CCMK012250952.1
LGJD01017873.1
UIGX01024782.1
FARY01424243.1
FAQE01171833.1
FARY01179581.1
AFSP02248966.1
PRDE01080544.1
AFSP02241343.1
AFSP02263372.1
AFSP02277029.1
MCIT02084728.1
MCIT02057413.1
MCIT02038165.1
MCIT02037856.1
AYOE01084919.1
MCIT02028223.1
MCIT02018428.1
PTEZ01001272.1
PTEZ01001431.1
PTEZ01001434.1
AWGZ01419654.1
AWGZ01374766.1
AWGZ01373299.1
KE838604.1
AWGZ01148282.1
NIPQ01026705.1
NIPQ01068481.1
NIPQ01084351.1
NIPQ01098413.1
NIPQ01012953.1
NIPQ01098826.1
NIPQ01059241.1
NIPQ01097235.1
FLYT01000404.1
CDFS01000370.1
CBTL0100046328.1
FLZI01000581.1
FLZK01000781.1
FLRE01002153.1
CBTL0107909178.1
FAQG01251773.1
JWZT01001884.1
FAQS01343339.1
FARV01232377.1
FASQ01188154.1
FAUD01402101.1
FASO01343219.1
FATA01250482.1
CEGH01052230.1
CEGH01307371.1
KQ218391.1
KQ217648.1
BEYV01021452.1
AACV01029068.1
AHJF01008834.1
AHJF01028716.1
CCYC012706303.1
CAJX010980403.1
CH401746.1
CCYC010946879.1
AACV01030539.1
AACV01030951.1
AHJF01002756.1
AACV01026285.1
MCGX01079786.1
CCYC013123561.1
AACV01027518.1
AACV01027445.1
AHJF01007919.1
AQOI01000687.1
AQOK01000776.1
LBLN01098543.1
ADDD02175772.1
UXGB01034821.1
FASG01375089.1
LBMM01014936.1
AAAA02039059.1
FUEF01018897.1
FASG01366895.1
UXGB01037053.1
LYTB01015436.1
FARY01134664.1
NKXL01103925.1
FASI01001358.1
FUEF01013103.1
FAQF01034441.1
GL631212.1
GL631300.1
GL633298.1
GL632836.1
LNSY01375709.1
GL633777.1
ADMH02002192.1
PWCF01000175.1
KE733056.1
KE733057.1
PWCF01000082.1
KL339408.1
LYJL01000353.1
AVOS01067822.1
KL871414.1
PYVH01000266.1
QNUV01000036.1
FXDI01005005.1
CCJR011433294.1
FAGC01002328.1
LK275430.1
CZRN01001531.1
LPNX010866723.1
FAMN01001070.1
FAGC01002163.1
CZRN01001130.1
LPNX010343214.1
LK261090.1
CZRN01000746.1
FAGC01001852.1
LK342418.1
CZRN01000755.1
FAMN01002114.1
LK123096.1
LK123343.1
CZRN01003141.1
LPNX010382941.1
FABP01001363.1
LPNX010021518.1
ODGO01651010.1
AJKK01119498.1
AUPI01036365.1
AUPI01036370.1
KQ002862.1
LWKT01001097.1
LXGH01008622.1
AACV01026139.1
OBIJ01008722.1
DF958503.1
LIAE01001383.1
LTAH01061169.1
FUEF01003400.1
KE911795.1
KE117740.1
CCYC013928000.1
CCYC014951654.1
KD444649.1
KD457625.1
AACV01027872.1
CAJX010008002.1
CAJX010054728.1
CAJX010831120.1
CAJX011974292.1
LXGH01236023.1
AHJF01008560.1
FAQS01364605.1
FARV01197217.1
FARV01240597.1
FARY01001425.1
QYSC01008319.1
AAAA02044744.1
FARX01197551.1
CH400311.1
CH399738.1
JXPW01189696.1
AACV01029282.1
AHJF01002395.1
MCGX01060769.1
AACV01028097.1
AHJF01027951.1
CAJX010835053.1
CAJX010056956.1
CAJX010007732.1
CAJX011973827.1
FLTE01001135.1
FLTG01015226.1
LGJD01077393.1
AUPI01042260.1
FLTG01016152.1
KE115917.1
LXGH01320193.1
LGJD01099588.1
JXLM01000974.1
JXLM01001196.1
JXLM01001356.1
PJAE01130744.1
PJAD010428177.1
PJAE01607173.1
PJAD010561006.1
PJAD010482788.1
PJAE01866106.1
PJAE01407054.1
PJAD010184516.1
PJAE01407046.1
PJAE01407047.1
PJAD010578354.1
PJAE01407049.1
PJAE01835622.1
PJAD010938841.1
PEQF01038062.1
CBTL0105167989.1
PEQF01038341.1
CBTL0111207165.1
FJWB02021522.1
FAMN01000938.1
LK260211.1
LK256510.1
FAGC01002423.1
LK189848.1
LK229586.1
LK325432.1
FABQ01000946.1
LK185127.1
LK146407.1
LK261118.1
LK229860.1
AZRP01043509.1
MQQR01000592.1
BDDV01010544.1
NKQP01000268.1
FXZJ01000539.1
FAQE01388682.1
FASK01206424.1
FAQK01235806.1
HG930725.1
FASO01261412.1
BAYF01037225.1
FARN01182253.1
OMKN01003801.1
NKXL01286711.1
FARU01226839.1
DS271088.1
FARC01131645.1
NLCU01014785.1
CAJX010049923.1
NHTU01050356.1
CBLZ012185586.1
BDHL01246499.1
MKYQ01001443.1
AFSP02225961.1
LKME02045103.1
MAMN01014978.1
MKYQ01001373.1
AHJF01035435.1
AFSP02238736.1
GL630707.1
GL632281.1
JRKL01124534.1
KN231696.1
ADDD02201683.1
JYHL01002795.1
BABP01082509.1
ADDD02208257.1
KE116697.1
AHJF01001848.1
AHJF01035290.1
ADDD02136314.1
AHJF01035328.1
OENK01006096.1
OEOC01056463.1
OENK01007961.1
OEOC01085343.1
OENK01005580.1
OEOC01048254.1
OENK01007440.1
OEOC01075312.1
LMVA01101614.1
OENK01007304.1
OEOC01073054.1
OENK01009454.1
OEOC01117131.1
OCOC01000267.1
OCOC01000122.1
PGRX01011086.1
PGRX01018302.1
PGRX01018045.1
PGRX01018265.1
PGRX01018091.1
PGRX01014355.1
PGRX01017366.1
QXDS01000222.1
OFEX01000117.1
LGJD01004261.1
KI647458.1
CCYC013014671.1
AAHX01376401.1
LMAV010616774.1
LMAV010424314.1
LMAV011823897.1
LMAV011299016.1
LMAV012886090.1
LMAV010622491.1
LMAV012104693.1
LMAV012459839.1
LMVA01098565.1
LMVA01100100.1
LMVA01099031.1
LMVA01097054.1
LMVA01101662.1
LMVA01098796.1
LMAV011684919.1
LOLC01001989.1
ODGO01703322.1
FAQG01294220.1
FARY01081047.1
FAQE01164601.1
FAQE01136295.1
FAQE01015455.1
FARY01099964.1
JRNW01035929.1
FAQE01336931.1
FAQG01273261.1
FARY01245087.1
FARY01317051.1
FAQE01197315.1
FARP01272887.1
FASG01269613.1
FASQ01259868.1
FAQS01099882.1
FARV01251856.1
FAUD01303982.1
FARY01018360.1
FASG01269678.1
FASG01269715.1
FAQS01250711.1
PTJI01001043.1
FASG01269719.1
AFSP02256090.1
KN434141.1
CAJI01050795.1
MCIT02029615.1
PTJP01082177.1
CAJI01048036.1
MCIT02063220.1
MCIT02044321.1
MCIT02032035.1
MCIT02033007.1
MCIT02013925.1
MCIT02003930.1
MCIT02013281.1
LBLN01010753.1
MCIT02073895.1
MCIT02057461.1
MCIT02061669.1
MCIT02054520.1
MCIT02052069.1
MCIT02050550.1
MCIT02022970.1
JRRC01210502.1
MCIT02083057.1
MCIT02044473.1
MCIT02030960.1
MCIT02020411.1
MCIT02034397.1
LBLN01122255.1
MCIT02065255.1
MCIT02053595.1
MCIT02039159.1
MCIT02066268.1
MCIT02035555.1
MCIT02070732.1
MCIT02072824.1
MCIT02073167.1
MCIT02031424.1
MCIT02056944.1
MCIT02026270.1
MCIT02016152.1
MCIT02024337.1
MCIT02032168.1
MCIT02006357.1
MCIT02004351.1
MCIT02008332.1
PTJP01188741.1
PEDP01009077.1
PTJP01423856.1
CAJI01044585.1
AYOE01081353.1
MCIT02011683.1
MCIT02032628.1
MCIT02087631.1
MCIT02058222.1
MCIT02062207.1
CAOK01230777.1
MCIT02044972.1
CAOK01519528.1
MCIT02013035.1
MCIT02039576.1
CAJI01042521.1
MCIT02074553.1
MCIT02078514.1
MCIT02069394.1
MCIT02056311.1
MCIT02064823.1
MCIT02025605.1
MCIT02011311.1
MCIT02060110.1
PTJP01491897.1
PTJP01499794.1
CAJI01047279.1
JRRC01442257.1
MCIT02013867.1
MCIT02072915.1
MCIT02054200.1
MCIT02048642.1
MCIT02046189.1
MCIT02031814.1
CAOK01487554.1
MCIT02070959.1
BABP01093771.1
MCIT02043474.1
MCIT02040828.1
MCIT02028707.1
MCIT02041136.1
MCIT02059277.1
MCIT02035076.1
MCIT02019823.1
MCIT02046068.1
MCIT02039426.1
MCIT02006084.1
MCIT02023060.1
MCIT02034002.1
MCIT02015263.1
MCIT02028488.1
MCIT02038208.1
MCIT02020717.1
MCIT02017403.1
MCIT02014021.1
MCIT02008367.1
MCIT02006576.1
MCIT02002506.1
MCIT02003918.1
MCIT02003100.1
MCIT02021497.1
PEDP01002933.1
JOTO01050988.1
MCIT02008925.1
PEDP01007177.1
KN428362.1
CAOK01346440.1
NHTU01032730.1
MCIT02032976.1
MCIT02032527.1
KB209704.1
AYOE01078740.1
JJMO01001086.1
MCIT02021275.1
KN420698.1
MCIT02002602.1
MCIT02030150.1
MCIT02003852.1
FASH01359749.1
FASG01240462.1
AFSP02270819.1
FASH01359759.1
FASG01231310.1
PTJI01000921.1
PTJI01000966.1
FASH01359805.1
FASG01234367.1
AFSP02316535.1
JXOY01001467.1
JH851717.1
JXPO01001249.1
LUVX01045322.1
AFFG02002216.1
AFPQ02003926.1
FAUD01370194.1
FASI01001948.1
FAUD01370210.1
FATA01338723.1
FJWB02021733.1
FJWB02021498.1
QMFH01068356.1
QLOZ01011944.1
QLOS01002325.1
QLPE01001201.1
PKML01074677.1
PTEZ01000404.1
PTEZ01000437.1
PTEZ01000456.1
PTEZ01000561.1
PTEZ01000574.1
PTEZ01000583.1
PTEZ01000706.1
PTEZ01000791.1
PTEZ01000792.1
PTEZ01000892.1
PTEZ01000933.1
PTEZ01000997.1
JXWP01000031.1
KL647318.1
PTEZ01001101.1
PTEZ01001178.1
PTEZ01001374.1
PTEZ01001378.1
JXWP01000060.1
PTEZ01001470.1
PTEZ01001474.1
PTEZ01002001.1
PTEZ01002327.1
PTEZ01002339.1
PTEZ01002832.1
PTEZ01002859.1
PTEZ01002864.1
PTEZ01003623.1
PTEZ01003683.1
PTEZ01007887.1
PTEZ01008036.1
PTEZ01008037.1
PTEZ01008040.1
PTEZ01008041.1
FPLR01000553.1
FPMO01000038.1
FPMV01000840.1
FPII01000030.1
FPLR01000027.1
CBTL0103606246.1
AJIL01002587.1
AORQ01008086.1
AORQ01028384.1
LACT01024390.1
AVOS01007581.1
KL869957.1
KL341369.1
AVOS01065754.1
LYJN01000115.1
KL872811.1
AAPN01122244.1
JNOX01022382.1
JMFU01112530.1
NBYF01000114.1
CDSE01000078.1
UTRS01000177.1
CMKS01000135.1
NAPT01001909.1
CBTL0100007700.1
CAOK01345263.1
OEIJ01508335.1
CBMN010001738.1
CBTL0111234560.1
FLRE01001501.1
RAWQ01000483.1
BACH01001534.1
FUFL01000844.1
BEWY01006972.1
BEWY01018499.1
BEWY01013845.1
BEWY01019916.1
JXPU01141216.1
JXPU01174877.1
PRDE01181377.1
AFSP02229231.1
AFSP02316033.1
PRDE01181792.1
FXED01000390.1
FXED01000050.1
QQSR01000983.1
BEYV01067727.1
BEWY01040909.1
FBXV01341509.1
FLTF01004391.1
FLTD01002252.1
FLTC01002241.1
FLTG01000162.1
FLTE01000700.1
CBTL0110840138.1
CBTL0110957714.1
CBTL0111197577.1
DF978059.1
QWXO01000158.1
QWYR01000001.1
AFSP02289899.1
KN648313.1
KN665990.1
AORQ01000262.1
ADAS02013253.1
LACS01021182.1
LACT01023500.1
ADAS02008673.1
AJIL01004387.1
AJIL01008222.1
PWAO01000044.1
LADH01042653.1
LACZ01042722.1
LADB01042602.1
LADF01043438.1
LADD01043186.1
LACX01042564.1
LADE01043005.1
LACW01042769.1
LACY01042762.1
LADG01043425.1
LADA01042807.1
LADC01042920.1
LACV01042706.1
AZRO01027611.1
LACT01024139.1
LACU01019816.1
AZRP01020058.1
UCOJ01012519.1
NNCF01048108.1
NNCF01128269.1
LADH01043908.1
LACZ01043985.1
LADB01043858.1
LACX01043825.1
LACY01044021.1
LADG01044671.1
LADA01044055.1
LACW01044029.1
LADF01044638.1
LADE01044203.1
LADC01044135.1
LACV01043962.1
LGJC01066228.1
LGJC01068876.1
LGJC01132265.1
LGJC01046503.1
LGJC01058246.1
LGRI01005028.1
FAQS01418501.1
FAQE01403902.1
FAQS01414671.1
FAQE01397609.1
FAQS01410985.1
FAQS01417007.1
FAQS01340377.1
FAQE01403194.1
OEIJ01620652.1
OEIJ01732507.1
MWMC01027259.1
ODGO01738925.1
KE119240.1
CCMK012893107.1
CCMK012802868.1
CCMK010317798.1
CCMK010353870.1
CCMK012462129.1
CCMK013085978.1
CCMK012949313.1
CCMK010207441.1
CCMK012491594.1
CCMK012970794.1
CCMK010209872.1
CCMK012980799.1
CCMK012961499.1
CCMK012951980.1
CCMK012913092.1
CCMK012222976.1
CCMK010763908.1
CCMK010443972.1
CCMK010168403.1
LMAV011507225.1
LMAV012206793.1
LMAV011893599.1
LMAV010295533.1
LMAV012850645.1
FARX01055490.1
FARY01005993.1
QYSC01012556.1
FARX01120022.1
FARV01265595.1
FAQS01386291.1
FARX01030444.1
PTJI01001007.1
FARY01004882.1
FARX01128593.1
FARY01004956.1
FAQS01417569.1
FARX01049162.1
ATAC01003231.1
FARY01002596.1
KQ221273.1
KQ185540.1
KQ176789.1
BEYV01021768.1
FLTF01006141.1
FLTG01001618.1
FLTE01004067.1
OCTG01000047.1
AAHY01773444.1
FASD01264004.1
OEIJ01561571.1
FAUD01397299.1
FASH01224439.1
FAQG01291792.1
FASG01271180.1
FATA01364679.1
FAQS01237386.1
FARV01203564.1
FASH01362142.1
FAQG01275998.1
NNCF01069532.1
FATA01378950.1
OEIJ01711553.1
LGJC01032399.1
LGJC01083581.1
AEGZ01085889.1
LGJC01120655.1
LGJC01132492.1
CAJV01061938.1
CAJV01200364.1
CAJV01406284.1
QPHZ01000467.1
ADAS02014079.1
PTJQ01384037.1
JNUS01006212.1
KL970502.1
CAJW010014171.1
CBLZ010247568.1
LNCG01013775.1
PUWZ01007406.1
NSDK01003143.1
CBLZ012272806.1
CBMN010151983.1
CCJR010273076.1
KI758583.1
NSDK01001333.1
KI777423.1
NMPL02027058.1
NMPL02026880.1
PTJQ01181247.1
PTJQ01337002.1
PTJQ01525247.1
QBIE01302081.1
PUWZ01003388.1
KI548720.1
PTJI01000651.1
FASI01007291.1
LYTB01029051.1
FARV01270718.1
FASG01201186.1
FARV01162078.1
FASG01272503.1
FAQS01408059.1
FASG01247579.1
FASG01273746.1
PTJI01001110.1
CCYC015691586.1
CCYC012273580.1
CCYC016006548.1
CCYC010584446.1
CCYC012821263.1
AFSP02276054.1
AFSP02309350.1
AFSP02261047.1
AFSP02243477.1
NKXL01349589.1
LYTD01028042.1
LYTE01046643.1
CH399531.1
LWKS01047030.1
FASG01374303.1
LYTC01040531.1
LYTB01004355.1
NKXL01301611.1
AAAA02049807.1
LYFN01000903.1
LYFN01001962.1
LYFN01002292.1
LYFN01002075.1
FASG01324919.1
FASG01364787.1
FASO01285226.1
FAQS01229801.1
FARV01116165.1
FAQS01231645.1
FARX01126148.1
FAQS01231662.1
FARY01034342.1
KB207984.1
FAQS01231825.1
FASG01240947.1
QYSC01025946.1
FARY01001396.1
FARX01055785.1
FASI01008919.1
FAQS01231993.1
FASG01333051.1
FARV01041127.1
FASQ01274766.1
FASG01334244.1
FARB01500666.1
FAQS01232273.1
FASQ01229727.1
FARV01106916.1
PIWG01001066.1
LYFN01001764.1
AAJT02000176.1
PYVK01000067.1
CELW01020414.1
PHNS01006643.1
LTAH01010490.1
FAQG01250898.1
FARY01273897.1
FAQE01208337.1
FAQG01250932.1
NSDL01013584.1
NSDL01000822.1
NSDL01016910.1
NSDO01001839.1
NSDO01001285.1
FASO01326153.1
FAQS01199607.1
FATA01321985.1
FASG01044872.1
FARV01028137.1
FATA01322022.1
NNCF01093918.1
NNCF01095995.1
FATA01322036.1
FATA01364175.1
FASO01314620.1
FATA01364201.1
FATA01364202.1
PTJP01120951.1
AFSA01773076.1
LNCG01229576.1
AFSA01504640.1
AFSA01327318.1
PTJP01600346.1
LNCG01040848.1
CAJV01300871.1
PTJQ01110411.1
PTJQ01314528.1
AJIL01004954.1
CAJV01024033.1
CAJV011282588.1
CBMN011581085.1
CBMN010001453.1
CCJR012399618.1
AFSA01799571.1
QBIE01268057.1
PTJQ01244985.1
PTJQ01498050.1
PTJQ01513910.1
CAJW011291535.1
CAJV01013997.1
CBLZ010859146.1
CBMN010017394.1
JFZQ01028168.1
CCJR010056377.1
CAJV01010359.1
LHUT01289724.1
JFZQ01032880.1
KI782723.1
CCJR010270515.1
CAJW011633914.1
PUWZ01003795.1
CBMN010015818.1
CBLZ010264081.1
PTJP01433814.1
PTJP01333615.1
PTJP01494699.1
LNCG01188222.1
FASI01220885.1
FAUG01227710.1
FAUG01256755.1
FAUG01298595.1
FARX01415753.1
FAQE01395992.1
FASI01221550.1
FASI01221620.1
FAUG01294876.1
FLTG01014738.1
FASI01221672.1
FAUG01238058.1
FLTG01003523.1
PTJP01017152.1
PTJQ01044580.1
PTJP01542845.1
PTJP01377995.1
PTJQ01343207.1
PTJQ01424938.1
PTJQ01341762.1
AMSA01000089.1
MTTA01016186.1
MTTA01051615.1
MTTA01034499.1
MTTA01059194.1
MTTA01058859.1
MTTA01026951.1
MTTA01045322.1
MTTA01012863.1
BEZZ01184775.1
MWMC01023872.1
KL554512.1
KL544651.1
BEZZ01184801.1
KL554347.1
BEZZ01193225.1
KL548540.1
BEZZ01193251.1
KL555556.1
BEZZ01193273.1
ODGO01503085.1
BEZZ01193497.1
KL554945.1
KL557814.1
BEZZ01193522.1
PDBU01069114.1
KL547571.1
BEZZ01193540.1
KL545255.1
BEZZ01208607.1
KL552887.1
BEZZ01208615.1
MWMC01028402.1
ODGO01671414.1
KL558817.1
BEZZ01214902.1
KL550711.1
BEZZ01214923.1
LNSY01260401.1
BEZZ01214932.1
KL544385.1
BEZZ01214975.1
KL550217.1
FPMV01001333.1
OMKT01007361.1
OMKT01008925.1
OMKT01009042.1
BBOV01505731.1
OMKT01009072.1
OMKT01117714.1
OMKT01009412.1
LYLK01000075.1
LYLK01000097.1
LYKU01000187.1
LYLK01000186.1
LYLK01000004.1
CZDH02000173.1
JUDR01000034.1
PJAD010211581.1
PJAE01871440.1
PJAE01624146.1
ADAS02012122.1
NNCF01090792.1
ASJN01055793.1
LFIV01000683.1
NNCF01089409.1
NNCF01090569.1
LACY01034549.1
LACW01034527.1
LADD01035257.1
LADG01035214.1
PRDE01094166.1
LLWD01007953.1
NNCF01135026.1
NNCF01132051.1
UCOJ01007711.1
LBLN01047220.1
LBLN01059430.1
LXGH01475458.1
QVOL01009199.1
LBLN01034663.1
LBLN01051610.1
LXGH01338182.1
LBLN01128733.1
LBLN01038301.1
LBLN01037614.1
LBLN01036350.1
LBLN01034497.1
LBLN01038300.1
LBLN01034498.1
LXGH01370103.1
QVOL01009200.1
LBLN01036933.1
LMVA01101558.1
QVOL01009694.1
LBLN01039342.1
LBLN01047759.1
LBLN01047760.1
LMVA01097405.1
LBLN01045142.1
LBLN01053176.1
LXGH01126681.1
LBLN01050270.1
LBLN01058915.1
LQNS02164810.1
LK373153.1
CBTL0110221967.1
LXJM01068326.1
DF232102.1
CBTL0104921691.1
CBTL0101919533.1
CBTL0107239113.1
LPNX011079207.1
LK173342.1
CBTL0110222208.1
CBTL0107384671.1
LMTP011080196.1
CBTL0105900122.1
CBTL0103859586.1
LPNX010517373.1
LXJM01067264.1
CBTL0106970877.1
MXQA01058533.1
CBTL0103485542.1
MXPZ01057244.1
CBTL0102819090.1
DF209163.1
CBTL0111492544.1
CBTL0111494766.1
CBTL0109500304.1
CBTL0103580897.1
CBTL0109500303.1
CBTL0111494779.1
PNRN01000333.1
UTOP01000020.1
QPHW01000138.1
LOLC01004273.1
PDMP01000370.1
PYPV01000543.1
PYPZ01000324.1
PQAB01000114.1
KE116308.1
AHJF01030883.1
AHJF01035362.1
AHJF01002322.1
OBIJ01006697.1
OBIJ01010152.1
LXGH01063385.1
FARO01001531.1
FARO01000961.1
LXGH01291914.1
LGRI01096533.1
EQ991485.1
EQ985900.1
FAQZ01114621.1
FAQZ01207595.1
FAQZ01292611.1
FAQZ01193461.1
FAQZ01262845.1
FAQZ01265471.1
LWKS01047992.1
QYSC01027252.1
QYSC01014328.1
FARX01178882.1
QYSC01021181.1
FARX01026002.1
FARX01223664.1
KB208255.1
QYSC01016973.1
FARY01003326.1
FAQS01406403.1
QYSC01115789.1
FAQS01176564.1
FARV01254534.1
QYSC01094352.1
QYSC01101125.1
FARV01236968.1
FARX01004895.1
FARY01007709.1
FAQS01317493.1
JXPE01090977.1
FAQC01392539.1
JXPE01100767.1
CBTL0101138444.1
LLKM01004148.1
LLKM01005556.1
LGJD01077857.1
LLKM01005780.1
LGRI01015556.1
FATA01400513.1
FATA01404199.1
FAUD01402788.1
FATA01387498.1
FAUD01401574.1
FAQG01189422.1
FATA01399777.1
FASO01194518.1
EQ981908.1
LXGH01174712.1
FARY01357352.1
FAQE01183078.1
FAQG01223932.1
FAQG01289439.1
FAQE01140190.1
FARY01190486.1
FAQE01336523.1
FARY01331790.1
FARY01424596.1
FARY01360844.1
FARY01398553.1
PRDE01150776.1
PRDE01097959.1
PRDE01089569.1
PRDE01090835.1
PRDE01082957.1
PRDE01085752.1
PRDE01104812.1
AFSP02231569.1
AFSP02234804.1
AFSP02238967.1
AFSP02228674.1
AFSP02230159.1
AFSP02263404.1
AFSP02228685.1
AFSP02231417.1
FASB01016115.1
FXED01000197.1
KE116898.1
KE116902.1
FLZI01000300.1
FLZI01001186.1
LOLC01000309.1
PRDE01047614.1
FLTG01000047.1
FAUG01217625.1
FASI01002410.1
FLTG01001318.1
FAUG01289226.1
FAUG01259341.1
FASI01044725.1
FLTG01004711.1
FARX01387307.1
FLTG01002476.1
FAUG01133391.1
FASI01034913.1
FLTG01004317.1
PRDE01067905.1
JSZB01061163.1
JSZB01062194.1
PRDE01070447.1
PRDE01068744.1
PRDE01058552.1
PRDE01066272.1
AFSP02313835.1
EQ980605.1
EQ975337.1
ATCM03075034.1
LCTT01025377.1
PRDE01055647.1
LCTT01024434.1
PRDE01163231.1
LUOK01000496.1
LUOL01000069.1
QNUO01001747.1
DFVT01000036.1
LUOM01000094.1
FAUD01351407.1
FASB01034697.1
FASB01004985.1
FASB01011856.1
FASB01008725.1
PDMP01003789.1
LNCG01107436.1
PTJP01464483.1
PTJP01589358.1
LXGH01511227.1
AWGZ01429410.1
AWGZ01286473.1
AWGZ01214069.1
AWGZ01429838.1
AWGZ01364926.1
AWGZ01086668.1
LBLR01002987.1
LBLR01019027.1
LBLR01001613.1
LBLR01007775.1
LBLR01011514.1
LBLR01009329.1
LBLR01013061.1
LBLR01000850.1
LBLR01006502.1
LBLR01003859.1
LBLR01019044.1
LBLR01006843.1
KD309172.1
KD426166.1
LBLR01007671.1
KD385033.1
LBLR01010535.1
KD298783.1
KD439001.1
AWGZ01248595.1
AWGZ01414628.1
AWGZ01119661.1
KE890046.1
KE895792.1
AWGZ01414015.1
FABP01001083.1
LK268759.1
CZRN01003016.1
LPNX011023568.1
LQNS02273171.1
LPNX010970616.1
LK288295.1
LPNX010965688.1
LK291853.1
LK314829.1
LPNX011104192.1
FAMN01002170.1
FABQ01000626.1
LK352413.1
CZRN01001760.1
LPNX010617395.1
LGRI01006228.1
CMKS01000047.1
QETM01000103.1
NKQF01002117.1
LPNX010212610.1
AFSP02225132.1
CBTL0106301009.1
CAJW010003193.1
CBMN010748300.1
LOLD01000084.1
AFPV01006638.1
PDMJ01000479.1
KQ984204.1
QBLG01000901.1
PDMM01002238.1
CGZQ01000076.1
CQSC01000311.1
QLYV01000035.1
PCMU01000008.1
NKQF01002143.1
ASJK01023669.1
ASJN01038620.1
LFLV01000571.1
NPHV01080648.1
LOLC01000700.1
LPNX010085921.1
CBMN011818409.1
CBTL0106083706.1
LIEC01000882.1
CBTL0110514036.1
PDMJ01000543.1
PDMK01001853.1
MPGL01000984.1
BFCN01000223.1
CVGD01000089.1
MTHU01000346.1
CAJV011405140.1
FQLN01000011.1
FPIL01000137.1
FPMM01000082.1
CVNO01000593.1
FQLJ01000005.1
CVNM01000057.1
FQLL01000003.1
FPIJ01000008.1
FPIK01000008.1
OEIJ01549884.1
CVNW01000015.1
CVNO01001000.1
FPIG01000214.1
FPMP01000186.1
FPMM01000137.1
FPIG01000176.1
CVNW01000052.1
CVNV01000139.1
CVNX01000016.1
FPIH01000024.1
FPIL01000015.1
FPIJ01000009.1
FQLN01000007.1
FPIK01000029.1
CVNU01000037.1
AABL01004111.1
AABL01004095.1
AABL01005492.1
FPMP01000123.1
FPMM01000025.1
QMBO01001899.1
FPML01000074.1
FPMM01000046.1
CBUG010010817.1
CBUG010011534.1
CBUG010014605.1
CBUG010024418.1
CBUG010017250.1
CBUG010013333.1
CBUG010023967.1
CBUG010004884.1
BFCN01000378.1
BFDG01000140.1
BFDB01000229.1
CVNW01000003.1
CVNT01000007.1
CVNL01000015.1
CVNS01000013.1
FPML01000003.1
CVGD01000076.1
CVNS01000008.1
UCNB01000153.1
CJFU01000076.1
BFCN01000182.1
FPIL01000013.1
CVNO01000061.1
UCNE01000048.1
CVNP01000007.1
CVNJ01000003.1
FQLG01000003.1
FPIG01000016.1
FQLL01000002.1
CVNR01000002.1
CVNV01000003.1
FPIJ01000006.1
CVNU01000018.1
FPMP01000017.1
CVNQ01000003.1
FPIH01000006.1
FQLN01000002.1
FPMM01000003.1
CVNK01000002.1
CVNM01000004.1
CVNN01000001.1
FPIK01000005.1
NIXA01000369.1
MRBD01000004.1
PUHX01000307.1
NIWZ02000750.1
FLVA01000114.1
UYIA01000039.1
UYID01000042.1
UYHX01000059.1
UYIB01000044.1
FBXV01342052.1
FBXV01341905.1
FAUD01404390.1
FAUD01371349.1
FARV01263676.1
FARV01270743.1
FARX01101373.1
FARX01072977.1
FARY01088901.1
FBXV01341246.1
FBXV01211646.1
FARY01061989.1
FAPX01004544.1
LGJC01051632.1
LXGH01490535.1
LBLN01065690.1
LXGH01404637.1
LXGH01065660.1
FAQE01366371.1
AEGA01018627.1
MAMN01010118.1
LBLN01088484.1
MAMN01019465.1
LBLN01065427.1
LYTD01038135.1
LYTB01024852.1
NKXL01154584.1
CH398821.1
FASH01220792.1
FAQE01310533.1
FAUD01068300.1
FASJ01096288.1
FASG01155144.1
FAQT01046054.1
CBMN010847794.1
CBTL0108723566.1
JMFS01144877.1
AWUE01002771.1
LNCG01052500.1
LNCG01048497.1
LNCG01216540.1
LNCG01014476.1
LNCG01078951.1
LNCG01255487.1
LNCG01091963.1
LK306223.1
LPNX010385027.1
FAMN01002021.1
FABP01000953.1
LQNS02143383.1
FAGC01002334.1
LK268951.1
LK318380.1
LMTP014073128.1
CBTL0102570016.1
LK358579.1
LMTP014044200.1
AWGZ01350398.1
AWGZ01356068.1
AWGZ01357971.1
AWGZ01368283.1
KE901256.1
LRDJ01000044.1
FZRL01000021.1
LRDJ01000080.1
ODGO01544161.1
OEIJ01681619.1
NPHV01035278.1
NPHV01077465.1
CBTL0105156461.1
CBTL0109551110.1
JXWP01001574.1
LOLD01002763.1
CBTL0102951207.1
FNVW02002533.1
CSTQ01004685.1
FNVW02002653.1
FARY01331255.1
FARX01406211.1
FARY01233673.1
CCMK012759024.1
CCMK012939559.1
CCMK011951484.1
UXGB01002356.1
CCMK012939593.1
CCMK010600256.1
CCMK010079115.1
CCMK012523567.1
CCMK010687576.1
LD103525.1
LD236001.1
QMFK01000081.1
CCMK012389999.1
CCMK012416070.1
AASU01044028.1
CCMK012316650.1
CCMK010779076.1
JXPT01022602.1
FASB01086360.1
FASB01161462.1
FASB01248712.1
AHJF01000338.1
FAQG01279864.1
FAQC01394261.1
FAQG01252337.1
FAQG01266404.1
FAQC01397386.1
FARX01411364.1
FAQG01213852.1
FARV01040275.1
AACV01026020.1
CAJX012072395.1
AHJF01014184.1
FUEF01001710.1
KE921542.1
CCYC015747263.1
CAJX010030546.1
KD023433.1
AACV01034395.1
AACV01026884.1
FLTF01007755.1
FUEF01003127.1
MNPJ01000047.1
PDMI01000606.1
JEMT01008656.1
PYLT01000122.1
ADBV01001564.1
CBTL0109508203.1
CBTL0109447960.1
AFSP02227824.1
AGCT01067219.1
AJKK01023691.1
QMFK01001360.1
UWOF012211660.1
AJKK01173302.1
UWOF012210357.1
AUPI01005563.1
AJKK01160268.1
PJAE01614125.1
UWOF012167715.1
CAJW012545231.1
KQ002550.1
CAJW011549217.1
CCYC013873004.1
LBLN01016953.1
LXGH01331871.1
LGRI01063761.1
FARO01037279.1
LXGH01039296.1
LBLN01042396.1
LBLN01002065.1
LBLN01014061.1
LXGH01304908.1
LXGH01340473.1
LBLN01010695.1
FARO01129364.1
LXGH01261305.1
LGRI01011460.1
LBLN01015171.1
LXGH01393640.1
QOUH01143120.1
FJWB02021502.1
OEIJ01683372.1
ODGO01502025.1
FLRE01001048.1
LQRK01007454.1
BGRS01000122.1
FRXU01000178.1
FRED01000178.1
PCFY01000179.1
CZVX01000126.1
LCSI01000046.1
UVXY01000375.1
QLAN01000122.1
QPHH01000073.1
LLKJ01003333.1
QPHH01000074.1
ODGO01673294.1
AWOL01S0283604.1
NPHV01001821.1
NPHV01001822.1
CBMN010131800.1
PDMJ01000517.1
FLRD01000975.1
FLRE01002373.1
QBLG01000823.1
NVDW01000503.1
BABK02024915.1
LOLC01000496.1
OEIJ01682073.1
OEIJ01625972.1
KQ217251.1
OCSO01000020.1
FAUD01313702.1
FARX01391026.1
FARY01406429.1
FBXV01342061.1
OEIJ01527085.1
FXXK01005629.1
ODGO01327908.1
FARX01409060.1
PRDE01036835.1
LWKT01002487.1
LWKT01001717.1
LWKT01001613.1
LWKT01002918.1
LWKT01002499.1
LWKT01002813.1
LWKT01000659.1
LACZ01035241.1
LADB01035140.1
LADF01036248.1
LACX01035084.1
LADE01035826.1
LACV01035220.1
LACW01035293.1
LADG01035983.1
LADA01035339.1
LADC01035655.1
LADH01035202.1
LADD01035981.1
LACY01035315.1
AZRO01020582.1
ADAS02001908.1
JYDQ01001740.1
UCOJ01008058.1
LLWD01001869.1
PRDE01083682.1
LBLN01120860.1
QBLG01000558.1
QBLG01000722.1
LGJD01002441.1
RJJB01003615.1
RJJB01003614.1
FASD01267796.1
KL553827.1
OEIJ01701403.1
AHJF01005565.1
OEIJ01621595.1
OEIJ01716760.1
OEIJ01718543.1
OEIJ01610707.1
AHJF01021888.1
OEIJ01591466.1
OEIJ01757772.1
LGJD01093321.1
OFEX01000370.1
PDMM01000702.1
KE119944.1
AHJF01035319.1
KE116141.1
AHJF01007571.1
AHJF01017381.1
AHJF01002424.1
PGPE01113887.1
AMZP02007167.1
NESX01069664.1
NESX01074795.1
DF963680.1
AWGZ01427940.1
FUEF01002067.1
CH401359.1
AHJF01006372.1
ASJK01007375.1
KD445971.1
ASJK01092834.1
ASJK01019863.1
KD362456.1
ASJK01006351.1
ASJK01012401.1
LBLN01128850.1
LBLN01054886.1
LBLN01057362.1
PKDK01000088.1
FASG01190410.1
FARV01248405.1
FAQE01278000.1
FARX01339304.1
FARY01345578.1
LWBQ01000439.1
MKKS01038673.1
MBSK01002561.1
MBSK01000712.1
CBTL0106000658.1
FLTG01007408.1
FATA01396247.1
FAUD01312352.1
FATA01402061.1
NNCF01144324.1
FAQG01294842.1
FATA01390604.1
FAUD01400624.1
CCMK012726917.1
CCMK012507212.1
UIGX01040595.1
FLTC01003297.1
CCMK012815173.1
CCMK012779899.1
MKKS01000050.1
CCMK013002756.1
LD067384.1
LD199860.1
FARO01009436.1
FARN01252949.1
FARO01007847.1
FARO01008156.1
FARO01035056.1
FARO01043297.1
FARO01015119.1
FARO01028391.1
FARO01005398.1
OCRX01000252.1
OCRX01000179.1
OCRX01000183.1
OCRX01000172.1
OCRX01000109.1
OCRX01000118.1
OCRX01000148.1
OCRX01000081.1
OCRX01000111.1
OCRX01000195.1
OCOA01000072.1
LYFN01001877.1
LYFN01002314.1
FASG01266292.1
FAQS01338045.1
FASG01266297.1
FASG01274096.1
AFSP02246221.1
PEDP01010253.1
JOTO01046782.1
JRRC01176092.1
AYOE01095000.1
AYOE01078678.1
JRRC01360150.1
MCIT02061035.1
MCIT02087963.1
MCIT02074302.1
MCIT02073021.1
MCIT02064136.1
MCIT02048395.1
MCIT02016956.1
MCIT02017557.1
MCIT02031435.1
MCIT02027549.1
MCIT02020445.1
MCIT02043262.1
NHTU01046958.1
CAOK01518324.1
CAOK01455285.1
JRRC01379831.1
MCIT02006157.1
JRRC01126060.1
DF228668.1
AYOE01077939.1
MCIT02073684.1
MCIT02083566.1
MCIT02049962.1
MCIT02044790.1
MCIT02040659.1
MCIT02017072.1
MCIT02018617.1
MCIT02024041.1
MCIT02008516.1
MCIT02003650.1
MCIT02002636.1
MCIT02027005.1
MCIT02004135.1
MCIT02036700.1
MCIT02024764.1
MCIT02005430.1
MCIT02004292.1
LNCG01097660.1
LNCG01176882.1
LNCG01006175.1
LNCG01144117.1
LNCG01080967.1
LNCG01009564.1
LNCG01175810.1
LNCG01178345.1
LNCG01179451.1
LNCG01119486.1
LNCG01099709.1
LNCG01136430.1
LNCG01164384.1
LNCG01111382.1
LNCG01245673.1
LNCG01216833.1
LNCG01165650.1
LNCG01164382.1
LNCG01245857.1
LNCG01056372.1
LNCG01076290.1
LNCG01083703.1
LNCG01083702.1
FXXJ01103696.1
LNCG01048256.1
LNCG01262492.1
LNCG01197364.1
LNCG01254377.1
LNCG01136677.1
LNCG01261904.1
LNCG01089936.1
LNCG01036339.1
LNCG01075121.1
LNCG01021506.1
LNCG01251229.1
LNCG01002018.1
CAJV01550121.1
LNCG01169491.1
LNCG01017715.1
LNCG01240218.1
LNCG01058715.1
LNCG01029994.1
LNCG01252495.1
LNCG01199750.1
LNCG01261225.1
LNCG01050179.1
LNCG01033975.1
LNCG01074803.1
LNCG01259579.1
LNCG01055473.1
LNCG01032549.1
LNCG01025778.1
LNCG01114393.1
LNCG01039265.1
LNCG01216183.1
LNCG01101275.1
LNCG01068267.1
LNCG01188370.1
LNCG01183546.1
LNCG01140087.1
LNCG01173797.1
LNCG01138193.1
LNCG01167900.1
LNCG01237964.1
LNCG01210686.1
LNCG01113510.1
AFSA01337188.1
LNCG01256901.1
AFSA01635364.1
LNCG01022945.1
LNCG01159103.1
LNCG01051453.1
LNCG01102280.1
LNCG01251072.1
LNCG01047128.1
LNCG01144484.1
LNCG01216381.1
LNCG01238824.1
LNCG01206984.1
LNCG01174587.1
LNCG01146962.1
LNCG01013410.1
LNCG01014384.1
LNCG01140465.1
LNCG01045996.1
LNCG01259271.1
LNCG01091205.1
LNCG01211984.1
LNCG01146352.1
LNCG01126129.1
LNCG01151587.1
LNCG01157092.1
LNCG01136115.1
LNCG01068425.1
LNCG01083174.1
LNCG01195845.1
LNCG01004470.1
LNCG01162637.1
LNCG01076107.1
LNCG01106209.1
LNCG01218775.1
CAJV01199283.1
LNCG01234760.1
LNCG01147319.1
LNCG01016032.1
LNCG01176446.1
LNCG01212784.1
LNCG01154170.1
LNCG01249085.1
LNCG01119858.1
LNCG01233978.1
LNCG01258649.1
CAJV01065328.1
LNCG01072568.1
LNCG01227657.1
LNCG01251228.1
LNCG01065408.1
CAJV01199183.1
LNCG01016655.1
LNCG01232517.1
LNCG01094087.1
LNCG01006673.1
LNCG01167930.1
LNCG01190737.1
LNCG01217934.1
LNCG01131229.1
LNCG01169207.1
LNCG01037548.1
LNCG01083508.1
LNCG01249210.1
LNCG01037925.1
LNCG01098648.1
LNCG01112246.1
LNCG01109601.1
LNCG01029488.1
LNCG01002971.1
LNCG01159570.1
LNCG01224472.1
CAJV01367501.1
LNCG01073587.1
LNCG01099107.1
LNCG01130154.1
LNCG01055817.1
LNCG01103560.1
LNCG01253723.1
LNCG01081991.1
LNCG01248588.1
LNCG01204176.1
LNCG01041801.1
LNCG01222734.1
LNCG01072902.1
LNCG01066878.1
LNCG01137444.1
LNCG01029131.1
LNCG01190059.1
LNCG01232389.1
LNCG01075549.1
LNCG01075548.1
LNCG01180641.1
LNCG01166268.1
LNCG01166819.1
LNCG01192924.1
LNCG01253381.1
LNCG01095521.1
LNCG01084760.1
LNCG01187630.1
LNCG01255732.1
LNCG01227451.1
LNCG01116299.1
LNCG01143791.1
LNCG01264798.1
LNCG01136069.1
LNCG01266425.1
LNCG01141696.1
LNCG01205295.1
LNCG01224396.1
LNCG01255142.1
CAJV01301479.1
LNCG01079061.1
LNCG01179102.1
LNCG01081855.1
LNCG01165738.1
LNCG01182154.1
LNCG01006164.1
LNCG01194760.1
LNCG01147176.1
LNCG01215527.1
LNCG01099640.1
LNCG01043661.1
LNCG01169331.1
LBHP01000186.1
ACSZ01022628.1
PTJQ01240421.1
PTJQ01107194.1
PTJQ01480051.1
PTJQ01463099.1
CCJR010410731.1
LNCG01016914.1
CBMN010001885.1
PTJQ01483170.1
CCJR012283190.1
CBMN010745622.1
AFSA01760885.1
CCJR010089899.1
CAJW012525541.1
PTJQ01290415.1
CAJW012669906.1
LNCG01052770.1
CAJV01102018.1
CAJV011666657.1
AORQ01028214.1
PTJP01166762.1
PTJP01156086.1
NBSK01007910.1
AFSA01409836.1
CAJV01277621.1
LNCG01026224.1
LNCG01211575.1
CAJV01057460.1
CAJV01200158.1
CAJV01063837.1
CAJV01063020.1
CAJV01067286.1
CAJV01200544.1
PTJP01304947.1
AFSA01651489.1
CAJV012610710.1
AFSA01799419.1
CAJV012477364.1
CAJV012475819.1
CAJV012487962.1
LNCG01126663.1
NSDO01001611.1
CVRD01108294.1
FASD01287716.1
FMHP01042927.1
FASD01287723.1
FASD01287733.1
LOLD01001298.1
NPHV01039453.1
KN001295.1
KQ986299.1
AGQR02006288.1
LQRK01003029.1
KQ983402.1
CMIB01000071.1
LPSC01000036.1
JHDV01000051.1
CKYY01000062.1
NPHV01043437.1
LUAT01010312.1
PKMM01004052.1
CBTL0109839933.1
FJWB02036997.1
JPSE01000347.1
FLRE01000361.1
KQ984599.1
ML131674.1
KQ985519.1
JPSE01000089.1
KQ984794.1
FLRE01001841.1
AGQR02006895.1
LQRK01005097.1
FLRE01002807.1
JPRY01002292.1
FLRE01001584.1
FLRE01002333.1
JPSC01003343.1
JPRZ01001863.1
JPSE01000385.1
JPSE01006250.1
LVEH01004235.1
LVEH01004241.1
LVEH01004242.1
LVEH01004244.1
FASB01317907.1
AJKK01117404.1
AUPI01106625.1
UWOF012217373.1
FARO01001109.1
PJAE01043639.1
FASB01092942.1
FASB01324512.1
FASB01300452.1
FASG01157103.1
FASG01142875.1
PTJI01000886.1
AFSP02241497.1
FASG01266931.1
FASG01370771.1
FARV01255550.1
FASG01160548.1
FARV01255536.1
FASG01030456.1
PTJI01000907.1
AFSP02262362.1
AFFG02003465.1
LMYF01021295.1
JH471906.1
PDMP01000360.1
NLCU01015437.1
FASG01153559.1
AFSP02263183.1
LSRX01004617.1
FAQS01404235.1
FASJ01356670.1
FAQS01395152.1
FAQS01415063.1
FAQE01344118.1
FAQE01376782.1
OFEX01002966.1
BDUH01626117.1
FAQE01403819.1
FAQS01420750.1
KL403611.1
AEHI01033431.1
AEHI01034520.1
AEHI01033802.1
LXGH01140575.1
LXGH01393723.1
LGRI01103381.1
LLWS01023936.1
LLWS01003348.1
NXEF01001956.1
QLOF01002028.1
LMAV012343619.1
LGRI01035910.1
QZLG01013198.1
QZLG01008886.1
KQ152286.1
FUEF01021379.1
LWKT01000041.1
NAGG01003616.1
LD102721.1
LD235197.1
QZLG01004566.1
FASS01149168.1
LD102711.1
LD235187.1
DF978164.1
FAQS01321557.1
FATA01062437.1
FAUD01211092.1
FASO01325741.1
FATA01393506.1
FARV01272459.1
FASO01359377.1
FAUD01373120.1
FARP01309041.1
NKQP01001134.1
PRDE01041198.1
NKQP01000405.1
PRDE01069917.1
JXPV01012680.1
AFSP02287322.1
CBLZ012267203.1
CAJW012361186.1
NKQP01002217.1
AFSP02267880.1
CBLZ011004825.1
CAJW011535636.1
AFSP02282021.1
NKQP01001511.1
NKQP01000867.1
CBLZ010038308.1
CAJW010035200.1
AFSP02296037.1
AUPI01006584.1
AJKK01119202.1
PJAE01239583.1
OBIJ01007948.1
AUPI01036912.1
UWOF012214670.1
KQ002564.1
AMZP02007447.1
AMZP02006384.1
NNCB01002551.1
FXDW01002847.1
FXEC01000487.1
CCMK010439465.1
FASO01279830.1
FARV01256677.1
FAQS01346085.1
FASG01271323.1
FARO01049970.1
FARN01349345.1
FARO01055394.1
FARO01057419.1
FARN01138112.1
MATU01045575.1
MATU01110406.1
PRDE01103808.1
MATU01057026.1
MATU01064292.1
MATU01047155.1
FATA01402605.1
FASQ01277028.1
FARV01144427.1
FASH01284466.1
FASC01161652.1
BATV01167508.1
MQQX01000811.1
AFSP02255361.1
AHJF01002848.1
MQQX01002060.1
AHJF01003364.1
LGJD01094154.1
KE114700.1
OEIJ01498735.1
LBLN01036292.1
LBLN01042731.1
LBLN01036908.1
LBLN01036909.1
LGJD01026957.1
LXGH01323289.1
LXGH01306808.1
LXGH01145094.1
LXGH01276421.1
FUEF01007471.1
AHJF01011652.1
LNCG01011687.1
LNCG01055719.1
LNCG01052652.1
LNCG01151654.1
LNCG01220292.1
LNCG01119854.1
LNCG01095108.1
LNCG01029929.1
LNCG01100863.1
LNCG01226962.1
LNCG01188619.1
LNCG01110578.1
LNCG01109199.1
LNCG01074775.1
LNCG01242362.1
LNCG01156470.1
LNCG01116767.1
LNCG01038885.1
LNCG01195286.1
LNCG01005851.1
LNCG01198198.1
LNCG01205780.1
LNCG01171502.1
LNCG01095092.1
LNCG01060617.1
LNCG01079945.1
LNCG01025654.1
LNCG01041069.1
LNCG01111444.1
LNCG01229919.1
LNCG01173922.1
LNCG01209816.1
LNCG01160645.1
LNCG01154364.1
LNCG01174374.1
LNCG01262184.1
LNCG01153995.1
LNCG01136046.1
LNCG01010349.1
CAJV012634772.1
LNCG01138147.1
CAJV01067172.1
LNCG01193878.1
LNCG01100845.1
CAJV01059098.1
PTJP01241300.1
CAJV01060924.1
AFSA01617900.1
AFSA01547441.1
CAJV01071240.1
AFSA01718836.1
CAJV012634618.1
AFSA01642077.1
CAJV01099662.1
CAJV01058962.1
CAJV012574298.1
CAJV01074144.1
CAJV01101881.1
CAJV011672913.1
CAJV01296349.1
CAJV01106479.1
AFSA01726289.1
AFSA01575240.1
LVXS01061865.1
KL546243.1
FN838192.1
FN838257.1
PYVL01000123.1
NDYM01000065.1
AMSB01000237.1
QLNR01000138.1
AWGZ01433425.1
AWGZ01414898.1
AWGZ01413787.1
AWGZ01368603.1
AWGZ01192374.1
AWGZ01426890.1
AWGZ01421361.1
AWGZ01430812.1
AWGZ01352315.1
AWGZ01426886.1
KB909016.1
KB909274.1
KB909376.1
KB909983.1
KB909275.1
KB910183.1
KB909377.1
KB908912.1
KB909425.1
KB909586.1
KB909587.1
KB909345.1
KB908910.1
KB909588.1
KB909038.1
KB909703.1
KB910370.1
KB909592.1
KB910009.1
KB909988.1
CAOK01031141.1
CAOK01153173.1
CAOK01100507.1
CAOK01229949.1
CAOK01043810.1
CAOK01351659.1
CAOK01054657.1
CAOK01396045.1
CAOK01031351.1
CAOK01057520.1
CAOK01509429.1
CAOK01050426.1
CAOK01457872.1
CAOK01123038.1
CAOK01347132.1
CAOK01365591.1
CAOK01485531.1
CAOK01516986.1
CAOK01458522.1
LGJC01075972.1
LGJD01036553.1
CAOK01123865.1
CAOK01401416.1
CAOK01323973.1
CAOK01505108.1
QLOO01004605.1
QMFJ01006049.1
QLOM01008778.1
QOWK01001833.1
QMFG01015472.1
QLOO01003998.1
QMFG01003635.1
QGOI01009505.1
QGOG01001489.1
QLOU01006369.1
MQPL01000823.1
CAJV01022853.1
LBLR01004127.1
KD358818.1
LBLR01018824.1
KE914385.1
AWGZ01423042.1
AWGZ01432295.1
AWGZ01407608.1
AWGZ01431249.1
KE905612.1
AAHY01780104.1
AWGZ01419264.1
AWGZ01389067.1
KE907617.1
AWGZ01377908.1
AWGZ01431882.1
AWGZ01404540.1
AWGZ01429673.1
KE921127.1
LGRI01002567.1
LGRI01002634.1
LGRI01014053.1
LGRI01001272.1
FARV01264352.1
CAOK01314255.1
CAOK01515294.1
CAOK01385894.1
CAOK01473948.1
LBLR01013606.1
LBLR01017017.1
LBLR01007606.1
LBLR01003632.1
LBLR01000959.1
LK232139.1
AAHY01766540.1
DS074460.1
AAHY01768614.1
AAHY01768569.1
FLZL01000318.1
KQ234936.1
CBUG010007654.1
ODGO01706416.1
JMBQ01000995.1
ODGO01581480.1
ODGO01668231.1
ODGO01732194.1
JTDO01000269.1
ANIU01000919.1
BEWY01062790.1
BEWY01062959.1
BEWY01063102.1
BEWY01063503.1
BEWY01061548.1
BEWY01063901.1
BEWY01061547.1
BEWY01061546.1
BEWY01064097.1
BEWY01061116.1
FUWB01411456.1
FUWB01411455.1
FUWB01411448.1
FUWB01411447.1
FUWB01546696.1
FUWB01549875.1
FUWB01558439.1
FUWB01558458.1
FUWB01407118.1
FUWB01411457.1
FUWB01411465.1
FUWB01546670.1
FUWB01431282.1
FUWB01440822.1
FUWB01440821.1
FUWB01440808.1
FUWB01437559.1
FUWB01435445.1
FUWB01546543.1
FUWB01546600.1
FUWB01546613.1
FUWB01546695.1
FUWB01546614.1
FUWB01546644.1
FUWB01420300.1
FUWB01546651.1
FUWB01546666.1
FUWB01546668.1
FUWB01570357.1
FUWB01415819.1
FUWB01570513.1
FUWB01365630.1
FUWB01365631.1
FUWB01365632.1
FUWB01365634.1
FUWB01369097.1
FUWB01369098.1
FUWB01570550.1
FUWB01379423.1
FUWB01570520.1
FUWB01381083.1
FUWB01383166.1
FUWB01383168.1
FUWB01383177.1
FUWB01386772.1
FUWB01386773.1
FUWB01407105.1
FUWB01570505.1
FUWB01390720.1
FUWB01570501.1
FUWB01570462.1
FUWB01570454.1
FUWB01570453.1
FUWB01398482.1
FUWB01399449.1
FUWB01399450.1
FUWB01570419.1
FUWB01440844.1
FUWB01402637.1
FUWB01570356.1
FUWB01558518.1
FUWB01558504.1
FUWB01489234.1
FUWB01478994.1
FUWB01533635.1
FUWB01533632.1
FUWB01523930.1
FUWB01523335.1
FUWB01523311.1
FUWB01523310.1
FUWB01479140.1
FUWB01481114.1
FUWB01523308.1
FUWB01481138.1
FUWB01523293.1
FUWB01487244.1
FUWB01487253.1
FUWB01489225.1
FUWB01478972.1
FUWB01490297.1
FUWB01515788.1
FUWB01515774.1
FUWB01495067.1
FUWB01495068.1
FUWB01495070.1
FUWB01495072.1
FUWB01512943.1
FUWB01512896.1
FUWB01495091.1
FUWB01512893.1
FUWB01506441.1
FUWB01505407.1
FUWB01503507.1
FUWB01536629.1
FUWB01546533.1
FUWB01440834.1
FUWB01440835.1
FUWB01546532.1
FUWB01440843.1
FUWB01358396.1
FUWB01546531.1
FUWB01536659.1
FUWB01442112.1
FUWB01536653.1
FUWB01536652.1
FUWB01446680.1
FUWB01536650.1
FUWB01449150.1
FUWB01440832.1
FUWB01453701.1
FUWB01536615.1
FUWB01533747.1
FUWB01460312.1
FUWB01461489.1
FUWB01533705.1
FUWB01465165.1
FUWB01465181.1
FUWB01471977.1
FUWB01471988.1
FUWB01533704.1
FUWB01471990.1
FUWB01533690.1
FUWB01473524.1
FUWB01790297.1
FUWB01790628.1
FUWB01790621.1
FUWB01790581.1
FUWB01790580.1
FUWB01790376.1
FUWB01790375.1
FUWB01790374.1
FUWB01790346.1
FUWB01790305.1
FUWB01790304.1
FUWB01790303.1
FUWB01790302.1
FUWB01790299.1
FUWB01791483.1
FUWB01790298.1
FUWB01790687.1
FUWB01790245.1
FUWB01790244.1
FUWB01791462.1
FUWB01790010.1
FUWB01789986.1
FUWB01789985.1
FUWB01789978.1
FUWB01789977.1
FUWB01726681.1
FUWB01720944.1
FUWB01720942.1
FUWB01720876.1
FUWB01720862.1
FUWB01791361.1
FUWB01790768.1
FUWB01791139.1
FUWB01791138.1
FUWB01791133.1
FUWB01791118.1
FUWB01791117.1
FUWB01791116.1
FUWB01791060.1
FUWB01791059.1
FUWB01791057.1
FUWB01791044.1
FUWB01791043.1
FUWB01791002.1
FUWB01791001.1
FUWB01790998.1
FUWB01790997.1
FUWB01720836.1
FUWB01790750.1
FUWB01790749.1
FUWB01790730.1
FUWB01790727.1
FUWB01790703.1
FUWB01790702.1
FUWB01790701.1
FUWB01790700.1
FUWB01790695.1
FUWB01790694.1
FUWB01790693.1
FUWB01790692.1
FUWB01790691.1
FUWB01790688.1
FUWB01597196.1
FUWB01627597.1
FUWB01627565.1
FUWB01791154.1
FUWB01627541.1
FUWB01627467.1
FUWB01611219.1
FUWB01611200.1
FUWB01321690.1
FUWB01611094.1
FUWB01597204.1
FUWB01338481.1
FUWB01338974.1
FUWB01597201.1
FUWB01340587.1
FUWB01644894.1
FUWB01340589.1
FUWB01597193.1
FUWB01343403.1
FUWB01597172.1
FUWB01597141.1
FUWB01585925.1
FUWB01358372.1
FUWB01358384.1
FUWB01583246.1
FUWB01583193.1
FUWB01583168.1
FUWB01358407.1
FUWB01583158.1
FUWB01573487.1
FUWB01667518.1
FUWB01695523.1
FUWB01791359.1
FUWB01690539.1
FUWB01690535.1
FUWB01791356.1
FUWB01690439.1
FUWB01690395.1
FUWB01690394.1
FUWB01690393.1
FUWB01791182.1
FUWB01690350.1
FUWB01667637.1
FUWB01667578.1
FUWB01667574.1
FUWB01570557.1
FUWB01667516.1
FUWB01667514.1
FUWB01667513.1
FUWB01667503.1
FUWB01791163.1
FUWB01667467.1
FUWB01667427.1
FUWB01791158.1
FUWB01645002.1
FUWB01644958.1
FUWB01644949.1
FUWB01644903.1
FUWB01644902.1
FUWB01644896.1
BFFQ01080112.1
BFFQ01019253.1
BFFQ01077311.1
BFFQ01015015.1
BFFQ01027868.1
BFFQ01061352.1
BFFQ01019252.1
FXXH011262847.1
FXXH011379576.1
FXXH011243470.1
FXXH011429369.1
FXXH011557400.1
FXXH011585291.1
FXXH011586643.1
FXXH011595148.1
FXXH011335363.1
FXXH011262846.1
FUWB01790306.1
FUWB01790009.1
FUWB01790257.1
FUWB01790247.1
FUWB01790246.1
FUWB01791446.1
FUWB01790766.1
FUWB01789987.1
FUWB01791362.1
FUWB01791119.1
FUWB01791134.1
FUWB01517169.1
FUWB01790767.1
FUWB01481129.1
FUWB01791058.1
BFFQ01023436.1
BEWY01061303.1
FUWB01720884.1
FUWB01720772.1
FUWB01720824.1
FUWB01720886.1
FUWB01720943.1
FUWB01789945.1
FUWB01512879.1
FUWB01415838.1
FUWB01407127.1
FUWB01407126.1
FUWB01558460.1
FUWB01644847.1
FUWB01789946.1
FUWB01512886.1
FXXH011606084.1
FXXH011374175.1
FUWB01790267.1
FXXH011386070.1
FUWB01644895.1
FUWB01400038.1
FUWB01573514.1
FUWB01790642.1
FUWB01644885.1
FUWB01690347.1
FUWB01690388.1
FUWB01690436.1
FUWB01790625.1
FUWB01503467.1
FUWB01790624.1
FUWB01503442.1
FUWB01503468.1
BFFQ01064932.1
FUWB01790724.1
FUWB01570558.1
FUWB01790725.1
FUWB01440833.1
FUWB01443109.1
FUWB01442110.1
FUWB01790726.1
FUWB01726684.1
FUWB01790343.1
FUWB01362212.1
FUWB01363106.1
FUWB01375888.1
FUWB01380349.1
FUWB01398464.1
FUWB01398456.1
FUWB01417514.1
FUWB01790005.1
FUWB01648946.1
FUWB01435391.1
FUWB01435376.1
FUWB01503448.1
FUWB01627571.1
FUWB01523333.1
FUWB01790006.1
FUWB01523339.1
FUWB01479033.1
FUWB01648969.1
FUWB01319182.1
FUWB01583235.1
FUWB01790339.1
FUWB01648936.1
FUWB01442869.1
FUWB01407119.1
FUWB01583163.1
FUWB01407125.1
FUWB01583201.1
FUWB01523381.1
FUWB01352123.1
FUWB01349355.1
FUWB01790719.1
FUWB01648950.1
FUWB01503492.1
FUWB01533771.1
FUWB01425175.1
FUWB01471989.1
FUWB01690537.1
FUWB01512880.1
FUWB01495110.1
FUWB01465162.1
FUWB01479034.1
FUWB01791107.1
FUWB01791106.1
FUWB01472007.1
FUWB01791108.1
FUWB01573501.1
FUWB01573533.1
FUWB01503493.1
FUWB01791137.1
FUWB01458590.1
FUWB01533694.1
FUWB01503510.1
FUWB01261905.1
FUWB01648922.1
FUWB01503487.1
FUWB01533551.1
FUWB01533622.1
FUWB01495089.1
FUWB01549898.1
FUWB01546652.1
FUWB01512843.1
FUWB01791136.1
FUWB01791403.1
FUWB01495090.1
FUWB01546601.1
FUWB01627504.1
FUWB01627540.1
FUWB01627570.1
FUWB01448101.1
FUWB01791131.1
FUWB01672353.1
FUWB01573519.1
FUWB01627602.1
FUWB01440836.1
FUWB01440845.1
FUWB01549895.1
FUWB01398473.1
FUWB01404265.1
FUWB01479074.1
FUWB01791130.1
FUWB01495066.1
FUWB01791127.1
FUWB01320055.1
FUWB01320056.1
FUWB01791040.1
FUWB01790623.1
FUWB01214186.1
FUWB01512827.1
FUWB01435435.1
FUWB01533634.1
FUWB01340590.1
FUWB01340588.1
FUWB01340586.1
FUWB01512777.1
FUWB01503441.1
FUWB01217149.1
FUWB01387674.1
FUWB01503449.1
FUWB01388404.1
FUWB01495065.1
FUWB01324361.1
FUWB01523313.1
FUWB01523338.1
FUWB01452313.1
FUWB01479037.1
FUWB01479030.1
FUWB01512895.1
FUWB01425177.1
FUWB01512899.1
FUWB01223609.1
FUWB01573530.1
FUWB01358404.1
FUWB01358386.1
FUWB01546528.1
FUWB01575224.1
FUWB01399453.1
FUWB01215756.1
FUWB01479023.1
FUWB01407104.1
FUWB01415834.1
FUWB01415828.1
FUWB01458587.1
FUWB01394613.1
FUWB01407093.1
FUWB01205219.1
FUWB01481139.1
FUWB01415815.1
FUWB01358416.1
FUWB01358403.1
FUWB01344123.1
FUWB01337548.1
FUWB01214164.1
FUWB01180282.1
BDFF01213450.1
FUWB01184483.1
FUWB01185426.1
FUWB01225160.1
FUWB01180189.1
FUWB01190746.1
FUWB01231299.1
FUWB01216119.1
FUWB01208686.1
FUWB01200289.1
FUWB01199916.1
FUWB01195568.1
FUWB01211660.1
FUWB01202144.1
FUWB01187292.1
FUWB01195623.1
FUWB01184717.1
FUWB01191551.1
FUWB01217877.1
FUWB01209220.1
FUWB01171392.1
FUWB01183533.1
FUWB01175791.1
FUWB01142857.1
FUWB01216139.1
FUWB01152053.1
FUWB01145380.1
FUWB01185534.1
FUWB01163240.1
FUWB01175593.1
FUWB01164872.1
FUWB01180376.1
FUWB01151352.1
FUWB01196477.1
FUWB01187603.1
FUWB01182405.1
FUWB01167409.1
FUWB01145427.1
FUWB01188379.1
FUWB01168567.1
FUWB01197580.1
FUWB01199316.1
FUWB01141664.1
FUWB01142834.1
FUWB01216297.1
FUWB01152049.1
FUWB01141537.1
FUWB01186129.1
FUWB01173485.1
FUWB01141388.1
FUWB01177942.1
FUWB01151407.1
FUWB01207769.1
FUWB01127664.1
FUWB01145393.1
FUWB01168569.1
FUWB01179131.1
FUWB01141516.1
FUWB01123825.1
FUWB01185424.1
FUWB01183420.1
FUWB01159696.1
FUWB01173937.1
FUWB01145409.1
FUWB01171853.1
FUWB01141441.1
FUWB01155459.1
FUWB01239351.1
FUWB01172915.1
FUWB01141519.1
FUWB01198199.1
FUWB01158550.1
FUWB01166119.1
FUWB01151394.1
FUWB01152059.1
FUWB01144920.1
FUWB01169506.1
FUWB01187445.1
FUWB01158590.1
FUWB01158759.1
FUWB01171262.1
FUWB01145406.1
FUWB01194673.1
FUWB01162393.1
FUWB01141536.1
FUWB01212994.1
FUWB01182502.1
FUWB01142833.1
FUWB01141465.1
FUWB01163618.1
FUWB01141437.1
FUWB01141436.1
FUWB01172408.1
FUWB01171588.1
FUWB01161932.1
FUWB01155451.1
FUWB01141435.1
FUWB01214814.1
FUWB01163615.1
FUWB01185177.1
FUWB01190677.1
FUWB01162469.1
CAJV01023509.1
FARB01501525.1
LTAH01031730.1
LTAH01102085.1
FUEF01003763.1
AACV01033101.1
CH401946.1
AACV01027111.1
AHJF01006404.1
AHJF01010515.1
AHJF01029841.1
AHJF01021931.1
OBIJ01010375.1
PRDE01059110.1
KI645319.1
AADC01155073.1
FUEF01005798.1
FUEF01006716.1
LWKT01001061.1
DF964606.1
DF958475.1
KE115892.1
CCYC013242499.1
CCYC010714083.1
KD460536.1
CAJX010834716.1
CAJX010053273.1
CCYC011202818.1
AACV01028938.1
CH402014.1
AACV01027182.1
CH402049.1
AHJF01004275.1
AHJF01006514.1
AHJF01021085.1
AHJF01009235.1
AHJF01012106.1
FASQ01275564.1
LTAH01058084.1
FUEF01004988.1
LWKT01002169.1
CCYC012864672.1
CCYC013399047.1
CCYC014511234.1
CAJX010055213.1
CH401838.1
AHJF01003952.1
FLTF01010023.1
LTAH01047886.1
KD345919.1
BEYV01070878.1
AFSP02242766.1
PYLT01000176.1
ADBW01000409.1
FAQF01242418.1
NKXL01008560.1
AAAA02045055.1
FAUG01284932.1
FASI01057667.1
FLTG01001753.1
DF145314.1
HG807459.1
ODGO01215889.1
OEIJ01458577.1
ODGO01560962.1
LK274314.1
FASD01288041.1
AAHX01370723.1
ODGO01178155.1
FASB01017093.1
FASB01002291.1
FASB01016026.1
AAWT01084765.1
FASB01060771.1
FASB01005311.1
AAWT01084766.1
FASB01001003.1
FASB01024200.1
LVHJ01039620.1
LVHJ01030697.1
LVHJ01035144.1
LVHJ01034477.1
CZLG010905251.1
LNCG01247281.1
LNCG01212069.1
LNCG01008445.1
LNCG01080311.1
LNCG01079689.1
LNCG01025811.1
NSDK01001181.1
CCMK010493763.1
UIGX01076484.1
CCMK013076805.1
UIGX01078766.1
LMZG01008567.1
LTAH01120362.1
LIAE01003057.1
FUEF01001628.1
DF963486.1
CCYC010734121.1
CCYC012458100.1
CCYC014305290.1
CCYC016547990.1
KD328741.1
AACV01033238.1
CAJX010006289.1
CAJX011973938.1
AACV01028211.1
CH401503.1
AHJF01003135.1
AACV01026062.1
LWKT01001474.1
KE117949.1
CCYC010880511.1
NKXL01022061.1
KD414487.1
CH401419.1
AHJF01010482.1
AHJF01004385.1
KE115975.1
KE110241.1
KQ234036.1
AWUE01009561.1
AZBX01001871.1
KN172364.1
KN171176.1
FATI01271278.1
FASG01314565.1
FAQS01410467.1
FARV01172816.1
FAUD01387535.1
FARY01243495.1
FAUD01292786.1
ADDD02179051.1
LYTE01044978.1
FAQF01202640.1
AAAA02044942.1
FASG01358348.1
JSUV01066193.1
JSUV01302666.1
JSUV01476168.1
JSUV01145976.1
JSUV01187535.1
JSUV01312469.1
JSUV01424365.1
JSUV01202671.1
FAUD01344545.1
FARY01348325.1
FARW01321746.1
FASI01029994.1
FAQG01053014.1
DF977916.1
CBTL0102723740.1
CBTL0102723741.1
CBTL0108712047.1
CBTL0101084291.1
CBTL0101861752.1
CBTL0102092191.1
CBTL0103954770.1
CBTL0103205056.1
CBTL0109734985.1
CBTL0105017816.1
CBTL0111477336.1
PJAE01293206.1
FASB01009388.1
AAWT01056443.1
FASB01041575.1
FASB01046616.1
FASB01006205.1
FASB01108769.1
FASB01102160.1
FASB01042151.1
CH478645.1
CVMW01131607.1
CVMW01012804.1
JYDH01003728.1
CVMW01025689.1
CVMW01013231.1
CVMW01021249.1
CVMW01022228.1
PJIJ01000011.1
PJIT01000011.1
PWBR01000080.1
AGCC01000594.1
LGJC01080795.1
LGJC01091774.1
LGJC01056188.1
LGJC01004027.1
ATDW01011700.1
LYTE01021387.1
KB908920.1
LXGH01355986.1
LXGH01472623.1
CAOK01039141.1
CAOK01030206.1
CAOK01397188.1
CAOK01519495.1
CAOK01021649.1
CAOK01044100.1
CAOK01300389.1
CAOK01305017.1
CAOK01348049.1
CAOK01046883.1
CAOK01435404.1
CAOK01487122.1
CAOK01450630.1
CAOK01341638.1
CAOK01488747.1
CAOK01496190.1
CAOK01164250.1
CZRN01012115.1
LK104405.1
NEWM01003475.1
CBTL0100297824.1
CBTL0102858164.1
CBTL0103285674.1
CBTL0108774262.1
LXJM01068809.1
LIHL01072080.1
LMTP014224534.1
CBTL0100996351.1
CBTL0103713191.1
CBTL0100280532.1
DF222467.1
CZRN01000818.1
LPNX011177080.1
LPNX010158885.1
DF830158.1
LGRI01003630.1
LGRI01005383.1
LGRI01004438.1
LGRI01043930.1
LGRI01003738.1
LGRI01002813.1
LGRI01002146.1
FASS01274079.1
LGRI01002534.1
LXGH01153988.1
PKSH01017092.1
BATS01017020.1
ATBX01160623.1
ATBX01169089.1
PKSH01012923.1
PKML01058386.1
LNCG01143889.1
PKSH01012800.1
LNRQ01003324.1
PKSH01005868.1
FBTV01000483.1
FBTN01000116.1
CCMK012219584.1
LACU01020143.1
LACT01024514.1
LACS01022095.1
LACU01020148.1
LACU01020170.1
LACS01022123.1
LACU01020171.1
LACT01024545.1
LACS01022128.1
LACU01020177.1
LACT01024552.1
AJIL01009309.1
LACU01020183.1
LACT01024561.1
LACU01020191.1
LXGH01171431.1
LBLR01020268.1
LBLR01021209.1
ADDD02182343.1
ADDD02099989.1
ADDD02104430.1
ADDD02107951.1
QKWU01073678.1
CCMK011043049.1
CCMK012807731.1
CCMK010630107.1
JXPT01048246.1
CEGH01370828.1
LD072006.1
LD204482.1
LXGH01234978.1
LGJD01031869.1
LGJD01021244.1
LGJD01016228.1
LGRI01014136.1
FASL01263360.1
LD070435.1
LD202911.1
ASJK01085783.1
CAJX010980686.1
CH401478.1
AHJF01035358.1
ANHN02002782.1
LTAH01100620.1
LWKT01000513.1
CAJX011870789.1
DS027285.1
FUEF01001913.1
CCYC011909794.1
DS027791.1
AGTT01298127.1
LTAH01101599.1
FUEF01006053.1
MCGX01081404.1
CCYC011206143.1
CAJX010004906.1
AACV01026625.1
CH401317.1
AHJF01014958.1
AHJF01003114.1
JRKL01142910.1
LLWS01005696.1
LLWS01042659.1
LLWS01024879.1
LLWS01003997.1
DF966099.1
AACV01026784.1
AACV01025780.1
AHJF01010825.1
AHJF01008803.1
OBIJ01009205.1
LWKT01000790.1
FUEF01003156.1
KE115937.1
CAJX010028540.1
CCYC010147922.1
AACV01029302.1
LXGH01503203.1
AACV01028706.1
AHJF01003539.1
MCGX01060507.1
KE921401.1
CCYC011023090.1
CAJX010054125.1
LIAE01002106.1
AHJF01019183.1
LIAE01003974.1
AHJF01010716.1
CCYC015953895.1
AHJF01007248.1
LXGH01143284.1
FATI01241465.1
JYHL01000037.1
FASO01137027.1
FARX01040335.1
FARY01011253.1
LVXS01066100.1
CCYC010234489.1
JYHL01003244.1
NKXL01183115.1
FARY01246752.1
FAQF01248888.1
LYTB01025319.1
LWKS01035187.1
UXGB01058536.1
FAQG01001721.1
FARY01247169.1
AGAF01000173.1
NBSG01001904.1
PTOB01000094.1
QAXQ01000151.1
QWDQ01000636.1
PDCF01003508.1
OBLE01081579.1
LGSF01028233.1
KZ248137.1
PDOH01000057.1
QOUH01106102.1
NHZQ01000272.1
OBLE01082317.1
OBLE01086334.1
LVXS01064702.1
KL554874.1
KL548983.1
FAQG01226965.1
LVXS01064706.1
ODGO01739180.1
ODGO01370699.1
ODGO01536871.1
LOLC01008091.1
CAJV01014676.1
ODGO01583260.1
ODGO01675557.1
ODGO01723074.1
FBXV01341084.1
HG806954.1
OEIJ01485822.1
FXXK01003939.1
ODGO01112095.1
OEIJ01600608.1
QOUH01082032.1
PRDE01111240.1
PRDE01096246.1
UWOF012217429.1
LXSY01006234.1
AKIR01006122.1
QOUH01008813.1
AKIR01006112.1
ANIX01004668.1
FAQE01386502.1
FARX01410984.1
FAUG01142862.1
FASI01002922.1
UWOG012702919.1
MATP01010244.1
MATP01004954.1
CAJX010006960.1
CAJX010032482.1
LGJC01010013.1
LGJC01000937.1
MATP01009021.1
LMYL01001663.1
LMYL01003387.1
CAJX010020150.1
LGJC01002437.1
FARX01348207.1
FASI01133520.1
FLTG01004108.1
FARX01418416.1
FLTG01019887.1
FAUD01386513.1
FASI01120919.1
LXGH01029009.1
LXGH01356601.1
LXGH01011442.1
NCQO01542026.1
JXPH01094986.1
JXOU01062916.1
NCQO01183924.1
KE110871.1
AHJF01002598.1
ADDD02260987.1
KE117492.1
AHJF01002700.1
ADDD02071276.1
NIZD01008412.1
KI649348.1
NIZD01081527.1
NIZD01127585.1
EQ258931.1
EQ258278.1
CH399671.1
LBLN01092543.1
AAAA02047913.1
CH399501.1
CM000131.1
AAAA02046926.1
LBLN01075327.1
AAAA02043677.1
AAAA02042720.1
CH399023.1
LYFN01001598.1
LYFN01000836.1
LYFN01001271.1
FARX01400401.1
FARX01400417.1
FARY01415279.1
FASI01253578.1
FAUG01277975.1
FLTG01000082.1
FARY01414616.1
FARX01400467.1
FARX01400551.1
FLTG01010391.1
FARX01400560.1
FARY01038675.1
FARX01400576.1
FARX01400582.1
FASI01202996.1
FLTG01004801.1
LOLC01000440.1
ODGO01583233.1
CAJV01019895.1
JXPT01023645.1
CEME01000063.1
CEME01000277.1
CEME01000033.1
FASI01003079.1
FLTG01005807.1
FASI01008205.1
FASI01285005.1
FARY01413018.1
FARX01321656.1
FASQ01252939.1
FASG01128325.1
FAQS01283841.1
FARV01109140.1
FASB01043528.1
FASB01227672.1
CVMW01116807.1
CVMW01000679.1
CVMW01027607.1
CVMW01042691.1
CVMW01042690.1
CVMW01093780.1
CVMW01037244.1
CVMW01046601.1
CVMW01046602.1
CVMW01046599.1
CVMW01046600.1
CVMW01046598.1
CVMW01026919.1
CVMW01021147.1
CVMW01021148.1
KQ131390.1
KE117240.1
KQ231102.1
CCMK013063582.1
KQ231208.1
KQ231372.1
QMFK01000365.1
QFEU01001491.1
LBFO01046800.1
NXFT01003371.1
JXPV01019326.1
RJJB01001372.1
KQ231486.1
QWLD01000047.1
JPHQ01015934.1
KQ231524.1
CVMW01076881.1
OEIJ01717927.1
OEIJ01718092.1
OEIJ01718108.1
OEIJ01718130.1
OCRQ01000039.1
OCRQ01000082.1
DIEK01000105.1
OCRQ01000083.1
ODGO01620384.1
FLRE01001924.1
FLRE01001906.1
FLRE01003164.1
FLRE01000339.1
FLRE01001760.1
UVVQ01000034.1
CGZQ01000141.1
LONH01000223.1
PYPV01000530.1
CGZQ01000134.1
CMKS01000077.1
JH725010.1
QETM01000070.1
NKQF01000736.1
QPHH01000084.1
LPNX010095070.1
MATU01150598.1
MATU01163670.1
OEIJ01709573.1
CELW01032031.1
CALP013259728.1
CBLZ010038026.1
CAJW010034820.1
MATU01169862.1
LFLV01000295.1
PJAE01876586.1
LIEC01007775.1
NPHV01080984.1
PDMP01001770.1
PDMJ01000399.1
KE387955.1
KE388220.1
KE388755.1
FLRD01001502.1
AFPV01005580.1
AFPV01006825.1
RDSA01000767.1
AKIR01004777.1
FLRE01000313.1
AGQR02005519.1
KI544851.1
KN003355.1
PDMP01000769.1
JXWP01000139.1
ODGO01629454.1
ODGO01496378.1
ODGO01594227.1
PRDE01151865.1
PRDE01144688.1
AAAB01006076.1
JXPU01159634.1
JXPU01160485.1
JXPU01128234.1
FLTE01003619.1
FLTD01009230.1
FLTE01002394.1
LKIA01008445.1
LKIA01005129.1
NAGG01004793.1
NAGG01002330.1
KD406471.1
NAGG01004262.1
FASI01300603.1
FAUG01276352.1
FASI01310340.1
FLTG01000843.1
FLTG01001217.1
FLTG01002066.1
FAQE01355704.1
FARY01419332.1
FAUG01311386.1
FASI01001352.1
FLTG01002534.1
FLTG01002840.1
FAQS01400109.1
FASG01375262.1
FATA01353000.1
CCMK012603483.1
CCMK010916503.1
JXPT01048348.1
FUEF01016707.1
ADDD02137189.1
LMAV013331028.1
LMAV010742082.1
FAUD01378428.1
FATA01405718.1
FATA01400553.1
FAUD01381336.1
FASJ01054718.1
ADDD02251982.1
CZCL01000453.1
FAPN01213998.1
MCIT02028050.1
MCIT02054862.1
MCIT02004398.1
PTJP01185191.1
MCIT02014716.1
MCIT02047002.1
MCIT02067800.1
MCIT02011341.1
JRRC01182395.1
QOUH01143936.1
NWMT01000103.1
QOUH01129129.1
FAPN01218309.1
LLWS01009514.1
MAMN01008813.1
LYTC01035035.1
LYTB01025538.1
LYTD01033628.1
FAQF01247655.1
NKXL01292614.1
CH401108.1
FARY01163027.1
FAQF01126956.1
LYTE01050300.1
LYTC01035057.1
FAUD01140255.1
FASI01001514.1
PDMP01003705.1
ODGO01566791.1
CCMK010347999.1
KQ002863.1
CCMK012855343.1
CCMK010348062.1
CCMK012958662.1
KB909076.1
CCMK012137985.1
CCMK010651887.1
CCMK012693579.1
CCMK010348114.1
CCMK012872140.1
UIGX01019968.1
CCMK013062611.1
UXGB01001849.1
CCMK010348125.1
CCMK010308872.1
ODGO01563653.1
ODGO01708194.1
ODGO01685396.1
ODGO01702760.1
ODGO01403581.1
ODGO01623721.1
ODGO01728139.1
ODGO01680144.1
CAJW011547133.1
CBTL0110670106.1
UVXY01000345.1
FVPM01003785.1
OBIJ01005840.1
OBIJ01005848.1
LWKT01001518.1
AWGZ01438904.1
FUEF01001702.1
CCYC011357175.1
BABP01077592.1
AACV01028053.1
AHJF01008670.1
FVPM01003518.1
OBIJ01005870.1
CCMK012024997.1
AUPI01067927.1
CCMK012181430.1
OBIJ01005876.1
KQ003052.1
PJAE01150052.1
LD066569.1
LD199045.1
DS027795.1
OBIJ01005882.1
AACV01029642.1
FVPM01004356.1
OBIJ01005891.1
QYUU01000100.1
AAHY01773819.1
BEYV01023273.1
FARO01165306.1
OEIJ01534961.1
FLTD01007245.1
FASB01303421.1
FASB01261991.1
FASB01039572.1
UXGB01078573.1
UXGC01063801.1
UXGB01020252.1
UXGC01013154.1
UXGB01011822.1
UXGC01007380.1
UCOL01006051.1
FASD01230131.1
FARO01021538.1
FASS01026959.1
KE114791.1
FARO01021552.1
FARO01005364.1
LXGH01069460.1
LBLN01070703.1
LBLN01081038.1
FASH01322286.1
LLWS01007140.1
MAMN01000007.1
PTJP01222536.1
PTJP01290253.1
PTJQ01374151.1
PTJP01527212.1
PTJQ01200573.1
PTJP01193006.1
PTJQ01205837.1
PTJP01606066.1
PTJQ01182588.1
PTJP01401000.1
CVMW01082113.1
CVMW01095673.1
CVMW01050781.1
CVMW01095641.1
AORQ01013873.1
CBTL0100397708.1
CBTL0105264542.1
CBTL0110853594.1
LK106084.1
CBTL0100399343.1
CBTL0103343166.1
CBTL0105314009.1
CBTL0109674193.1
CBTL0101720190.1
CBTL0103080378.1
CBTL0102920795.1
CVTB01000135.1
LK370582.1
CBTL0100399654.1
CBTL0101755993.1
CBTL0104572592.1
CBTL0102034964.1
CBTL0100550473.1
CBTL0108372898.1
CBTL0103422281.1
DF228567.1
LK377070.1
CBTL0103993201.1
CBTL0100399907.1
CBTL0100073462.1
MXPZ01060335.1
LIHL01073186.1
CBMN010001961.1
CBTL0102368469.1
CBTL0105251436.1
NEWM01003493.1
CBTL0102280047.1
MXQA01065373.1
DF227075.1
LMTP014204815.1
LPNX010713267.1
LK161706.1
LK164282.1
LK293388.1
CBTL0106130713.1
CBTL0100408066.1
LMTP014100568.1
DF213985.1
FABP01001192.1
LK110643.1
CBTL0100438667.1
CBTL0101499381.1
CBTL0101619445.1
CBTL0103356108.1
CBTL0103711685.1
CBTL0104600277.1
CBTL0106370097.1
CBMN010011205.1
DF209141.1
FACE01002550.1
LPNX010437114.1
LK353119.1
LPNX011044764.1
LK368210.1
LPNX010649016.1
FAMN01000713.1
JFBP01000023.1
FAFB01000787.1
FACE01001248.1
FABQ01000359.1
FAGC01000796.1
BDQP01001906.1
LK379023.1
LK371896.1
FARO01165149.1
FASD01127201.1
FARU01286534.1
FARU01265518.1
DF202823.1
CBTL0101433307.1
CBTL0102148303.1
CBTL0102186799.1
CBTL0104563369.1
CBTL0108128210.1
CBTL0102028746.1
CBTL0101777481.1
CBTL0101162631.1
LPNX010331766.1
LXGH01400950.1
LXGH01383236.1
LXGH01472165.1
LXGH01169875.1
LXGH01452247.1
LXGH01324332.1
LXGH01317503.1
BDGN01024106.1
QLPN01014982.1
QMFH01072734.1
BDGN01024108.1
QMFH01079236.1
BDGN01024118.1
LK122232.1
LPNX010989177.1
FAMN01000254.1
LK225590.1
CZRN01000676.1
FAFB01001555.1
LPNX010533929.1
FACE01002872.1
LK205393.1
LPNX010727155.1
LK329974.1
LK296869.1
LK243169.1
LPNX010350976.1
LPNX011062513.1
LK117442.1
CAOK01374158.1
CAOK01481066.1
CAOK01387463.1
ODGO01673052.1
ODGO01556663.1
ODGO01683967.1
ODGO01705757.1
ODGO01684422.1
ODGO01638291.1
ODGO01539438.1
ODGO01552749.1
ODGO01658009.1
OEIJ01542706.1
ODGO01028145.1
QLPB01004096.1
FARX01142170.1
FARY01301841.1
FAUD01318832.1
UFQX01003324.1
FBXV01212762.1
BASJ02008669.1
FBXV01254493.1
LK081537.1
CBTL0111195937.1
CBQS010225729.1
CBTL0100378012.1
CBTL0103865233.1
BAUD01061846.1
CBTL0103606058.1
DF204464.1
ODGO01347931.1
OEIJ01511902.1
FLTF01007680.1
FLTC01002026.1
FLTG01000507.1
FLTE01000465.1
FLTD01001942.1
FARO01192266.1
BEYV01015310.1
FBXV01340797.1
FASI01015495.1
FLTG01007528.1
AAHY01773021.1
FMHP01043436.1
MQQW01000875.1
LXGH01136173.1
AGKD04813773.1
LXGH01087139.1
LXGH01236694.1
LXGH01190034.1
ODGO01655005.1
CBTL0111104269.1
ODGO01632092.1
CSTQ01003116.1
ODGO01492245.1
ODGO01480068.1
ODGO01520310.1
KQ984482.1
LOLC01001420.1
PYLT01000164.1
ADBW01000034.1
AGCT01050178.1
AGCT01054081.1
AFSP02236669.1
AGCT01051709.1
PYLT01000464.1
AFSP02249157.1
AGCT01042877.1
AGCT01049026.1
AGCT01021900.1
AFSP02249251.1
AGCT01046850.1
ADBW01002913.1
AGCT01031616.1
AFSP02234652.1
NKQP01000790.1
JXOX01014479.1
FBXV01341520.1
FBXV01341853.1
KB735535.1
JXOV01035388.1
JXPG01110359.1
JXPO01149148.1
JXOX01022808.1
JXHJ01005856.1
JXOR01001423.1
JXPG01070311.1
JXOU01072773.1
NHTM01009068.1
NHTM01018199.1
CBTL0100335304.1
CBTL0105691868.1
CBLZ010016901.1
CBLZ010038150.1
CAJW010014132.1
CAJW010034968.1
CBLZ010016675.1
CAJW010013948.1
AMZP02003730.1
LXGH01216832.1
LXGH01101362.1
LXGH01270357.1
LXGH01312365.1
LXGH01513358.1
LXGH01041627.1
LXGH01524373.1
LXGH01249977.1
LXGH01424546.1
PDMO01000178.1
OEIJ01675889.1
OEIJ01746774.1
OEIJ01558685.1
OEIJ01659135.1
AHJF01009300.1
OEIJ01695196.1
CVRD01035313.1
LXGH01449021.1
UIGX01058277.1
UIGX01058389.1
CCMK011287935.1
UIGX01058393.1
UIGX01058394.1
UIGX01058395.1
QMFK01002620.1
CCMK012632584.1
CCMK012458101.1
CCMK011942929.1
CCMK010873125.1
CCMK010495666.1
CCMK010430058.1
KE560278.1
UIGX01058399.1
LD012292.1
LD144768.1
NSDO01002106.1
ASPP01005503.1
NLCM01000115.1
FASD01172403.1
JHBY02115790.1
LQIF01000331.1
PJAD010097780.1
AYZY01091768.1
QGKV01061137.1
KQ119375.1
AYZY01097382.1
PJAD011428995.1
QBIE01196289.1
PJAE01476769.1
PJAE01476773.1
PJAE01476777.1
LVLJ01001935.1
ASPP01005549.1
ASPP01039564.1
PDMQ01000390.1
ASPP01005849.1
PRDE01035808.1
AWGZ01434245.1
AWGZ01301723.1
LD116084.1
LD248560.1
LGRI01087868.1
NIZD01048709.1
NIZD01048859.1
KI808909.1
NIZD01049094.1
KE115897.1
AHJF01008924.1
AHJF01009492.1
MBFZ01000135.1
CBUG010011560.1
CBUG010010371.1
CAJW010002635.1
CAJW012660849.1
ODGO01666551.1
BEWY01015806.1
BEWY01025724.1
BEWY01016581.1
CEGH01264773.1
CEGH01225219.1
LGJD01040158.1
LLKM01009358.1
LGJD01020396.1
NIPQ01025318.1
JXSJ01003251.1
AYEL01041618.1
KQ217818.1
KE119834.1
KE119878.1
CCMK012821618.1
CCMK013004583.1
CCMK013087563.1
CCMK012814462.1
LD040973.1
LD173449.1
CCMK012976627.1
CCMK010199446.1
CCMK012912099.1
CCMK012922980.1
CCMK012973145.1
CCMK012976285.1
CCMK013015086.1
LVEH01016415.1
LWKW01140254.1
ADAS02014753.1
ADAS02009735.1
UCOJ01013008.1
NNCF01148608.1
LACS01022149.1
LACW01042841.1
LADH01042723.1
PRDE01144031.1
PRDE01104376.1
PRDE01135655.1
PRDE01032609.1
AFSP02286693.1
PRDE01070751.1
FLZI01000903.1
ODGO01620885.1
FLQI01000100.1
ODGO01725783.1
ODGO01672301.1
ODGO01742560.1
ODGO01647174.1
FLYT01000339.1
FLYT01000238.1
FLZB01000172.1
ODGO01606940.1
FXEC01017078.1
CCMK012119469.1
CCMK012527763.1
GL632417.1
GL630917.1
GL633057.1
GL633776.1
GL633794.1
GL633267.1
LNSY01255763.1
CYRZ010439340.1
DS950560.1
DS893567.1
LM523490.1
LGJD01012959.1
AWXF01000516.1
FASG01042500.1
FASQ01150045.1
AANU01147489.1
LGRI01011625.1
LGRI01107652.1
LGRI01021367.1
LMVA01099066.1
LXGH01002583.1
PRDE01059432.1
FUEF01003202.1
AACV01028749.1
AHJF01016933.1
DF961488.1
FUEF01003287.1
CCYC015308112.1
CAJX012008648.1
CH402133.1
AHJF01009448.1
AACV01028964.1
CAJX011865869.1
CCYC012393700.1
AACV01026016.1
MCGX01052142.1
DF963706.1
LXGH01431383.1
AACV01026382.1
AHJF01017460.1
DS027555.1
LWKT01000410.1
FUEF01006461.1
AACV01027850.1
AHJF01002258.1
FARV01271845.1
AACV01026447.1
MPKX01199116.1
MPKX01105346.1
FASB01000491.1
LGJC01096340.1
FASI01004035.1
FLTG01011001.1
LYTB01027381.1
NKXL01173449.1
AAAA02042899.1
PTOK01000290.1
PTOK01000300.1
QNNF01000374.1
PYLT01001483.1
AFSP02311850.1
PDMI01000589.1
MPGJ01001208.1
MPGK01001184.1
PDMQ01000373.1
JPYT01455448.1
JPYT01454171.1
JPYT01455172.1
LGRI01011309.1
LGRI01011170.1
FAUG01310629.1
LXGH01145754.1
LBLN01077390.1
LLWS01039836.1
LLWS01043576.1
LLWS01043583.1
MAMN01001949.1
LLWS01037095.1
FASH01364620.1
LLWS01018777.1
LBLN01038648.1
MAMN01009263.1
AJKK01169199.1
AUPI01071189.1
AFSP02315056.1
PRDE01116353.1
PRDE01157458.1
LMYL01001527.1
MATP01006231.1
MATP01012670.1
LMYL01003398.1
LGJC01058484.1
MATP01005270.1
LMYL01001374.1
CVMW01136180.1
LGJC01130721.1
LGJC01016327.1
MATP01004002.1
LMYL01002151.1
JMCE01002639.1
LGJC01000209.1
ADDD02114980.1
ADDD02106791.1
ADDD02242117.1
ADDD02083786.1
JYFQ01000011.1
MPMK01000119.1
MWLG01000030.1
MWLE01000042.1
JYFQ01000112.1
MWLF01000039.1
MWLD01000053.1
MPMK01000031.1
OIVE01000059.1
MPMK01000115.1
JYFQ01000114.1
PTJP01059482.1
FASB01004463.1
FASB01018671.1
LMAV013329658.1
FLTB01005671.1
FARV01260387.1
AWUE01004310.1
JSYW01008294.1
JSYW01010091.1
LGJC01000248.1
AWUE01004052.1
FAQG01282212.1
FAQE01291193.1
FARY01047488.1
MCIT02019646.1
KN402075.1
KN401932.1
MCIT02003699.1
JRRC01074455.1
JRRC01054138.1
MCIT02015130.1
MCIT02045421.1
MCIT02051704.1
AMOP01038740.1
MCIT02017152.1
MCIT02044320.1
JJMO01000600.1
MCIT02052199.1
MCIT02052022.1
MCIT02008447.1
ODGO01607770.1
UTPZ01000028.1
ODGO01677712.1
OEIJ01601734.1
FLRE01003387.1
ODGO01691161.1
ODGO01532632.1
BFCN01000306.1
BFCN01000419.1
FPMP01000149.1
LD111368.1
LD243844.1
LXGH01473713.1
QGQJ01001039.1
MPKX01240699.1
MPKX01122867.1
CCMK012218527.1
CCMK011234117.1
CCMK011423237.1
CCMK012840684.1
UIGX01077005.1
FBTV01000427.1
FBTV01000395.1
FBTV01000394.1
FBTV01000390.1
FBTV01000396.1
AZRP01036862.1
FBTV01000379.1
FBTV01000289.1
LSMT01001218.1
JXPG01105281.1
LOLC01005621.1
JMBQ01001049.1
FARY01030286.1
FARY01230942.1
FAQE01377831.1
FAQE01360254.1
FAQG01290296.1
FAQE01396147.1
FARY01252667.1
LRGB01007504.1
LRGB01007702.1
PRDE01068747.1
PRDE01083443.1
PRDE01194370.1
PRDE01050615.1
PRDE01172031.1
PRDE01053172.1
PRDE01043805.1
PRDE01039862.1
PRDE01022509.1
PRDE01022962.1
PRDE01119665.1
KZ248146.1
KZ248019.1
KZ248150.1
KZ248075.1
BDUH01648961.1
OBLE01003837.1
OBLE01146042.1
LNCG01171310.1
LNCG01219804.1
LNCG01199412.1
LNCG01158155.1
LNCG01207036.1
LNCG01255893.1
LNCG01215339.1
LNCG01078473.1
LNCG01068657.1
LNCG01214854.1
LNCG01034237.1
LNCG01125850.1
BEZZ01161443.1
KL547302.1
KL546151.1
BEZZ01162083.1
KL553488.1
LNSY01334795.1
BEZZ01162290.1
KL557346.1
BEZZ01162412.1
KL553791.1
BEZZ01162541.1
KL549449.1
FAUB01276065.1
FAQE01401285.1
FAUG01298307.1
GL351146.1
QANZ01002165.1
LVTN01011090.1
UELU01144874.1
UELU01031276.1
UELU01133930.1
UELV01118981.1
UELV01065755.1
UELV01062441.1
UELV01050884.1
UELV01049410.1
UELV01042646.1
UELV01037307.1
UELV01036939.1
UELV01026151.1
UELV01049868.1
FAQY01112382.1
UELV01049343.1
UELU01145793.1
UELV01103345.1
UELU01102731.1
UELU01128626.1
UELV01139073.1
UELU01140345.1
UELU01143186.1
UELU01143655.1
UELV01167507.1
UELU01118898.1
UELU01098440.1
UELU01026589.1
FAQY01322621.1
FAQY01336012.1
UELV01160598.1
UELV01053257.1
UELV01061799.1
UELU01139943.1
UELU01145069.1
UELU01146743.1
UELV01168996.1
UELV01171612.1
UELV01076526.1
UELU01120197.1
UELU01137723.1
UCOL01024821.1
UELV01061587.1
UELV01172638.1
UELV01032950.1
UELV01004990.1
FAQY01331635.1
UELV01035339.1
UCOL01011549.1
UELU01039119.1
UELU01143657.1
UELV01169170.1
UELU01145647.1
UELU01144566.1
UELV01141077.1
UELU01147971.1
KK352806.1
JXOW01017214.1
CCMK012934492.1
CCMK012941040.1
FARX01301816.1
FARY01308388.1
QVQW01000456.1
FAUD01277691.1
FAUD01400069.1
FAUD01344616.1
FAUD01369731.1
FAQE01390381.1
LVEH01041340.1
LXGH01261164.1
LGRI01018080.1
LGRI01014414.1
LGRI01010483.1
LBLN01022673.1
LBLN01020310.1
KI647953.1
LXGH01225798.1
FARO01180426.1
LGRI01114427.1
LXGH01261321.1
FARO01185710.1
LXGH01269197.1
CAOK01164743.1
CAOK01471228.1
CAOK01510995.1
CAOK01382786.1
CAOK01503774.1
CAOK01065070.1
AWGZ01431263.1
AWGZ01094428.1
AWGZ01420696.1
CAJV01059501.1
LNCG01002884.1
LNCG01239447.1
LNCG01217251.1
LNCG01118361.1
LNCG01030527.1
LNCG01183118.1
LNCG01048131.1
PTJQ01073191.1
CCJR010020178.1
PTJQ01334284.1
AJIL01005064.1
PTJQ01538720.1
CBLZ012264788.1
CAJW011212180.1
CBMN010151137.1
CCJR010017832.1
PTJQ01517623.1
PTJQ01175972.1
AFSP02237562.1
FJWB02022177.1
LBLR01009916.1
LBLR01007244.1
LBLR01009424.1
LBLR01003181.1
LBLR01005335.1
LNCG01142806.1
FASB01316343.1
FASB01048336.1
LNCG01046375.1
LNCG01239559.1
LNCG01156903.1
LNCG01136454.1
LNCG01194105.1
LNCG01062691.1
LNCG01254369.1
LNCG01005271.1
AFSA01716471.1
LNCG01091770.1
LNCG01223608.1
FUEF01002742.1
CH401457.1
AHJF01010668.1
DS027259.1
FUEF01002747.1
CAJX010027607.1
AACV01027308.1
FUEF01002752.1
AACV01026760.1
FUEF01013588.1
FLTD01002821.1
FUEF01013592.1
ADDD02151473.1
FASG01356930.1
FAQF01095176.1
FUEF01016806.1
FUEF01016814.1
FUEF01016819.1
JMFU01053200.1
ALJY01002193.1
LYJO01000485.1
MZNT01000045.1
LK335412.1
LK248291.1
LK240952.1
LK337977.1
FAMN01000948.1
LK300134.1
FABQ01000696.1
LXGH01406364.1
LXGH01170341.1
OEIJ01480248.1
LOLD01003539.1
AIOD01000172.1
QVWF01006792.1
FVKT01000021.1
CRBZ01003003.1
QZZC01000148.1
FABQ01001530.1
CMKS01000110.1
FTZV01000441.1
NQPD01000017.1
CQSC01000258.1
ALYI01001158.1
PEGC01001559.1
FXLI01009626.1
CAJW011520734.1
LOLD01000452.1
CCYC013936748.1
BATT01574537.1
ODGO01616768.1
BABK02007430.1
AGQR02005994.1
FLRE01002625.1
UKUW01000089.1
LMDS01000003.1
FRYB01000455.1
FREK01000455.1
MDVY01000188.1
MODH01000034.1
JFBA01000117.1
LMIO01000006.1
BAFU01000129.1
CFSM01000122.1
FSLH01000039.1
NPMW01000089.1
BFCS01000168.1
CRZK01000831.1
CLCE01000811.1
CREL01000060.1
CGDU01000361.1
FUFS01000256.1
FWWP01000164.1
QYJT01000045.1
CKGI01000044.1
CMHC01000043.1
AFRX02001743.1
AZRP01023418.1
AJJZ010364613.1
BATS01037117.1
CBTL0110018583.1
CAJX010224434.1
BATT01692873.1
CALP010996034.1
CBMM010035538.1
MPGK01001124.1
KE140923.1
LQRK01006030.1
FLRE01001191.1
JPSE01001254.1
CQTE01000349.1
QLCL01000112.1
AKZK01000109.1
BGNB01000170.1
CMKS01000091.1
FALI01000148.1
PDGJ01000132.1
BFCT01000156.1
JPIT01000005.1
JNNT01000825.1
QKVY01000010.1
UWCJ01000078.1
FWZI01000077.1
CMIB01000047.1
FVQX01000030.1
FWYR01000065.1
BFCK01000542.1
LLKJ01001212.1
HG815920.1
PPJA02000114.1
JJMF01002861.1
DF217935.1
AWOL01S0606014.1
CAOK01058109.1
CBMN010141177.1
PJAE01146507.1
FAOM01684461.1
CBTL0101470082.1
BFAE01169289.1
KE140218.1
UTPZ01000077.1
KV810670.1
CGZQ01000070.1
CRTU01000081.1
LMSY01000016.1
PVDJ01000051.1
KV786037.1
JHDW01000024.1
CFBR01000067.1
CKYY01000046.1
LRBD01000198.1
MRAA01000053.1
PCMU01000024.1
NQQK01000030.1
MPRK01000332.1
FSLH01000025.1
CLCE01000593.1
JPAY01000012.1
LOQJ01006589.1
NFZR01000126.1
JSYW01007739.1
ALYI01000614.1
CAJW011538679.1
CBTL0100285559.1
PJAE01045049.1
LSBG01088785.1
LNCG01108737.1
CALP010377766.1
PJAD010361136.1
LMVA01102202.1
JPSA01001563.1
MPGJ01001012.1
AFPV01006075.1
KE140804.1
JPSA01001564.1
JPRY01000914.1
JPSD01001744.1
JPSE01000308.1
JPSA01000779.1
JPSA01000620.1
JPSA01001566.1
JPSE01000518.1
MDVY01000062.1
LWDC01000079.1
BFCU01000312.1
BFCS01000328.1
CWYK01000444.1
CVPJ01001579.1
CVNY01000272.1
PQWU01000083.1
MRTG01000057.1
PYQD01000340.1
CQTE01000359.1
PYPZ01000124.1
PHUP01000106.1
MPTU01000121.1
LVEB01000111.1
UVXY01000361.1
LJIY01000037.1
LJRX01000773.1
LMCY01000034.1
NRGE01000117.1
PWDA01000116.1
RQTT01000147.1
NTIU01000117.1
PYVJ01000220.1
PYPT01000737.1
LXFS01000081.1
FXYJ02000041.1
CKCF01000069.1
MODH01000022.1
CIEA01000144.1
NMRO01000072.1
LYIQ01000107.1
JPWZ01000127.1
NRUT01000115.1
JUIA01000053.1
LONH01000140.1
AMRJ01000068.1
MPTK01000063.1
KV811700.1
KI271141.1
QLYV01000053.1
CMHF01000064.1
LZSE01000040.1
NRUA01000095.1
PTJQ01468493.1
LLXL01008811.1
PPKN02000060.1
AZRO01027129.1
ALYI01002110.1
NFZR01000132.1
ASJN01060240.1
MBVL02000635.1
PDUJ01000174.1
LLKI01006090.1
ASJK01088899.1
NKQF01002427.1
NHNX01000099.1
LIEC01009156.1
CBTL0108266605.1
CBTL0108029948.1
CBTL0104695920.1
CBTL0100450700.1
PKSH01020025.1
CAJV01010301.1
CAJX012010416.1
LPNX010524406.1
LUAT01000302.1
PJAE01030925.1
PKMM01042025.1
LPNX010221085.1
AFSP02206837.1
CBTL0104546732.1
NHTM01001507.1
JXWP01002613.1
PDMP01000663.1
FLRE01000953.1
FLRD01001009.1
KN042984.1
KQ975856.1
KQ986311.1
FLRE01001320.1
JPSE01006952.1
FLRE01002344.1
MPGL01000765.1
JPSE01006951.1
FLRE01002561.1
JPSA01000640.1
ASPP01030267.1
JPSE01001607.1
JPSE01000469.1
JPSE01006950.1
PDMN01001432.1
MPGL01000247.1
RDSA01000764.1
PDMK01001729.1
JPSE01006650.1
FLRE01000915.1
JPSE01006652.1
JPSB01000647.1
JPSI01001283.1
JPSE01006649.1
JPSJ01000870.1
JPSH01000874.1
JPSJ01000869.1
KN003234.1
JPSE01000991.1
JPRZ01001599.1
JPSC01001244.1
JPSE01006651.1
JPRY01000807.1
JPSJ01000868.1
JPSE01001545.1
JPSF01000703.1
JPRY01000853.1
NKRE01000046.1
CZJV02000016.1
LMHD01000040.1
KI271244.1
FTZV01000320.1
PZRW01000022.1
LZSC01000059.1
LLKE01002716.1
LLXJ01009070.1
CBTL0103524738.1
OEIJ01324195.1
CELW01001408.1
CAOK01061951.1
FJWB02043342.1
FLRE01002461.1
JPSE01002028.1
JXWP01002282.1
FLRE01000453.1
LQRK01005700.1
JPRZ01001700.1
JPSE01000713.1
LQHA01008191.1
JPSE01000627.1
AKIR01004002.1
FLRD01000642.1
JPSE01000886.1
JPSA01001565.1
JPSI01001023.1
PDMP01004042.1
PDMP01005890.1
PDMP01006080.1
PDMP01003953.1
PDMP01002343.1
PDMP01007583.1
PDMP01006196.1
PDMP01001501.1
PDMP01005070.1
PDMP01001937.1
NIVO01011695.1
NIVO01069004.1
NIZD01093995.1
KI807501.1
NIZD01121452.1
KE115540.1
KI805670.1
KI805609.1
KI804813.1
KI810054.1
NIZD01146968.1
FARO01106120.1
QOUH01028563.1
FJWB02021532.1
FJWB02021521.1
ODGO01593219.1
ODGO01723800.1
ODGO01527990.1
CCMK012806420.1
CCMK013001673.1
AJKK01157319.1
AUPI01023466.1
UXGB01001517.1
KQ217305.1
CCMK013001676.1
CCMK013001714.1
CCMK013003210.1
CCMK010172330.1
CCMK013055917.1
CCMK012924950.1
CCMK011794398.1
CCMK013003255.1
CCMK013003347.1
CCMK010332102.1
AJKK01176389.1
OEIJ01612428.1
CCYC011159377.1
FAQZ01203884.1
CCMK010474786.1
CCMK012122069.1
AUPI01132379.1
OEIJ01574261.1
LXGH01220476.1
PDMP01004361.1
PDMP01001786.1
PDMP01002089.1
PDMP01005667.1
AFSP02302566.1
FARY01398318.1
FARX01352318.1
LLKM01005809.1
LLKM01010734.1
FARO01187085.1
FARO01154885.1
FARO01144624.1
FARO01154069.1
FARO01195880.1
FARO01172551.1
PTJI01000800.1
AFSP02259318.1
AFSP02228208.1
FASG01341404.1
AFSP02279819.1
LXGH01042129.1
JXLM01000169.1
JXLM01001475.1
ASJL01005445.1
ASJN01034397.1
ASJK01087573.1
AAWT01069339.1
AAWT01073225.1
AAWT01043128.1
AAWT01007505.1
AAWT01007506.1
FAQG01172353.1
FAQE01402766.1
FARX01399709.1
AFSP02235292.1
LBLN01053788.1
JXPW01131688.1
OEIJ01688946.1
OEIJ01385298.1
JXPW01053237.1
JXPW01214225.1
OEIJ01580118.1
JXPW01120920.1
OEIJ01733457.1
JXPW01093091.1
OEIJ01330182.1
JXPW01072494.1
OEIJ01652798.1
OEIJ01649658.1
PRDE01011015.1
PRDE01154047.1
PRDE01133029.1
PRDE01125984.1
PRDE01022951.1
PRDE01022280.1
PRDE01098663.1
PRDE01073461.1
PRDE01211917.1
PRDE01172359.1
LXGH01384860.1
UCOJ01013196.1
LBLN01071874.1
LBLN01006592.1
LBLN01128962.1
LBLN01107254.1
LBLN01065131.1
LSRD01000919.1
ALYI01000003.1
ALYI01002701.1
ALYI01002660.1
ALYI01002218.1
ALYI01001491.1
ALYI01002321.1
AWGZ01434592.1
LK330800.1
LPNX010768007.1
CAOK01517807.1
CAOK01121859.1
CAOK01053242.1
CAOK01143997.1
CAOK01430180.1
CAOK01236405.1
LXGH01017611.1
LXGH01077848.1
LPNX011040985.1
LGRI01031816.1
CAOK01534945.1
CAOK01168924.1
LK120855.1
AWGZ01022177.1
KE840242.1
AWGZ01425815.1
KE909375.1
AWGZ01418313.1
AWGZ01401326.1
LK279299.1
CZRN01000951.1
LPNX011189064.1
LK117592.1
ODGO01624113.1
ODGO01600435.1
QLAN01000165.1
CSTQ01003372.1
CSTQ01002386.1
CSTQ01002260.1
NTIU01000153.1
ODGO01727734.1
ODGO01720154.1
ODGO01619995.1
AGQR02005388.1
ODGO01657939.1
PYPV01000190.1
CSTN01000154.1
CSTQ01002027.1
QPHH01000110.1
CBTL0106966197.1
CBTL0107953368.1
CAOK01432053.1
ODGO01378887.1
CBTL0104793851.1
CBTL0104334999.1
CBTL0111075180.1
CBTL0104973042.1
FLRD01001213.1
FLRE01001763.1
CSTN01001565.1
UXGB01064197.1
LYTB01022104.1
LYTE01049432.1
FAQF01270373.1
NKXL01005584.1
NKXL01310058.1
LYTD01009621.1
FAQG01146746.1
LYTC01042810.1
LYTE01036149.1
LWKS01045345.1
NKXL01241602.1
LYTB01016382.1
NKXL01277223.1
NKXL01294862.1
LYTD01014266.1
LYTB01005630.1
LYTE01046655.1
LWKS01040361.1
UXGB01032981.1
FAQF01272690.1
NKXL01059519.1
AAAA02047767.1
DS271870.1
KE114478.1
DS271961.1
MATP01004059.1
MATP01004181.1
MATP01011160.1
CAJX010055229.1
MATP01007686.1
QQSO01000977.1
FLTF01007168.1
FLTG01000052.1
FLTE01000122.1
FLTC01000955.1
FLTD01000850.1
FBTV01000434.1
FAPO01187084.1
BDUH01416159.1
FARJ01102569.1
FAPW01324164.1
FASO01118740.1
FAQT01092646.1
CBTL0102211746.1
CBTL0103676348.1
CBMN011813540.1
CBTL0101252075.1
RDRV01002645.1
PTJQ01424530.1
ODGO01500403.1
OEIJ01706926.1
FLTF01011019.1
FLTE01000693.1
FLTC01000768.1
FLTD01000430.1
FLTG01000069.1
FLTF01011534.1
AAHY01773205.1
LK929905.1
OEIJ01567042.1
ODGO01048277.1
FAUD01389097.1
BEYV01012893.1
KZ333225.1
CCYC011281083.1
CCYC016286541.1
CCYC014403304.1
CCYC010050771.1
CCYC016079650.1
JXPW01164813.1
CCMK010593963.1
PDFQ01000349.1
LGJC01115044.1
LGJC01086642.1
LGJC01017659.1
PKSI01003540.1
FARO01106543.1
LBLN01103829.1
FASS01090779.1
FARO01112949.1
FARO01018807.1
FARO01011832.1
OEIJ01694463.1
OEIJ01608424.1
OEIJ01729000.1
OEIJ01573906.1
AWUE01004941.1
PRDE01060711.1
OLMU01002729.1
CAJX010020137.1
PJAE01833461.1
PJAE01849399.1
PJAE01264733.1
PJAE01264728.1
PJAE01890530.1
LPNX010680997.1
LGJD01013970.1
OMKT01025585.1
OMKT01018682.1
FARY01419728.1
LPNX010088490.1
LGJD01006263.1
AJKK01063824.1
CCMK010868238.1
OBIJ01003768.1
AUPI01004616.1
AJKK01163291.1
MQQU01001732.1
MQQS01000807.1
LYFI01000141.1
LYFO01000006.1
JNNY01000188.1
ATKK01000027.1
QLPF01003175.1
CEMH01203394.1
PTJQ01504390.1
QLPC01010457.1
QMFH01009049.1
ASAG01211099.1
ASAF01392614.1
ABVX01000313.1
CBTL0102049352.1
LYKY01000087.1
QVHR01000065.1
LYIZ01000065.1
CVGD01000071.1
LYFB01000030.1
QEHL01000060.1
MTHU01000360.1
KE360921.1
PJIP01000038.1
JUIZ01002899.1
CCJR011255120.1
LXGH01042433.1
PJAD011128279.1
FPMV01001945.1
KE356519.1
FPMV01000515.1
FQLP01000028.1
FPII01000075.1
FPMK01000034.1
FPMQ01000041.1
FPII01000313.1
KE360942.1
FPLR01000733.1
KE356455.1
FPMV01000863.1
FPLR01000175.1
FPLR01001003.1
FPII01000388.1
KE361573.1
FPLR01000770.1
FPMV01000878.1
PWAK01000044.1
AORS01024177.1
ASJK01085582.1
NNCF01004023.1
NNCF01082602.1
LWKW01130051.1
PRDE01192095.1
QPHO01000232.1
AORQ01007303.1
QPHP01000687.1
ADAS02008995.1
AORQ01044371.1
PRDE01101073.1
NXEF01001362.1
FXEC01021003.1
ADDD02187298.1
LYTE01048438.1
FASG01349678.1
FAUD01340667.1
FARY01033476.1
LYTD01037535.1
LYTE01048957.1
NKXL01351842.1
FAQF01226803.1
FASI01002061.1
FAQG01008022.1
CH399602.1
LYTE01039336.1
FAQF01176110.1
FASG01253844.1
FARY01373393.1
ATDM01152570.1
UXGB01068552.1
FAUD01165589.1
FAQF01225223.1
LYTB01006209.1
NKXL01339607.1
JXPT01052522.1
LAST02030165.1
LAST02030678.1
CEGH01051736.1
FASB01112927.1
BBOV01150211.1
OMKT01053527.1
OMKT01000018.1
BBOV01494957.1
BBOV01471973.1
BBOV01497161.1
OMKT01022200.1
BBOV01221254.1
FARY01096878.1
FARV01107705.1
AFRG01001288.1
FARY01374348.1
FARY01222623.1
FARY01281755.1
FARY01371286.1
FARY01339642.1
CAJX010051920.1
KD075001.1
AHJF01007073.1
FARV01258869.1
ATAC01001791.1
QYSC01012643.1
FARX01054185.1
AAAA02041156.1
FAQG01273479.1
FAQE01055489.1
FAQE01401617.1
FAQG01287481.1
FARY01105606.1
FARY01414174.1
FAQG01264958.1
FAQE01388007.1
FAQE01398220.1
FARY01353549.1
CCMK013011659.1
CCMK010793140.1
CCMK012932421.1
CCMK012968092.1
CCMK010332186.1
CCMK012941801.1
CCMK010315056.1
CCMK012935004.1
CCMK010454904.1
CCMK012878087.1
CCMK012501783.1
CCMK013019155.1
CCMK012890505.1
FAUD01392964.1
JHUJ02007692.1
MINJ01109480.1
JUDZ01006042.1
JUDZ01005898.1
JUDZ01005951.1
JUDZ01007310.1
JUDZ01003808.1
CEGH01136626.1
FAQG01278671.1
FAQE01399483.1
FARV01254652.1
QYSC01120568.1
FARX01057335.1
FARY01011260.1
AFSP02266519.1
AFSP02262333.1
NNCB01002652.1
NNCB01000915.1
ATAC01002446.1
PTJI01000895.1
FARY01010536.1
FASI01012951.1
AWUE01008502.1
JXLM01000739.1
JXLM01003737.1
JXLM01003154.1
JXLM01000211.1
JXLM01001531.1
JXLM01002014.1
JXLM01000867.1
JXLM01012500.1
JXLM01000555.1
JXLM01002243.1
LBLN01083784.1
KD144819.1
CCMK010810914.1
CCMK012588834.1
AMYD01003230.1
AMYD01003366.1
AMYD01003153.1
QWYR01000041.1
QWXO01000310.1
KN666489.1
AFSP02269866.1
QWYR01000011.1
QWXO01000821.1
PRDE01125255.1
AFSP02243823.1
QWXO01000072.1
PRDE01044844.1
KN659125.1
BEYV01047228.1
OEIJ01488780.1
ODGO01402823.1
AJKK01165318.1
AJKK01117607.1
KE558231.1
AUPI01063705.1
AJKK01168941.1
AUPI01018821.1
AJKK01169175.1
FUEF01003772.1
CAJX011860264.1
CH401822.1
AACV01028254.1
CH401624.1
AHJF01012154.1
KD379162.1
AHJF01020670.1
UWOF012208697.1
AUPI01039135.1
AJKK01182795.1
CAJW011547651.1
PYLT01000112.1
PRDE01166664.1
AFSP02260015.1
PRDE01003260.1
LGJC01038100.1
PPKR01000045.1
AFSP02314648.1
CH399862.1
CH399921.1
AAAA02042537.1
LBLN01044482.1
CH399401.1
FARV01238154.1
FAQS01389564.1
FARV01253923.1
FARV01253649.1
FARV01049743.1
FASG01133400.1
FARX01097882.1
NPMM01003153.1
JXPE01061897.1
UXGC01005922.1
DF939811.1
AAHY01792978.1
OEIJ01564022.1
FMHP01024044.1
ODGO01464724.1
FLTD01009691.1
AAHY01773498.1
ODGO01313332.1
KL766513.1
NHTM01000593.1
ABGB01000904.1
FLTF01012975.1
MATP01011018.1
CCMK010140651.1
CCMK012283795.1
CCMK012921644.1
AJKK01122300.1
JXPT01044706.1
CCMK011930780.1
CCMK011209792.1
UIGX01039587.1
LD045363.1
LD177839.1
LGJC01056195.1
CCMK012799388.1
CCMK012768800.1
CAJX011975389.1
MKKS01000051.1
KQ217973.1
CCMK012531303.1
FAQZ01174599.1
FASB01000097.1
PRDE01115453.1
KL551704.1
KL546459.1
BBOV01502527.1
BBOV01490074.1
BBOV01475919.1
BBOV01482275.1
OMKT01063855.1
BBOV01415782.1
OMKT01081554.1
BBOV01363163.1
BBOV01395950.1
AHJF01003816.1
KE111022.1
AHJF01016336.1
AHJF01021020.1
AGTT01289516.1
ADDD02265601.1
BEYV01063106.1
KE117340.1
AHJF01035429.1
ADDD02188127.1
LCTT01026480.1
AHIO01034676.1
KE116851.1
AHJF01015156.1
QQTR01093955.1
AMZP02000204.1
BBOV01041172.1
OMKT01117108.1
MJUV01012084.1
MJUV01048537.1
BBOV01517289.1
OMKT01090440.1
BBOV01472349.1
MSBL01042355.1
MSBL01018628.1
PYLT01000094.1
ADBW01002514.1
ADBW01007776.1
ADBW01010571.1
AFSP02235035.1
AFSP02260845.1
AGCT01017732.1
AGCT01039912.1
AGCT01071269.1
AGCT01066442.1
ADBW01022516.1
ADBW01003733.1
ADBW01000218.1
AFSP02258517.1
AGCT01071513.1
AGCT01045255.1
AFSP02296292.1
AGCT01017145.1
AGCT01060835.1
AFSP02275721.1
AFSP02251013.1
KE733772.1
CBTL0101184592.1
QVQW01000405.1
BEZZ01209564.1
KL557449.1
CYSQ012438426.1
CZLG011197164.1
CYSQ012556017.1
PTJQ01011713.1
MATP01002616.1
CAJX011973970.1
FLTD01003653.1
FLTE01002711.1
FLTD01005014.1
FLTD01008376.1
FLTD01009644.1
FLTD01006458.1
FLTE01002681.1
FLTD01010252.1
FLTE01002435.1
FLTF01003122.1
FLTD01007548.1
CCYC012501707.1
FLTE01003364.1
FLTD01008807.1
FLTG01020641.1
FLTB01000125.1
FAQG01267808.1
LXGH01365548.1
FLTB01001396.1
JXZD01S062468.1
FARY01014035.1
FARX01161547.1
QYSC01016652.1
FARX01069530.1
FARY01007428.1
CEGH01228150.1
CEGH01106866.1
JXPU01017978.1
JXPU01071560.1
PDMP01004086.1
OEIJ01733640.1
JMBQ01000135.1
CVMW01131307.1
LUVX01049445.1
LUVX01048205.1
LUVX01054870.1
LUVX01034075.1
LUVX01048880.1
LUVX01020662.1
LUVX01005006.1
LUVX01049797.1
LUVX01060994.1
LUVX01050583.1
LUVX01060889.1
FASQ01275003.1
NNCF01145948.1
FARV01054414.1
FAUD01311463.1
FASG01371967.1
FARP01194780.1
FATA01388560.1
FAQG01131631.1
JXPT01054193.1
JXPT01005073.1
UCOK01008619.1
CAJX010054962.1
JXPT01029217.1
CEGH01322543.1
AYEL01072318.1
CELW01032332.1
LFLV01000043.1
AYEL01092243.1
OBLE01190247.1
QBLG01000932.1
PDMO01002123.1
PTJP01061511.1
LLKM01004872.1
LLKM01005683.1
FAQS01392918.1
FAQE01313304.1
FARY01028526.1
FASH01072889.1
FAQG01289320.1
FAQE01127779.1
FARY01165694.1
FAQG01253962.1
FAQS01388582.1
FAQE01043692.1
FASH01357506.1
FARY01226356.1
FARY01277034.1
FAQG01018957.1
FARY01291813.1
FAQS01408246.1
FAQG01209850.1
FARY01229662.1
FAQE01272043.1
FAQG01189238.1
FAQG01216755.1
FAQS01409498.1
FAQE01389531.1
FAQE01342566.1
FARY01113178.1
FAQS01416126.1
FAQE01349207.1
FARY01389231.1
LTAH01095963.1
FUEF01006176.1
LWKT01000326.1
FUEF01004919.1
KE116772.1
CCYC010713007.1
AACV01028355.1
CH401375.1
AHJF01007973.1
PEDP01006107.1
NKXS01012205.1
PEDP01008360.1
LXGH01471174.1
CELW01022010.1
JJMO01002268.1
AYOE01057798.1
AYOE01061025.1
AYOE01071841.1
AYOE01074676.1
AMOP01037821.1
MCIT02066188.1
KB208773.1
JRRC01005252.1
LBLM01014071.1
MCIT02019247.1
MCIT02006154.1
MCIT02024271.1
MCIT02069476.1
PTJP01476443.1
CAOK01485370.1
MCIT02005343.1
NCTC01002068.1
MCIT02016549.1
MCIT02026025.1
JOTO01026976.1
NHTU01097448.1
AYOE01097409.1
AMOP01036898.1
MCIT02017710.1
NHZF01000240.1
KB209763.1
MCIT02049763.1
MCIT02043566.1
MCIT02020765.1
AYOE01077755.1
MCIT02065469.1
MCIT02058531.1
MCIT02040561.1
MCIT02066979.1
MCIT02035646.1
MCIT02062459.1
MCIT02046671.1
MCIT02016476.1
PTJP01051529.1
MCIT02081999.1
MCIT02065477.1
MCIT02009580.1
MCIT02072413.1
MCIT02069652.1
MCIT02013287.1
MCIT02002976.1
MCIT02065992.1
MCIT02043762.1
MCIT02046960.1
MCIT02011078.1
MCIT02058373.1
MCIT02065324.1
MCIT02009152.1
MCIT02056313.1
MCIT02017501.1
MCIT02033736.1
MCIT02010322.1
MCIT02003734.1
MCIT02027384.1
MCIT02055018.1
MCIT02008273.1
MCIT02020631.1
MCIT02004749.1
JXPB01138845.1
UXGB01014532.1
JXHJ01002357.1
KZ834037.1
JJNS02036082.1
KZ654281.1
NKXL01103475.1
KI641455.1
KN172064.1
FAQZ01149153.1
AZHV01010309.1
FUEF01009052.1
KD437378.1
FNCO01000035.1
BCAO01000085.1
JRXW01000040.1
AZHV01012078.1
KI641774.1
QBIE01061120.1
KQ130197.1
AYZY01067957.1
KQ130229.1
AYZY01067991.1
PRDE01100074.1
ADBW01000094.1
AGCT01068058.1
AFSP02227647.1
ADBW01000048.1
AFSP02239675.1
AGCT01028886.1
ADBW01000011.1
AGCT01057821.1
AFSP02228422.1
AGCT01031700.1
PYLT01000288.1
AGCT01050421.1
PYLT01000604.1
ADBW01000059.1
AFSP02247463.1
AGCT01024476.1
PYLT01000217.1
ADBW01000003.1
AGCT01036736.1
AFSP02226753.1
NOIK01013324.1
JMFU01124208.1
JNOX01042501.1
AVOS01077407.1
LADH01045497.1
LACZ01045560.1
LADB01045444.1
LADF01046151.1
LACX01045425.1
LADE01045723.1
LACV01045544.1
LACW01045615.1
LACY01045601.1
LADA01045638.1
LADC01045677.1
UCOJ01013455.1
PGSG01000002.1
PGGW01000004.1
LYJN01000204.1
NADT01000135.1
QGNX01000075.1
PWAK01000068.1
NADU01000496.1
NADW01000259.1
RJVQ01000135.1
NLER01000096.1
PWDA01000129.1
QAXQ01000159.1
AMRP01002245.1
RCGN01000094.1
LYLK01000048.1
LYLB01000098.1
NLEV01000084.1
LYLC01000003.1
NQRK01000036.1
QVMU01000132.1
PJIK01000115.1
QAXQ01000104.1
LSHD01029099.1
JMJM01000983.1
ALYI01002005.1
AHHD01001417.1
LACU01019751.1
MQPG01000197.1
QLPO01008131.1
JEMT01017502.1
AOCH01001612.1
AVOS01064893.1
JNOX01062853.1
NNCF01096771.1
UCOJ01012256.1
JMFU01086435.1
LTYT01053443.1
PDCF01023606.1
NBJL02020040.1
LXJT01023695.1
CCYD01002047.1
AZRP01044898.1
LTAH01081765.1
KE920127.1
FUEF01002139.1
CH402570.1
AHJF01027117.1
LWKT01002060.1
DF963714.1
CAJX010019232.1
AACV01030242.1
AHJF01006189.1
FUEF01004763.1
CAJX010031882.1
DS027770.1
FUEF01007447.1
LTAH01034392.1
LIAE01003291.1
KE118866.1
CAJX010027834.1
CAJX010056519.1
CAJX010836063.1
AACV01028066.1
AHJF01004543.1
LTAH01007216.1
CCYC011582845.1
CCYC012242894.1
CCYC015588993.1
CAJX012071666.1
LIAE01005282.1
FUEF01005712.1
DS027583.1
LTAH01109034.1
FUEF01002477.1
CAJX010057311.1
CH401365.1
KD304047.1
AHJF01007885.1
LXGH01205907.1
LMVA01103384.1
LGRI01009381.1
LGRI01007354.1
LXGH01391244.1
LMVA01104676.1
LGRI01036615.1
AFSP02273803.1
AFSP02248168.1
AFSP02228463.1
AFSP02262953.1
PRDE01163023.1
AFSP02283494.1
PRDE01140757.1
PRDE01117503.1
AFSP02297378.1
PRDE01155028.1
AFSP02259918.1
PRDE01158549.1
AFSP02250172.1
KV883825.1
PRDE01030793.1
JXPW01030654.1
OEIJ01622526.1
OEIJ01678095.1
FAQG01097410.1
JXPW01181851.1
OEIJ01371644.1
FAQS01336408.1
OEIJ01711130.1
JXPW01133846.1
OEIJ01755244.1
OEIJ01755371.1
OEIJ01512522.1
JXPE01107680.1
OEIJ01597081.1
MPKX01197270.1
LMZG01019976.1
LLKM01010248.1
MAMN01020205.1
LLWS01010329.1
LBLN01084488.1
FASH01351012.1
LBLN01046380.1
AEGA01005383.1
FASH01349004.1
LLWS01030563.1
LLWS01032225.1
MAMN01006593.1
AWUE01009972.1
LBLN01101559.1
LBLN01050414.1
FASH01233358.1
FASH01357886.1
FASH01365163.1
LLWS01031706.1
MAMN01002840.1
FAQF01266679.1
FAUD01358678.1
FASI01000117.1
FAQG01001885.1
LXGH01047006.1
LXGH01271264.1
LXGH01468942.1
LXGH01100357.1
LXGH01137460.1
LXGH01184573.1
LXGH01083481.1
LXGH01346660.1
LXGH01518954.1
MATP01003265.1
CAJX010054988.1
MATP01013090.1
AEGA01017318.1
ASJK01024633.1
FASQ01277421.1
ASJK01046130.1
KD200677.1
AACV01028883.1
KD001472.1
AHJF01019058.1
AHJF01026596.1
FASQ01277651.1
FXEC01021281.1
FXDP01001751.1
KV883951.1
QYSC01026584.1
LXGH01030015.1
LXGH01412513.1
LGRI01002944.1
LXGH01426619.1
LGRI01101122.1
LBLN01050987.1
LGRI01015393.1
LK117009.1
FBXV01342104.1
FBXV01341013.1
OEIJ01560232.1
ODGO01540358.1
FLTE01011306.1
CBTL0103271489.1
CBTL0110573258.1
CBTL0101829907.1
CBTL0106231575.1
CBTL0100636746.1
CBTL0107088658.1
CBTL0108657514.1
CBTL0109973092.1
CCYC013138791.1
PEKY01013971.1
PEKY01007346.1
PEKY01014433.1
PEKY01007581.1
PEKY01013981.1
LGJD01108732.1
LGJD01045072.1
LGJD01089381.1
LGJD01032185.1
FASS01109858.1
LBLN01008838.1
FASS01103797.1
FASS01103796.1
NNCB01000193.1
FASS01201791.1
LYTB01027538.1
NKXL01149216.1
CH398721.1
LLWS01025384.1
PRDE01012846.1
PRDE01012845.1
PRDE01050555.1
LMAV012973284.1
LMAV012712177.1
LMAV012062850.1
LMAV012784322.1
LMAV012264152.1
LMAV010984525.1
LMAV010378360.1
FATA01405078.1
FARX01402407.1
FAUD01296975.1
FATA01403723.1
FATA01404232.1
JXPU01131789.1
CCMK012470615.1
CCMK010291086.1
FUEF01012507.1
CCMK010937334.1
CCMK010842327.1
MPKX01208148.1
MATP01009672.1
CAJX010057388.1
CAJX010835100.1
MATP01004653.1
MATP01008346.1
FARY01427258.1
FARX01359182.1
FARY01397542.1
FARY01193184.1
FARX01419751.1
FAQG01263107.1
FAQG01112440.1
CCMK012476223.1
AJKK01116226.1
LD045683.1
LD178159.1
UWOG012700676.1
FASH01349930.1
FARO01053328.1
AWUE01004615.1
LXGH01067325.1
LXGH01216364.1
LXGH01481769.1
QKXD01032084.1
LGJD01065378.1
LXGH01236409.1
CAJX010032263.1
AACV01027985.1
CCYC014545157.1
AHJF01030027.1
LBLN01035589.1
LXGH01254430.1
LBLN01050420.1
LXGH01231360.1
LBLN01034340.1
LXGH01401489.1
LXGH01469348.1
LBLN01036142.1
LBLN01043371.1
LBLN01043365.1
LBLN01027581.1
LMVA01084976.1
LXGH01115103.1
LXGH01178917.1
LMVA01098430.1
LBLN01051269.1
LBLN01053344.1
LBLN01047176.1
LMVA01097106.1
LXGH01244020.1
LXGH01266714.1
LMVA01098774.1
LBLN01035420.1
LBLN01035419.1
LXGH01248974.1
PJAE01167636.1
PJAE01167637.1
PJAE01167639.1
AAAA02043845.1
AAAA02042082.1
AHJF01002159.1
LXGH01028577.1
LMVA01095156.1
LGRI01113959.1
LGRI01008003.1
LGRI01029154.1
LGRI01078648.1
FARO01021090.1
LXGH01159438.1
LMVA01102607.1
LGRI01125267.1
FASH01364636.1
OEIJ01651836.1
ASJL01008365.1
ASJN01002887.1
ASJK01048827.1
ASJN01005892.1
KV884039.1
KV884027.1
MLJF01004809.1
MLJF01005222.1
MLJF01006354.1
FAQS01417711.1
FAQE01403805.1
MCGX01068820.1
AACV01027226.1
LWKT01002206.1
AACV01032261.1
AACV01026300.1
CVRE01059779.1
CCMK012342218.1
CCMK012742624.1
CCMK012070108.1
CCMK011797321.1
CCMK011655929.1
CCMK012184281.1
BBOV01268572.1
CAJW010032066.1
CBTL0104061952.1
FLTE01000217.1
FLTD01001738.1
LXGH01280645.1
LXGH01061971.1
LXGH01490813.1
LXGH01508949.1
LXGH01108700.1
LXGH01427495.1
FASI01104767.1
FAUG01084671.1
FLTG01014577.1
JPTV01182739.1
JPTV01197949.1
JPTV01198246.1
LCTT01035064.1
NKHT01000816.1
JXLM01000337.1
FASG01073740.1
CCMK012759789.1
CCMK012778535.1
CCMK012794113.1
CCMK012814392.1
CCMK012820588.1
CCMK012812348.1
LYFN01001299.1
AP012164.1
JOPA01000013.1
AEUP01000054.1
JOPC01000018.1
JOKL01000065.1
CP023659.1
LQNS02115208.1
CZRN01001143.1
LQNS02116246.1
LPNX010386821.1
LPNX010910115.1
LPNX010638967.1
FAMN01000292.1
LQNS02116514.1
LPNX010487395.1
LQNS02238008.1
CZRN01001805.1
LPNX010510374.1
LQNS02238773.1
LQNS02238978.1
LVEH01053653.1
LNAC01010956.1
AJXJ01000508.1
AJXH01000371.1
PTNZ01000163.1
PTOA01000088.1
PTOK01000067.1
PTNY01000839.1
PTOE01000058.1
PTOB01000058.1
PRDE01073982.1
PRDE01072304.1
CCYD01000313.1
AWGZ01344458.1
AWGZ01433728.1
KE897141.1
LK252976.1
FABQ01000864.1
LK231437.1
FAMN01000617.1
FABP01001512.1
LK119901.1
LK308600.1
FABQ01001796.1
KE115927.1
KE115936.1
AHJF01035442.1
AHJF01005004.1
AHJF01024255.1
AHJF01003348.1
ODGO01716997.1
CSTN01000125.1
QLAN01000157.1
NPMW01000183.1
ATCM03095140.1
PDMJ01000329.1
JMBQ01000803.1
ODGO01682735.1
ODGO01729791.1
LOLC01003195.1
LOLC01009795.1
CBUG010018183.1
ODGO01488502.1
CBTL0100514407.1
CBTL0103416258.1
CBTL0103588641.1
LOLD01001524.1
CBTL0108351433.1
JQHZ01020697.1
QVOL01009141.1
NPHV01043832.1
BFCU01000302.1
BFCK01000753.1
CVPJ01001267.1
PYPZ01000666.1
AUNH01000024.1
CGZQ01000059.2
CMHF01000061.1
NWDR01000084.1
QWDQ01000819.1
NHNX01000100.1
CCYC014570698.1
CBTL0105755784.1
CAOK01376561.1
NHTM01002537.1
CBTL0101713213.1
CALP012620895.1
CBTL0111051546.1
CBTL0111291447.1
PKSH01002012.1
FLRE01002886.1
ML132239.1
AGQR02004089.1
CBTL0105067035.1
CBTL0108927053.1
NPHV01079980.1
AFAL01000348.1
JNYT01007818.1
PJAD010891916.1
PJAE01062507.1
PJAE01062508.1
ABQO011209157.1
ABQO010921213.1
ABQO011210117.1
AUPI01111227.1
AJKK01163324.1
POQR01000093.1
QDDY01000154.1
ODGO01718893.1
CBUG010016127.1
CBUG010021330.1
ODGO01740746.1
ODGO01545518.1
OBLE01154123.1
OBLE01154412.1
OBLE01155503.1
CM000697.1
AMZP02007570.1
PRDE01042690.1
FLTG01003526.1
PRDE01042701.1
FAQE01285706.1
FAUG01058351.1
FASI01055579.1
PRDE01042713.1
PRDE01042721.1
PRDE01042728.1
FPIL01000400.1
FPIK01000289.1
FPMP01000035.1
FPIG01000037.1
AABL01003891.1
FPIK01000496.1
FPIK01000219.1
FPIH01000047.1
FPIK01000010.1
FPIH01000179.1
FPIH01000042.1
FPIH01000215.1
FPIK01000519.1
FPIH01000322.1
FPIK01000559.1
FPIH01000030.1
FPIH01000033.1
FPIK01000665.1
FPIK01000647.1
FPIH01000032.1
FPIH01000019.1
FPIH01000145.1
FPIH01000315.1
FPML01000005.1
FPIK01000457.1
FPIK01000563.1
FPIK01000489.1
FPIK01000326.1
FPIK01000599.1
FPIK01000632.1
FPMM01000021.1
FPIK01000468.1
FPIH01000041.1
FPIJ01000275.1
FPIJ01000123.1
FPIJ01000262.1
FPIJ01000054.1
FPIJ01000026.1
FPIJ01000209.1
FPIJ01000248.1
FPIJ01000268.1
FPIH01000212.1
FPIL01000147.1
FPIK01000443.1
FPIL01000030.1
FPIL01000399.1
FPIL01000319.1
FPIL01000354.1
FPIL01000106.1
FPIL01000373.1
FPIL01000392.1
FPIK01000544.1
FPIL01000292.1
FPIL01000312.1
FPIL01000385.1
FPIK01000601.1
FPIH01000395.1
FPIL01000370.1
FPIH01000288.1
FPIH01000309.1
FPIK01000014.1
FPIG01000240.1
FPIG01000129.1
FPIH01000357.1
FPIJ01000213.1
FPIJ01000217.1
FPIK01000525.1
FPIK01000367.1
FPIL01000413.1
FPIJ01000166.1
FPIL01000295.1
FPIK01000498.1
FPIL01000136.1
FPIJ01000279.1
FPIK01000442.1
FPIH01000107.1
FPIK01000461.1
FPIK01000483.1
FPIL01000358.1
FPIL01000333.1
FPIH01000178.1
FPIK01000095.1
FPIK01000543.1
FPIJ01000284.1
FPMP01000245.1
FPIL01000070.1
FPIJ01000185.1
FPIK01000631.1
FPIK01000660.1
FPIH01000377.1
FPIH01000383.1
FPIL01000379.1
FPIJ01000245.1
FPIL01000410.1
FPIH01000012.1
FPIH01000391.1
FPIK01000450.1
FPIK01000091.1
FPIK01000141.1
FPIK01000344.1
FPIK01000138.1
FPIK01000069.1
FPIK01000449.1
FPIK01000623.1
FPIL01000317.1
FPIK01000626.1
FPIL01000258.1
FPIL01000367.1
FPIH01000025.1
FPIK01000593.1
FPIK01000060.1
FPIJ01000175.1
FPIK01000396.1
FPIK01000570.1
FPIJ01000199.1
FPIK01000035.1
FPIK01000539.1
FPIH01000228.1
FPIG01000032.1
FPMM01000004.1
FPIG01000025.1
AABL01004145.1
AABL01005535.1
AABL01004002.1
AABL01004921.1
AABL01003882.1
AABL01003845.1
AABL01005300.1
AABL01005313.1
AABL01003696.1
AABL01003645.1
AABL01005382.1
AABL01005494.1
AABL01005517.1
AABL01005490.1
AABL01003224.1
AABL01005345.1
AABL01003844.1
AABL01005168.1
AABL01003952.1
AABL01004069.1
AABL01004195.1
AABL01004077.1
AABL01005064.1
AABL01004655.1
AABL01005667.1
AABL01003930.1
AABL01004130.1
AABL01005232.1
AABL01003804.1
AABL01003901.1
AABL01003972.1
AABL01005233.1
AABL01005571.1
AABL01004058.1
AABL01005262.1
AABL01005137.1
AABL01005411.1
AABL01005144.1
AABL01003578.1
AABL01004027.1
AABL01005379.1
AABL01005549.1
AABL01005350.1
AABL01005178.1
AABL01005121.1
AABL01002954.1
AABL01004153.1
AABL01005179.1
AABL01004065.1
AABL01003679.1
AABL01005124.1
AABL01005562.1
AABL01003910.1
AABL01003634.1
AABL01004110.1
AABL01004225.1
AABL01003745.1
AABL01005501.1
AABL01002849.1
AABL01005486.1
AABL01005261.1
AABL01005154.1
AABL01005119.1
AABL01004226.1
AABL01004219.1
AABL01002807.1
AABL01005094.1
CCYC012558062.1
AHJF01023233.1
CCYC012559457.1
AACV01027418.1
CCYC012559798.1
CACM01022690.1
CACN01022769.1
LVYU01000053.1
CACM01025174.1
CACM01020003.1
AJVN01000143.1
LMVA01100102.1
QKXD01020024.1
JHUJ02010875.1
JHUJ02010305.1
BBOV01500474.1
BBOV01350444.1
BBOV01415014.1
BBOV01494684.1
BBOV01509905.1
PRDE01204982.1
AHJF01028046.1
AHJF01010314.1
DF978162.1
DF978150.1
FASB01124851.1
FASB01253288.1
FASB01135479.1
CBTL0102900200.1
CBTL0109433082.1
CBTL0108924449.1
OBIJ01006958.1
OBIJ01006041.1
AJKK01119732.1
UWOF012208775.1
AUPI01127258.1
CBTL0109433078.1
CBTL0105149506.1
CBTL0108924453.1
OBIJ01000632.1
KE558093.1
AJKK01118157.1
LXGH01339359.1
LXGH01367397.1
LXGH01102466.1
LXGH01160498.1
JXZD01S063503.1
JXZD01S062901.1
BEYV01024860.1
FARO01195067.1
FBXV01341837.1
UIRR01003461.1
AAHY01773019.1
OEIJ01577682.1
OEIJ01603442.1
ODGO01263835.1
MATP01000473.1
LGSF01027627.1
KK091488.1
QWXO01000162.1
QWYR01000003.1
CVMW01123816.1
PRDE01193124.1
AFSP02282298.1
PRDE01167657.1
AFSP02287552.1
KN667708.1
KN656545.1
PRDE01206850.1
PRDE01044525.1
AKIR01006047.1
CDFK01184798.1
CDFK01177369.1
CDFK01184918.1
CDFK01049298.1
CDFK01192794.1
LXGH01150372.1
LXGH01323409.1
LXGH01152560.1
QVOL01008226.1
PKGA01129383.1
PKGA01139241.1
PKGA01128634.1
QVOL01008864.1
PKGA01130552.1
QVOL01010095.1
PKGA01064476.1
PKGA01131418.1
PKGA01003032.1
QVOL01008223.1
QVOL01010067.1
QVOL01008373.1
PKGA01036811.1
QVOL01008391.1
PRDE01011230.1
PRDE01095830.1
PRDE01165961.1
PRDE01066431.1
CCMK012584620.1
CCMK012373863.1
UWOF012213764.1
AUPI01137020.1
CCMK012492057.1
CCMK012416931.1
CCMK012834330.1
AJKK01118967.1
CCMK012872219.1
OEIJ01525664.1
FLTG01027368.1
FLTC01004796.1
LMZG01005652.1
CCMK012121159.1
CCMK011020092.1
LMZG01005656.1
RCNN01000388.1
NNCF01145058.1
BEZZ01247256.1
KL553719.1
KL549963.1
KL546722.1
KL545952.1
LNSY01302995.1
BEZZ01230855.1
KL551733.1
KL557888.1
ODGO01554923.1
KL556774.1
BEZZ01217363.1
CEGH01203300.1
LBLN01129525.1
KD454157.1
FASG01031863.1
FAQS01098271.1
KD410659.1
PJAE01852184.1
PJAE01905231.1
JWZT01000182.1
KE116001.1
AHJF01022881.1
BEYV01046891.1
JYHL01009529.1
AWUE01004202.1
AHJF01000835.1
LMVA01098717.1
LS368618.1
LS199822.1
LS137523.1
LS212816.1
LS230403.1
LS292445.1
CAJX010030360.1
CAJX010834943.1
CAJX010053850.1
CAJX010004180.1
CAJX010031822.1
CAJX010027362.1
CAJX010027513.1
CAJX010003450.1
CAJX010053338.1
CAJX011973050.1
CAJX010005820.1
CAJX011870304.1
MLJF01005317.1
KV884225.1
KV883922.1
MLJF01005446.1
MLJF01004155.1
KV883846.1
CCYC015136186.1
CCYC016408415.1
LBLN01051585.1
CCYC014272990.1
CCYC016101755.1
LD129022.1
LD261498.1
CCYC010143770.1
CCYC011771161.1
CCYC013189002.1
CCYC015976051.1
CCYC012081834.1
FARY01156766.1
FAQE01302723.1
NKXL01004613.1
NKXL01293992.1
AAHY01773052.1
DF145303.1
HG806470.1
LOLD01002704.1
PYPZ01000425.1
ODGO01498279.1
ODGO01726755.1
ODGO01668041.1
ODGO01624003.1
ODGO01601975.1
ODGO01464806.1
BBPX01000721.1
BCOJ01000308.1
AOUH01000052.1
CDQJ01000001.1
FMVU01000725.1
CBTC010000142.1
BEWY01062863.1
BEWY01062862.1
BEWY01062746.1
BEWY01062745.1
BEWY01061740.1
BEWY01061738.1
BEWY01063680.1
BEWY01063719.1
BEWY01063203.1
FUWB01570903.1
FUWB01570931.1
FUWB01570937.1
FUWB01570938.1
FUWB01570965.1
FUWB01570966.1
FUWB01570977.1
FUWB01570978.1
FUWB01550074.1
FUWB01570996.1
FUWB01570902.1
FUWB01562195.1
FUWB01560997.1
FUWB01558765.1
FUWB01558745.1
FUWB01558741.1
FUWB01558737.1
FUWB01558734.1
FUWB01551339.1
FUWB01611595.1
FUWB01597462.1
FUWB01487399.1
FUWB01611593.1
FUWB01611590.1
FUWB01611589.1
FUWB01611560.1
FUWB01600116.1
FUWB01597486.1
FUWB01597474.1
FUWB01597472.1
FUWB01571011.1
FUWB01597459.1
FUWB01597458.1
FUWB01597457.1
FUWB01583515.1
FUWB01583506.1
FUWB01583490.1
FUWB01573663.1
FUWB01571036.1
FUWB01571027.1
FUWB01505465.1
FUWB01515925.1
FUWB01515923.1
FUWB01515921.1
FUWB01515920.1
FUWB01513413.1
FUWB01513412.1
FUWB01513386.1
FUWB01513378.1
FUWB01513344.1
FUWB01517410.1
FUWB01503734.1
FUWB01503729.1
FUWB01503689.1
FUWB01495299.1
FUWB01495296.1
FUWB01495295.1
FUWB01495294.1
FUWB01489280.1
FUWB01795047.1
FUWB01547158.1
FUWB01547321.1
FUWB01547317.1
FUWB01547281.1
FUWB01547276.1
FUWB01547272.1
FUWB01547270.1
FUWB01547228.1
FUWB01547197.1
FUWB01547192.1
FUWB01547372.1
FUWB01536829.1
FUWB01536823.1
FUWB01534437.1
FUWB01534429.1
FUWB01534405.1
FUWB01534402.1
FUWB01534370.1
FUWB01523553.1
FUWB01523541.1
FUWB01794783.1
FUWB01794839.1
FUWB01794838.1
FUWB01794802.1
FUWB01794801.1
FUWB01794792.1
FUWB01794791.1
FUWB01794790.1
FUWB01794785.1
FUWB01794784.1
FUWB01794840.1
FUWB01794770.1
FUWB01794769.1
FUWB01794768.1
FUWB01794767.1
FUWB01794741.1
FUWB01794740.1
FUWB01794558.1
FUWB01794529.1
FUWB01794528.1
FUWB01795035.1
FUWB01795271.1
FUWB01795227.1
FUWB01795110.1
FUWB01795109.1
FUWB01795066.1
FUWB01795065.1
FUWB01795044.1
FUWB01795043.1
FUWB01795038.1
FUWB01794525.1
FUWB01795034.1
FUWB01795030.1
FUWB01795014.1
FUWB01795013.1
FUWB01794993.1
FUWB01794990.1
FUWB01794988.1
FUWB01794980.1
FUWB01794979.1
FUWB01645459.1
FUWB01672433.1
FUWB01672430.1
FUWB01668147.1
FUWB01668122.1
FUWB01668116.1
FUWB01668097.1
FUWB01645527.1
FUWB01645495.1
FUWB01645488.1
FUWB01690888.1
FUWB01645455.1
FUWB01645454.1
FUWB01645448.1
FUWB01645418.1
FUWB01645414.1
FUWB01631017.1
FUWB01627941.1
FUWB01627929.1
FUWB01627906.1
FUWB01721425.1
FUWB01794310.1
FUWB01794289.1
FUWB01794288.1
FUWB01794286.1
FUWB01794285.1
FUWB01794284.1
FUWB01721459.1
FUWB01721455.1
FUWB01721427.1
FUWB01611679.1
FUWB01721420.1
FUWB01721399.1
FUWB01721391.1
FUWB01690969.1
FUWB01690968.1
FUWB01690967.1
FUWB01690964.1
FUWB01690935.1
FUWB01690920.1
FUWB01472134.1
FUWB01479444.1
FUWB01426351.1
FUWB01479426.1
FUWB01337666.1
FUWB01435598.1
FUWB01446775.1
FUWB01472135.1
FUWB01365716.1
FUWB01446776.1
FUWB01329656.1
FUWB01472133.1
FUWB01452428.1
FUWB01365715.1
FUWB01362313.1
FUWB01458841.1
FUWB01458838.1
FUWB01347473.1
FUWB01358528.1
FUWB01358543.1
FUWB01479457.1
FUWB01394676.1
FUWB01481233.1
FUWB01479478.1
FUWB01398534.1
FUWB01372349.1
FUWB01479468.1
FUWB01479461.1
FUWB01407209.1
FUWB01325051.1
FUWB01365727.1
FUWB01411528.1
FUWB01365717.1
FUWB01479453.1
FUWB01411531.1
FUWB01411536.1
FUWB01420382.1
FUWB01421961.1
BDFF01317075.1
BFFQ01023956.1
BFFQ01032547.1
BFFQ01078804.1
BFFQ01047277.1
BFFQ01054774.1
BFFQ01048456.1
BFFQ01060816.1
BFFQ01062296.1
FXXH011517121.1
FXXH011520547.1
FXXH011494533.1
FXXH011433761.1
FXXH011431206.1
FXXH012325554.1
FXXH011239565.1
FXXH011424119.1
FXXH011273121.1
BEWY01062935.1
FUWB01246982.1
FUWB01795051.1
FUWB01795235.1
FUWB01396110.1
FUWB01795279.1
FUWB01794782.1
FUWB01600119.1
FUWB01794989.1
FUWB01472125.1
FUWB01472121.1
FUWB01794828.1
FUWB01597435.1
BDFF01368231.1
FUWB01600120.1
FUWB01721426.1
FUWB01721423.1
FUWB01721451.1
FUWB01721453.1
FUWB01597454.1
FUWB01407217.1
FUWB01794835.1
FUWB01534374.1
FUWB01534393.1
FUWB01547280.1
BDFF01213964.1
FUWB01534320.1
FUWB01534321.1
FUWB01534339.1
FUWB01794597.1
FUWB01794334.1
FUWB01513316.1
FUWB01513348.1
FUWB01474595.1
FUWB01728575.1
FUWB01721362.1
FUWB01597437.1
FUWB01212576.1
FUWB01627909.1
FUWB01721361.1
FUWB01534340.1
FUWB01597461.1
FUWB01721393.1
FUWB01794335.1
FUWB01534375.1
FUWB01513336.1
FUWB01513369.1
FUWB01238045.1
FUWB01721352.1
FUWB01503664.1
FUWB01690856.1
FUWB01558770.1
FUWB01534359.1
FUWB01534366.1
FUWB01495285.1
FUWB01794598.1
FUWB01495275.1
FUWB01649039.1
FUWB01794588.1
FUWB01229169.1
FUWB01794589.1
FUWB01794590.1
FUWB01394670.1
FUWB01394669.1
FUWB01343465.1
FUWB01343466.1
FUWB01794836.1
FUWB01631018.1
FUWB01645453.1
FUWB01795095.1
FUWB01534403.1
FUWB01534438.1
FUWB01645461.1
FUWB01645462.1
FUWB01481239.1
FUWB01645425.1
FUWB01795090.1
FUWB01362314.1
FUWB01362306.1
FUWB01362305.1
FUWB01558743.1
FUWB01558742.1
FUWB01547330.1
FUWB01503748.1
FUWB01668101.1
FUWB01668102.1
FUWB01794826.1
FUWB01645365.1
FUWB01645366.1
FUWB01585983.1
FUWB01794746.1
FUWB01611628.1
FUWB01212165.1
FUWB01627928.1
FUWB01794747.1
FUWB01570973.1
FUWB01794736.1
FUWB01344141.1
FUWB01649054.1
FUWB01550076.1
FUWB01794737.1
FUWB01487363.1
FUWB01513415.1
FUWB01399469.1
FUWB01627933.1
FUWB01460359.1
FUWB01794780.1
FUWB01794781.1
FUWB01558767.1
FUWB01795042.1
FUWB01460365.1
FUWB01794833.1
BDFF01154063.1
FUWB01560995.1
FUWB01498019.1
FUWB01645419.1
FUWB01645447.1
FUWB01513389.1
FUWB01479455.1
FUWB01479454.1
FUWB01421375.1
FUWB01358746.1
FUWB01627930.1
FUWB01558758.1
FUWB01558771.1
FUWB01402735.1
FUWB01402733.1
FUWB01402728.1
FUWB01206298.1
FUWB01217166.1
FUWB01513424.1
FUWB01534364.1
FUWB01505474.1
FUWB01479446.1
FUWB01479460.1
FUWB01458815.1
FUWB01458814.1
FUWB01472136.1
FUWB01408202.1
FUWB01346282.1
FUWB01366515.1
FUWB01346283.1
FUWB01267885.1
FUWB01324428.1
FUWB01324429.1
FUWB01217900.1
FUWB01205260.1
FUWB01212166.1
FUWB01390804.1
FUWB01435599.1
FUWB01197588.1
FUWB01330210.1
FUWB01252916.1
FUWB01355044.1
FUWB01194686.1
FUWB01214176.1
FUWB01218327.1
FUWB01195557.1
FUWB01204067.1
FUWB01168588.1
FUWB01168595.1
FUWB01194685.1
FUWB01206076.1
FUWB01203664.1
FUWB01171324.1
FUWB01172538.1
FUWB01171880.1
FUWB01170011.1
FUWB01223162.1
FUWB01192818.1
FUWB01175645.1
FUWB01187322.1
FUWB01123961.1
FUWB01175810.1
FUWB01179049.1
FUWB01145061.1
FUWB01178084.1
FUWB01142222.1
FUWB01151600.1
FUWB01142176.1
FUWB01159707.1
FUWB01187040.1
FUWB01155565.1
FUWB01151581.1
FUWB01156387.1
FUWB01127729.1
FUWB01175830.1
FUWB01151582.1
FUWB01145076.1
FUWB01237115.1
FUWB01178763.1
FUWB01151604.1
FUWB01183557.1
FUWB01159805.1
FUWB01145097.1
FUWB01171345.1
FUWB01171878.1
FUWB01145080.1
FUWB01170680.1
FUWB01142243.1
FUWB01145093.1
FUWB01142238.1
FUWB01166229.1
FUWB01192825.1
FUWB01142241.1
FUWB01199926.1
FUWB01230063.1
FUWB01127722.1
FUWB01151573.1
FUWB01155532.1
FUWB01156956.1
FUWB01142124.1
FUWB01179725.1
FUWB01145075.1
FUWB01142066.1
FUWB01171378.1
FUWB01161035.1
FUWB01205528.1
FUWB01142121.1
FUWB01142306.1
FUWB01193784.1
FUWB01187990.1
FUWB01176101.1
FUWB01142186.1
FUWB01156952.1
FUWB01145257.1
FUWB01142190.1
FUWB01168261.1
FUWB01232085.1
FUWB01142189.1
FUWB01217898.1
FUWB01142407.1
FUWB01145245.1
FUWB01142350.1
FUWB01188057.1
FUWB01145246.1
FUWB01145070.1
FUWB01210396.1
BDFF01292966.1
BDFF01119976.1
BDFF01491741.1
ODGO01694242.1
ODGO01664982.1
CSTQ01003703.1
ODGO01706806.1
ODGO01627252.1
ODGO01646177.1
FCOS01024712.1
ODGO01526403.1
CBTL0103274147.1
ODGO01640240.1
ODGO01310400.1
OEIJ01620913.1
FAQE01385310.1
FASI01320130.1
FAUG01256858.1
FLTG01002847.1
FLTG01006183.1
FLTG01009745.1
FASG01348295.1
FAQF01229025.1
FASQ01268605.1
FARX01411261.1
FASQ01230225.1
FAQG01240406.1
OCSD01002318.1
OCSD01004807.1
OCSD01001770.1
FAQS01202084.1
QYSC01107835.1
FARX01158745.1
FARY01000723.1
FARX01044492.1
FARX01187151.1
FARX01194543.1
QYSC01115617.1
FAQS01410622.1
FARX01170007.1
QYSC01016561.1
KB208216.1
FARY01003648.1
FARV01265386.1
QYSC01016845.1
FAQS01364123.1
FARX01095185.1
QYSC01027211.1
FARX01170324.1
QYSC01020082.1
AWUE01005556.1
CEGH01029275.1
KQ974576.1
KQ975468.1
OEIJ01742479.1
OEIJ01706114.1
OEIJ01746651.1
BBOV01518224.1
BBOV01296599.1
BBOV01413610.1
OMKT01108709.1
BBOV01452963.1
BBOV01511256.1
OMKT01092237.1
BBOV01512899.1
OMKT01034802.1
BBOV01494111.1
BBOV01510284.1
BBOV01509211.1
BBOV01096111.1
BBOV01479594.1
BBOV01508923.1
BBOV01206587.1
UXGB01058020.1
LYTB01015453.1
LYTE01024486.1
NKXL01025223.1
GL352770.1
LYTC01045148.1
NKXL01126421.1
LYTE01009809.1
LYTD01029664.1
LYTB01027853.1
LBMM01034902.1
LYTB01023778.1
AAAA02041096.1
BEYV01041369.1
OEIJ01461941.1
ODGO01407163.1
LXWR01000007.1
CBTL0103234427.1
CAJV012592763.1
KN003685.1
LQRK01000240.1
ABJP01003424.1
FXEC01022081.1
FLRD01001799.1
MODH01000007.1
PYPV01000495.1
CVPJ01001085.1
CBTL0108164929.1
CBTL0104104595.1
LOLD01000044.1
AGQR02007704.1
CVPJ01001257.1
ASJK01022442.1
ODGO01443032.1
AWOL01S0582696.1
AFSP02213337.1
LIEC01009609.1
KQ984182.1
UWDB01000038.1
RAWM01000453.1
CBTL0104841994.1
CAOK01170402.1
CELW01020510.1
FLRE01002621.1
FLRE01001116.1
LOLC01001076.1
ODGO01707580.1
ODGO01678891.1
CSTQ01002596.1
CAJW010003000.1
ODGO01557940.1
FLQV01003249.1
FLRE01000332.1
ODGO01671156.1
CSTQ01004170.1
OEIJ01508382.1
ODGO01674982.1
FARX01304196.1
FARY01394709.1
FLTG01003400.1
FAUG01282412.1
FARX01236379.1
FARY01401348.1
FASI01007129.1
FASI01007128.1
FLTG01006615.1
FARX01358341.1
FARX01402637.1
FAUG01244985.1
FASI01043023.1
FAQE01393009.1
FAUG01228355.1
FAUG01314003.1
FARY01304859.1
FASI01042152.1
FLTG01000252.1
ADAS02007918.1
NNCF01095885.1
PDMP01000577.1
LYFV01001206.1
LYFV01001043.1
PQJN01000073.1
PDMP01000811.1
CSTN01001664.1
PDMP01006124.1
ACSZ01037539.1
NITP01000133.1
CBTL0104914875.1
LQRK01008242.1
CSTQ01002166.1
CSTQ01001883.1
ODGO01697698.1
FLRE01001409.1
LOLC01006941.1
LOLC01005653.1
LOLD01000729.1
KQ985492.1
LQRK01003858.1
NIVO01069292.1
BBOV01466297.1
NIVO01069320.1
FLRE01000257.1
JXRI01012308.1
CBTL0104445060.1
LOLC01000008.1
LOLD01000025.1
CBTL0110381620.1
CBTL0105187831.1
MPGL01000955.1
PDMP01000320.1
RDSA01000905.1
QPHH01003700.1
CBTL0109611462.1
FLRE01000323.1
KQ985466.1
LQRK01000563.1
FRWQ01000331.1
FRWQ01000307.1
LYIQ01000012.1
CPZG01000009.1
CSAF01000480.1
NAEX01000098.1
QLYU01000057.1
BFCQ01000138.1
FRWH01000677.1
BFCV01000160.1
LSBY01005814.1
AZRO01019630.1
PUCA012285112.1
PUCA012006346.1
PUCA011227423.1
ODGO01590804.1
CELW01004964.1
DF225405.1
MPGK01001192.1
FLRD01000767.1
FLRE01002822.1
FLRE01001989.1
FLRE01001280.1
FLRE01000900.1
FLRE01003364.1
FLRE01003416.1
CBUG010008079.1
ODGO01684190.1
ABBZ01006457.1
KE356171.1
MRTL01000060.1
NKQW01000012.1
ABBZ01006405.1
LRRR01000107.1
QLAI01000107.1
AMQR01000081.1
QNPM01000288.1
JRJL01000288.1
ABBZ01005756.1
CTBL01002123.1
NFEI01000009.1
BAFU01000122.1
FANQ01000158.1
BFCK01000711.1
NUPO01000689.1
KZ794848.1
KV811622.1
BFCU01000135.1
FRYA01000105.1
FREJ01000105.1
NBAK01000012.1
JWRS01000061.1
PWDA01000087.1
BEFH01000109.1
LRBH01000056.1
NHNX01000185.1
AORQ01044286.1
PDNT01000044.1
NHNX01000257.1
NGKG01000426.1
NGKG01000417.1
NFZR01000148.1
PPMJ02000207.1
LSBY01003347.1
PDUJ01000150.1
PUCA010375505.1
CBTL0102348586.1
LOLD01001893.1
LOLC01006995.1
ASHM01244684.1
BFAE01000535.1
PKMM01057681.1
ASHM01192648.1
LOLC01004393.1
PUCA011061172.1
PUCA011075500.1
PUCA010084678.1
CBTL0110382565.1
CBTL0102491800.1
LOLD01001977.1
LOLC01003530.1
LOLD01000867.1
CAJW011553282.1
CBTL0100285017.1
MXQA01063684.1
JRRC01154368.1
CBTL0105804607.1
PUCA013998181.1
JPQE01089956.1
FLRE01001690.1
KE141069.1
AGQR02006666.1
FLRE01002664.1
FLRE01000810.1
KE140902.1
KE141063.1
FLRE01003017.1
FAQG01212376.1
FAUD01386178.1
FATA01402718.1
FAUD01401651.1
CCMK011495774.1
LGJD01003092.1
PRDE01123003.1
PRDE01116184.1
PRDE01107309.1
PRDE01131877.1
PRDE01153338.1
PRDE01164438.1
PRDE01130883.1
FARO01191991.1
FARO01192006.1
HG806937.1
OEIJ01517155.1
ODGO01156087.1
LBLN01001752.1
LBLN01017373.1
FARO01192047.1
LXGH01129808.1
LGJD01095958.1
FASH01241902.1
FASG01097278.1
FAQG01282915.1
FATA01327397.1
FAQG01282916.1
FATA01403210.1
FASH01338838.1
FAQG01282918.1
FAQG01282924.1
FATA01340657.1
LK320087.1
LQNS02208183.1
LPNX010854101.1
LPNX010449642.1
LK111415.1
LPNX010680899.1
FACE01002209.1
FACE01002161.1
FACE01002222.1
HF929203.1
HF933785.1
HF929666.1
FABP01000382.1
FABQ01000472.1
FAGC01001262.1
HF928779.1
FACE01001581.1
FACE01001410.1
FABT01000367.1
FAMN01000096.1
CM000720.1
FARU01282373.1
LK190292.1
LK230895.1
FARO01175031.1
LK093633.1
FASD01172027.1
LPNX010444196.1
CBTL0100022845.1
CBTL0102344451.1
LPNX010138741.1
LMTP014164286.1
CBTL0101125787.1
LK118258.1
LPNX010930373.1
FAMN01002253.1
LK210597.1
LPNX010937436.1
AWGZ01364453.1
AWGZ01429527.1
AWGZ01421417.1
AWGZ01429196.1
AWGZ01352135.1
AWGZ01343554.1
AWGZ01104895.1
NIPQ01000356.1
LXGH01487130.1
LXGH01358907.1
LXGH01228362.1
LXGH01456318.1
LXGH01517255.1
LXGH01452136.1
LXGH01268187.1
PTJP01479161.1
PTJP01479614.1
LGRI01017920.1
LGRI01014515.1
LGRI01003718.1
MTHM01000317.1
LK245846.1
LK343487.1
LQNS02166189.1
CZRN01008734.1
LPNX010475039.1
LPNX010194332.1
LPNX010738288.1
FAMN01001600.1
FABQ01001978.1
LPNX010416495.1
FWDQ01000187.1
CVTA01000058.1
BCPM01000098.1
FYEP01000102.1
BCPC01000089.1
BCOQ01000368.1
FXVB02000058.1
BDZC01000022.1
CZGR01000045.1
FLYB01000006.1
BECQ01000016.1
OFTG01000065.1
OEZN01000076.1
CZET01000012.1
OVTA01000107.1
CXXO01000058.1
FRYD01000075.1
FREG01000075.1
JZKA01000087.1
HG779600.1
OEST01000017.1
CCZT01000023.1
CCZU01000021.1
CCZR01000015.1
BEDS01000028.1
BEAJ01000032.1
BDYX01000015.1
CZGQ01000035.1
CZEC01000034.1
CZDT01000007.1
CZGT01000112.1
CZGV01000047.1
CZEX01000035.1
CZEP01000047.1
CZGX01000012.1
CZEB01000059.1
CZDZ01000039.1
CZGC01000058.1
CZGN01000038.1
CZDQ01000007.1
CZGL01000031.1
CZEW01000006.1
CZGZ01000007.1
CZEG01000008.1
CZFF01000048.1
CZGK01000068.1
CZDR01000009.1
CCNS02000106.1
CCBB010000005.1
LT961129.1
AYJW01000109.1
OCTS01000016.1
CZEH01000033.1
FWEH01000041.1
FRXX01000060.1
FREE01000060.1
ALIS01000136.1
UCMT01000066.1
OEZO01000066.1
BEXF01000060.1
CZGP01000044.1
FUGP01000583.1
CCYA01000358.1
CDHK01000040.1
FNXU01000038.1
BEWY01063632.1
BEWY01062349.1
BEWY01062204.1
BEWY01061719.1
BEWY01061688.1
BEWY01063403.1
BEWY01063404.1
BEWY01063466.1
BEWY01063467.1
BEWY01063488.1
BEWY01063499.1
BEWY01063633.1
BEWY01063634.1
BEWY01063973.1
BEWY01064059.1
BEWY01064060.1
BDFG01328870.1
FUWB01394709.1
FUWB01402770.1
FUWB01394708.1
FUWB01597583.1
FUWB01395554.1
FUWB01395556.1
FUWB01398547.1
FUWB01402758.1
FUWB01402759.1
FUWB01402764.1
FUWB01379479.1
FUWB01600138.1
FUWB01358568.1
FUWB01379482.1
FUWB01379483.1
FUWB01380360.1
FUWB01383238.1
FUWB01383239.1
FUWB01383242.1
FUWB01611726.1
FUWB01386855.1
FUWB01611725.1
FUWB01600139.1
FUWB01394707.1
FUWB01390827.1
FUWB01390832.1
FUWB01390836.1
FUWB01390837.1
FUWB01390842.1
FUWB01390843.1
FUWB01390849.1
FUWB01390852.1
FUWB01391716.1
FUWB01600137.1
FUWB01435644.1
FUWB01583621.1
FUWB01425294.1
FUWB01430174.1
FUWB01430175.1
FUWB01430184.1
FUWB01430185.1
FUWB01430191.1
FUWB01435637.1
FUWB01586006.1
FUWB01436848.1
FUWB01437783.1
FUWB01440979.1
FUWB01446808.1
FUWB01446809.1
FUWB01446810.1
FUWB01446816.1
FUWB01446817.1
FUWB01415945.1
FUWB01597567.1
FUWB01597565.1
FUWB01407257.1
FUWB01408211.1
FUWB01411558.1
FUWB01597564.1
FUWB01411563.1
FUWB01412516.1
FUWB01597581.1
FUWB01597563.1
FUWB01597561.1
FUWB01597558.1
FUWB01420402.1
FUWB01597556.1
FUWB01587367.1
FUWB01420406.1
FUWB01335167.1
FUWB01218338.1
FUWB01324451.1
FUWB01628026.1
FUWB01628033.1
FUWB01628039.1
FUWB01217172.1
FUWB01645575.1
FUWB01611797.1
FUWB01628024.1
FUWB01645576.1
FUWB01645599.1
FUWB01337723.1
FUWB01337727.1
FUWB01645600.1
FUWB01337734.1
FUWB01645605.1
FUWB01221631.1
FUWB01616010.1
FUWB01321798.1
FUWB01627997.1
FUWB01627998.1
FUWB01226096.1
FUWB01628000.1
FUWB01628016.1
FUWB01321803.1
FUWB01645606.1
FUWB01628020.1
FUWB01628021.1
FUWB01616009.1
FUWB01628022.1
FUWB01628023.1
FUWB01614628.1
FUWB01324450.1
FUWB01611771.1
FUWB01611789.1
FUWB01611773.1
FUWB01343475.1
FUWB01343476.1
FUWB01349391.1
FUWB01352149.1
FUWB01611772.1
FUWB01627992.1
FUWB01611795.1
FUWB01362337.1
FUWB01362338.1
FUWB01363138.1
FUWB01365758.1
FUWB01611752.1
FUWB01367184.1
FUWB01375971.1
FUWB01645661.1
FUWB01645610.1
FUWB01645615.1
FUWB01645632.1
FUWB01645636.1
FUWB01645643.1
FUWB01645644.1
FUWB01645648.1
FUWB01645655.1
FUWB01376799.1
FUWB01202661.1
FUWB01649069.1
FUWB01649072.1
FUWB01649076.1
FUWB01649082.1
FUWB01558852.1
FUWB01650957.1
FUWB01534606.1
FUWB01534560.1
FUWB01534565.1
FUWB01534568.1
FUWB01534569.1
FUWB01534584.1
FUWB01534599.1
FUWB01534604.1
FUWB01534605.1
FUWB01534559.1
FUWB01534607.1
FUWB01534609.1
FUWB01534613.1
FUWB01561028.1
FUWB01561025.1
FUWB01534620.1
FUWB01561022.1
FUWB01561018.1
FUWB01523603.1
FUWB01513589.1
FUWB01513591.1
FUWB01513592.1
FUWB01562196.1
FUWB01515973.1
FUWB01515975.1
FUWB01517186.1
FUWB01523597.1
FUWB01561017.1
FUWB01523604.1
FUWB01523611.1
FUWB01523617.1
FUWB01523620.1
FUWB01525538.1
FUWB01534513.1
FUWB01534546.1
FUWB01550137.1
FUWB01547555.1
FUWB01558866.1
FUWB01547572.1
FUWB01547573.1
FUWB01547574.1
FUWB01547583.1
FUWB01558860.1
FUWB01558859.1
FUWB01547554.1
FUWB01558856.1
FUWB01550151.1
FUWB01550152.1
FUWB01558802.1
FUWB01558853.1
FUWB01558830.1
FUWB01558847.1
FUWB01547536.1
FUWB01536874.1
FUWB01536880.1
FUWB01558872.1
FUWB01547508.1
FUWB01558871.1
FUWB01547524.1
FUWB01547534.1
FUWB01547535.1
FUWB01513585.1
FUWB01558868.1
FUWB01547541.1
FUWB01547542.1
FUWB01547546.1
FUWB01547547.1
FUWB01547548.1
FUWB01547553.1
FUWB01573701.1
FUWB01453739.1
FUWB01454740.1
FUWB01458866.1
FUWB01458879.1
FUWB01583572.1
FUWB01573712.1
FUWB01573708.1
FUWB01465351.1
FUWB01583590.1
FUWB01465359.1
FUWB01571220.1
FUWB01465362.1
FUWB01465363.1
FUWB01466676.1
FUWB01472162.1
FUWB01472171.1
FUWB01452474.1
FUWB01446819.1
FUWB01446824.1
FUWB01446825.1
FUWB01583613.1
FUWB01583609.1
FUWB01583608.1
FUWB01583606.1
FUWB01452473.1
FUWB01571213.1
FUWB01452478.1
FUWB01452479.1
FUWB01452480.1
FUWB01452483.1
FUWB01452487.1
FUWB01583605.1
FUWB01453736.1
FUWB01571169.1
FUWB01495358.1
FUWB01495359.1
FUWB01571190.1
FUWB01503779.1
FUWB01503780.1
FUWB01571188.1
FUWB01571185.1
FUWB01503798.1
FUWB01495356.1
FUWB01505484.1
FUWB01513519.1
FUWB01513555.1
FUWB01513572.1
FUWB01513573.1
FUWB01513582.1
FUWB01571152.1
FUWB01487427.1
FUWB01472182.1
FUWB01571212.1
FUWB01571210.1
FUWB01479568.1
FUWB01571198.1
FUWB01479816.1
FUWB01479817.1
FUWB01482441.1
FUWB01446818.1
FUWB01487428.1
FUWB01487442.1
FUWB01487443.1
FUWB01487452.1
FUWB01487453.1
FUWB01571197.1
FUWB01489287.1
FUWB01796164.1
FUWB01796119.1
FUWB01796126.1
FUWB01796128.1
FUWB01796129.1
FUWB01796130.1
FUWB01796131.1
FUWB01796135.1
FUWB01796137.1
FUWB01796138.1
FUWB01796139.1
FUWB01170829.1
FUWB01796146.1
FUWB01796147.1
FUWB01796118.1
FUWB01796170.1
FUWB01170023.1
FUWB01796186.1
FUWB01796187.1
FUWB01796189.1
FUWB01796190.1
FUWB01796223.1
FUWB01796224.1
FUWB01796226.1
FUWB01796227.1
FUWB01796241.1
FUWB01796242.1
FUWB01796269.1
FUWB01795908.1
FUWB01795882.1
FUWB01795883.1
FUWB01175663.1
FUWB01795893.1
FUWB01795894.1
FUWB01795895.1
FUWB01795896.1
FUWB01795897.1
FUWB01795899.1
FUWB01795900.1
FUWB01795902.1
FUWB01795904.1
FUWB01795907.1
FUWB01796282.1
FUWB01795934.1
FUWB01795997.1
FUWB01795998.1
FUWB01796014.1
FUWB01796015.1
FUWB01796016.1
FUWB01796079.1
FUWB01796080.1
FUWB01796091.1
FUWB01796092.1
FUWB01796105.1
FUWB01796106.1
FUWB01151713.1
FUWB01796426.1
FUWB01796428.1
FUWB01796430.1
FUWB01796431.1
FUWB01796435.1
FUWB01158569.1
FUWB01796438.1
FUWB01796439.1
FUWB01796459.1
FUWB01796463.1
FUWB01151761.1
FUWB01151738.1
FUWB01151734.1
FUWB01796425.1
FUWB01145195.1
FUWB01145159.1
FUWB01142678.1
FUWB01142677.1
FUWB01142664.1
FUWB01142640.1
FUWB01142629.1
FUWB01142628.1
FUWB01142610.1
FUWB01142541.1
FUWB01142540.1
FUWB01142460.1
FUWB01127759.1
FUWB01162494.1
FUWB01796283.1
FUWB01796284.1
FUWB01796285.1
FUWB01796286.1
FUWB01796287.1
FUWB01796291.1
FUWB01796292.1
FUWB01796304.1
FUWB01796311.1
FUWB01796317.1
FUWB01796318.1
FUWB01796320.1
FUWB01796321.1
FUWB01668193.1
FUWB01796323.1
FUWB01796327.1
FUWB01162377.1
FUWB01796328.1
FUWB01796329.1
FUWB01796330.1
FUWB01796344.1
FUWB01796359.1
FUWB01796360.1
FUWB01796408.1
FUWB01796418.1
FUWB01796421.1
FUWB01187581.1
FUWB01195865.1
FUWB01674597.1
FUWB01196501.1
FUWB01691050.1
FUWB01668269.1
FUWB01691054.1
FUWB01668268.1
FUWB01668267.1
FUWB01198134.1
FUWB01668247.1
FUWB01691057.1
FUWB01691058.1
FUWB01691074.1
FUWB01674311.1
FUWB01187325.1
FUWB01691075.1
FUWB01691076.1
FUWB01691080.1
FUWB01691081.1
FUWB01185792.1
FUWB01185692.1
FUWB01691086.1
FUWB01184116.1
FUWB01691102.1
FUWB01691103.1
FUWB01182662.1
FUWB01668305.1
FUWB01668282.1
FUWB01193789.1
FUWB01193788.1
FUWB01668281.1
FUWB01668290.1
FUWB01668280.1
FUWB01668274.1
FUWB01668296.1
FUWB01192835.1
FUWB01668297.1
FUWB01668303.1
FUWB01668304.1
FUWB01795859.1
FUWB01668270.1
FUWB01668312.1
FUWB01668313.1
FUWB01191273.1
FUWB01672464.1
FUWB01795860.1
FUWB01672468.1
FUWB01672470.1
FUWB01672471.1
FUWB01194691.1
FUWB01672472.1
FUWB01672473.1
FUWB01175822.1
FUWB01721607.1
FUWB01177981.1
FUWB01726823.1
FUWB01668167.1
FUWB01180262.1
FUWB01178261.1
FUWB01721610.1
FUWB01668220.1
FUWB01199043.1
FUWB01721559.1
FUWB01795768.1
FUWB01795767.1
FUWB01179061.1
FUWB01721618.1
FUWB01795664.1
FUWB01179143.1
FUWB01668215.1
FUWB01721617.1
FUWB01182083.1
FUWB01181689.1
FUWB01795663.1
FUWB01795639.1
FUWB01181785.1
FUWB01697487.1
FUWB01691118.1
FUWB01695608.1
FUWB01181531.1
FUWB01726831.1
FUWB01695623.1
FUWB01176567.1
FUWB01695629.1
FUWB01726827.1
FUWB01691120.1
FUWB01795640.1
BFFQ01051303.1
BFFQ01047907.1
BFFQ01073372.1
BFFQ01071528.1
BFFQ01051302.1
BFFQ01071527.1
BFFQ01025922.1
BFFQ01070390.1
BFFQ01031021.1
BFFQ01027069.1
BFFQ01078726.1
BFFQ01045841.1
BFFQ01012249.1
FXXH011519686.1
FXXH011517006.1
FXXH011494371.1
FXXH011437248.1
FXXH011385038.1
FXXH011384994.1
FXXH011370132.1
FXXH011606735.1
FXXH011255516.1
FXXH011625769.1
FXXH011165525.1
FXXH012054238.1
FXXH010819105.1
FXXH012063128.1
FUWB01796445.1
FUWB01571195.1
FUWB01796447.1
FUWB01796449.1
FUWB01796460.1
FUWB01645637.1
FUWB01534598.1
FUWB01645650.1
FUWB01534600.1
FUWB01645651.1
FUWB01558877.1
FUWB01796432.1
FUWB01796319.1
FUWB01796312.1
FUWB01796322.1
FUWB01571204.1
FUWB01571208.1
FUWB01473563.1
FUWB01796082.1
FUWB01796294.1
FUWB01796409.1
FUWB01796427.1
FUWB01170171.1
FUWB01796136.1
FUWB01795903.1
FUWB01796127.1
FUWB01795901.1
FUWB01513568.1
FUWB01513570.1
FXXH011282437.1
FUWB01547584.1
FUWB01796293.1
FUWB01721533.1
FUWB01479570.1
FUWB01435647.1
FUWB01481267.1
FUWB01726826.1
FUWB01497033.1
FUWB01726817.1
FUWB01721628.1
FUWB01796444.1
FXXH011471864.1
FUWB01796429.1
FUWB01726832.1
FUWB01452485.1
FUWB01452488.1
FUWB01454741.1
FUWB01201669.1
FUWB01202032.1
FUWB01796464.1
FUWB01796462.1
FUWB01205256.1
FUWB01166418.1
FUWB01156966.1
FXXH011578604.1
FUWB01523621.1
FUWB01383241.1
FUWB01188386.1
FUWB01668309.1
FUWB01796458.1
FUWB01142497.1
FUWB01383245.1
FUWB01691098.1
FUWB01383246.1
FUWB01523619.1
FUWB01721614.1
FUWB01550123.1
FUWB01425301.1
FUWB01167435.1
FUWB01173011.1
FUWB01452703.1
FUWB01165245.1
FUWB01796440.1
BFFQ01074972.1
BFFQ01055543.1
FUWB01440975.1
FUWB01407251.1
FUWB01558842.1
FUWB01515970.1
FUWB01796441.1
FUWB01515979.1
FUWB01420404.1
FUWB01515985.1
FUWB01796442.1
FUWB01796306.1
FUWB01796305.1
FUWB01338530.1
FUWB01184476.1
FUWB01583615.1
FUWB01628037.1
FUWB01558870.1
FUWB01796104.1
FUWB01142599.1
FUWB01124040.1
FUWB01487454.1
FUWB01479563.1
FUWB01796010.1
FUWB01479544.1
FUWB01534627.1
FUWB01193457.1
FUWB01142596.1
FUWB01796011.1
FUWB01142584.1
FUWB01211692.1
FUWB01465361.1
FUWB01645652.1
FUWB01479573.1
FUWB01465346.1
FUWB01465347.1
FUWB01796236.1
FUWB01205255.1
FUWB01472181.1
FUWB01142642.1
FUWB01384022.1
FUWB01142631.1
FUWB01796245.1
FUWB01145172.1
FUWB01672469.1
FUWB01168999.1
FUWB01142552.1
FUWB01124043.1
FUWB01611792.1
FUWB01611794.1
FUWB01191966.1
FUWB01796141.1
FUWB01205258.1
FUWB01691077.1
FUWB01174391.1
FUWB01796140.1
FUWB01142436.1
FUWB01534619.1
FUWB01583584.1
FUWB01534617.1
FUWB01583601.1
FUWB01167433.1
FUWB01597580.1
FUWB01515963.1
FUWB01796034.1
FUWB01175816.1
FUWB01721587.1
FUWB01796035.1
FUWB01645633.1
FUWB01191963.1
FUWB01645626.1
FUWB01170826.1
FUWB01181534.1
FUWB01142667.1
FUWB01796254.1
FUWB01695614.1
FUWB01536872.1
FUWB01479576.1
FUWB01479577.1
FUWB01448130.1
FUWB01796087.1
FUWB01158027.1
FUWB01558828.1
FUWB01171367.1
FUWB01183835.1
FUWB01142547.1
FUWB01188387.1
FUWB01452472.1
FUWB01452471.1
FUWB01796088.1
FUWB01167309.1
FUWB01536870.1
FUWB01796225.1
FUWB01571217.1
FUWB01420401.1
FUWB01420403.1
FUWB01597588.1
FUWB01168755.1
FUWB01487459.1
FUWB01142513.1
FUWB01550126.1
FUWB01796204.1
FUWB01513584.1
FUWB01145176.1
FUWB01796203.1
FUWB01166423.1
FUWB01142692.1
FUWB01218337.1
FUWB01796301.1
FUWB01155629.1
FUWB01175819.1
FUWB01403670.1
FUWB01536884.1
FUWB01571192.1
FUWB01571211.1
BDFF01095019.1
FUWB01391717.1
FUWB01176267.1
FUWB01796099.1
FUWB01448129.1
FUWB01151818.1
FUWB01200222.1
FUWB01145168.1
FUWB01611790.1
FUWB01796100.1
FUWB01421960.1
FUWB01420405.1
FUWB01168622.1
FUWB01495362.1
FUWB01422186.1
FUWB01668240.1
FUWB01407254.1
FUWB01142532.1
FUWB01394710.1
FUWB01165057.1
FUWB01142531.1
FUWB01185452.1
FUWB01167430.1
FUWB01550136.1
FUWB01204146.1
FUWB01550138.1
FUWB01573698.1
FUWB01173014.1
FUWB01628032.1
FUWB01573707.1
FUWB01503804.1
FUWB01190996.1
FUWB01386858.1
FUWB01386859.1
FUWB01155624.1
FUWB01211048.1
FUWB01547537.1
FUWB01453735.1
FUWB01190195.1
FUWB01386857.1
FUWB01547497.1
FUWB01547523.1
FUWB01547566.1
FUWB01193992.1
FUWB01170016.1
FUWB01431304.1
FUWB01453738.1
FUWB01159719.1
FUWB01415948.1
FUWB01547520.1
FUWB01169910.1
FUWB01503786.1
FUWB01503787.1
FUWB01415949.1
FUWB01155622.1
FUWB01337739.1
FUWB01173211.1
FUWB01206974.1
FUWB01170022.1
FUWB01335166.1
FUWB01465357.1
FUWB01465348.1
FUWB01171364.1
FUWB01164925.1
FUWB01403669.1
FUWB01176637.1
FUWB01366522.1
FUWB01165061.1
FUWB01193990.1
FUWB01189503.1
FUWB01145229.1
FUWB01356231.1
FUWB01161049.1
FUWB01164930.1
FUWB01190994.1
FUWB01198456.1
FUWB01161545.1
FUWB01177211.1
FUWB01145227.1
FUWB01338531.1
FUWB01411561.1
FUWB01337735.1
FUWB01179828.1
FUWB01145152.1
FUWB01155660.1
FUWB01142594.1
FUWB01151727.1
FUWB01145205.1
FUWB01151774.1
FUWB01171372.1
FUWB01165246.1
FUWB01161183.1
FUWB01142639.1
FUWB01174551.1
FUWB01162376.1
FUWB01142630.1
FUWB01202147.1
FUWB01322452.1
FUWB01191075.1
FUWB01358581.1
FUWB01180271.1
FUWB01142598.1
FUWB01168748.1
FUWB01158449.1
FUWB01176568.1
FUWB01145178.1
FUWB01185457.1
FUWB01176923.1
FUWB01155683.1
FUWB01155620.1
FUWB01190755.1
FUWB01210306.1
FUWB01156963.1
FUWB01145163.1
FUWB01124055.1
FUWB01181093.1
FUWB01157404.1
FUWB01142621.1
FUWB01188966.1
FUWB01171368.1
FUWB01142544.1
FUWB01142616.1
FUWB01174555.1
FUWB01262733.1
FUWB01160551.1
FUWB01151735.1
FUWB01151838.1
FUWB01173946.1
FUWB01219095.1
FUWB01179308.1
FUWB01124052.1
FUWB01155625.1
FUWB01164931.1
FUWB01219325.1
FUWB01151785.1
FUWB01142597.1
FUWB01173020.1
FUWB01145164.1
FUWB01158448.1
FUWB01322449.1
FUWB01155681.1
FUWB01179066.1
FUWB01192913.1
FUWB01168611.1
FUWB01200221.1
FUWB01166143.1
FUWB01191568.1
FUWB01156972.1
FUWB01200889.1
FUWB01171561.1
FUWB01229172.1
FUWB01124044.1
FUWB01156398.1
FUWB01175037.1
FUWB01151719.1
FUWB01142509.1
FUWB01171551.1
FUWB01151839.1
FUWB01174554.1
FUWB01158777.1
FUWB01211764.1
FUWB01192519.1
FUWB01142564.1
FUWB01186447.1
FUWB01161187.1
FUWB01193860.1
FUWB01151720.1
FUWB01155628.1
FUWB01170827.1
FUWB01155627.1
FUWB01226552.1
FUWB01142635.1
FUWB01142569.1
FUWB01183453.1
FUWB01225666.1
FUWB01233536.1
FUWB01176565.1
FUWB01124050.1
FUWB01181441.1
FUWB01221950.1
FUWB01142504.1
FUWB01151782.1
FUWB01156968.1
FUWB01142645.1
FUWB01142590.1
FUWB01142533.1
FUWB01151687.1
FUWB01124051.1
FUWB01173013.1
FUWB01173019.1
FUWB01142591.1
FUWB01178264.1
FUWB01161054.1
FUWB01176924.1
FUWB01157399.1
FUWB01173204.1
FUWB01169170.1
FUWB01173016.1
FUWB01200224.1
FUWB01175161.1
FUWB01161952.1
FUWB01173215.1
FUWB01170701.1
FUWB01182425.1
FUWB01205341.1
FUWB01151777.1
FUWB01176111.1
FUWB01155659.1
FUWB01173517.1
FUWB01151736.1
FUWB01217177.1
FUWB01142606.1
FUWB01186371.1
FUWB01142622.1
FUWB01192833.1
FUWB01166145.1
FUWB01151765.1
FUWB01182661.1
FUWB01142548.1
FUWB01221564.1
FUWB01145174.1
FUWB01163662.1
FUWB01142549.1
FUWB01145177.1
FUWB01142592.1
FUWB01209776.1
FUWB01142550.1
FUWB01163937.1
FUWB01205534.1
FUWB01142624.1
FUWB01219911.1
FUWB01151817.1
FUWB01191637.1
FUWB01218551.1
FUWB01164482.1
FUWB01199931.1
FUWB01168613.1
FUWB01217377.1
FUWB01151730.1
FUWB01172443.1
FUWB01206080.1
FUWB01201272.1
FUWB01175660.1
FUWB01177984.1
FUWB01159998.1
FUWB01216190.1
FUWB01162383.1
FUWB01142555.1
FUWB01161398.1
FUWB01142604.1
FUWB01142542.1
FUWB01157398.1
FUWB01164578.1
FUWB01142666.1
FUWB01142556.1
FUWB01211690.1
FUWB01216876.1
FUWB01212179.1
FUWB01155619.1
FUWB01175667.1
FUWB01142580.1
FUWB01171552.1
FUWB01199606.1
FUWB01145202.1
FUWB01214184.1
FUWB01191072.1
FUWB01155670.1
FUWB01142563.1
FUWB01124056.1
FUWB01208100.1
FUWB01167015.1
FUWB01186448.1
FUWB01142613.1
FUWB01142557.1
FUWB01171890.1
FUWB01177040.1
FUWB01171366.1
FUWB01180263.1
FUWB01151698.1
FUWB01142607.1
FUWB01196572.1
FUWB01151729.1
FUWB01142568.1
FUWB01173661.1
FUWB01197520.1
FUWB01159721.1
FUWB01171553.1
FUWB01142634.1
FUWB01151737.1
FUWB01189363.1
FUWB01142491.1
FUWB01142434.1
FUWB01142435.1
FUWB01193989.1
FUWB01196713.1
FUWB01190995.1
FUWB01158028.1
FUWB01142505.1
FUWB01189505.1
FUWB01173201.1
FUWB01198636.1
FUWB01173208.1
FUWB01142600.1
FUWB01190320.1
FUWB01186564.1
FUWB01169907.1
FUWB01155640.1
FUWB01178679.1
FUWB01165744.1
FUWB01175038.1
FUWB01162490.1
FUWB01180655.1
FUWB01173203.1
FUWB01191964.1
FUWB01145182.1
FUWB01193859.1
FUWB01163934.1
FUWB01159720.1
FUWB01164929.1
FUWB01142562.1
FUWB01180396.1
FUWB01151739.1
FUWB01175039.1
FUWB01179063.1
FUWB01158776.1
FUWB01170700.1
FUWB01175820.1
FUWB01145189.1
FUWB01174389.1
FUWB01218336.1
FUWB01176930.1
FUWB01171375.1
FUWB01174022.1
FUWB01174550.1
FUWB01155653.1
FUWB01173202.1
FUWB01167312.1
FUWB01162375.1
FUWB01160550.1
FUWB01142481.1
FUWB01142657.1
FUWB01161399.1
FUWB01161057.1
OFAG01004532.1
LT667385.1
BEWY01061269.1
BEWY01061778.1
BEWY01062794.1
BEWY01062795.1
BFFQ01030914.1
BFFQ01030915.1
FXXH011593014.1
FXXH011639824.1
BFFQ01041014.1
BFFQ01041015.1
BFFQ01055186.1
FXXH011473242.1
BDFF01098001.1
FUWB01321729.1
CZDI02000108.1
CZDG02000110.1
FYAX01000035.1
FYAS01000036.1
JPTX01000018.1
CUYE01000009.1
BEDM01000022.1
CZGF01000025.1
LN649185.1
BEBD01000025.1
FXYH01000042.1
LN600338.1
CVON01000009.1
CTFK01000110.1
CTDV01000062.1
CTCN01000073.1
CTCP01000029.1
ATDR01000037.1
FLQZ01000019.1
CUXQ01000033.1
LM997153.1
CZES01000041.1
FRYH01000118.1
FREP01000118.1
CTDD01000045.1
CTFI01000005.1
FZRK01000008.1
CTFH01000053.1
CUWX01000004.1
CTFF01000046.1
KE355974.1
LT961224.1
UCNB01000109.1
BECP01000023.1
BECV01000020.1
OEZC01000043.1
CZGM01000010.1
ATQH01000091.1
ATRK01000068.1
ATRE01000308.1
JFJO01000127.1
CAPL01000004.1
AOEP01000001.1
OEZX01000200.1
FMVU01000760.1
FMVU01000630.1
FMVU01001503.1
FMVU01001913.1
JHUC01001228.1
BEWY01063826.1
BEWY01063966.1
BEWY01063960.1
BEWY01063910.1
BEWY01061204.1
BEWY01061656.1
BEWY01063391.1
BEWY01061764.1
BEWY01061840.1
BEWY01062459.1
BEWY01063410.1
BEWY01062854.1
BEWY01062855.1
BEWY01062875.1
BEWY01062995.1
FUWB01196692.1
FUWB01558463.1
FUWB01583152.1
FUWB01583149.1
FUWB01573532.1
FUWB01573526.1
FUWB01573490.1
FUWB01558467.1
FUWB01573488.1
FUWB01570528.1
FUWB01570523.1
FUWB01196236.1
FUWB01570519.1
FUWB01196469.1
FUWB01570485.1
FUWB01558475.1
FUWB01197525.1
FUWB01196693.1
FUWB01558487.1
FUWB01199518.1
FUWB01558497.1
FUWB01560938.1
FUWB01560944.1
FUWB01570475.1
FUWB01570474.1
FUWB01570467.1
FUWB01197497.1
FUWB01570363.1
FUWB01570391.1
FUWB01570425.1
FUWB01570431.1
FUWB01533713.1
FUWB01210157.1
FUWB01546547.1
FUWB01546447.1
FUWB01538340.1
FUWB01536643.1
FUWB01536642.1
FUWB01536622.1
FUWB01533744.1
FUWB01533742.1
FUWB01546575.1
FUWB01533572.1
FUWB01533531.1
FUWB01533514.1
FUWB01215278.1
FUWB01215279.1
FUWB01533484.1
FUWB01216869.1
FUWB01217875.1
FUWB01533483.1
FUWB01205210.1
FUWB01558421.1
FUWB01558419.1
FUWB01558403.1
FUWB01558402.1
FUWB01558401.1
FUWB01202926.1
FUWB01551598.1
FUWB01204035.1
FUWB01549864.1
FUWB01583229.1
FUWB01546622.1
FUWB01206308.1
FUWB01207175.1
FUWB01207761.1
FUWB01546602.1
FUWB01546596.1
FUWB01546589.1
FUWB01546577.1
FUWB01611110.1
FUWB01597150.1
FUWB01611083.1
FUWB01597137.1
FUWB01189029.1
FUWB01611106.1
FUWB01597128.1
FUWB01184820.1
FUWB01597119.1
FUWB01597152.1
FUWB01611126.1
FUWB01611127.1
FUWB01611132.1
FUWB01611133.1
FUWB01611146.1
FUWB01611158.1
FUWB01183139.1
FUWB01183138.1
FUWB01597175.1
FUWB01611025.1
FUWB01611024.1
FUWB01610998.1
FUWB01610997.1
FUWB01187286.1
FUWB01610973.1
FUWB01610961.1
FUWB01187447.1
FUWB01611159.1
FUWB01597159.1
FUWB01611064.1
FUWB01597153.1
FUWB01188286.1
FUWB01185464.1
FUWB01188392.1
FUWB01185420.1
FUWB01583223.1
FUWB01597089.1
FUWB01597071.1
FUWB01597070.1
FUWB01585930.1
FUWB01585901.1
FUWB01583991.1
FUWB01192796.1
FUWB01611039.1
FUWB01191058.1
FUWB01583196.1
FUWB01583190.1
FUWB01583184.1
FUWB01193069.1
FUWB01583182.1
FUWB01583181.1
FUWB01583157.1
FUWB01614478.1
FUWB01611175.1
FUWB01597092.1
FUWB01597091.1
FUWB01189488.1
FUWB01182529.1
FUWB01611177.1
FUWB01611178.1
FUWB01611181.1
FUWB01583153.1
FUWB01614486.1
FUWB01465142.1
FUWB01181447.1
FUWB01597090.1
FUWB01190134.1
FUWB01190964.1
FUWB01191004.1
FUWB01479039.1
FUWB01420275.1
FUWB01420276.1
FUWB01481124.1
FUWB01481117.1
FUWB01479057.1
FUWB01479046.1
FUWB01479040.1
FUWB01420573.1
FUWB01481127.1
FUWB01421365.1
FUWB01421384.1
FUWB01479020.1
FUWB01479014.1
FUWB01426332.1
FUWB01427220.1
FUWB01430032.1
FUWB01435363.1
FUWB01408186.1
FUWB01496969.1
FUWB01496968.1
FUWB01496965.1
FUWB01496956.1
FUWB01403633.1
FUWB01404260.1
FUWB01495049.1
FUWB01489231.1
FUWB01479001.1
FUWB01487226.1
FUWB01411444.1
FUWB01487224.1
FUWB01487205.1
FUWB01416114.1
FUWB01487169.1
FUWB01482425.1
FUWB01448099.1
FUWB01472008.1
FUWB01440847.1
FUWB01441183.1
FUWB01472000.1
FUWB01471999.1
FUWB01446656.1
FUWB01446664.1
FUWB01448094.1
FUWB01440817.1
FUWB01471991.1
FUWB01471978.1
FUWB01458593.1
FUWB01458598.1
FUWB01459131.1
FUWB01465149.1
FUWB01460317.1
FUWB01465134.1
FUWB01435424.1
FUWB01435377.1
FUWB01435378.1
FUWB01478996.1
FUWB01474365.1
FUWB01435384.1
FUWB01473525.1
FUWB01473522.1
FUWB01435416.1
FUWB01503435.1
FUWB01435429.1
FUWB01435430.1
FUWB01473518.1
FUWB01436802.1
FUWB01440803.1
FUWB01472016.1
FUWB01440810.1
FUWB01512861.1
FUWB01322420.1
FUWB01324370.1
FUWB01324371.1
FUWB01325043.1
FUWB01512902.1
FUWB01330207.1
FUWB01512900.1
FUWB01338485.1
FUWB01512904.1
FUWB01343397.1
FUWB01512844.1
FUWB01512839.1
FUWB01355011.1
FUWB01358356.1
FUWB01358359.1
FUWB01358360.1
FUWB01358368.1
FUWB01515743.1
FUWB01533462.1
FUWB01525486.1
FUWB01523358.1
FUWB01523290.1
FUWB01523289.1
FUWB01515795.1
FUWB01515762.1
FUWB01515750.1
FUWB01512791.1
FUWB01515741.1
FUWB01231245.1
FUWB01512937.1
FUWB01234659.1
FUWB01512905.1
FUWB01321668.1
FUWB01321679.1
FUWB01503482.1
FUWB01512741.1
FUWB01512708.1
FUWB01512689.1
FUWB01512678.1
FUWB01506440.1
FUWB01390711.1
FUWB01505405.1
FUWB01503486.1
FUWB01512742.1
FUWB01398444.1
FUWB01503473.1
FUWB01398449.1
FUWB01398454.1
FUWB01503458.1
FUWB01399448.1
FUWB01503453.1
FUWB01365613.1
FUWB01358376.1
FUWB01359415.1
FUWB01362205.1
FUWB01362222.1
FUWB01362223.1
FUWB01512790.1
FUWB01363099.1
FUWB01512784.1
FUWB01218304.1
FUWB01512746.1
FUWB01512743.1
FUWB01365622.1
FUWB01375883.1
FUWB01375891.1
FUWB01376121.1
FUWB01376782.1
FUWB01790532.1
FUWB01790207.1
FUWB01790314.1
FUWB01790315.1
FUWB01790353.1
FUWB01790354.1
FUWB01161376.1
FUWB01790388.1
FUWB01790393.1
FUWB01790394.1
FUWB01790522.1
FUWB01790523.1
FUWB01160531.1
FUWB01790531.1
FUWB01159988.1
FUWB01790206.1
FUWB01790533.1
FUWB01790540.1
FUWB01790541.1
FUWB01790544.1
FUWB01790545.1
FUWB01790561.1
FUWB01790562.1
FUWB01790564.1
FUWB01790599.1
FUWB01790640.1
FUWB01790704.1
FUWB01790734.1
FUWB01790741.1
FUWB01790743.1
FUWB01789791.1
FUWB01789582.1
FUWB01789588.1
FUWB01789589.1
FUWB01789761.1
FUWB01789762.1
FUWB01789763.1
FUWB01789767.1
FUWB01789768.1
FUWB01789769.1
FUWB01789770.1
FUWB01164871.1
FUWB01789775.1
FUWB01789788.1
FUWB01789790.1
FUWB01790755.1
FUWB01790016.1
FUWB01790021.1
FUWB01790022.1
FUWB01790054.1
FUWB01790058.1
FUWB01790059.1
FUWB01790139.1
FUWB01790140.1
FUWB01790162.1
FUWB01790163.1
FUWB01790200.1
FUWB01162510.1
FUWB01790201.1
FUWB01144832.1
FUWB01152088.1
FUWB01791311.1
FUWB01791322.1
FUWB01152077.1
FUWB01791323.1
FUWB01152073.1
FUWB01791324.1
FUWB01152062.1
FUWB01151322.1
FUWB01791503.1
FUWB01151307.1
FUWB01151298.1
FUWB01145430.1
FUWB01144892.1
FUWB01791196.1
FUWB01141635.1
FUWB01141597.1
FUWB01141531.1
FUWB01141502.1
FUWB01141467.1
FUWB01141425.1
FUWB01141422.1
FUWB01141390.1
FUWB01141378.1
FUWB01141348.1
FUWB01141323.1
FUWB01141250.1
FUWB01127644.1
FUWB01123837.1
FUWB01790917.1
FUWB01790776.1
FUWB01790777.1
FUWB01790778.1
FUWB01155814.1
FUWB01155813.1
FUWB01790780.1
FUWB01155450.1
FUWB01155448.1
FUWB01155439.1
FUWB01155428.1
FUWB01790910.1
FUWB01790911.1
FUWB01790912.1
FUWB01790913.1
FUWB01614505.1
FUWB01790918.1
FUWB01790926.1
FUWB01790941.1
FUWB01790946.1
FUWB01790965.1
FUWB01790966.1
FUWB01790981.1
FUWB01791169.1
FUWB01791170.1
FUWB01791171.1
FUWB01791193.1
FUWB01152104.1
FUWB01791195.1
FUWB01667607.1
FUWB01667496.1
FUWB01176144.1
FUWB01176143.1
FUWB01667519.1
FUWB01667520.1
FUWB01176060.1
FUWB01667522.1
FUWB01667547.1
FUWB01667548.1
FUWB01667551.1
FUWB01667553.1
FUWB01667579.1
FUWB01667601.1
FUWB01667605.1
FUWB01667429.1
FUWB01667608.1
FUWB01667632.1
FUWB01667651.1
FUWB01667652.1
FUWB01672341.1
FUWB01173651.1
FUWB01173650.1
FUWB01672346.1
FUWB01672347.1
FUWB01672348.1
FUWB01173544.1
FUWB01173542.1
FUWB01173472.1
FUWB01644916.1
FUWB01627476.1
FUWB01627505.1
FUWB01627506.1
FUWB01627519.1
FUWB01627520.1
FUWB01627533.1
FUWB01627543.1
FUWB01627553.1
FUWB01627558.1
FUWB01630938.1
FUWB01630942.1
FUWB01644859.1
FUWB01644875.1
FUWB01644886.1
FUWB01789581.1
FUWB01644920.1
FUWB01644953.1
FUWB01644955.1
FUWB01644959.1
FUWB01644974.1
FUWB01644975.1
FUWB01177318.1
FUWB01644977.1
FUWB01177196.1
FUWB01648921.1
FUWB01627471.1
FUWB01648930.1
FUWB01648944.1
FUWB01169917.1
FUWB01690499.1
FUWB01690518.1
FUWB01171393.1
FUWB01690521.1
FUWB01690522.1
FUWB01690527.1
FUWB01171263.1
FUWB01695517.1
FUWB01695520.1
FUWB01695536.1
FUWB01720751.1
FUWB01720778.1
FUWB01690327.1
FUWB01720829.1
FUWB01720853.1
FUWB01720918.1
FUWB01720926.1
FUWB01168552.1
FUWB01614487.1
FUWB01720954.1
FUWB01168246.1
FUWB01726665.1
FUWB01726699.1
FUWB01728568.1
FUWB01789577.1
FUWB01171843.1
FUWB01672352.1
FUWB01173247.1
FUWB01690328.1
FUWB01690330.1
FUWB01172935.1
FUWB01690331.1
FUWB01172913.1
FUWB01690336.1
FUWB01690444.1
FUWB01690445.1
FUWB01690470.1
FUWB01171844.1
FUWB01690497.1
FUWB01690498.1
FUWB01690485.1
BDFF01144255.1
BFFQ01071408.1
BFFQ01059084.1
BFFQ01051290.1
BFFQ01038666.1
BFFQ01025887.1
FXXH011136500.1
FXXH011413977.1
FXXH011230201.1
FXXH011544147.1
FXXH011247727.1
FXXH011405549.1
FXXH011247977.1
FXXH011522667.1
FXXH011272655.1
FXXH011576496.1
FXXH011319060.1
FXXH011545386.1
FXXH011554005.1
FXXH011325663.1
FXXH011293812.1
FXXH011345496.1
FXXH011403702.1
FXXH011509692.1
FXXH011567887.1
FXXH011497476.1
FXXH011467033.1
FXXH011715546.1
FXXH011467222.1
FXXH011598228.1
FUWB01471998.1
FUWB01789583.1
FUWB01471982.1
FUWB01181450.1
FUWB01627584.1
FUWB01726674.1
FUWB01538339.1
FUWB01720973.1
FUWB01165231.1
FUWB01789771.1
FUWB01789772.1
FUWB01790141.1
FUWB01515765.1
FUWB01790534.1
FUWB01790565.1
FUWB01672349.1
FUWB01790744.1
FUWB01667600.1
FUWB01667544.1
FUWB01627556.1
FUWB01667542.1
FUWB01790942.1
FUWB01791622.1
FUWB01611124.1
FUWB01790754.1
FUWB01791502.1
FUWB01791194.1
FUWB01791336.1
FUWB01720837.1
FUWB01720779.1
FUWB01726683.1
FUWB01720912.1
FUWB01720828.1
FUWB01720733.1
FUWB01790524.1
FUWB01575223.1
FUWB01672331.1
FUWB01183047.1
FUWB01187284.1
FUWB01436788.1
FUWB01211750.1
FUWB01218297.1
FUWB01667545.1
FUWB01194440.1
FUWB01192799.1
FUWB01790525.1
FXXH011385815.1
FUWB01667502.1
FUWB01667554.1
FUWB01667558.1
FUWB01667603.1
FUWB01187604.1
FUWB01574973.1
FUWB01790615.1
FUWB01515751.1
FUWB01536604.1
FUWB01512903.1
FUWB01558516.1
FUWB01546648.1
FUWB01790243.1
FUWB01218542.1
FUWB01162507.1
FUWB01141191.1
FUWB01644927.1
FUWB01174253.1
FUWB01173055.1
FUWB01789919.1
FUWB01600057.1
FUWB01546580.1
FUWB01546515.1
FUWB01536630.1
FUWB01512772.1
FUWB01611145.1
FUWB01465154.1
FUWB01512816.1
FUWB01512817.1
FUWB01690519.1
FUWB01170028.1
FUWB01460308.1
FUWB01465161.1
FUWB01152071.1
FUWB01161375.1
FUWB01789918.1
FUWB01166403.1
FXXH011324384.1
FUWB01790242.1
FUWB01523273.1
FUWB01151252.1
FUWB01158594.1
FUWB01600052.1
FUWB01726663.1
FUWB01726655.1
FUWB01667501.1
FUWB01180616.1
FUWB01600047.1
FUWB01790614.1
FUWB01420297.1
FUWB01667460.1
FUWB01201096.1
FUWB01166548.1
FUWB01173468.1
FUWB01495104.1
FUWB01695501.1
FUWB01495103.1
FUWB01425190.1
FUWB01790924.1
FUWB01790925.1
FUWB01425181.1
FUWB01209763.1
FUWB01362224.1
FUWB01791031.1
FUWB01386771.1
FUWB01386777.1
FUWB01627501.1
FUWB01180161.1
FUWB01791310.1
FUWB01420296.1
FUWB01172917.1
FUWB01495082.1
FUWB01338535.1
FUWB01321910.1
FUWB01337537.1
FUWB01790512.1
FUWB01224261.1
FUWB01384490.1
FUWB01142876.1
FUWB01533528.1
FUWB01123802.1
FUWB01558476.1
FUWB01720914.1
FUWB01158416.1
FUWB01790513.1
FUWB01583146.1
FUWB01583180.1
FUWB01166108.1
FUWB01627532.1
FUWB01614467.1
FUWB01379417.1
FUWB01614455.1
FUWB01533599.1
FUWB01533706.1
FUWB01533707.1
FUWB01533529.1
FUWB01163607.1
FUWB01151273.1
FUWB01221627.1
FUWB01546541.1
FUWB01365617.1
FUWB01365616.1
FUWB01407109.1
FUWB01411454.1
FUWB01161200.1
FUWB01790517.1
FUWB01411460.1
FUWB01690442.1
FUWB01181449.1
FUWB01182530.1
FUWB01690493.1
FUWB01790554.1
FUWB01160979.1
FUWB01440809.1
FUWB01229442.1
FUWB01440829.1
FUWB01672322.1
FUWB01192797.1
FUWB01790317.1
FUWB01188526.1
FUWB01123800.1
FUWB01230486.1
FUWB01402617.1
FUWB01570440.1
FUWB01404271.1
FUWB01458578.1
FUWB01790316.1
FUWB01512864.1
FUWB01512860.1
FUWB01191205.1
FUWB01512809.1
FUWB01614450.1
FUWB01790503.1
FUWB01210294.1
FUWB01196468.1
FUWB01667494.1
FUWB01667451.1
FUWB01152086.1
FUWB01667450.1
FUWB01690423.1
FUWB01200876.1
FUWB01391686.1
FUWB01174297.1
FUWB01183412.1
FUWB01141231.1
FUWB01474377.1
FUWB01391688.1
FUWB01790555.1
FUWB01558434.1
FUWB01558453.1
FUWB01558455.1
FUWB01489232.1
FUWB01505403.1
FUWB01533638.1
FUWB01175130.1
FUWB01197494.1
FUWB01141193.1
FUWB01503481.1
FUWB01394607.1
FUWB01790313.1
FUWB01192921.1
FUWB01533563.1
FUWB01551316.1
FUWB01172909.1
FUWB01789993.1
FUWB01570439.1
FUWB01220319.1
FUWB01570422.1
FUWB01503470.1
FUWB01421362.1
FUWB01570384.1
FUWB01570465.1
FUWB01570488.1
FUWB01408848.1
FUWB01611079.1
FUWB01363100.1
FUWB01471997.1
FUWB01195540.1
FUWB01471975.1
FUWB01789728.1
FUWB01211139.1
FUWB01191947.1
FUWB01644897.1
FUWB01789729.1
FUWB01495030.1
FUWB01194361.1
FUWB01200283.1
FUWB01452287.1
FUWB01208164.1
FUWB01481110.1
FUWB01452293.1
FUWB01570466.1
FUWB01789747.1
FUWB01546472.1
FUWB01546425.1
FUWB01546382.1
FUWB01162467.1
FUWB01141272.1
FUWB01187336.1
FUWB01789746.1
FUWB01402610.1
FUWB01162688.1
FUWB01420280.1
FUWB01690326.1
FUWB01156992.1
FUWB01789844.1
FUWB01123772.1
FUWB01789845.1
FUWB01789625.1
FUWB01789626.1
FUWB01151251.1
FUWB01435400.1
FUWB01789498.1
FUWB01789497.1
FUWB01435383.1
FUWB01789496.1
FUWB01558426.1
FUWB01164561.1
FUWB01200197.1
FUWB01402607.1
FUWB01489222.1
FUWB01141238.1
FUWB01478960.1
FUWB01177704.1
FUWB01167453.1
FUWB01141273.1
FUWB01789501.1
FUWB01667489.1
FUWB01181543.1
FUWB01446629.1
FUWB01570423.1
FUWB01570369.1
FUWB01400037.1
FUWB01358375.1
FUWB01789639.1
FUWB01611041.1
FUWB01570406.1
FUWB01210055.1
FUWB01611007.1
FUWB01611023.1
FUWB01789874.1
FUWB01145435.1
FUWB01546456.1
FUWB01546411.1
FUWB01546410.1
FUWB01790057.1
FUWB01184177.1
FUWB01720810.1
FUWB01171923.1
FUWB01546546.1
FUWB01546481.1
FUWB01690379.1
FUWB01690471.1
FUWB01523304.1
FUWB01667515.1
FUWB01570407.1
FUWB01720759.1
FUWB01570443.1
FUWB01790196.1
FUWB01349350.1
FUWB01790390.1
FUWB01349354.1
FUWB01627438.1
FUWB01151254.1
FUWB01145436.1
FUWB01627453.1
FUWB01627423.1
FUWB01163668.1
FUWB01790188.1
FUWB01224269.1
FUWB01495062.1
FUWB01495047.1
FUWB01790187.1
FUWB01195773.1
FUWB01472001.1
FUWB01209024.1
FUWB01197816.1
FUWB01216112.1
FUWB01180681.1
FUWB01151220.1
FUWB01790323.1
FUWB01198420.1
FUWB01141170.1
FUWB01176145.1
FUWB01512780.1
FUWB01189254.1
FUWB01141255.1
FUWB01790029.1
FUWB01446666.1
FUWB01329632.1
FUWB01790030.1
FUWB01151229.1
FUWB01188951.1
FUWB01495032.1
FUWB01402613.1
FUWB01495022.1
FUWB01402618.1
FUWB01420282.1
FUWB01512737.1
FUWB01512705.1
FUWB01583136.1
FUWB01790332.1
FUWB01583155.1
FUWB01627502.1
FUWB01435395.1
FUWB01627485.1
FUWB01151253.1
FUWB01177614.1
FUWB01183526.1
FUWB01193523.1
FATQ01018906.1
FUWB01495013.1
FUWB01690351.1
FUWB01503433.1
FUWB01495023.1
FUWB01163613.1
FUWB01471972.1
FUWB01165733.1
FUWB01152074.1
FUWB01206292.1
FUWB01202142.1
FUWB01558394.1
FUWB01512724.1
FUWB01570370.1
FUWB01583092.1
FUWB01155420.1
FUWB01171256.1
FUWB01179805.1
FUWB01141232.1
FUWB01162730.1
FUWB01174005.1
FUWB01144817.1
FUWB01420269.1
FUWB01144827.1
FUWB01420273.1
FUWB01420274.1
FUWB01189258.1
FUWB01188948.1
FUWB01177938.1
FUWB01141192.1
FUWB01179693.1
FUWB01179014.1
FUWB01187411.1
FUWB01398467.1
FUWB01141184.1
FUWB01164868.1
FUWB01151247.1
FUWB01471983.1
FUWB01155409.1
FUWB01182495.1
FUWB01533516.1
FUWB01180420.1
FUWB01435382.1
FUWB01435370.1
FUWB01175000.1
FUWB01420285.1
FUWB01200813.1
FUWB01151235.1
FUWB01173646.1
FUWB01141183.1
FUWB01141176.1
FUWB01173647.1
FUWB01479015.1
FUWB01155408.1
FUWB01141182.1
FUWB01172063.1
FUWB01171516.1
FUWB01471969.1
FUWB01386757.1
FUWB01212475.1
FUWB01184548.1
FUWB01152108.1
FUWB01152090.1
FUWB01224838.1
FUWB01398446.1
FUWB01446628.1
FUWB01182136.1
FUWB01227002.1
FUWB01142854.1
FUWB01175554.1
FUWB01188285.1
FUWB01213862.1
FUWB01141172.1
FUWB01157578.1
BDFF01268010.1
FUWB01157098.1
FUWB01383145.1
FUWB01141177.1
FUWB01223156.1
FUWB01141165.1
FUWB01177219.1
FUWB01191852.1
FUWB01127627.1
FUWB01151218.1
FUWB01171517.1
FUWB01152091.1
FUWB01141162.1
FUWB01141163.1
FUWB01224018.1
FUWB01163606.1
FUWB01166107.1
FUWB01169022.1
FUWB01173466.1
FUWB01170029.1
FUWB01175550.1
FUWB01184713.1
FUWB01192563.1
FUWB01176052.1
FUWB01194750.1
FUWB01158412.1
FUWB01196691.1
FUWB01141204.1
FUWB01244733.1
FUWB01199311.1
FUWB01168108.1
FUWB01170148.1
FUWB01165081.1
FUWB01160973.1
FUWB01160522.1
FUWB01197576.1
FUWB01151221.1
FUWB01141209.1
FUWB01123767.1
FUWB01163918.1
FUWB01144807.1
FUWB01123766.1
FUWB01141188.1
FUWB01144808.1
FUWB01232671.1
FUWB01127632.1
FUWB01208770.1
FUWB01141173.1
FUWB01152129.1
FUWB01151219.1
FUWB01166251.1
FUWB01141175.1
FUWB01180163.1
FUWB01142869.1
FUWB01172906.1
FUWB01144815.1
FUWB01197599.1
FUWB01141207.1
FUWB01179288.1
FUWB01191206.1
FUWB01211648.1
FUWB01197495.1
FUWB01212476.1
FUWB01141248.1
FUWB01192805.1
FUWB01211647.1
FUWB01177940.1
FUWB01151240.1
FUWB01161920.1
FUWB01141253.1
FUWB01161420.1
FUWB01175789.1
FUWB01180684.1
FUWB01166540.1
FUWB01152110.1
FUWB01141355.1
FUWB01172511.1
FUWB01171265.1
FUWB01161422.1
FUWB01141423.1
FUWB01176276.1
FUWB01194773.1
FUWB01151274.1
FUWB01163920.1
FUWB01177615.1
FUWB01177319.1
FUWB01141264.1
FUWB01174572.1
FUWB01151234.1
FUWB01158413.1
FUWB01177014.1
FUWB01175551.1
FUWB01186437.1
FUWB01171259.1
FUWB01170641.1
FUWB01155827.1
FUWB01173546.1
FUWB01175133.1
FARF01027890.1
FUWB01181676.1
FUWB01142859.1
FUWB01141267.1
FUWB01161924.1
FUWB01123790.1
FUWB01145443.1
FUWB01211754.1
FUWB01171518.1
FUWB01193853.1
FUWB01178062.1
FUWB01141249.1
BDFF01048150.1
FUWB01168776.1
FUWB01157553.1
FUWB01197163.1
FUWB01176062.1
FUWB01175552.1
FUWB01162511.1
FUWB01184094.1
FUWB01212121.1
FUWB01152120.1
FUWB01163612.1
FUWB01210296.1
FUWB01151289.1
FUWB01169998.1
FUWB01173547.1
FUWB01171924.1
FUWB01123794.1
FUWB01162731.1
FUWB01212118.1
FUWB01185102.1
FUWB01178098.1
FUWB01189510.1
FUWB01179077.1
FUWB01194364.1
FUWB01185673.1
FUWB01173166.1
FUWB01177703.1
FUWB01158411.1
FUWB01167739.1
FUWB01144821.1
FUWB01193974.1
FUWB01189350.1
FUWB01151238.1
FUWB01155822.1
FUWB01157367.1
FUWB01155815.1
FUWB01141200.1
FUWB01187556.1
FUWB01156896.1
FUWB01193850.1
FUWB01176064.1
FUWB01179290.1
FUWB01185675.1
FUWB01155419.1
FUWB01214889.1
FUWB01141227.1
FUWB01175575.1
FUWB01193070.1
FUWB01168545.1
FUWB01193049.1
FUWB01203636.1
FUWB01141375.1
FUWB01176538.1
FUWB01157557.1
FUWB01185182.1
FUWB01165261.1
FUWB01183532.1
FUWB01144841.1
FUWB01163236.1
FUWB01204854.1
FUWB01157157.1
FUWB01198433.1
FUWB01159792.1
FUWB01141415.1
FUWB01192206.1
FUWB01164459.1
FUWB01167590.1
FUWB01193759.1
FUWB01199397.1
FUWB01186439.1
FUWB01169890.1
FUWB01161156.1
FUWB01151316.1
FUWB01175591.1
FUWB01175860.1
FUWB01145444.1
FUWB01201098.1
FUWB01141251.1
FUWB01179021.1
FUWB01174668.1
FUWB01183740.1
FUWB01189263.1
FUWB01174997.1
FUWB01155816.1
FUWB01151341.1
FUWB01160992.1
FUWB01176254.1
FUWB01157370.1
FUWB01181157.1
FUWB01186926.1
FUWB01162692.1
FUWB01169021.1
FUWB01152109.1
FUWB01178066.1
FUWB01180179.1
FUWB01167286.1
FUWB01158758.1
FUWB01152119.1
FUWB01168631.1
FUWB01142878.1
FUWB01145442.1
FUWB01165366.1
FUWB01155453.1
FUWB01152118.1
FUWB01168969.1
FUWB01142874.1
FUWB01152105.1
FUWB01179700.1
FUWB01144842.1
FUWB01161541.1
FUWB01201351.1
FUWB01141534.1
FUWB01155826.1
FUWB01152117.1
FUWB01164067.1
FUWB01168251.1
FUWB01171267.1
FUWB01171274.1
FUWB01152130.1
FUWB01141495.1
FUWB01141630.1
FUWB01167287.1
FUWB01200297.1
FUWB01158417.1
FUWB01167290.1
FUWB01165821.1
FUWB01123805.1
FUWB01141285.1
FUWB01152085.1
FUWB01151310.1
FUWB01144856.1
FUWB01165266.1
FUWB01156897.1
FUWB01152103.1
FUWB01151286.1
FUWB01141201.1
FUWB01152116.1
FUWB01152128.1
FUWB01152106.1
FUWB01142868.1
FAPP01001034.1
FAPF01000705.1
CVLX01014710.1
AGQR02006332.1
PDMP01005576.1
CBTL0103286940.1
CBTL0108178414.1
LXWZ01000174.1
PSSW01000041.1
LYHH01000003.1
LGAX01000171.1
NPGF01000075.1
NGVK01000097.1
NPGI01000051.1
CAJW010035661.1
LD085210.1
LD217686.1
FARO01118358.1
LD099812.1
LD232288.1
CCYC011223684.1
CCYC011191195.1
CCYC011617417.1
CCYC015274191.1
CCYC013941274.1
LBLN01079132.1
AAAA02044269.1
AAAA02041128.1
LBLN01079492.1
LBLN01065266.1
CH399689.1
LBLN01094621.1
AAAA02046335.1
AAAA02050075.1
AAAA02044972.1
CH398919.1
AAAA02049732.1
ODGO01738935.1
ODGO01591911.1
ODGO01720851.1
ODGO01682876.1
QWYR01000002.1
QWXO01000018.1
AFSP02257806.1
KN649643.1
AFSP02254180.1
AFSP02264948.1
PRDE01119935.1
CAJV01028005.1
KN649608.1
PRDE01184301.1
PRDE01177297.1
KN639268.1
QWXO01000145.1
CVMW01135169.1
PRDE01079630.1
KN660186.1
FASG01213147.1
FASH01348520.1
FASH01364535.1
AFSP02254321.1
FASG01233686.1
AFSP02314489.1
LGJD01085020.1
OEIJ01575106.1
KB208239.1
QYSC01016892.1
FARV01242825.1
QYSC01115474.1
LXGH01318382.1
UWOF012217000.1
PRDE01031026.1
FASG01188662.1
PRDE01042647.1
CCYC011381707.1
FLTE01011393.1
CCYC016402015.1
FLTE01003901.1
CCYC015845275.1
FLTE01004629.1
FLTE01013757.1
FLTD01003877.1
UCOL01033156.1
FLTE01005656.1
FLTF01008140.1
FLTD01007497.1
FLTE01006087.1
FLTG01013017.1
FLTE01005462.1
CCYC013065480.1
CCYC013852454.1
CCYC016052263.1
FASH01357280.1
LMAV010378336.1
LMAV010313967.1
LMAV010341775.1
LMAV011262312.1
LMAV011415437.1
LMAV011198274.1
LOPT01004883.1
PRDE01075484.1
LTAH01025481.1
LTAH01103788.1
LGJD01013978.1
FAQT01396529.1
FAQE01398481.1
FAQE01385943.1
FAQE01390948.1
FAQE01347406.1
FAQT01429877.1
FAQE01394277.1
FAQE01399560.1
FAQE01400363.1
FAQE01399816.1
FAQE01404103.1
FAQT01430146.1
FAQE01403177.1
FAUG01307307.1
FAUG01305706.1
FASI01020311.1
FAUG01309739.1
FASI01009055.1
FAQE01321631.1
FAUG01291495.1
FASI01028500.1
FASI01060655.1
FAQE01396517.1
FARX01362810.1
FARY01346841.1
FASI01297532.1
FAUG01297566.1
FLTG01004511.1
FAUG01224121.1
FAQE01395508.1
FASI01080543.1
FLTG01000410.1
FAUD01392912.1
FASI01021472.1
FAUG01122564.1
FLTG01003341.1
FAUG01219421.1
FARX01361062.1
FAUD01402514.1
FASI01031035.1
FLTG01000674.1
PTJP01288654.1
PTJP01213968.1
PEDP01005492.1
BBOG01134133.1
CAJI01054939.1
LUCG01256869.1
MCIT02005742.1
PKPP01019242.1
NCTC01005756.1
MCIT02009071.1
KB204830.1
BABP01053290.1
KB204203.1
KB204413.1
KB204213.1
KB209713.1
KK123418.1
AYOE01088865.1
CAOK01506425.1
MCIT02073966.1
PTJP01303752.1
AYOE01045071.1
AYOE01047731.1
AYOE01092162.1
AYOE01093716.1
KN396478.1
JRRC01179901.1
KN440997.1
AMOP01038726.1
MCIT02026543.1
MCIT02066457.1
MCIT02055882.1
MCIT02053159.1
MCIT02052365.1
MCIT02040420.1
MCIT02029914.1
MCIT02028801.1
MCIT02026213.1
CAOK01463599.1
CAJI01052001.1
JRRC01136854.1
MCIT02084261.1
MCIT02015421.1
JRRC01181547.1
JRRC01298867.1
MCIT02064209.1
JOTO01004104.1
CAOK01510295.1
MCIT02008643.1
BBOG01140461.1
MCIT02025075.1
MCIT02076972.1
KB204682.1
MCIT02070347.1
MCIT02063879.1
MCIT02003009.1
MCIT02003888.1
MCIT02033753.1
MCIT02034100.1
JRRC01490521.1
MCIT02017469.1
MCIT02020081.1
MCIT02007734.1
LBLM01013579.1
AYOE01095148.1
JRRC01174387.1
MCIT02081197.1
KN456784.1
MCIT02014449.1
MCIT02011009.1
MCIT02003191.1
AYOE01086571.1
KB209716.1
PTJP01347497.1
NHZF01000214.1
AYOE01109724.1
KN443462.1
CAOK01376182.1
AYOE01097214.1
AYOE01054562.1
AYOE01061758.1
MCIT02050543.1
AYOE01054565.1
KN421111.1
KB204839.1
MCIT02025275.1
KB204819.1
MCIT02024101.1
MCIT02033265.1
MCIT02033298.1
MCIT02046974.1
MCIT02043636.1
MCIT02041020.1
MCIT02006290.1
MCIT02010934.1
MCIT02061942.1
MCIT02074390.1
MCIT02026259.1
MCIT02060004.1
MCIT02031566.1
MCIT02040338.1
MCIT02053315.1
MCIT02027459.1
MCIT02086629.1
MCIT02082476.1
MCIT02002771.1
MCIT02014373.1
MCIT02072945.1
MCIT02022793.1
CDFS01000330.1
MOBG01000117.1
MOBH01000075.1
LQRB01000027.1
BCNH01033554.1
LDJE01002009.1
LQMU01010838.1
BCNH01001743.1
BCNH01001763.1
BCNH01001946.1
NCVU01000191.1
NNSQ01000331.1
MTPT01000126.1
MSEE01000116.1
NBYL01000024.1
MOEC01000158.1
MSAQ01000103.1
NBYL01000023.1
FUGS01000999.1
FUGT01000840.1
FUGO01000159.1
FUGS01000391.1
FUGS01000512.1
LOQK01004730.1
AGCV02136730.1
CZLG010963189.1
AGCV02256186.1
LD113797.1
LD246273.1
LWKT01000441.1
NAGG01005139.1
NAGG01003940.1
LWKT01000101.1
LNCG01139725.1
CAJV01107639.1
LNCG01061869.1
LNCG01191860.1
LNCG01012406.1
LNCG01261914.1
LNCG01172890.1
LNCG01088491.1
LNCG01215177.1
LNCG01198608.1
LNCG01058799.1
LNCG01165149.1
LNCG01219376.1
LNCG01044891.1
LNCG01233713.1
LNCG01165533.1
LNCG01095140.1
AORQ01024043.1
ADAS02014148.1
AORQ01049152.1
AORQ01043462.1
AQQO01000285.1
AQQO01000067.1
LGSF01026436.1
LGJD01077802.1
LGJD01028295.1
LGJD01088608.1
LGJD01029385.1
OEIJ01561069.1
JXPW01044356.1
OEIJ01561116.1
FASG01183821.1
PTJI01001421.1
OEIJ01561251.1
OEIJ01561276.1
FAUD01313703.1
FASD01272872.1
FARY01291671.1
FARX01321278.1
CAJW011556257.1
OEIJ01561303.1
FUEF01019889.1
FUEF01018880.1
FUEF01021173.1
FUEF01012202.1
FUEF01015524.1
FUEF01013121.1
FUEF01021099.1
FUEF01013819.1
FUEF01021355.1
FUEF01009199.1
JXPO01137485.1
JXPO01090821.1
JXPO01145464.1
JXPO01160419.1
FAQF01285227.1
FASG01364651.1
QGQP01005438.1
NKQP01000992.1
FARV01227715.1
AOFN02000406.1
LKME02020699.1
ODGO01594275.1
AHJF01000482.1
FASB01300582.1
QWYR01000091.1
AFSP02278643.1
JYFQ01000060.1
MWLD01000067.1
MWLE01000105.1
MPMK01000008.1
FBXV01341576.1
FMHP01023967.1
CBMN010029761.1
OEIJ01436807.1
BEYV01040574.1
OEIJ01491138.1
ODGO01415864.1
JABR01134332.1
JABR01170667.1
JACL01075398.1
JACL01074444.1
JACL01073731.1
JACL01074791.1
JACN01175378.1
JACN01193631.1
JACL01064371.1
JXRI01011028.1
JMFU01112497.1
AVOS01067819.1
AUPO01000014.1
ALJY01004616.1
JNOX01000428.1
CM000707.1
ADAS02014286.1
LADG01029293.1
LACY01028643.1
LACX01028440.1
LADH01028541.1
LADC01029138.1
LACW01028631.1
LACV01028571.1
LADD01029469.1
LADE01029349.1
LADB01028495.1
LADA01028688.1
AZRP01050831.1
LADF01032746.1
LADB01031532.1
LADD01032471.1
JYDQ01003160.1
NNCF01132923.1
LLWD01002907.1
AZRO01028729.1
BEZZ01174158.1
LNSY01315802.1
PDBU01068952.1
KL557627.1
KL552283.1
KL552195.1
AFRG01001613.1
AFRG01000930.1
JUDZ01007562.1
AFRG01000912.1
AFRG01000916.1
MWMC01022136.1
KL551019.1
LGRI01029365.1
CCMK013003711.1
CCMK012947005.1
CCMK012821846.1
CCMK012985848.1
CCMK012932791.1
CCMK012866031.1
CCMK012865710.1
CCMK010114111.1
CCMK013046295.1
CCMK013016479.1
CCMK010156690.1
CCMK013021552.1
CCMK012957519.1
FLTD01000593.1
KE115712.1
PGPE01200629.1
AHJF01009585.1
FASH01345684.1
FASG01356681.1
FASG01206938.1
FASG01377624.1
FAQG01249946.1
MCIT02059331.1
MCIT02046024.1
MCIT02019876.1
MCIT02055715.1
MCIT02017255.1
AYOE01090014.1
FAUD01374194.1
FATA01402493.1
JWZT01005624.1
FLZL01000875.1
FAUD01374253.1
FASO01308859.1
FATA01399021.1
FAUD01374260.1
FATA01393339.1
QMFK01002603.1
CCMK010529037.1
CCMK012547995.1
CCMK010544630.1
CCMK010674845.1
CCMK010861710.1
CCMK010871305.1
CCMK011034137.1
CCMK011868166.1
CCMK011915365.1
CCMK012008025.1
CCMK012218852.1
CCMK012287292.1
CCMK012337744.1
CCMK012383205.1
CCMK012401700.1
CCMK012560898.1
CAJX010055129.1
LD048925.1
LD181401.1
LMVA01100739.1
LXGH01473930.1
LMVA01082029.1
LGRI01023023.1
LGRI01026993.1
LGRI01036924.1
LGRI01006006.1
LIAE01009953.1
LMVA01103160.1
LMVA01103578.1
LXGH01174241.1
LXGH01246845.1
LGRI01125524.1
LGRI01092884.1
LGRI01015859.1
FASB01000194.1
FARO01038590.1
CCYC013701632.1
CCYC013777583.1
CCYC012806576.1
LBLN01066317.1
CCYC011977932.1
CCYC014873174.1
CCYC014937232.1
FARO01180194.1
LNCG01255423.1
BEYV01040302.1
ADDD02152129.1
DF961680.1
PRDE01213431.1
BACH01002017.1
FXEF01002488.1
FATY01158054.1
LGJD01047944.1
LGJD01024197.1
LGJD01011474.1
LGJD01012749.1
LGJD01003996.1
LGJD01017068.1
FARO01002484.1
UIGX01059412.1
UIGX01056266.1
UIGX01030035.1
UIGX01066592.1
JXOW01075832.1
CH003504.1
FAQE01399965.1
FAQS01411381.1
LXGH01357814.1
QKXD01021937.1
LGRI01046985.1
LGRI01074797.1
LGRI01061364.1
LGRI01044252.1
LGRI01014514.1
ADBW01001950.1
AGCT01040043.1
AFSP02258525.1
PYLT01000118.1
ADBW01001133.1
AGCT01055039.1
AFSP02258719.1
AGCT01070301.1
PYLT01000545.1
ADBW01001428.1
AGCT01030047.1
AFSP02233920.1
ADBW01002527.1
AFSP02229027.1
NKQP01001931.1
AFSP02227277.1
PRDE01153997.1
LWKT01001953.1
AHJF01010853.1
LIAE01003987.1
DF963629.1
FUEF01008331.1
CCYC015165061.1
CAJX011970603.1
CCYC012412231.1
CH401325.1
ASJK01006029.1
FUEF01006793.1
NKXL01199486.1
CCYC013217473.1
KD359313.1
CCYC015883050.1
CH401777.1
AHJF01012789.1
AHJF01010280.1
AACV01026246.1
AHJF01016423.1
AHJF01006168.1
FUEF01006784.1
AHJF01005336.1
AHJF01033122.1
CCYC012713870.1
CCYC011483116.1
AHJF01015561.1
AHJF01020756.1
AHJF01024643.1
KE115579.1
KI804834.1
KQ171968.1
OEOB01033199.1
BEYV01016345.1
ADBW01000498.1
AGCT01047907.1
PYLT01000317.1
AGCT01054964.1
AFSP02243048.1
AFSP02302502.1
AFSP02267612.1
AGCT01039010.1
LPNX010212553.1
FAQE01326071.1
JH839392.1
LMAV012486221.1
CCYC011964597.1
CH401315.1
AHJF01003020.1
LTAH01119930.1
FUEF01001804.1
AACV01027007.1
KE118147.1
AACV01026745.1
AHJF01013436.1
CCYC014549073.1
AHJF01008698.1
LK123302.1
HG807324.1
ODGO01216431.1
OEIJ01514318.1
ADDD02285464.1
PTJI01000854.1
FAUG01289763.1
FAQS01355628.1
FARX01043086.1
FARV01158037.1
FASG01030745.1
FARY01002383.1
JZSA01000335.1
AWUE01004887.1
OEIJ01500742.1
FAUG01011576.1
CTBL01001378.1
CTBL01001691.1
KQ219041.1
UCOK01006433.1
KD345281.1
FLTD01000125.1
FLTF01002613.1
FLTG01019655.1
FUEF01015359.1
AHJF01017908.1
AHJF01018879.1
AACV01027352.1
AHJF01003855.1
AHJF01008766.1
AHJF01023488.1
AHJF01005752.1
AHJF01032125.1
AHJF01010555.1
AHJF01008362.1
AHJF01004307.1
CCYC012567267.1
PTJQ01162266.1
CCJR010108370.1
CCJR010068577.1
CAJV01019091.1
PTJQ01072857.1
PTJQ01478064.1
CCJR010114799.1
PTJQ01137694.1
CBLZ012272769.1
CCJR011126696.1
PTJQ01313125.1
CCJR011352114.1
PTJQ01063564.1
CCJR010008421.1
CBLZ012157573.1
CCJR011353956.1
CAJW012538459.1
PTJQ01107846.1
PTJQ01455806.1
CAJW010035350.1
CBMN011625995.1
CCJR010107160.1
PTJP01364962.1
PTJP01221948.1
PTJP01598613.1
PTJP01394580.1
LNCG01089175.1
PTJP01334080.1
CAJV01067977.1
PTJP01542239.1
CAJV01277874.1
PTJP01621701.1
AORQ01008502.1
AJIL01006661.1
LNCG01188403.1
FASD01275848.1
FBXV01342051.1
HG806640.1
OEIJ01478423.1
ODGO01069831.1
CBMN011743094.1
LK117486.1
FASD01284855.1
FLTD01005540.1
AFSP02239754.1
AFSP02233154.1
PRDE01194217.1
CZLG013654803.1
CBTL0108434152.1
AFSP02286415.1
NKQP01000353.1
KQ572324.1
CH003508.1
CBLZ010017027.1
CAJW010014231.1
LMVA01102189.1
AFSP02229437.1
CBTL0111234098.1
CBTL0110604097.1
CBTL0111322405.1
CBTL0111186831.1
LK341021.1
LK287612.1
LPNX011107935.1
LK238426.1
CZRN01001062.1
LPNX010279655.1
LK359738.1
FAFB01001753.1
CZRN01005335.1
DF235563.1
LK171740.1
CZRN01001656.1
LPNX011201736.1
LK271468.1
LK262378.1
LK218686.1
FAFB01001461.1
LK311978.1
LMTP014120032.1
LPNX010156531.1
ODGO01737760.1
ODGO01710665.1
ODGO01553607.1
ODGO01553608.1
ODGO01617962.1
ODGO01521752.1
ODGO01733610.1
ODGO01678168.1
ODGO01562374.1
ODGO01633680.1
QPHH01000864.1
QVWF01006198.1
ODGO01723472.1
OEIJ01715755.1
CBUG010020316.1
CSTQ01002119.1
NUOJ01000084.1
FXEC01015144.1
ODGO01733735.1
ODGO01513821.1
ODGO01556418.1
OEIJ01575923.1
DMIX01000020.1
OCSC01000430.1
LOLC01000737.1
ODGO01735149.1
OEIJ01578063.1
ODGO01611697.1
ODGO01710369.1
ABBZ01006244.1
AEYM01001397.1
ASJN01028272.1
CBTL0103506998.1
CBTL0101723427.1
LOLD01001998.1
LOLD01003077.1
CBTL0100754745.1
LOLD01001201.1
LOLC01001733.1
AGQR02008188.1
CBTL0106636969.1
ODGO01501585.1
ODGO01616698.1
ODGO01571305.1
CAJV01023161.1
CAJV01021428.1
LYHR01000124.1
AWUE01005505.1
CCMK011947564.1
CCMK011964819.1
AUPI01070595.1
CCMK010677540.1
AEGA01015743.1
AUPI01122387.1
KQ003227.1
OEIJ01725075.1
AHJF01028627.1
JXPL01118925.1
CEGH01197510.1
CEGH01359309.1
LLKI01013716.1
LLKM01007932.1
AHJF01025352.1
LBLN01035273.1
QQSQ01001435.1
LBLN01060525.1
CCMK010783799.1
FASB01019561.1
FASB01028035.1
FASB01098882.1
FASB01098883.1
FASB01058697.1
JXPU01101690.1
JXPU01176306.1
JXPU01191462.1
KD385419.1
JXPU01114316.1
JXPU01033321.1
FAQC01395367.1
FAQG01255713.1
FAQG01221454.1
FAQG01282381.1
FAQG01249364.1
FARX01415355.1
FARY01422077.1
FAQG01279328.1
CBTL0100753735.1
CBTL0105236021.1
CBTL0102830451.1
CCMK012733649.1
CCMK012321112.1
CCMK011219771.1
CCMK010980038.1
CCMK010266704.1
CCMK010769570.1
CCMK011173290.1
CCMK011362388.1
CCMK011811552.1
CCMK012259324.1
CCMK012345681.1
CCMK012687840.1
CCMK012696105.1
CCMK012696106.1
CCMK012696702.1
CCMK012711429.1
CCMK012772269.1
CCMK012807700.1
CCMK012842151.1
CCMK012895960.1
CCMK012895961.1
CCMK012933421.1
CCMK012955168.1
CCMK013005265.1
CCMK013077843.1
CCMK012967677.1
CDFK01199262.1
NKXL01238545.1
CDFK01192617.1
CAJX010030529.1
LTAH01099906.1
FUEF01002242.1
AACV01027427.1
AACV01027219.1
AHJF01013432.1
NNCF01148782.1
KE116132.1
OCSP01000016.1
DF978339.1
DF978208.1
DS701239.1
JXMZ02126107.1
JXMZ02044744.1
LYTE01049243.1
LYTD01029947.1
UXGB01067397.1
FAQF01203044.1
FAQF01172782.1
LBMM01015796.1
ADDD02127165.1
ADDD02218862.1
LYTB01023558.1
UXGB01047710.1
NKXL01016090.1
AAAA02038956.1
FAUD01391199.1
FARX01401023.1
FARY01414016.1
FASQ01189795.1
FASQ01265363.1
FATA01402622.1
AAHY01773431.1
FARV01224982.1
FATA01386969.1
FAUD01394963.1
FATA01387057.1
FASH01350932.1
FARV01255744.1
FASG01043047.1
FAUD01374127.1
FASG01080006.1
FAQS01023870.1
LBLN01058847.1
LBLN01019655.1
LBLN01058019.1
LBLN01071432.1
PRDE01016323.1
PRDE01013748.1
AFSP02228583.1
AFSP02230142.1
AMZP02002945.1
PRDE01095105.1
CEGH01375745.1
FXZJ01000578.1
CVMT01000034.1
FASS01224338.1
FATY01183089.1
ATDW01013076.1
QKXD01019633.1
AMZP02005827.1
AMZP02007152.1
CCYC010187023.1
AACV01026047.1
JNNR01000046.1
DS027774.1
CCYC010518466.1
CCYC015600660.1
AACV01028562.1
AACV01026067.1
AHJF01017990.1
LGJD01059725.1
OEIJ01685407.1
FAQS01318475.1
FASA01292127.1
ATAC01001783.1
FARX01114595.1
FARY01010633.1
QYSC01025636.1
KE114091.1
KQ167470.1
KI805505.1
AQHO01014215.1
JXMZ02197987.1
DS644550.1
FARX01389230.1
PRDE01146516.1
PRDE01110924.1
PRDE01086214.1
AFSP02298592.1
PRDE01137164.1
PRDE01150678.1
LBLN01046336.1
FARO01190076.1
LXGH01249933.1
LGRI01002483.1
LGRI01009556.1
LXGH01154783.1
LGRI01013561.1
LBLN01001764.1
LBLN01055970.1
LBLN01011407.1
LXGH01227006.1
LGJD01009587.1
LGRI01028950.1
LGRI01023777.1
LBLN01004129.1
LGJD01099815.1
QMFK01005170.1
CCMK010447123.1
CCMK012066802.1
FAQZ01164057.1
AEGA01004961.1
UIGX01027499.1
LD065747.1
LD198223.1
LGJD01074061.1
FAQF01287074.1
FAQF01126222.1
UXGB01064443.1
FAQF01115218.1
UXGB01058822.1
UXGB01056914.1
CCMK013070362.1
UXGB01003065.1
CCMK013031847.1
CCMK012082185.1
CCMK011988721.1
CCMK011964872.1
CCMK011846951.1
CCMK011667359.1
CCMK011027452.1
CCMK010914140.1
CCMK010698759.1
CCMK012989688.1
CCMK012923532.1
CCMK012573240.1
CCMK011927033.1
CCMK011821903.1
CCMK010502705.1
CCMK010495091.1
LMAV011732130.1
JACL01073717.1
DS027481.1
LIAE01002436.1
FUEF01001438.1
OCSO01000007.1
FXDY01004506.1
QQTR01065498.1
NAGG01005260.1
NAGG01005324.1
NAGG01003154.1
LWKT01000747.1
AHJF01002084.1
AHJF01001734.1
AHJF01011193.1
AHJF01010992.1
CBTL0100753429.1
CBTL0100460726.1
CBTL0100601942.1
CBTL0100680823.1
CBTL0102719307.1
CBTL0103663652.1
CBTL0104953183.1
CBTL0107355468.1
CBTL0110123327.1
CBTL0110311006.1
CBTL0110889669.1
OCNZ01000076.1
OCNZ01000310.1
OFEX01000866.1
OFEX01002282.1
OFEX01000687.1
OFEX01002987.1
OFEX01000499.1
OFEX01002276.1
OFEX01000444.1
FARO01099965.1
CCMK012825241.1
CCMK010195946.1
FASG01316008.1
UWOG012805720.1
PTJI01001311.1
AFSP02254627.1
FAQS01407597.1
FASG01237483.1
FBXV01341336.1
FASI01003463.1
OEIJ01514909.1
ODGO01433514.1
AAAA02045680.1
FASG01236007.1
FARV01129281.1
FASY01394591.1
PTJI01001425.1
PTJI01001735.1
AFSP02281236.1
EQ995087.1
AWGZ01433311.1
KE909469.1
KE856683.1
AWGZ01431614.1
AWGZ01419827.1
AWGZ01276032.1
AWGZ01232821.1
CAOK01452649.1
CAOK01447240.1
CAOK01206406.1
CAOK01316011.1
CAOK01098548.1
CAOK01454688.1
LGJD01048992.1
CAOK01239096.1
CAOK01298370.1
CAOK01437076.1
LGJD01007076.1
LGRI01003934.1
LXGH01184992.1
LXGH01486188.1
LXGH01014983.1
LXGH01518840.1
LXGH01390897.1
LXGH01289549.1
LXGH01002963.1
AWGZ01232228.1
AWGZ01369543.1
AWGZ01419391.1
LBLR01015698.1
LBLR01017824.1
KE887424.1
AWGZ01429561.1
KE857041.1
AWGZ01428330.1
LK196226.1
CZRN01001582.1
LPNX010128204.1
LGRI01025410.1
LGRI01015735.1
LGRI01005620.1
LGRI01003835.1
LGRI01001093.1
LGRI01001671.1
LGRI01013443.1
AFSP02251964.1
LGRI01003374.1
LGRI01009397.1
LGRI01002942.1
LGJD01048575.1
LGRI01000802.1
LGRI01001233.1
CAOK01366269.1
CAOK01367345.1
CAOK01361880.1
CAOK01066872.1
CAOK01335002.1
CAOK01518805.1
CAOK01520436.1
CAOK01519731.1
CAOK01144821.1
CAOK01052696.1
CAOK01403824.1
CAOK01391162.1
CAOK01168215.1
CAOK01259367.1
CAOK01470001.1
CAOK01056973.1
CAOK01429584.1
CAOK01065093.1
CAOK01504914.1
AFBI03000465.1
MEHO01453044.1
LGRI01025803.1
MEHO01396588.1
MEHO01585537.1
MEHO01434876.1
MEHO01431570.1
MEHO01320021.1
MEHO01046779.1
MEHO01200689.1
MEHO01603515.1
MEHO01349297.1
MEHO01344620.1
MEHO01468450.1
MEHO01418007.1
MEHO01318397.1
MEHO01410449.1
MEHO01190891.1
MEHO01231330.1
MEHO01480399.1
MEHO01231336.1
MEHO01464840.1
MEHO01168713.1
MEHO01358430.1
MEHO01422951.1
MEHO01295654.1
MEHO01064555.1
MEHO01313560.1
MEHO01348617.1
MEHO01087123.1
MEHO01199270.1
MEHO01156728.1
MEHO01296984.1
LGJC01095200.1
LGJC01121318.1
LGJC01062854.1
LGJC01002824.1
QANW01003882.1
FAQX01153813.1
FASK01016125.1
FARN01315544.1
NQII01426180.1
CCJR010748801.1
LXGH01341784.1
MCGU01028781.1
FASX01122135.1
FASI01277944.1
FART01212764.1
FARZ01193153.1
FATZ01270924.1
FAUB01062705.1
FAQG01185660.1
FASU01097242.1
FAPX01047858.1
FARR01287308.1
FARM01123011.1
BEYV01001098.1
CCYC013752729.1
CCJR010301048.1
APLD01S005186.1
QANW01008308.1
KE641617.1
PVWZ01058878.1
KK916116.1
LXGH01116575.1
CAOK01338202.1
CAOK01474880.1
LBLR01010818.1
LBLR01015046.1
LBLR01021123.1
LBLR01015506.1
LBLR01011865.1
LBLR01001823.1
LK261746.1
LPNX011007286.1
LK238096.1
LPNX011129026.1
FABQ01000515.1
LK276971.1
CBTL0106866175.1
DF236394.1
FABQ01001045.1
CZRN01001856.1
LPNX010603516.1
CALO01521702.1
LOLD01000824.1
PYPV01000245.1
NMZO01007188.1
LWGI01001188.1
UTTD01000002.1
UWCQ01000079.1
UTPZ01000086.1
PDEV01000025.1
LVEB01000148.1
FLZM01000558.1
OVCU01000160.1
ODGO01508598.1
LOLC01000457.1
ODGO01552962.1
ODGO01526140.1
ODGO01652971.1
RDSA01000930.1
OEIJ01653772.1
ODGO01640742.1
ODGO01689980.1
ODGO01626744.1
ODGO01612757.1
CBUG010007131.1
ODGO01717037.1
ODGO01625970.1
FRYB01000433.1
FREK01000433.1
OFEX01000475.1
OFEX01000472.1
OFEX01000206.1
OFEX01000804.1
OFEX01000667.1
OFEX01001865.1
OFEX01000367.1
OFEX01000099.1
OFEX01000126.1
CBTL0102493111.1
CBTL0104357445.1
CYRZ011461246.1
CSVX01020035.1
FTPI01061936.1
KD200237.1
LWKT01002857.1
LWKT01001981.1
LWKT01002098.1
LWKT01003119.1
AZBW01018706.1
AZBW01018638.1
AZBW01018261.1
AZBW01008789.1
AZBW01013704.1
FARO01090665.1
KB610084.1
LGJD01045301.1
LGRI01001453.1
LBLN01013352.1
LXGH01153807.1
KB610970.1
LGJD01003596.1
LNCG01251265.1
LGJD01010492.1
AFSP02285055.1
CCMK012289380.1
CCMK012898422.1
CCMK012890699.1
CCMK012378227.1
CCMK011501709.1
UIGX01071425.1
JXPT01038876.1
CCMK012997319.1
CCMK010119641.1
CCMK011961426.1
LXGH01389674.1
LXGH01435637.1
LXGH01481944.1
LXGH01455055.1
LXGH01127949.1
AZBX01005140.1
KI648486.1
AZBX01002642.1
KN169609.1
KI648142.1
AZBX01005105.1
LMAV011533776.1
LMAV012257597.1
JXLM01000043.1
JXLM01000287.1
OENK01006419.1
OEOC01061252.1
LMVA01096360.1
LMVA01099402.1
LMAV011095607.1
LMAV010272333.1
AWUE01002394.1
ADDD02292938.1
ADDD02140873.1
ADDD02096169.1
ADDD02205770.1
ADDD02261542.1
ADDD02160391.1
ADDD02169433.1
ADDD02163128.1
ADDD02102173.1
ADDD02098935.1
ADDD02208198.1
ADDD02074800.1
ADDD02224818.1
ADDD02282031.1
ADDD02284344.1
MCGX01096238.1
ADDD02117509.1
PDBU01060111.1
ADDD02146079.1
ADDD02185573.1
OENK01006839.1
OEOC01066785.1
LMAV011595730.1
FLTD01002460.1
FLTG01000298.1
FLTE01001387.1
FLTF01004578.1
FLTC01001000.1
AAHY01782304.1
OEIJ01432833.1
ODGO01141331.1
POGY01000304.1
LACT01024034.1
AJIL01006783.1
CBTL0108536229.1
OBIJ01009573.1
CBTL0108536792.1
CBTL0108536923.1
CBTL0108537455.1
PDMP01000751.1
AWGZ01285796.1
AWGZ01422109.1
CAOK01453561.1
CAOK01053013.1
CAOK01216596.1
CAOK01068544.1
CAOK01194118.1
CAOK01532888.1
CAOK01064042.1
CAOK01349407.1
CAOK01380529.1
CAOK01380530.1
CAOK01508860.1
CAOK01525466.1
CAOK01508377.1
LK229146.1
CZRN01002126.1
LPNX010281704.1
KE883361.1
KD472792.1
AFSP02237396.1
KD400321.1
KD276508.1
MIKJ01000111.1
MIKJ01000103.1
MIKJ01000106.1
MIKJ01000143.1
NKXL01115623.1
AGTT01295567.1
KE109196.1
LWKT01002817.1
DF961667.1
AACV01029415.1
KE109198.1
ODGO01696859.1
FUEF01003433.1
KE116869.1
CCYC016097593.1
AACV01030576.1
AHJF01010421.1
AHJF01011574.1
LTAH01060197.1
FUEF01004771.1
CAJX010007051.1
CAJX010029780.1
KI540734.1
ASJK01092994.1
MCGX01051836.1
DF961315.1
KE919373.1
KD058075.1
AACV01030918.1
CH401341.1
FUEF01007355.1
ODGO01681893.1
ODGO01585345.1
CBTL0105106829.1
CBTL0110265553.1
CBTL0105862437.1
AWGZ01417040.1
AWGZ01417078.1
AWGZ01417092.1
AWGZ01291862.1
AWGZ01417124.1
AWGZ01417129.1
CH401765.1
AWGZ01417156.1
AWGZ01417170.1
QPHZ01000692.1
FLZH01000277.1
ODGO01584373.1
PYPZ01000208.1
CSTQ01002737.1
PDMK01001918.1
ODGO01548480.1
ODGO01674325.1
CBUG010001837.1
CBUG010012487.1
CBUG010004679.1
CSTN01000876.1
CSTQ01001356.1
CBUG010013081.1
LYEX01000021.1
CCMK012157837.1
UIGX01015246.1
LD067677.1
LD200153.1
CCMK012316848.1
UWOF012165381.1
AJKK01118665.1
LD088440.1
LD220916.1
CCMK010317764.1
CCMK012915645.1
CCMK010436586.1
CCMK010514395.1
CCMK010648085.1
CCMK010671992.1
CCMK011004625.1
CCMK011109715.1
CCMK011301577.1
CCMK012336246.1
CCMK012607740.1
CCMK012618555.1
CCMK012676041.1
CCMK012696947.1
CCMK012733741.1
CCMK012744353.1
CCMK012920652.1
UIGX01081107.1
KQ002406.1
CAJX010055022.1
FLTG01006591.1
OEIJ01624244.1
OEIJ01670244.1
CAJW011546429.1
OEIJ01575222.1
AHJF01005372.1
CCMK010565478.1
CCMK012641446.1
CAJX011974492.1
CAJX011974327.1
AJKK01121955.1
OEIJ01594846.1
AHJF01007640.1
LGJD01005417.1
LGJD01001548.1
LGJD01004670.1
LGJD01001356.1
KL786059.1
JPQF01131661.1
KL807134.1
KL784468.1
KL810380.1
KL786826.1
KL809821.1
KL784316.1
JPQF01012779.1
KL786759.1
KL784217.1
JPQF01029359.1
KL783720.1
KL784843.1
AFGL01005069.1
KL807331.1
CEGH01000998.1
CEGH01299465.1
AFSP02235733.1
AJKK01161783.1
AHJF01031338.1
CCMK012875904.1
PTJI01001148.1
FASG01097025.1
KB364040.1
PJAE01820344.1
PJAE01033781.1
PJAD010459687.1
PJAD011100933.1
PJAE01074066.1
CCMK013022397.1
KQ218215.1
LD052125.1
LD184601.1
AEGA01004060.1
LBLN01042739.1
FASG01363297.1
FASG01192761.1
FASG01210040.1
FAQB01002280.1
AAAA02041965.1
LBLN01102429.1
LLWS01021280.1
MAMN01001967.1
FAUG01293896.1
FASI01193565.1
FAQE01297741.1
FARY01357497.1
FASI01045895.1
FARX01313531.1
FAQV01502034.1
FAUG01134527.1
PRDE01037100.1
FARX01289585.1
FARX01378527.1
FASI01066667.1
FAUG01052568.1
FLTG01000164.1
FASI01067666.1
FATA01400650.1
FASG01115479.1
FASG01328784.1
UWOG012683987.1
FASG01339170.1
PTJI01001091.1
AFSP02284507.1
KD289541.1
LAGS01000024.1
LAGR01000013.1
JMSP01000486.1
KD332122.1
FAQZ01296264.1
KD474022.1
KD042938.1
CCJR010018058.1
CCJR012445880.1
JXOW01079285.1
KD085836.1
KD488909.1
MBSK01004098.1
MBSK01002553.1
MBSK01003988.1
MBSK01000987.1
MBSK01004514.1
MBSK01003184.1
NIVO01045333.1
MBSK01002378.1
MBSK01004781.1
MBSK01003297.1
MBSK01003105.1
MBSK01000257.1
MBSK01002216.1
MBSK01003785.1
MBSK01004519.1
MBSK01003107.1
CH963357.1
CH973174.1
CH964138.1
CH963369.1
CH973154.1
FAUG01104240.1
FASI01147530.1
FLTF01011855.1
FLTD01000127.1
AVOS01005839.1
KL907409.1
JMFU01044212.1
KN126878.1
LLJX01000204.1
ALJY01000746.1
LYJO01000377.1
PTJQ01175223.1
PTJQ01035803.1
RQSQ01000096.1
NBSG01003439.1
ODGO01610195.1
ODGO01610200.1
ODGO01610244.1
ODGO01614126.1
CAJX010027178.1
NKXL01245190.1
FUEF01002721.1
DF958546.1
KE116333.1
CAJX010027180.1
AACV01030743.1
AACV01028843.1
CH401381.1
AHJF01014069.1
AHJF01006333.1
FUEF01005939.1
CAJX010027186.1
CAJX010027196.1
CAJX010027198.1
LMYL01003054.1
CAJX010027202.1
LGJC01000098.1
AWUE01002827.1
CAJX010027876.1
LLWS01006913.1
LACS01021043.1
LACT01023346.1
AJIL01003843.1
AORQ01030113.1
PWAK01000091.1
JQGD01000074.1
LACZ01042673.1
LADA01042758.1
LACW01042721.1
LADH01042605.1
LADC01042871.1
LADG01043378.1
LACY01042714.1
LACV01042656.1
LACX01042516.1
LADD01043140.1
LADF01043393.1
LADB01042553.1
LADE01042959.1
AZRO01027555.1
ADAS02005570.1
CCYC011529830.1
AHJF01006401.1
AWGZ01172497.1
ODGO01594582.1
ODGO01449984.1
ODGO01734200.1
LOLC01009565.1
FWEN01000204.1
ODGO01607152.1
ODGO01418730.1
ODGO01740520.1
ODGO01714531.1
QPHH01003042.1
CAJW010005054.1
LQRK01007811.1
LQRK01004530.1
KQ984447.1
LQRK01002150.1
NPHV01061093.1
KQ985468.1
LQRK01007013.1
JXWP01002600.1
LOLC01004774.1
ODGO01709819.1
ODGO01503704.1
ODGO01610043.1
ODGO01282348.1
ODGO01668457.1
CAJV01033822.1
ODGO01681200.1
ODGO01662231.1
OEIJ01654349.1
ODGO01646425.1
PRDE01195844.1
PRDE01204536.1
CDFK01178544.1
FATA01317915.1
FAUD01397602.1
FAUD01041327.1
FASG01193613.1
FARV01239765.1
CYRZ010679083.1
CYRZ010686968.1
FLTF01004317.1
FLTC01006422.1
FLTE01002961.1
FLTD01003164.1
FLTG01000977.1
CZLG013090280.1
CZLG011145103.1
CZLG011265679.1
JXOW01109890.1
KD119805.1
JMSP01000371.1
JMSP01000558.1
LAGR01000141.1
LAGR01000136.1
LAGS01000065.1
LAGS01000056.1
FOGC01000020.1
FOGC01000021.1
KD360961.1
JXOW01191505.1
KD100705.1
JXOW01091895.1
KD085801.1
CCJR010020682.1
KD175373.1
ATAC01002322.1
FASG01194856.1
PTJI01001703.1
OEIJ01581559.1
FASG01328832.1
AFSP02284031.1
LXGH01214272.1
PXOB01000648.1
CCMK012762078.1
FXEC01015138.1
FXDY01006502.1
FXDW01002868.1
AJKK01171404.1
KN813940.1
FLTG01022370.1
AAHY01773429.1
CBMN010001649.1
OEIJ01413229.1
ODGO01226863.1
FASG01128594.1
FARY01002970.1
PTJI01001084.1
FARX01102211.1
FASG01081415.1
FASG01157320.1
PTJI01001659.1
FASG01001304.1
FASG01001305.1
PTJI01000605.1
CH400318.1
LYFY01000020.1
BDDW01000072.1
CCCL010000065.1
QOUH01096214.1
BDDW01000058.1
OBLE01051459.1
PTJI01000805.1
BADO01073405.1
BDDW01000047.1
BDUH01500227.1
ABRE01024514.1
CVMW01051558.1
KE726505.1
MZNY01000130.1
MZNY01000097.1
CVMW01132146.1
CVMW01114979.1
CVMW01088919.1
CVMW01001909.1
CVMW01001910.1
CVMW01076366.1
CVMW01016216.1
CVMW01103965.1
CVMW01101501.1
CVMW01105008.1
CVMW01013654.1
CVMW01013744.1
CVMW01094165.1
CVMW01141866.1
CVMW01090849.1
CVMW01116361.1
CVMW01002876.1
CVMW01002877.1
CVMW01015093.1
CVMW01015094.1
CVMW01113765.1
CVMW01017506.1
CVMW01142526.1
CVMW01130147.1
CVMW01104157.1
CVMW01016935.1
AHJF01031775.1
CVMW01089903.1
CVMW01036625.1
CVMW01036626.1
CVMW01036624.1
CVMW01036627.1
CVMW01091196.1
CVMW01107650.1
CVMW01002792.1
CVMW01082737.1
CVMW01094005.1
CVMW01094006.1
CVMW01080226.1
CVMW01100141.1
CVMW01105809.1
CVMW01081382.1
CVMW01037245.1
CVMW01037246.1
LYFV01000755.1
CVMW01002361.1
CVMW01059867.1
CVMW01059868.1
CVMW01106435.1
CVMW01004686.1
CVMW01018258.1
CVMW01107796.1
CVMW01138520.1
CVMW01110355.1
CVMW01021596.1
CVMW01127877.1
CVMW01117177.1
CVMW01120728.1
CVMW01121898.1
CVMW01128190.1
CVMW01105787.1
LYFV01000022.1
CVMW01124855.1
CVMW01116630.1
CVMW01092468.1
JNOX01062775.1
JNOX01057883.1
AAPN01278701.1
AVOS01030242.1
KL339295.1
KN127162.1
PYLT01000113.1
ADBW01000006.1
AGCT01024688.1
KQ487269.1
AFSP02231438.1
PYLT01000128.1
AFSP02241156.1
KQ487270.1
ADBW01000030.1
AGCT01034477.1
LVEH01015337.1
LVEH01017122.1
LVEH01040685.1
UWOF012207736.1
UWUE012187596.1
UWOF012143845.1
UWNZ011678408.1
UWUC011836340.1
ODGO01720214.1
ODGO01720220.1
ODGO01720236.1
ODGO01726513.1
KI807771.1
KI807787.1
LK304111.1
LMTP014054322.1
LPNX011220252.1
CZRN01001433.1
LMTP014054681.1
LMTP014064514.1
CBTL0100808211.1
CBTL0107656962.1
CBTL0100720138.1
CBTL0102079281.1
CBTL0103527140.1
LXJM01066804.1
LMTP014191729.1
LPNX010932068.1
LPNX010673522.1
LK336336.1
LMTP014055312.1
CBTL0105288541.1
MXPZ01060391.1
LK214371.1
LMTP014055348.1
LPNX010673877.1
LK372708.1
CBTL0102382643.1
LPNX010842447.1
LMTP014094044.1
CBTL0105443908.1
DF209316.1
LXGH01257082.1
LXGH01257089.1
LXGH01187593.1
LXGH01257097.1
LGRI01058375.1
LGRI01027333.1
AWGZ01416909.1
AWGZ01385336.1
AWGZ01437028.1
AWGZ01413429.1
AWGZ01428757.1
AWGZ01425511.1
AWGZ01376349.1
AWGZ01437337.1
AWGZ01418202.1
AWGZ01381138.1
AWGZ01124433.1
CAOK01310460.1
CAOK01214754.1
CAOK01530169.1
CAOK01505785.1
CAOK01054789.1
CAOK01380539.1
CAOK01298098.1
QEOV01069597.1
CAOK01185422.1
CAOK01032695.1
CAOK01281022.1
CAOK01321636.1
CAOK01426096.1
CAOK01454521.1
CAOK01052826.1
CAOK01433081.1
CAOK01442899.1
LGJD01061983.1
CAOK01066521.1
LGJD01098645.1
CAOK01066374.1
CAOK01470748.1
CAOK01068737.1
CAOK01131217.1
CAOK01167739.1
CAOK01491274.1
LGJD01072703.1
CAOK01069048.1
CAOK01355124.1
LGJD01069393.1
CAOK01141436.1
CAOK01052897.1
CAOK01164746.1
CAOK01473343.1
CAOK01316588.1
LXGH01204638.1
LXGH01163154.1
LXGH01444408.1
LXGH01460205.1
LXGH01161394.1
LXGH01000492.1
LXGH01397114.1
PKSH01013467.1
LK254562.1
BFCS01000369.1
AFSP02252386.1
PYPZ01000231.1
PYPZ01000550.1
PPMI02000537.1
CSTQ01002377.2
JPQV01000066.1
CZJT01000066.1
CZJV02000185.1
ASJK01020743.1
CCYC012320802.1
CBTL0101869719.1
JRRC01176900.1
CELW01028554.1
CBTL0109870851.1
CBTL0104294179.1
CBTL0103987055.1
RDSA01000978.1
FLRE01001037.1
KE388646.1
JXWP01002695.1
FLRE01002009.1
FLRD01001834.1
CBUG010020801.1
ODGO01726334.1
PRDE01044806.1
PRDE01076680.1
CAJX010018037.1
CAJX010027582.1
CAJX011974629.1
CAJX010020138.1
CAJX010018682.1
CAJX010018277.1
CAJX010005735.1
CAJX010007537.1
CAJX010018263.1
CAJX010027708.1
CAJX010979940.1
ADDD02094029.1
LWKW01137652.1
DS479772.1
JYHL01009095.1
KE118220.1
AHJF01003211.1
AHJF01009104.1
AHJF01002331.1
AHJF01003500.1
LGJD01074381.1
LGJD01057073.1
LGJD01083360.1
LGJD01068488.1
LGJD01103510.1
LGJD01071258.1
LGJD01055770.1
LGJD01056290.1
LGJD01031634.1
UWOG012607234.1
LGJD01099637.1
LGJD01063436.1
LGJD01085193.1
LGJD01068245.1
LYWK01127603.1
JXHJ01017985.1
NNCF01144143.1
JRNW01036105.1
CCMK013075096.1
QMFK01001540.1
CCMK012605318.1
CCMK012966905.1
KE559222.1
KQ002677.1
LMZG01004689.1
UWOF012209596.1
NBSG01003827.1
FBXV01340729.1
FARB01502662.1
FASO01354866.1
FATI01268967.1
OEIJ01495052.1
OEIJ01675554.1
MPKX01244839.1
CCMK011306010.1
MPKX01201410.1
MPKX01243628.1
MPKX01114545.1
MPKX01233967.1
FLTC01004486.1
LMZG01032581.1
MPKX01277341.1
MPKX01252680.1
MPKX01023927.1
MPKX01253674.1
MPKX01081432.1
MPKX01122841.1
MPKX01039107.1
MPKX01068659.1
MPKX01001264.1
MPKX01222562.1
CCMK010905751.1
MPKX01105995.1
FLTG01017000.1
LMZG01032580.1
MPKX01041565.1
MPKX01234294.1
MPKX01121055.1
MPKX01025751.1
MPKX01159934.1
RCNN01000562.1
MPKX01185297.1
FLTE01000375.1
FLTD01001452.1
MPKX01153915.1
FLTC01004049.1
FLTC01004842.1
FLTG01008739.1
MPKX01071046.1
MPKX01006375.1
MPKX01140208.1
MPKX01113593.1
MPKX01073633.1
MPKX01284472.1
LMZG01009078.1
MPKX01001910.1
MPKX01076103.1
MPKX01246536.1
MPKX01256537.1
MPKX01014666.1
MPKX01184091.1
MPKX01229748.1
MBSK01003944.1
CAJX010051943.1
CAJX010027526.1
CEGH01262377.1
JACL01074641.1
JACL01071678.1
OMKT01010872.1
BBOV01523661.1
FXDS01001304.1
FXDW01004319.1
FXLH01001072.1
LACX01038982.1
FAPX01027728.1
NKXL01060476.1
MCFN01025496.1
CAFC02190174.1
FASO01353742.1
FARY01388294.1
FASQ01175326.1
FARV01242770.1
FASO01353065.1
KB208283.1
CH400888.1
QYSC01004699.1
GL361164.1
CH399810.1
LBLN01107053.1
NFME01149756.1
MWMC01029169.1
LNSY01319194.1
KL553297.1
KL552757.1
KL555878.1
BEZZ01265172.1
MWMC01027130.1
KL547187.1
NESX01070591.1
LNSY01199867.1
KL556821.1
BEZZ01239097.1
PDBU01069040.1
LNSY01291474.1
LNSY01307964.1
KL549696.1
BEZZ01208163.1
MWMC01024185.1
LNSY01236867.1
KL555885.1
NFME01159357.1
KL548923.1
KL555526.1
KL557853.1
KL555161.1
MWMC01025061.1
KL547269.1
KL545192.1
KL556649.1
KL551325.1
ODGO01557143.1
KL556432.1
KL550439.1
KL550119.1
NFME01115731.1
KL558379.1
LNSY01307070.1
KL555068.1
BEZZ01162888.1
KL558213.1
KL553075.1
BEZZ01152364.1
AFDD01001231.1
KL550417.1
BEZZ01243190.1
NESX01081146.1
PRDE01184064.1
KL554790.1
NFME01133005.1
BEZZ01200462.1
LNSY01364074.1
KL553369.1
KL547762.1
MWMC01022968.1
KL555920.1
KL551710.1
KL558047.1
BEZZ01161399.1
NFME01098472.1
NESX01071629.1
LNSY01351175.1
KL549645.1
BEZZ01271265.1
BEZZ01207119.1
KL557857.1
NFME01114653.1
KL552801.1
KL547765.1
BEZZ01260438.1
KL547154.1
KL550360.1
NESX01075878.1
KL550466.1
KL551696.1
BEZZ01196115.1
KL547841.1
KL549114.1
NFME01098475.1
BEZZ01182386.1
KL549697.1
FAQZ01179507.1
AHJF01025555.1
FXDY01004241.1
FUEF01004086.1
CAJX012072407.1
CH401647.1
AACV01025930.1
AHJF01002735.1
CEGH01355924.1
CEGH01316456.1
CAGB01000162.1
JUDZ01004445.1
FARX01402669.1
FARY01034484.1
FARY01072615.1
UXGB01053574.1
UXGB01060013.1
UXGB01063069.1
FARY01345305.1
FARV01248795.1
FASG01126167.1
FASG01158932.1
OEIJ01646553.1
FASH01362676.1
UWOG012643474.1
FASG01251286.1
FAUD01354135.1
FASD01168067.1
LGJD01019548.1
LGJD01029986.1
LBLN01021578.1
UWOF010006240.1
FAUD01359542.1
FASG01377419.1
FASI01012188.1
FASI01003907.1
UXGB01065789.1
UXGB01050849.1
FARY01338919.1
FAQF01068920.1
FAQF01228370.1
LYTD01036854.1
LYTE01047308.1
NKXL01217072.1
FAQG01006596.1
KQ037779.1
AAAA02039199.1
ADDD02088472.1
FAQF01118949.1
FAUD01107101.1
FAUD01388411.1
FARY01365322.1
UXGB01068937.1
NKXL01219704.1
LWKS01041661.1
FASG01312820.1
FARY01263487.1
FASG01370077.1
FAQF01169055.1
LYTB01020211.1
CM000136.1
FARY01254754.1
FAQF01228343.1
FAUD01081412.1
LBLN01095765.1
FAQG01273997.1
CWKB01012106.1
CWKB01016771.1
CWKB01022172.1
CWKB01024028.1
CWKB01016904.1
FAQG01276264.1
FARY01236558.1
FAQG01252249.1
KL403779.1
LGJC01044786.1
LGJC01050775.1
LGJC01055660.1
FAQG01272410.1
FAQE01053862.1
FARY01299968.1
FAQG01291682.1
FARY01117836.1
FAQE01334795.1
FARY01328386.1
FAQG01254815.1
FAQE01356881.1
FAQG01181379.1
FAQE01277890.1
FARY01088086.1
FARY01251082.1
FAQE01154802.1
FAQG01259805.1
FAQS01420966.1
FARY01331361.1
FAQE01320751.1
FARX01395815.1
DF978197.1
PDMP01007530.1
PDMP01003618.1
PDMP01003781.1
PDMP01001764.1
ANFO01001623.1
ADDD02233247.1
ANFO01001622.1
ADDD02132202.1
FUEF01011488.1
ADDD02142124.1
ADDD02097188.1
ADDD02146467.1
ADDD02150887.1
ADDD02143382.1
ADDD02205101.1
MCGX01040332.1
ADDD02108343.1
ADDD02282939.1
ADDD02083306.1
MCGX01045070.1
LMAV010634495.1
OENK01005775.1
OEOC01051739.1
OENK01009576.1
OEOC01120178.1
OENK01009926.1
OEOC01132923.1
OENK01012074.1
OEOC01173573.1
OENK01012120.1
OEOC01173619.1
LVLJ01001156.1
LVLJ01004079.1
LVLJ01002602.1
LVLJ01000971.1
LVLJ01001445.1
FLTE01002205.1
FLTE01004059.1
CEGH01032563.1
CEGH01191073.1
CEGH01262242.1
CEGH01278268.1
CEGH01010495.1
CYSQ010461524.1
CYSQ010461595.1
CYSQ010462011.1
CZLG011200412.1
CYSQ010462126.1
LOLD01000427.1
CYSQ010462127.1
QNUV01000032.1
QOUH01080720.1
QOUH01122065.1
ODGO01682610.1
ODGO01682613.1
PDMP01004159.1
FUFL01002895.1
ODGO01682622.1
ODGO01682644.1
ODGO01682693.1
ODGO01682694.1
ODGO01686560.1
AOUI01029429.1
KZ774284.1
KZ856882.1
KV718968.1
NIZD01139638.1
LIAE01006249.1
NIZD01139779.1
ADDD02091592.1
KE117417.1
UNPA01001344.1
PKQG01005791.1
AHJF01035281.1
NIVO01003445.1
NIZD01139816.1
NIZD01193273.1
CCMK010815757.1
CCMK012148697.1
CCMK012562539.1
CCMK012723776.1
CCMK012732651.1
CCMK012919399.1
CCMK013070277.1
CCMK013086584.1
CCMK010119709.1
CCMK010443774.1
CCMK012752249.1
CCMK011553843.1
CCMK012265649.1
CCMK012289025.1
CCMK012543163.1
CCMK012566980.1
CCMK012724518.1
CCMK012743086.1
CCMK012825282.1
CCMK012840757.1
CCMK012376479.1
CCMK012782051.1
CCMK012326713.1
CCMK010119828.1
CCMK012816102.1
CCMK013011403.1
CCMK012869068.1
CCMK012694632.1
CCMK012500153.1
CCMK012268416.1
CCMK012990339.1
CCMK012856726.1
CCMK010120599.1
CCMK010081485.1
CCMK010120655.1
CCMK012454978.1
CCMK012772083.1
CCMK012828937.1
CCMK012866206.1
CSTQ01003252.1
AAHX01403877.1
OEIJ01627832.1
AAHX01400755.1
OEIJ01490649.1
FARY01368535.1
FAQG01279058.1
FAUD01316699.1
FASO01346505.1
FATA01078448.1
FATA01403069.1
FAQG01277280.1
NNCF01077491.1
FASO01323527.1
FATA01122095.1
FAQG01218830.1
FAUD01392732.1
FATA01377638.1
FAQG01288069.1
FATA01392589.1
FAQG01295315.1
FATA01291443.1
FASO01324585.1
FAUD01360599.1
FAQG01287220.1
FAUD01399644.1
FATA01319422.1
FASO01323687.1
FAQS01327264.1
FAUD01387333.1
LGRI01097642.1
OBIJ01008347.1
CCMK012627433.1
CCMK012465932.1
CCMK011477189.1
UWOF012214697.1
CCMK012598424.1
AJKK01160255.1
AUPI01061494.1
UXGB01001883.1
UIGX01052580.1
LD063839.1
LD196315.1
KQ207791.1
FLTG01023688.1
FLTC01002484.1
RCNN01000054.1
QMFK01001155.1
UWOF012215515.1
CCMK012685828.1
KB910075.1
KB910236.1
KB910237.1
DF828990.1
KB909730.1
KB910015.1
KB910488.1
KB909421.1
QOUH01121380.1
FXEE01004381.1
FXDZ01003105.1
FXDO01001678.1
FXEA01010531.1
LOQK01009490.1
NOWZ01000052.1
ALJS01000523.1
FXDM01002055.1
FASS01224339.1
FARO01022797.1
LMAV010165600.1
LMAV010388985.1
CCYC013145999.1
LXGH01078452.1
KQ226789.1
KK092160.1
AHJF01009689.1
FARO01022804.1
CAJV01301500.1
CAJV01063568.1
LNCG01073831.1
LVEH01011492.1
ADAS02010014.1
LACU01019016.1
NNCF01139855.1
AZRP01034838.1
ADAS02004060.1
LLWD01003005.1
NNCF01147929.1
OEIJ01609294.1
NNCF01099976.1
LXGH01378481.1
QQTR01101227.1
PRDE01216347.1
QQTR01044604.1
AFSP02239872.1
QQTR01123708.1
AFSP02241797.1
AFSP02250974.1
QQTR01014363.1
AFSP02228292.1
AMZP02002598.1
AMZP02006832.1
AFSP02245440.1
AFSP02245441.1
AMZP02004646.1
AMZP02001943.1
AMZP02000117.1
FARY01224118.1
FARX01410912.1
FARY01285857.1
FARY01138784.1
FARY01406734.1
FARX01415774.1
FARY01421905.1
FARY01412588.1
LBLN01041027.1
LXGH01077660.1
LBLN01049746.1
LBLN01039700.1
LXGH01144873.1
LXGH01417286.1
AWUE01005579.1
LXGH01349503.1
LMVA01098046.1
LBLN01018063.1
LBLN01035930.1
LMVA01099169.1
LXGH01321900.1
LMVA01100235.1
LBLN01035808.1
LBLN01042943.1
LBLN01034695.1
LBLN01035809.1
LBLN01038616.1
LBLN01061015.1
LXGH01319852.1
LXGH01311496.1
LBLN01034772.1
LBLN01034771.1
LXGH01352869.1
LMVA01100517.1
LBLN01035638.1
LXGH01071467.1
LMVA01096849.1
LBLN01038703.1
LXGH01364574.1
LBLN01038707.1
LXGH01243437.1
LBLN01045826.1
LBLN01045825.1
LXGH01486839.1
PRDE01114373.1
ASJK01024145.1
ASJN01035933.1
ASJN01090005.1
ASJK01025222.1
ASJN01010888.1
PRDE01125878.1
ASJN01018183.1
ASJN01053594.1
ASJK01085264.1
ASJN01090002.1
ASJN01024139.1
PRDE01070731.1
ASJN01094740.1
ASJN01024326.1
ASJN01030224.1
ASJN01010236.1
ASJN01034847.1
ASJN01010501.1
LGJD01011881.1
LGJD01045447.1
LGJD01042196.1
LGJD01040905.1
NKQP01002353.1
NHTM01022154.1
LXGH01227742.1
LXGH01375982.1
LXGH01177348.1
LXGH01200807.1
LXGH01374609.1
LXGH01025333.1
LXGH01080525.1
LLKM01011465.1
BEWY01027406.1
BEWY01013768.1
BEWY01026429.1
BEWY01021707.1
BEWY01014599.1
BEWY01011274.1
BEWY01011351.1
BEWY01025400.1
BEWY01031970.1
CEGH01028685.1
CEGH01344900.1
CEGH01376801.1
CEGH01025240.1
CEGH01073407.1
CEGH01351717.1
CEGH01281655.1
CEGH01172006.1
PRDE01118985.1
PRDE01027188.1
CEGH01309995.1
QVOL01009048.1
AAHY01792997.1
BEYV01041382.1
OEIJ01569804.1
ODGO01189035.1
KI809737.1
FLTF01006239.1
FLTF01011290.1
FLTF01003896.1
UWOG012542975.1
CCJR010112625.1
FARO01030571.1
FARN01351440.1
FARO01104088.1
FARO01152428.1
FARO01069860.1
FARN01351793.1
FARO01081913.1
FARO01111796.1
FARO01009870.1
FASL01196729.1
LXGH01190574.1
LXGH01240483.1
AZBV01052540.1
LD097952.1
LD230428.1
AZBV01051445.1
UIGX01062224.1
LD060352.1
LD192828.1
AZBV01051435.1
LD065616.1
LD198092.1
LXGH01384837.1
AEGA01001639.1
FARV01252364.1
LIAE01010024.1
LIAE01009526.1
CCMK013057829.1
CCMK010886249.1
CCMK012220494.1
CCMK012239665.1
AJKK01165029.1
AUPI01011762.1
AUPI01152256.1
AJKK01078003.1
AUPI01128646.1
AJKK01101660.1
AUPI01078721.1
AUPI01019918.1
AJKK01078474.1
LGJD01093234.1
LGJD01006553.1
LGRI01018099.1
KE119172.1
PJAD010278047.1
KE114934.1
AHJF01010890.1
AHJF01032959.1
AHJF01009996.1
FASG01115712.1
FASH01365099.1
UWOG012723285.1
FASG01127257.1
FARX01119775.1
FARY01014361.1
PTJI01000858.1
QYSC01020029.1
AFSP02236854.1
PRDE01184668.1
UWOG012805507.1
FASG01010242.1
PTJI01001409.1
OEIJ01646613.1
FARV01213191.1
FAQS01401517.1
FASH01342349.1
PTJI01001073.1
FARX01088216.1
FASG01077596.1
FARY01000004.1
AFSP02244623.1
OEIJ01623231.1
NMZO01000389.1
NMZO01000405.1
NMZO01001483.1
AAHK01019093.1
AAHK01022906.1
NMZO01000408.1
CAOK01194989.1
CAOK01063848.1
CAOK01209868.1
UIRR01002022.1
BDFF01275862.1
DF145221.1
HG413735.1
FASD01135980.1
BEYV01023863.1
HG806723.1
OEIJ01526009.1
OEIJ01692203.1
ODGO01427685.1
PRDE01184430.1
PUDQ01000290.1
FARY01404339.1
FARY01268250.1
FARY01417479.1
FARY01409237.1
MSBL01015941.1
MSBL01039668.1
BBOV01499271.1
OMKT01017427.1
BBOV01497005.1
MSBL01044712.1
MSBL01020985.1
LXGH01178111.1
LXGH01030620.1
LXGH01115114.1
LXGH01312715.1
LXGH01212689.1
LGRI01016096.1
LXGH01171591.1
LXGH01155877.1
LXGH01176602.1
LXGH01274058.1
MPMK01000104.1
JYFQ01000167.1
OIVE01000113.1
OIVD01000046.1
LYTD01038195.1
UXGB01067309.1
NKXL01248777.1
LYTE01045382.1
LWKS01047051.1
LYTB01025505.1
CH400830.1
AAAA02040741.1
KB909862.1
KB908940.1
KB909827.1
KB909832.1
KB909829.1
KB909828.1
KB909831.1
KB909830.1
KB909419.1
KB910437.1
KB908930.1
NOIK01011143.1
LYJN01000189.1
KN125750.1
LYJO01000299.1
JMFU01118752.1
KL887803.1
KN126177.1
LVEH01012759.1
CCYC016024879.1
LOLD01001907.1
ODGO01739744.1
AFPV01006231.1
AGQR02006598.1
NIPQ01043984.1
NIPQ01010808.1
AYEL01034533.1
AYEL01034532.1
KV189919.1
FARX01306715.1
FAUG01232487.1
FASI01044951.1
FAQE01392954.1
FLTG01001111.1
FAUG01245508.1
FAUD01402290.1
FASI01005041.1
FAUG01292355.1
FAUG01214461.1
FAUG01266951.1
FARX01258234.1
FAUG01256122.1
FASI01004871.1
FAUG01280737.1
FATA01379885.1
FAUD01387710.1
LXGH01111182.1
LXGH01168397.1
LXGH01027350.1
LXGH01261731.1
KD292135.1
KD100716.1
LXGH01241777.1
LXGH01025017.1
KD155889.1
KD159986.1
LXGH01233682.1
LXGH01337733.1
LXGH01512917.1
LXGH01299952.1
LXGH01028305.1
LXGH01302042.1
LXGH01357659.1
LXGH01404914.1
LXGH01187172.1
LXGH01011075.1
LXGH01007268.1
LXGH01336832.1
NNCB01000375.1
NNCB01000335.1
NNCB01002714.1
NNCB01005200.1
NNCB01003818.1
NNCB01002747.1
NNCB01001137.1
QBLG01000537.1
QBLG01000445.1
FAMN01002630.1
LK334750.1
LK334803.1
LK334828.1
LK334871.1
CZRN01000884.1
LPNX010129979.1
LK334904.1
QMBO01005700.1
LK334945.1
LPNX010602284.1
FABP01001063.1
LK339022.1
RDCS01000145.1
FPLR01000048.1
ODGO01707062.1
ODGO01426048.1
ODGO01551431.1
ODGO01617514.1
ODGO01615616.1
ODGO01523656.1
CBUG010024709.1
ODGO01639485.1
QHHF01000054.1
FCOS01008159.1
CBMN010033935.1
FLRD01000993.1
FASG01194933.1
FASG01247232.1
FASG01297619.1
FARB01380881.1
FARB01462930.1
FASO01324761.1
FAUB01276257.1
FARB01380882.1
FAQC01091099.1
FAQC01390940.1
FASG01354174.1
FASG01365053.1
FARB01499849.1
FARY01066132.1
FARX01144991.1
FASG01342486.1
FARB01451006.1
FASJ01322477.1
FASG01340537.1
FASG01241474.1
FARB01496645.1
FASG01334178.1
LGJD01071540.1
NESX01068717.1
LGJD01063866.1
FAUG01205321.1
FLTG01000897.1
FASO01345034.1
FAUD01391248.1
FARY01427078.1
FARX01388171.1
LGRI01005084.1
LXGH01171072.1
LGRI01013196.1
LGRI01038299.1
LGRI01021956.1
LGRI01015778.1
LGRI01047350.1
LGRI01039603.1
LGRI01023925.1
LGRI01116648.1
LBLN01017279.1
LBLN01023756.1
LBLN01056787.1
LBLN01017569.1
FUEF01003216.1
CCYC014252021.1
AACV01028049.1
AACV01028675.1
AACV01028067.1
AHJF01017888.1
AACV01028070.1
AHJF01010425.1
KB460304.1
JXOY01002219.1
AACV01028003.1
ODGO01669784.1
LGJD01094088.1
LXGH01480069.1
LXGH01190636.1
LXGH01245103.1
LXGH01328570.1
LXGH01413468.1
LXGH01421591.1
LXGH01351018.1
LXGH01052846.1
FAQG01203254.1
LBLN01018580.1
LGRI01112899.1
LGRI01112904.1
LGRI01112936.1
LGRI01112938.1
PRDE01180519.1
PRDE01029320.1
PRDE01198297.1
PRDE01030006.1
PRDE01054088.1
MEHO01585197.1
MEHO01585198.1
MEHO01182190.1
MEHO01442422.1
MEHO01031126.1
MEHO01352595.1
FASQ01277352.1
FARY01376907.1
ASJK01075373.1
KD317344.1
ASJK01085984.1
AACV01028589.1
KD421919.1
ASJK01085358.1
PJAE01875263.1
PJAE01878478.1
PJAE01852450.1
LIAE01003739.1
LIAE01009049.1
FARO01140671.1
OEIJ01759875.1
OEIJ01712185.1
ODGO01303863.1
OEIJ01378241.1
FLTE01003312.1
FLTD01003223.1
LK242622.1
LK265220.1
JROU02002079.1
LK343693.1
LMTP014152938.1
BBOV01516443.1
BBOV01505105.1
BBOV01434408.1
BBOV01518932.1
NIVO01038896.1
BBOV01519948.1
BBOV01372172.1
BBOV01502353.1
BBOV01471660.1
BBOV01508666.1
BBOV01518353.1
BBOV01506084.1
BBOV01502038.1
KQ217120.1
CCMK013065095.1
UXGB01002801.1
PTJQ01448485.1
PDMP01005784.1
PRDE01110539.1
MCIT02005260.1
MCIT02013981.1
MCIT02007353.1
LNCG01239649.1
LNCG01197452.1
LNCG01012709.1
LNCG01258748.1
LNCG01247463.1
LNCG01212598.1
LNCG01052391.1
LNCG01222618.1
KD332304.1
LBLR01018468.1
LBLR01011580.1
ABPN01024006.1
EQ227168.1
ABPN01012817.1
LGRI01035148.1
ODGO01708327.1
PEJF01000059.1
CBTL0107945159.1
OEIJ01702831.1
ODGO01740565.1
OEIJ01723944.1
ODGO01732885.1
FAQS01414624.1
FAQE01398275.1
FAQS01407483.1
FASB01049569.1
FASB01225597.1
FASB01301215.1
FASB01311495.1
FASB01310829.1
KI649161.1
AZHV01023336.1
OEIJ01760324.1
OEIJ01668174.1
OEIJ01681104.1
OEIJ01704087.1
OEIJ01623174.1
OMKT01117381.1
BBOV01307901.1
OMKT01117571.1
OMKT01054464.1
OMKT01028424.1
AFSP02280198.1
PYLT01000294.1
ADBW01000002.1
AFSP02232885.1
PYLT01000170.1
ADBW01000135.1
AFSP02264224.1
AFSP02276318.1
AGCT01062730.1
AFSP02270385.1
AFSP02228328.1
AFSP02234235.1
PYLT01000265.1
ADBW01000010.1
AFSP02266652.1
AGCT01020312.1
AGCT01038297.1
FAUD01358522.1
FXXK01005125.1
FMHP01008212.1
FMHP01008211.1
OEIJ01559340.1
AAWT01071310.1
FASB01056002.1
FASB01013999.1
CCOE01006532.1
LVXS01061183.1
UXGB01069444.1
QMFK01003577.1
BABU01000122.1
FMHP01023201.1
OEIJ01517330.1
FBXV01341498.1
BEYV01036838.1
FXXK01004964.1
OEIJ01489841.1
ODGO01308563.1
OEIJ01599322.1
FLTE01005338.1
FLTG01024775.1
LXGH01389523.1
LXGH01117659.1
LXGH01420233.1
CAOK01345938.1
CAOK01483985.1
CAOK01512304.1
CAOK01196224.1
CAOK01204180.1
CAOK01480191.1
CAOK01182514.1
CAOK01056108.1
CAOK01125131.1
CAOK01157909.1
CAOK01068368.1
CAOK01228037.1
CAOK01031916.1
CAOK01444596.1
CAOK01521667.1
FAQG01270105.1
FAQG01267042.1
FARX01380057.1
FAQG01241991.1
FAQG01285485.1
FAQG01287496.1
FAQG01251341.1
FAQG01195186.1
FAQE01167644.1
FARY01104259.1
FAQG01252061.1
FARY01374051.1
FARY01220762.1
FAQE01393545.1
FARY01259774.1
FAQE01370664.1
KN712110.1
KZ188762.1
DS828814.1
DS708904.1
FASB01000034.1
MLJF01005933.1
JXPW01240265.1
OEIJ01569646.1
OEIJ01473768.1
JXPW01159167.1
OEIJ01659428.1
OEIJ01561053.1
LWKT01001449.1
MCGX01046153.1
AACV01031226.1
AHJF01011694.1
LTAH01043844.1
KE117148.1
AHJF01023264.1
AACV01031006.1
AACV01027315.1
AACV01027586.1
LXGH01497603.1
LXGH01342331.1
LXGH01215103.1
MCGX01081449.1
BEIS01000454.1
FUEF01001789.1
CCYC014745448.1
MCGX01092012.1
BEIS01001188.1
CCYC012020286.1
FUEF01003172.1
CAJX010054671.1
ANHN02003327.1
FUEF01005505.1
FUEF01003025.1
CCYC010520013.1
PYLT01000796.1
PYLT01001233.1
PYLT01000437.1
ADBW01000297.1
AFSP02236724.1
AFSP02239901.1
AGCT01039317.1
AGCT01043915.1
AGCT01029091.1
AGCT01020461.1
AFSP02233493.1
PYLT01001217.1
PYLT01000913.1
ADBW01006511.1
ADBW01010049.1
ADBW01000147.1
AFSP02268481.1
AFSP02279745.1
AGCT01039617.1
AGCT01063667.1
AFSP02246409.1
AFSP02253100.1
AGCT01052077.1
AFSP02250398.1
FAQT01012654.1
FASJ01256051.1
FASJ01353051.1
FASJ01348429.1
FASJ01308073.1
FASJ01304178.1
FASJ01292809.1
FARY01345909.1
FARY01424300.1
FASJ01333857.1
FASJ01339318.1
FAQT01013031.1
AUPI01132003.1
PJAE01009238.1
AJKK01079303.1
OBIJ01008807.1
UWOF012209496.1
AUPI01025084.1
AJKK01121935.1
CBTL0105363262.1
ATCM03074460.1
ATCM03088501.1
BEWY01014698.1
BEWY01007436.1
BEWY01010370.1
BEWY01035059.1
MPKX01102763.1
CCMK012936102.1
AMZP02002276.1
QZLH01008480.1
LLXH01008463.1
QZLH01003952.1
JXPT01038095.1
FLTF01006904.1
LXGH01210768.1
AFSP02284753.1
LXGH01501157.1
LXGH01256836.1
AFSP02261407.1
AFSP02243537.1
LXGH01203890.1
AFSP02282614.1
AFSP02260265.1
QEOV01050378.1
AFSP02256147.1
FASB01177171.1
CBTL0110737695.1
CBTL0100555223.1
CBTL0102015556.1
CBTL0100222427.1
CBTL0111021123.1
PRDE01210683.1
PRDE01049277.1
PRDE01078932.1
PRDE01131667.1
LM523264.1
LM523256.1
AFSP02296727.1
LBLN01040945.1
LXGH01150397.1
QVOL01009775.1
LMVA01096215.1
LBLN01041535.1
LBLN01079033.1
LBLN01037295.1
LXGH01428340.1
LMVA01101319.1
LBLN01043919.1
LXGH01111876.1
LXGH01146585.1
FAUD01343496.1
FASD01283732.1
UIRR01001259.1
HG807393.1
OEIJ01625262.1
ODGO01325149.1
FUEF01004761.1
AHJF01009293.1
LTAH01123684.1
DF964612.1
FUEF01003006.1
KE116255.1
CCYC015418336.1
CAJX012072505.1
AACV01029154.1
AHJF01006202.1
AHJF01009295.1
AHJF01009566.1
LWKT01001627.1
FUEF01003942.1
CCYC011770442.1
CAJX010053653.1
LXGH01124349.1
AHJF01009567.1
LBLN01027471.1
LXGH01361676.1
LMVA01069186.1
LBLN01043958.1
LBLN01037857.1
LBLN01028699.1
LXGH01482778.1
LXGH01128691.1
LMVA01100994.1
KI648833.1
LXGH01178487.1
LXGH01065466.1
LXGH01406303.1
LXGH01129214.1
LXGH01195217.1
LXGH01189583.1
LXGH01359981.1
JXPO01093829.1
PJAE01093392.1
PJAE01093393.1
AHJF01006380.1
AHJF01014527.1
AHJF01003858.1
CCYC013098125.1
AHJF01023078.1
NIZD01138760.1
AGTT01277366.1
KI807457.1
KQ185285.1
KI805794.1
MCGX01098605.1
CCYC015578604.1
PRDE01038660.1
PRDE01083229.1
PRDE01119188.1
PRDE01011179.1
PRDE01030662.1
PRDE01076757.1
PRDE01062907.1
PRDE01056551.1
LXGH01149708.1
LXGH01046777.1
AAAA02050116.1
LBLN01084464.1
AAAA02043730.1
LBLN01081576.1
CH400177.1
CH400116.1
AAAA02046784.1
FAQE01362277.1
FARX01410974.1
FAUG01267822.1
FASI01104221.1
FLTG01002001.1
RAWP01000292.1
FASI01013387.1
FLTG01002125.1
FLTG01004256.1
FARY01419706.1
FASI01122427.1
FAUG01244929.1
FLTG01001102.1
FAUG01304185.1
FASI01112364.1
FLTG01000972.1
FARX01395359.1
FAUG01183662.1
FAQE01397170.1
FARY01238391.1
FASI01060326.1
LK294051.1
LPNX011152790.1
FAMN01001867.1
LK350837.1
LPNX010748223.1
LPNX010458009.1
LPNX010587696.1
LK249803.1
CBTL0100944740.1
DF235077.1
LPNX011021308.1
LK256533.1
CBTL0111431481.1
CCMK010353381.1
CCMK012875306.1
CCMK010353420.1
CCMK010522023.1
CCMK010353494.1
CCMK012876614.1
CCMK012919345.1
CCMK012655080.1
CCMK010353626.1
CCMK012936891.1
CCMK012876654.1
CCMK010353632.1
CCMK012890080.1
CCMK012877325.1
CCMK012690485.1
CCMK012911604.1
CCMK010353739.1
CCMK013052195.1
CCMK010353741.1
CCMK012927651.1
CCMK013046254.1
UWOF012135080.1
CCMK010247870.1
CCMK013046256.1
CCMK010035403.1
CCMK013046261.1
CCMK013046473.1
CCMK013046509.1
CCMK013046516.1
CCMK010374565.1
CCMK012786911.1
CCMK013046521.1
CCMK013046542.1
CCMK010178318.1
ODGO01590033.1
ODGO01616775.1
ODGO01722169.1
LOLD01001705.1
OEIJ01604917.1
ODGO01563681.1
ODGO01694507.1
JYHL01004798.1
CDFK01186472.1
PRDE01190988.1
CDFK01187021.1
LLWS01016632.1
FASB01127720.1
FASB01123200.1
JWZT01004461.1
AYEL01082761.1
CEGH01053259.1
CEGH01380727.1
KN169549.1
LMZG01023141.1
CEGH01355125.1
AZNP01005791.1
AZNP01006747.1
AZNP01006210.1
FARO01073894.1
CCYC016850099.1
LD097072.1
LD229548.1
FARO01137898.1
KN234219.1
CCYC011064540.1
JXPU01081898.1
JXPU01100763.1
JXPU01081568.1
JXPU01144700.1
FASG01347039.1
FASH01353618.1
FARY01335067.1
LYTE01049754.1
ADDD02249495.1
ADDD02152357.1
LYTB01029048.1
LYTE01045918.1
NKXL01087835.1
BEZZ01168650.1
PEKY01012574.1
PEKY01007169.1
LMVA01096740.1
AHJF01005600.1
KE689067.1
KQ118864.1
AYZY01096829.1
DF978147.1
NAGG01003995.1
NKXL01145003.1
LWKT01001366.1
NAGG01002297.1
NAGG01003408.1
NAGG01004652.1
PRDE01172693.1
PRDE01123118.1
FASB01229006.1
CBTL0100067792.1
CBTL0110115812.1
CBTL0111489379.1
CBTL0103011872.1
CBTL0100669830.1
CBTL0100032980.1
CBTL0101981183.1
CBTL0108830253.1
CBTL0100497625.1
CBTL0105263957.1
CBTL0103904608.1
CBTL0105390811.1
CBTL0101376192.1
CBTL0110434567.1
LGRI01119271.1
LGRI01121447.1
LGRI01124094.1
LXGH01227990.1
LGRI01099511.1
LGRI01099527.1
LGRI01066958.1
LGRI01047190.1
LGRI01118027.1
LGRI01027160.1
LGRI01027619.1
LGRI01008145.1
LGRI01008866.1
LGRI01004554.1
LGRI01046857.1
LGRI01039295.1
LGRI01009266.1
FASI01004866.1
FAUG01273094.1
FAQE01401219.1
FASI01173761.1
FAQE01401972.1
FARX01368322.1
FAUG01249764.1
FASI01004401.1
FLTG01000464.1
FAUG01281615.1
FAUD01324491.1
FASI01167323.1
FAUD01397412.1
FASI01097639.1
LMAV011040588.1
LMAV010514048.1
PRDE01062304.1
LMAV010647301.1
ATBV01064148.1
FASB01101668.1
FAQE01401128.1
FLTG01000789.1
FASD01285189.1
HG807015.1
OEIJ01513045.1
FXXK01004880.1
OEIJ01523182.1
ODGO01332901.1
FAUG01177320.1
FARX01396960.1
FASI01283663.1
FLTG01003650.1
FAUD01402631.1
AFSA01740283.1
LNCG01140534.1
LNCG01166130.1
AYOE01095683.1
JRRC01333097.1
MCIT02038840.1
JRRC01191295.1
MCIT02006416.1
MCIT02026817.1
MCIT02011077.1
MCIT02035308.1
MCIT02066045.1
MCIT02057891.1
MCIT02022890.1
AMOP01040677.1
AYOE01056054.1
MCIT02049329.1
MCIT02021266.1
MCIT02002499.1
MCIT02008957.1
PTJP01467647.1
AFSP02302954.1
AYOE01085540.1
MCIT02022490.1
MCIT02067322.1
MCIT02084836.1
MCIT02027582.1
KN405960.1
KN417596.1
MCIT02018385.1
MCIT02066675.1
UIGX01078941.1
PEGC01001590.1
UIGX01078950.1
BBOV01500991.1
AFSP02269193.1
AFSP02275162.1
FASB01005696.1
FASB01005705.1
FASB01005715.1
FJWB02022527.1
FJWB02022201.1
MTTA01053599.1
LSRZ01000320.1
FLZB01000435.1
FLYT01000176.1
JQCU01000679.1
FCOS01019830.1
CAJW012661115.1
ASJK01082446.1
AWOL01S0056572.1
CBTL0100735873.1
CBTL0101288510.1
LOLD01003698.1
CBTL0100220590.1
CBTL0101470758.1
KN004978.1
AGQR02007168.1
LQRK01005095.1
FCOS01018984.1
CBMM010078534.1
CAJW012546547.1
FCOS01017011.1
CBMM010092540.1
CAJW010005237.1
LBLN01126756.1
LBLN01024879.1
LBLN01084462.1
LBLN01123351.1
LBLN01080690.1
LBLN01076112.1
LBLN01107835.1
LBLN01016972.1
LBLN01107003.1
LBLN01017723.1
LBLN01025945.1
JMFU01119243.1
AVOS01016912.1
JMFU01026023.1
LYJN01000378.1
KL889422.1
KN126317.1
KL887080.1
JMFU01021874.1
AORQ01007828.1
PZYH01000066.1
LADD01030638.1
LACV01029735.1
AZRP01021462.1
CVMW01081159.1
PDMI01000529.1
PDMJ01000573.1
PDMP01000335.1
AHJF01014965.1
AHJF01030492.1
FLTB01001422.1
LMAV013329624.1
LMAV011218263.1
LMAV010460914.1
LMAV012453781.1
LMAV011026220.1
LMAV011003307.1
FASG01186238.1
AFSP02302885.1
FARV01092558.1
QYSC01016638.1
AHJF01002052.1
AHJF01002346.1
AHJF01000240.1
CAJX010028349.1
FBXV01341802.1
MCIT02041788.1
MCIT02024783.1
MCIT02065598.1
MCIT02007804.1
CAJI01048859.1
JRRC01202834.1
AYOE01061264.1
MCIT02042553.1
MCIT02025062.1
FLZK01000267.1
FCOS01019045.1
CZRN01000691.1
LPNX010739529.1
LPNX011056042.1
LPNX010249813.1
FABQ01001942.1
LPNX010651398.1
LK296086.1
LQNS02201743.1
LK308739.1
LK212497.1
LK243783.1
FARU01286489.1
CBTL0106633128.1
JSXG01000188.1
AFFD02004132.1
LPNX010018624.1
LPNX010435708.1
CVPJ01001341.1
CBTL0102130424.1
CBTL0105108035.1
CBTL0111410349.1
AGQR02004108.1
KQ983728.1
CCMK011316423.1
CCMK010112412.1
CCMK012879171.1
CCMK010270859.1
CCMK012891111.1
CCMK010150729.1
CCMK012891296.1
CCMK012891303.1
CCMK012670741.1
CCMK012891339.1
CCMK013087680.1
CCMK012891361.1
OFEX01000285.1
PDMP01002090.1
PDMP01006913.1
CBUG010021922.1
LOLD01000659.1
CBUG010006490.1
CBUG010004286.1
CBUG010003183.1
CBUG010020143.1
CBUG010002209.1
CBUG010024122.1
CBUG010008356.1
FASB01240218.1
AJKK01118062.1
CCMK012788936.1
CCMK012668908.1
CCMK011384249.1
CCMK010711549.1
UWOF012152950.1
AUPI01149650.1
AUPI01076386.1
AJKK01171725.1
CAJW012545000.1
CCMK012415599.1
CCMK011911113.1
CCMK010870562.1
AJKK01184904.1
OBIJ01005835.1
UWOF012171989.1
KQ002846.1
AUPI01035680.1
AJKK01174148.1
AJKK01120663.1
CCMK010996444.1
CCMK010787988.1
UWOF012209754.1
UWOF012217769.1
AUPI01143309.1
AJKK01117413.1
UWOF012211887.1
KE558062.1
FAUD01396841.1
FARY01294377.1
OEIJ01746177.1
LGJD01000606.1
LGJD01001283.1
LGRI01014046.1
LGRI01024252.1
LGRI01058928.1
LGRI01099095.1
LGRI01125411.1
LGRI01027892.1
CYSQ012654725.1
LGRI01037534.1
LGRI01056878.1
LGRI01080131.1
LGRI01101271.1
LGRI01116804.1
LGRI01118129.1
LGRI01120390.1
LGRI01109629.1
LGRI01057897.1
LGRI01047433.1
LGRI01019517.1
LGRI01016472.1
LGRI01014971.1
LGRI01097096.1
LGRI01020890.1
LGRI01023547.1
LGRI01015402.1
LGRI01012544.1
UIGX01069927.1
UIGX01011491.1
UIGX01034479.1
UIGX01009291.1
UIGX01075566.1
UIGX01072669.1
UIGX01060874.1
CEGH01206346.1
LBLN01034983.1
LMVA01096038.1
LBLN01056202.1
LBLN01046449.1
LBLN01031186.1
LXGH01023669.1
LXGH01214222.1
LXGH01456600.1
QWKM01000074.1
LXGH01220700.1
LXGH01192158.1
LBLN01028599.1
LXGH01415669.1
LBLN01040496.1
LBLN01040497.1
LBLN01105471.1
LXGH01479863.1
LBLN01039669.1
LBLN01056631.1
LXGH01468342.1
JXPO01097551.1
NKXL01353920.1
NKXL01035979.1
NKXL01349199.1
NKXL01154605.1
FLTG01003117.1
FABQ01001403.1
LK263436.1
FABQ01001405.1
LK183108.1
FABQ01001409.1
LPNX010496875.1
FABQ01001893.1
FABQ01001901.1
LK161228.1
FABQ01001904.1
NKQP01001790.1
PRDE01044950.1
CBLZ010973216.1
CAJW011443474.1
AFSP02253286.1
PGRX01015510.1
PGRX01010451.1
PGRX01018378.1
LCTT01023478.1
LCTT01023214.1
JXPT01043397.1
JXPT01014258.1
JXPT01061153.1
CDFE01034497.1
CEGH01136980.1
CEGH01154611.1
CEGH01235860.1
CEGH01031229.1
CEGH01273476.1
CEGH01220551.1
CEGH01257075.1
CEGH01231098.1
FAUG01276550.1
FASI01061760.1
FLTG01000572.1
LTAH01009055.1
FUEF01020505.1
LTAH01114678.1
LTAH01017091.1
FUEF01017064.1
LTAH01114775.1
FUEF01019800.1
LTAH01112180.1
LTAH01086292.1
JYHL01009386.1
LXGH01141007.1
LXGH01096771.1
LXGH01289796.1
LXGH01421467.1
LXGH01404689.1
LXGH01407194.1
LXGH01127885.1
LXGH01457023.1
KB300534.1
LGRI01002096.1
LGRI01008133.1
LGRI01016501.1
LGRI01004788.1
LGRI01007806.1
LGRI01002740.1
LGRI01006435.1
LGRI01027724.1
LGRI01036964.1
LGRI01005442.1
LGRI01001824.1
LGRI01035425.1
LGRI01009742.1
LGRI01069176.1
LMAV011232144.1
OENK01005456.1
OEOC01046289.1
LMVA01096209.1
LMVA01096313.1
LMAV011046707.1
LMVA01096696.1
LMVA01100491.1
LMVA01098960.1
LMAV011292718.1
LMAV012427711.1
ASJK01041755.1
DS027472.1
CCMK012675427.1
LTAH01036260.1
LIAE01003527.1
QKWU01028188.1
FUEF01004685.1
LWKT01000304.1
AACV01028479.1
AACV01027351.1
FUEF01000977.1
LXGH01100754.1
AACV01029675.1
AACV01026831.1
AHJF01010738.1
FUEF01004504.1
CAJX010006942.1
AACV01027155.1
CH401376.1
AHJF01022916.1
FUEF01004830.1
AACV01028010.1
BEYV01018225.1
AAHY01767904.1
OEIJ01228260.1
ODGO01251591.1
FLTD01008869.1
PJAE01906547.1
PJAE01865977.1
PJAE01875224.1
AHJF01004926.1
AHJF01010906.1
PRDE01204516.1
KN648475.1
KN645644.1
QWYR01000038.1
QWXO01000464.1
AFSP02295946.1
KN653380.1
FASB01035928.1
FASB01128341.1
FASB01058871.1
FASB01007806.1
FASB01217625.1
JXMZ02183858.1
PRDE01156851.1
ABPL01059656.1
ABPL01031868.1
ABPL01004984.1
FAQS01419574.1
FARX01119726.1
FARV01265226.1
QYSC01117952.1
FARY01097203.1
KB208058.1
QYSC01009085.1
FARY01024198.1
FAQE01403878.1
JYHL01009955.1
APKA01369156.1
FARV01268396.1
NKXL01152488.1
LXGH01357714.1
AACV01028833.1
AHJF01008825.1
FUEF01003525.1
LIAE01000879.1
CCYC015922247.1
CAJX010980358.1
CAJX010032469.1
CAJX010052665.1
CCYC012455947.1
AHJF01012940.1
CCYC016520901.1
LMAV010825219.1
FARV01231805.1
LAST02029767.1
AHJF01011614.1
FARV01258519.1
FARV01239483.1
LMAV011145217.1
FASB01077631.1
KV884170.1
MLJF01003142.1
MLJF01003166.1
QGQP01005826.1
CBTL0110756471.1
CVMW01132479.1
CBTL0107673718.1
LKME02038621.1
LKME02028687.1
LKME02003946.1
LYTD01037341.1
LYTC01042724.1
LYTC01044140.1
FARY01427583.1
FARV01271703.1
FARY01282973.1
LYTC01039544.1
LYTC01031191.1
LK122248.1
FBXV01341163.1
UIRR01006137.1
CAJW010035730.1
FASD01263113.1
FBXV01342039.1
UIRR01000618.1
OEIJ01570362.1
LGJD01003311.1
LGJD01008364.1
OEIJ01726900.1
AHJF01005364.1
OEIJ01564280.1
CCMK012869991.1
CCMK012727740.1
OEIJ01518942.1
AHJF01007635.1
OEIJ01562846.1
LGJD01034808.1
FXEC01019632.1
FASU01153698.1
LXGH01474412.1
NKQP01000555.1
NKQP01000683.1
KB737938.1
AFSP02301480.1
NKQP01000688.1
NKQP01000802.1
JXOR01001120.1
NKQP01000572.1
AFSP02240521.1
FAQS01418639.1
FARV01269127.1
FARX01086330.1
QYSC01114346.1
FARY01003246.1
FASG01262914.1
FASB01250650.1
FASB01254809.1
KB208000.1
FATA01400748.1
NNCF01146081.1
NNCF01079824.1
FATA01332292.1
FATA01402711.1
FASO01356494.1
FATA01378380.1
FASO01353942.1
FATA01404427.1
BBOV01467032.1
BBOV01487409.1
AHJF01008121.1
AHJF01005487.1
AHJF01008397.1
AHJF01003549.1
AHJF01008562.1
AHJF01003768.1
AHJF01001899.1
FARO01153083.1
FBXV01342019.1
DF145248.1
FASD01260100.1
UIRR01000886.1
OEIJ01309740.1
ODGO01378680.1
FASD01275675.1
DF145310.1
HG806403.1
FLTE01005204.1
HG807483.1
FASD01281430.1
BEYV01069855.1
OEIJ01527781.1
ODGO01243812.1
FBXV01341439.1
FUEF01012420.1
AJVK01044728.1
FUEF01012778.1
FUEF01015760.1
LWKT01001364.1
FUEF01017584.1
FASG01013451.1
FASI01008403.1
GL353999.1
LK122453.1
FMHP01045314.1
OEIJ01615817.1
ODGO01203033.1
MKUJ01000002.1
QOVD01003228.1
LTAH01129397.1
LMAV013293161.1
MVJL01009511.1
KI648468.1
HG820077.1
OEJZ01095100.1
PJAE01091465.1
KQ095599.1
AYZY01071867.1
AYZY01063186.1
OCSP01000018.1
AHJF01007661.1
LMWD01090549.1
AHJF01007364.1
AHJF01023330.1
LXGH01160519.1
CAOK01267442.1
CAJI01042554.1
MCIT02017122.1
MCIT02044091.1
MCIT02052588.1
MCIT02045224.1
MCIT02026257.1
MCIT02059515.1
MCIT02084987.1
MCIT02060185.1
AMOP01040125.1
MCIT02084529.1
MCIT02017705.1
MCIT02043317.1
MCIT02029354.1
MCIT02006140.1
MCIT02012638.1
MCIT02017693.1
MCIT02004262.1
MCIT02058161.1
CAOK01125430.1
JRRC01196396.1
MCIT02038764.1
PTJP01407278.1
PEDP01003199.1
JOTO01037583.1
AYOE01070574.1
JRRC01155016.1
MCIT02021235.1
MCIT02039680.1
MCIT02015930.1
CAOK01363041.1
MCIT02034194.1
MCIT02062901.1
PKPP01038942.1
MCIT02003640.1
KB209918.1
AYOE01120996.1
MCIT02002309.1
CAJI01040130.1
JRRC01076093.1
MCIT02041271.1
CAOK01529159.1
NHZF01000281.1
MCIT02079104.1
JRRC01056665.1
MCIT02018816.1
MCIT02057480.1
LBLM01013837.1
JRRC01497807.1
MCIT02052949.1
MCIT02022120.1
LYJF01000005.1
LYIT01000089.1
LYJD01000103.1
LYII01000024.1
LYIL01000249.1
LYJE01000077.1
LYIT01000006.1
NSAT01000053.1
KB909099.1
ALJY01002047.1
JNOX01062178.1
KL881269.1
AVOS01027896.1
KL357932.1
JMFU01113494.1
AVOS01050058.1
JMFU01112713.1
AVOS01072553.1
KL336587.1
ATAC01003303.1
MPHF01003128.1
MPHF01001611.1
MPHF01002900.1
MPHF01001680.1
MPHF01003195.1
AWGZ01364451.1
AWGZ01434808.1
CAOK01037562.1
CAOK01243726.1
CAOK01030213.1
CAOK01063973.1
CAOK01056287.1
CAOK01446097.1
CAOK01068261.1
CAOK01459476.1
CAOK01503329.1
CAOK01535980.1
CAOK01428741.1
CAOK01450072.1
CAOK01352312.1
CAOK01213639.1
CAOK01519550.1
CAOK01521827.1
CAOK01425939.1
CAOK01497917.1
CAOK01241616.1
CAOK01383682.1
CAOK01034479.1
CAOK01496843.1
CAOK01121977.1
CAOK01206139.1
CAOK01410028.1
CAOK01252144.1
CAOK01253805.1
CAOK01300050.1
CAOK01279439.1
CAOK01406797.1
CAOK01066129.1
CAOK01062136.1
LGJD01056012.1
CAOK01060062.1
AFSP02313289.1
LGRI01001882.1
AFSP02310047.1
FXSY01003944.1
LGJD01107210.1
LGJC01054908.1
LBLR01009605.1
LBLR01007200.1
LBLR01021258.1
LBLR01016383.1
MEHO01276376.1
MEHO01187591.1
ALYI01002310.1
ALYI01002314.1
ALYI01002315.1
ALYI01002345.1
ALYI01002349.1
ALYI01002351.1
ALYI01002355.1
ALYI01002357.1
ODGO01480728.1
CBUG010003970.1
CSTQ01002015.1
ODGO01713170.1
CSTQ01004177.1
CSTQ01002115.1
UVXY01000553.1
UCOK01003900.1
LUVX01060945.1
LUVX01022308.1
LUVX01048669.1
LUVX01006324.1
LUVX01054979.1
LUVX01051314.1
FARX01416400.1
FAQG01209237.1
FAQC01391719.1
FAQG01100370.1
FAQG01244314.1
FAQC01395538.1
FAQG01256022.1
FAQC01395069.1
FAQG01059969.1
LGRI01120024.1
LGRI01120113.1
LGRI01124687.1
LGRI01036759.1
LGRI01025483.1
LGRI01010073.1
CYSQ012493269.1
CYSQ012501170.1
KN814667.1
LXGH01245984.1
LGRI01040506.1
LGRI01103123.1
LGRI01015768.1
LGRI01068033.1
LGRI01043610.1
KE109534.1
FARX01419481.1
FARY01038691.1
FARY01357107.1
FARY01357304.1
APKU01000923.1
PRDE01067117.1
JSZB01061393.1
APKU01000831.1
PRDE01047223.1
PRDE01066907.1
FASB01170469.1
LWKT01002916.1
CCYC010926087.1
CCYC012918532.1
FARV01266779.1
FARO01053880.1
FARO01121455.1
FARO01156924.1
FARO01178187.1
AFSP02227270.1
PRDE01147435.1
PRDE01130591.1
AFSP02297758.1
PRDE01079112.1
FUEF01020346.1
PRDE01078267.1
PRDE01036711.1
PRDE01121072.1
PRDE01033232.1
LLWS01010736.1
LBLN01094250.1
LBLN01100611.1
FASH01350726.1
FASH01363072.1
LBLN01060980.1
FASH01365677.1
MAMN01004704.1
LLWS01004704.1
LGJD01046218.1
LGJD01010547.1
FLTG01008193.1
FLTD01001317.1
FLTD01005406.1
FBXV01341560.1
OEIJ01497245.1
OEIJ01497244.1
AFSP02234146.1
AFSP02267398.1
AFSP02268290.1
KB736349.1
AFSP02228981.1
NKQP01000482.1
AFSP02245783.1
AFSP02264121.1
NKQP01000564.1
CBLZ012273452.1
CAJW012660386.1
PGRX01017769.1
PGRX01013674.1
AFSP02311013.1
QEOV01041629.1
AFSP02279763.1
AFSP02270879.1
AFSP02244582.1
LXGH01087201.1
QEOY01058427.1
AFSP02260963.1
FARY01422661.1
FARX01389104.1
FARY01375649.1
FARX01388751.1
FARY01416701.1
FARO01047788.1
FARO01060484.1
FARO01179801.1
FARO01053902.1
FARO01059651.1
FARO01158844.1
BEZZ01189474.1
LNSY01316503.1
KL544974.1
KL557233.1
QYSC01093844.1
JPFL01000598.1
OEIJ01725598.1
CM000700.1
JPFL01000964.1
JXPT01003936.1
AZRP01024534.1
ADBW01001594.1
ADBW01006750.1
KE558393.1
ADBW01016826.1
ADBW01002486.1
ADBW01001362.1
AFSP02227190.1
CBLZ012151634.1
CAJW012518970.1
LKME02050159.1
AFSP02251268.1
AZRP01022889.1
ADBW01000914.1
PEHR01087260.1
LNJA011136068.1
CZLG010821348.1
CZLG011089419.1
JXPV01018496.1
MSBJ01011465.1
MSBJ01033869.1
ADBW01000249.1
AGCT01067798.1
ODGO01664825.1
CBTL0105860801.1
CBLZ010012522.1
CAJX010055857.1
CAJW010011141.1
CBTL0106587758.1
AGCT01064497.1
CBTL0105895826.1
CBTL0101149900.1
CBTL0111051736.1
CBTL0110245662.1
UWOF012209662.1
AUPI01093857.1
AJKK01158784.1
LGJC01041070.1
CVRD01029013.1
FASL01181200.1
LMAV013154811.1
LXGH01404616.1
PJAE01016631.1
QANW01011022.1
CAJX012008734.1
QKXD01013500.1
FAQE01399999.1
FARV01205329.1
ATAC01001816.1
FAQS01335943.1
FASG01316245.1
PTJI01000978.1
AFSP02267581.1
FARV01266133.1
AFSP02239337.1
FASH01364372.1
FARV01221450.1
FARV01255731.1
FASI01011122.1
FASI01013096.1
FAQS01385763.1
FARX01060899.1
FASG01036306.1
FARY01001929.1
PTJI01001645.1
FASG01162736.1
FARX01040469.1
ATAC01002052.1
FARY01007301.1
PTJI01000754.1
QYSC01010007.1
FASI01011402.1
AHJF01011064.1
AFSP02239320.1
AFSP02232585.1
AFSP02239322.1
AFSP02239327.1
LYTB01027611.1
AFSP02240083.1
AFSP02240086.1
AFSP02237357.1
PRDE01098661.1
AFSP02240091.1
LACX01043566.1
LADE01043959.1
AORQ01007592.1
AGCC01000131.1
LXJT01020980.1
AGCC01000195.1
AGCC01000172.1
PWBR01000092.1
AGCC01000106.1
MQQW01001714.1
CCMK012580096.1
FLTC01003503.1
UIGX01016540.1
NKXL01318256.1
KD028714.1
CAJX010006512.1
CAJX010030056.1
CAJX011973610.1
AACV01030455.1
AACV01026328.1
FARY01405016.1
FASG01003409.1
FASG01248903.1
AFSP02263220.1
FASG01121758.1
AFSP02290992.1
OEIJ01730425.1
AFSP02270258.1
AFSP02287448.1
PJAE01588027.1
PJAD010494307.1
PJAD010441032.1
PJAD010094626.1
PJAE01473287.1
PJAD010084624.1
PJAE01473282.1
PJAE01473286.1
PJAE01024688.1
PJAD011113597.1
PJAE01089600.1
FAUE01233897.1
FARJ01102570.1
CZLE01028200.1
FAUN01216627.1
CCMK010210951.1
UWUE012539305.1
OETB01000343.1
FASE01022656.1
OETB01000104.1
OETB01000079.1
OETB01000266.1
OETB01000092.1
OETB01000398.1
OETB01000085.1
OETB01000052.1
OETB01000057.1
OETB01000031.1
OETB01000013.1
OETB01000017.1
OETB01000090.1
OETB01000005.1
FAPP01000619.1
FASD01020011.1
CBTL0107192045.1
BDHL01497422.1
FASG01355995.1
FARX01415522.1
FAQS01298637.1
FARY01288855.1
FAQB01006289.1
FAQB01006290.1
FAQG01059377.1
NKXL01292059.1
CBTL0100184575.1
OEIJ01689009.1
FAUD01086772.1
CCMK010238657.1
FARJ01281533.1
FATC01106727.1
FASI01001109.1
FARW01259257.1
FARY01335362.1
FLTG01001345.1
ODGO01401722.1
FAUD01394922.1
BEYV01040578.1
AAHY01793005.1
FBXV01342081.1
OEIJ01525986.1
ODGO01161442.1
ADAS02013875.1
ADAS02013886.1
FARN01249662.1
CAOK01412463.1
BCMY01000192.1
FAPO01180515.1
FAUG01042200.1
FAQB01005010.1
OMKQ01069067.1
FARV01009016.1
OETB01000391.1
OETB01000383.1
OETB01000370.1
OETB01000341.1
OETB01000288.1
OETB01000314.1
OETB01000307.1
OETB01000308.1
OETB01000309.1
OETB01000291.1
OETB01000065.1
OETB01000181.1
OETB01000168.1
OETB01000138.1
OETB01000207.1
OETB01000024.1
OETB01000125.1
OETB01000113.1
OETB01000109.1
HG807407.1
FAQW01003741.1
FAPK01015471.1
HG807678.1
FAUD01086771.1
CCYC010578122.1
CAJW012430545.1
QVOL01008638.1
DOOK01000252.1
FASB01192681.1
FASB01051644.1
FASB01001803.1
MQQX01000561.1
AHJF01000806.1
MQQX01002334.1
AHJF01000538.1
FARY01221969.1
FXXK01005578.1
AOIY01017591.1
CVMW01028990.1
CVMW01013512.1
CVMW01081233.1
CVMW01012797.1
CVMW01015484.1
CVMW01020976.1
LQNS02101957.1
LPNX010158726.1
FAMN01000269.1
AFFD02007191.1
LK312783.1
LPNX010594989.1
LPNX010004311.1
FAMN01001368.1
FABQ01001254.1
LK342047.1
LK323450.1
LK097879.1
LPNX010821711.1
LK099280.1
LK268150.1
CBTL0100203791.1
LMTP014061578.1
LK280260.1
QPHP01000221.1
LQRK01000658.1
CBMM010096654.1
ODGO01684050.1
CBUG010018722.1
ODGO01459029.1
FPMM01000174.1
FPIG01000162.1
LVXS01061597.1
FARY01100739.1
FASG01291777.1
FAUD01334975.1
FASI01002332.1
CAJW011546930.1
KL550965.1
LVXS01061598.1
LVXS01061779.1
KL551933.1
CEGH01232434.1
CEGH01163712.1
CEGH01346243.1
CEGH01322619.1
LLKM01009636.1
NWMS01011447.1
NWMS01012382.1
CEGH01381666.1
CEGH01277593.1
FAQE01398577.1
FAUG01200554.1
FASI01056756.1
FASI01262782.1
FASQ01271769.1
FLTG01001884.1
FARX01409537.1
FATA01305771.1
FASI01015791.1
FAUG01135389.1
FLTG01002571.1
FATA01177744.1
FAUD01398871.1
FARB01490164.1
FAUD01374599.1
FARV01249951.1
FATA01398017.1
FAQG01253786.1
FATA01366994.1
FASO01335102.1
FATA01398036.1
FAQG01068102.1
FAUD01403113.1
NNCF01088477.1
FAQG01287880.1
FAUD01380671.1
CBTL0104154947.1
AFFD02002378.1
AFFG02003951.1
KB449174.1
MVJL01007670.1
CBTL0101138830.1
CBTL0101652584.1
CBTL0104237486.1
CBTL0106508399.1
CBTL0110539153.1
PJAE01878263.1
LNCG01091894.1
ODGO01535685.1
CBTL0111426043.1
CBTL0111182559.1
CBTL0109303624.1
CBTL0111182514.1
CBTL0108243186.1
LYTE01022819.1
LYTB01029229.1
HF852011.1
FUEF01005818.1
FUEF01006443.1
FUEF01006152.1
FUEF01006389.1
FUEF01006769.1
FUEF01007250.1
FUEF01008820.1
FUEF01010861.1
KL547272.1
LLKM01006355.1
LXGH01448567.1
LLKM01008744.1
LLKM01004344.1
LLKM01009722.1
LLKM01011527.1
LLKM01011809.1
LMAV010949208.1
LMAV010744206.1
LXGH01319208.1
NXFB01022962.1
LXGH01436974.1
LXGH01382099.1
KV887020.1
FXDZ01017279.1
FXLI01004983.1
LBLN01052203.1
BEYV01026601.1
FAUD01404277.1
FASD01287055.1
DF145340.1
OEIJ01645068.1
ODGO01126794.1
KI650318.1
KN172512.1
AZBX01036543.1
KN169459.1
KN170509.1
KI650281.1
OEIJ01597596.1
AZBX01014773.1
KI649201.1
LM523358.1
AFSP02316004.1
LM523495.1
PRDE01171308.1
AFSP02309524.1
LXGH01298658.1
LXGH01451862.1
LXGH01006326.1
LXGH01296613.1
LXGH01213715.1
LXGH01280558.1
LXGH01455568.1
LXGH01102626.1
LXGH01243319.1
LXGH01048715.1
LXGH01081977.1
LXGH01124474.1
LBFL01117137.1
LIAE01004409.1
LIAE01000896.1
LIAE01009629.1
LIAE01009314.1
LIAE01005655.1
LIAE01004923.1
LIAE01008787.1
LIAE01004995.1
LIAE01001338.1
CCMK012986871.1
CCMK012587756.1
CCMK012582471.1
CCMK012565301.1
CCMK012559140.1
CCMK010247398.1
CCMK012497500.1
CCMK010145150.1
CCMK012994143.1
CCMK012845031.1
CCMK010296776.1
CCMK012889361.1
CCMK012228857.1
CCMK010317617.1
CCMK012966698.1
CCMK012910004.1
CCMK012394669.1
CCMK012931281.1
MPKX01058905.1
LVEH01013935.1
LVEH01010593.1
LVEH01040266.1
LVEH01027430.1
PDMP01000312.1
LACW01042098.1
LACX01041892.1
LACZ01042047.1
LADC01042273.1
LACY01042092.1
LADE01042371.1
LADF01042809.1
LACV01042034.1
LADH01041980.1
LADB01041930.1
LACU01019929.1
LACT01024272.1
LACS01021877.1
JRUE01000005.1
ASJN01078603.1
QVWM01000788.1
JYDQ01001584.1
QCYY01003617.1
LACS01020701.1
LACT01022959.1
CBTL0109778716.1
AZRP01022318.1
AZRO01015954.1
FASB01258630.1
KQ146521.1
OEIJ01751581.1
AHJF01019426.1
OEIJ01609192.1
OEIJ01435127.1
AAAA02039934.1
AHJF01021384.1
OEIJ01595087.1
AHJF01015853.1
OEIJ01753364.1
OEIJ01728729.1
AHJF01029453.1
OEIJ01730791.1
AHJF01017451.1
KQ217833.1
KQ218197.1
CCMK010769889.1
KQ222953.1
LXGH01515869.1
LXGH01172229.1
LXGH01119307.1
LXGH01506904.1
LXGH01044540.1
LXGH01007262.1
LXGH01072377.1
LXGH01121632.1
LXGH01007282.1
LXGH01363187.1
ASJK01086241.1
ASJK01023383.1
ASJK01024366.1
ASJK01085931.1
AWGZ01433727.1
KD356450.1
CH401384.1
FARX01188139.1
FARY01007550.1
KQ487300.1
AGCT01030673.1
AFSP02244534.1
PYLT01000486.1
AGCT01043533.1
PYLT01000610.1
KQ487190.1
PYLT01000360.1
ADBW01004390.1
PRDE01048134.1
AFSP02233000.1
CBTL0101744906.1
ABSL01182507.1
ABBA01091563.1
MDVM02000112.1
KB909219.1
FASQ01269750.1
FARV01127486.1
FAQS01308784.1
FASI01045985.1
FAQS01308965.1
QYSC01016604.1
FARX01064996.1
FARY01006211.1
FAQS01316335.1
QYSC01014236.1
FARV01222517.1
FARX01092524.1
KB208081.1
FAQS01316733.1
FARV01264188.1
FARB01501130.1
FASG01198095.1
FARV01070157.1
FAQS01316753.1
QYSC01114839.1
FARX01103585.1
CAJV01457272.1
CAJV01371438.1
CAJV012732219.1
LNCG01006186.1
LNCG01006185.1
PTJP01040246.1
NBSK01002769.1
AFSA01220490.1
AFSA01620990.1
KD176660.1
LNCG01258996.1
PTJP01183846.1
LNCG01136022.1
LNCG01004341.1
LNCG01030851.1
LNCG01186657.1
LNCG01052354.1
LNCG01087372.1
LNCG01086117.1
LNCG01265449.1
LNCG01146684.1
LNCG01053337.1
LNCG01207275.1
LNCG01087935.1
LNCG01031736.1
LNCG01119307.1
LNCG01214034.1
LNCG01203464.1
LNCG01019140.1
LNCG01028590.1
LNCG01017384.1
LNCG01054982.1
LNCG01224824.1
LNCG01161784.1
LNCG01053684.1
CAJV01057343.1
LNCG01062742.1
LNCG01220138.1
LNCG01072605.1
LNCG01035759.1
LNCG01038233.1
LNCG01025304.1
LNCG01079624.1
LNCG01265333.1
LNCG01023747.1
LNCG01197834.1
LNCG01101534.1
LNCG01090077.1
LNCG01143880.1
LNCG01264981.1
LNCG01229444.1
LNCG01012891.1
LNCG01139015.1
LNCG01235631.1
LNCG01146979.1
LNCG01231628.1
LNCG01013764.1
LNCG01045197.1
LNCG01087043.1
LNCG01215826.1
LNCG01042876.1
LNCG01193477.1
LNCG01022129.1
LNCG01232759.1
LNCG01072989.1
LNCG01202496.1
LNCG01206361.1
LNCG01247264.1
LNCG01179633.1
LNCG01225159.1
LNCG01007244.1
LNCG01258370.1
LNCG01082424.1
LNCG01074613.1
LNCG01162417.1
LNCG01170286.1
LNCG01150176.1
LNCG01177959.1
LNCG01177774.1
LNCG01083128.1
LNCG01100647.1
LNCG01072972.1
LNCG01118841.1
LNCG01208787.1
LNCG01129614.1
LNCG01050776.1
LNCG01174559.1
LNCG01095544.1
LNCG01162656.1
LNCG01257130.1
LNCG01208382.1
LNCG01197295.1
LNCG01043811.1
ATCM03093191.1
ATCM03104195.1
ATCM03133027.1
ATCM03093022.1
FASB01005600.1
FASB01005623.1
FASB01013898.1
FASB01013944.1
FASB01013949.1
FASB01000896.1
FASB01014018.1
FASB01048352.1
FUEF01017711.1
FUEF01017712.1
AORQ01008884.1
NBSK01011111.1
LNCG01123064.1
LNCG01017704.1
LNCG01097305.1
QPHQ01002064.1
QPMK01000091.1
KZ319397.1
MADH01000014.1
KZ319354.1
MBSW01001557.1
FJWB02021560.1
OEIJ01567241.1
AHJF01034465.1
OEIJ01567397.1
OEIJ01567440.1
AVOS01063473.1
LYJN01000036.1
LYJO01000023.1
KL447304.1
LYJN01000344.1
AVOS01024211.1
LACV01044745.1
LADB01044640.1
LADF01045380.1
LADD01045130.1
LACX01044618.1
AZRO01029925.1
LADE01044952.1
LACW01044810.1
LADG01045443.1
LADA01044832.1
LADC01044893.1
LADH01044693.1
LACZ01044762.1
LACY01044804.1
LACS01021494.1
LACU01019558.1
LACT01023850.1
AJIL01005900.1
ADAS02002139.1
NNCF01102060.1
LACZ01047363.1
LADD01047609.1
LADF01047850.1
LADC01047391.1
LADG01048001.1
LACX01047247.1
LACW01047419.1
LADE01047443.1
LADB01047241.1
LACV01047336.1
LACY01047395.1
LADA01047431.1
LADH01047292.1
LACT01024089.1
LACS01021724.1
LACU01019771.1
AJIL01007058.1
JYDQ01003112.1
LLWD01003860.1
LACT01023879.1
LACS01021524.1
PTEZ01001842.1
FXEC01016432.1
CZLG013176592.1
FLLO01010224.1
CYSQ010444815.1
HG824481.1
CBTL0102107909.1
KN231675.1
LK370332.1
CBTL0104218782.1
CBTL0102110119.1
DF236054.1
LK110184.1
CBTL0102110398.1
DF235105.1
FAMN01000535.1
LK371457.1
DF230382.1
LPNX010599664.1
KV771584.1
CBTL0102110928.1
LMTP014239101.1
JXLO01000019.1
FAGC01001410.1
FACE01003817.1
FAGC01002657.1
FAGC01001626.1
JWIR02000118.1
HF928775.1
FACE01001963.1
JPZC01000191.1
FABQ01000400.1
FAMN01000078.1
FABT01000324.1
UCNH01000141.1
HF933797.1
HF923895.1
QZMN01000082.1
HF929217.1
PDLR01000010.1
FABP01000322.1
HF929673.1
FAFB01000594.1
LQNS02275974.1
BASJ02009496.1
LK111048.1
MKHE01007674.1
HG922878.1
FARU01095755.1
CBTL0101345408.1
CBTL0101796073.1
CBTL0102049346.1
CBTL0102115575.1
MXPZ01060337.1
MXQA01065855.1
CBTL0104262035.1
CBTL0109756593.1
CBTL0111493120.1
DF204142.1
ABGO01000834.1
AXZU02091481.1
ADAN01000039.1
LGJD01107317.1
MZNY01000067.1
LBLN01034794.1
LBLN01105060.1
LBLN01034935.1
LBLN01073820.1
LXGH01487678.1
LXGH01378869.1
LMVA01098982.1
LBLN01068870.1
LBLN01064753.1
LQNS02106992.1
LPNX010336857.1
FABP01000972.1
FACE01001375.1
FABQ01000534.1
FAFB01000889.1
LK088288.1
HG924085.1
FARU01029730.1
BASJ02008585.1
DF203289.1
CBTL0102651044.1
FABQ01001032.1
LK100703.1
CBTL0100408058.1
CBTL0100614491.1
CBTL0105703782.1
CBMN010001935.1
LIHL01074627.1
LXJM01067573.1
CBTL0102157065.1
CBTL0100449754.1
CBTL0102667912.1
CBTL0104262780.1
LPNX010087021.1
LMTP014199977.1
LK312776.1
LK268949.1
CZRN01003109.1
JSXG01000173.1
LK350666.1
LK289986.1
LMTP014099164.1
FABQ01002426.1
LPNX010988574.1
LPNX010989622.1
AAHY01766659.1
AAHY01777253.1
KQ002724.1
AUPI01139708.1
AJKK01117359.1
CCMK011464824.1
AEGA01007446.1
AEGA01016827.1
AUPI01113957.1
AUPI01139656.1
KE559731.1
AUPI01102908.1
FAQZ01189007.1
LXGH01151890.1
AEGA01028010.1
AJKK01164280.1
KE558030.1
KE558525.1
KQ002746.1
ODGO01718015.1
ODGO01657508.1
ODGO01540785.1
ODGO01716352.1
ODGO01602465.1
CSTQ01004961.1
CBLZ012158681.1
CBTL0101356204.1
CSTQ01001485.1
AGQR02006540.1
NIZD01022168.1
NIVO01053722.1
NIVO01053768.1
NIZD01081382.1
NIVO01053862.1
ODGO01579551.1
ODGO01586962.1
LOLC01004246.1
CBUG010017126.1
CSTQ01001931.1
LOQJ01008825.1
CAJV01080493.1
AAAA02043404.1
CM000127.1
NWES01000101.1
QWXO01000198.1
QWYR01000119.1
KN671537.1
AFSP02236027.1
QWYR01000355.1
QWXO01000069.1
CVMW01121332.1
KN662235.1
FARX01332550.1
FASI01164629.1
FLTG01019973.1
FAQE01337295.1
FAUG01273971.1
FASI01004918.1
FAUG01178374.1
FASI01025752.1
FLTG01023260.1
FAUG01263296.1
FLTG01002677.1
FARX01398657.1
FARY01343436.1
FASI01229004.1
FASI01233105.1
FAUG01298016.1
FAUG01163906.1
FAQE01376331.1
FASI01092933.1
FARY01298686.1
FARY01400491.1
FLTG01007643.1
FARY01384379.1
FLTG01001164.1
JSUV01096292.1
JSUV01514981.1
JSUV01121615.1
JSUV01026535.1
JSUV01506943.1
JSUV01120001.1
AACV01026860.1
AHJF01003293.1
CAJX011866564.1
KE117321.1
OCSP01000011.1
OCSP01000027.1
QFQJ01000077.1
FAQG01290063.1
MINJ01112219.1
FAQG01283375.1
FLTE01001658.1
PTJQ01250162.1
KD193210.1
PTJQ01271642.1
PTJQ01237389.1
PRDE01123513.1
FAUG01182565.1
FASI01018183.1
FLTG01011063.1
FAUD01373456.1
FAQE01398854.1
FAUG01158304.1
FASI01044250.1
AWUE01002784.1
FAUG01275614.1
FASI01086107.1
FLTG01006161.1
FARX01294836.1
FARY01289718.1
FLTG01013214.1
FAUG01186003.1
LVEH01049761.1
LVEH01023140.1
LVEH01054861.1
PZQQ01069169.1
PZQQ01071540.1
PZQQ01071338.1
PZQQ01071042.1
PZQQ01071394.1
PZQQ01070609.1
PZQQ01071310.1
PZQQ01071102.1
PZQQ01070500.1
NKJM01000352.1
BCMQ01000061.1
BDDW01000035.1
CCCL010000037.1
FARV01271501.1
UWUC012138135.1
FAQZ01261376.1
OBLE01000098.1
FYBX02008650.1
PZQQ01071383.1
PZQQ01069522.1
PZQQ01071417.1
KB726782.1
QLOZ01011054.1
OCOD01000089.1
OCOD01000091.1
JEMT01007900.1
JEMT01007940.1
JEMT01012182.1
AFRD01000550.1
OBLE01139346.1
LUAT01003456.1
FARO01015683.1
FASD01248392.1
AGTT01277506.1
PJAD010069312.1
CAOK01410902.1
LUAT01003603.1
MPGJ01001172.1
AKZK01000185.1
OCQS01000095.1
LK251445.1
LPNX010232625.1
LPNX011086141.1
DF228599.1
BHFV01010289.1
LK130593.1
BHFV01010394.1
LPNX010228112.1
BHFV01010411.1
CZRN01001337.1
BHFV01010464.1
BHFV01010505.1
LPNX010594362.1
BHFV01010642.1
FABQ01001318.1
LK324162.1
BHFV01010643.1
LPNX010852721.1
CAJX010019029.1
LGJC01089279.1
MQQW01001239.1
FUEF01010952.1
CH401864.1
AHJF01023671.1
AHJF01027126.1
AHJF01006986.1
OEIJ01722635.1
AHJF01023673.1
LXGH01088066.1
LXGH01072146.1
LXGH01113540.1
LXGH01492674.1
LXGH01157991.1
LXGH01114300.1
AWGZ01387840.1
AWGZ01421669.1
AWGZ01077298.1
AWGZ01430819.1
AWGZ01418868.1
AWGZ01424750.1
AWGZ01386526.1
AWGZ01421730.1
KE905858.1
AWGZ01420979.1
AWGZ01417212.1
LXGH01248869.1
LXGH01003695.1
LXGH01449206.1
LXGH01018137.1
KD417520.1
LBLR01017269.1
LBLR01006911.1
LBLR01020528.1
PXLY01000070.1
LFUD01006049.1
LBLR01020359.1
LBLR01019783.1
LBLR01019977.1
LBLR01009170.1
LBLR01010381.1
LBLR01007410.1
LQNS02273986.1
FAMN01001145.1
FACE01002576.1
FAMN01000177.1
FASD01156867.1
FAFB01001282.1
FAMN01000102.1
FAGC01001308.1
FABQ01000568.1
DF231353.1
ATHJ01000052.1
UTPZ01000083.1
QWDQ01000620.1
QPHH01000138.1
AWOL01S0720080.1
LIEC01009121.1
LOLD01000348.1
CBMN010032433.1
CBMN010748630.1
AFSP02222505.1
FLRE01001321.1
AFPV01005402.1
APKF01000328.1
ODGO01686118.1
ODGO01488520.1
OEIJ01750466.1
ODGO01569968.1
AOTY01000026.1
BGPP01000028.1
UBMD01000053.1
KE359633.1
LT703000.1
ASSI01000207.1
OFSU01000095.1
JHUF01000102.1
BDNP01000020.1
BEBG01000017.1
CZFA01000006.1
BDYY01000017.1
ATOM01000094.1
CVTB01000025.1
FXCQ01001999.1
FMVU01001808.1
FMVU01001809.1
CVRE01018103.1
FBTA01000057.1
FBVQ01000054.1
BEWY01063916.1
BEWY01063780.1
BEWY01063677.1
BEWY01062867.1
BEWY01061426.1
BEWY01061551.1
BEWY01061715.1
BEWY01062032.1
BEWY01062866.1
BEWY01062618.1
BEWY01062807.1
FUWB01440841.1
FUWB01446673.1
FUWB01440848.1
FUWB01440852.1
FUWB01440855.1
FUWB01791349.1
FUWB01791348.1
FUWB01446661.1
FUWB01791345.1
FUWB01446674.1
FUWB01436803.1
FUWB01791354.1
FUWB01791355.1
FUWB01791504.1
FUWB01435428.1
FUWB01791506.1
FUWB01431285.1
FUWB01791510.1
FUWB01430089.1
FUWB01430087.1
FUWB01430085.1
FUWB01791511.1
FUWB01597219.1
FUWB01791282.1
FUWB01458633.1
FUWB01458636.1
FUWB01458637.1
FUWB01458651.1
FUWB01460320.1
FUWB01465168.1
FUWB01791281.1
FUWB01791290.1
FUWB01465209.1
FUWB01690525.1
FUWB01472025.1
FUWB01472026.1
FUWB01585932.1
FUWB01472038.1
FUWB01473530.1
FUWB01479043.1
FUWB01452341.1
FUWB01446675.1
FUWB01446684.1
FUWB01446685.1
FUWB01597229.1
FUWB01452305.1
FUWB01452318.1
FUWB01452339.1
FUWB01452340.1
FUWB01430076.1
FUWB01452343.1
FUWB01452348.1
FUWB01791344.1
FUWB01791332.1
FUWB01453709.1
FUWB01791331.1
FUWB01791291.1
FUWB01386792.1
FUWB01791555.1
FUWB01379435.1
FUWB01791554.1
FUWB01386779.1
FUWB01386785.1
FUWB01611235.1
FUWB01611213.1
FUWB01611211.1
FUWB01791578.1
FUWB01386798.1
FUWB01386803.1
FUWB01611203.1
FUWB01388407.1
FUWB01390727.1
FUWB01390731.1
FUWB01390737.1
FUWB01611248.1
FUWB01667741.1
FUWB01614517.1
FUWB01611294.1
FUWB01363790.1
FUWB01365636.1
FUWB01611276.1
FUWB01611262.1
FUWB01369099.1
FUWB01390742.1
FUWB01372312.1
FUWB01611247.1
FUWB01373049.1
FUWB01611237.1
FUWB01373728.1
FUWB01375902.1
FUWB01375903.1
FUWB01791513.1
FUWB01403640.1
FUWB01791514.1
FUWB01411479.1
FUWB01412500.1
FUWB01597235.1
FUWB01597230.1
FUWB01415855.1
FUWB01415856.1
FUWB01402664.1
FUWB01420315.1
FUWB01420321.1
FUWB01421368.1
FUWB01425193.1
FUWB01425202.1
FUWB01430065.1
FUWB01479075.1
FUWB01600074.1
FUWB01390743.1
FUWB01392292.1
FUWB01394617.1
FUWB01791534.1
FUWB01394621.1
FUWB01395536.1
FUWB01791533.1
FUWB01398484.1
FUWB01430078.1
FUWB01600073.1
FUWB01597248.1
FUWB01399456.1
FUWB01400039.1
FUWB01597247.1
FUWB01597238.1
FUWB01597236.1
FUWB01533920.1
FUWB01690594.1
FUWB01533741.1
FUWB01690591.1
FUWB01570609.1
FUWB01533799.1
FUWB01690569.1
FUWB01570607.1
FUWB01570592.1
FUWB01570612.1
FUWB01533922.1
FUWB01536664.1
FUWB01536667.1
FUWB01536676.1
FUWB01536678.1
FUWB01536679.1
FUWB01536688.1
FUWB01546679.1
FUWB01523385.1
FUWB01690632.1
FUWB01517171.1
FUWB01517188.1
FUWB01523351.1
FUWB01523352.1
FUWB01523363.1
FUWB01523372.1
FUWB01570613.1
FUWB01546684.1
FUWB01523387.1
FUWB01523396.1
FUWB01523397.1
FUWB01525502.1
FUWB01526683.1
FUWB01690631.1
FUWB01690604.1
FUWB01558553.1
FUWB01551323.1
FUWB01551325.1
FUWB01690529.1
FUWB01558529.1
FUWB01558534.1
FUWB01558535.1
FUWB01570579.1
FUWB01558540.1
FUWB01549932.1
FUWB01558554.1
FUWB01559220.1
FUWB01570578.1
FUWB01560958.1
FUWB01560960.1
FUWB01562421.1
FUWB01570541.1
FUWB01546740.1
FUWB01570590.1
FUWB01546723.1
FUWB01546727.1
FUWB01546729.1
FUWB01690555.1
FUWB01546737.1
FUWB01546738.1
FUWB01570587.1
FUWB01570615.1
FUWB01546773.1
FUWB01546795.1
FUWB01549891.1
FUWB01549909.1
FUWB01549916.1
FUWB01549920.1
FUWB01570586.1
FUWB01583217.1
FUWB01479181.1
FUWB01479182.1
FUWB01481142.1
FUWB01583268.1
FUWB01481155.1
FUWB01583267.1
FUWB01726721.1
FUWB01481159.1
FUWB01479167.1
FUWB01583216.1
FUWB01487277.1
FUWB01726712.1
FUWB01490300.1
FUWB01495094.1
FUWB01573559.1
FUWB01573558.1
FUWB01495130.1
FUWB01790963.1
FUWB01479076.1
FUWB01479079.1
FUWB01479111.1
FUWB01479119.1
FUWB01479124.1
FUWB01479128.1
FUWB01479129.1
FUWB01583282.1
FUWB01495132.1
FUWB01479132.1
FUWB01583274.1
FUWB01479155.1
FUWB01479156.1
FUWB01479157.1
FUWB01790962.1
FUWB01583273.1
FUWB01720959.1
FUWB01505424.1
FUWB01720975.1
FUWB01512960.1
FUWB01512962.1
FUWB01512975.1
FUWB01513001.1
FUWB01513002.1
FUWB01513004.1
FUWB01570633.1
FUWB01720902.1
FUWB01513015.1
FUWB01513032.1
FUWB01570616.1
FUWB01513036.1
FUWB01513076.1
FUWB01515809.1
FUWB01503505.1
FUWB01495143.1
FUWB01496974.1
FUWB01721059.1
FUWB01496978.1
FUWB01503483.1
FUWB01721039.1
FUWB01721032.1
FUWB01503504.1
FUWB01370392.1
FUWB01503514.1
FUWB01503518.1
FUWB01503520.1
FUWB01503521.1
FUWB01503529.1
FUWB01570639.1
FUWB01721012.1
FUWB01180191.1
FUWB01791808.1
FUWB01183056.1
FUWB01791607.1
FUWB01645062.1
FUWB01645063.1
FUWB01791814.1
FUWB01180772.1
FUWB01791815.1
FUWB01791807.1
FUWB01791816.1
FUWB01791818.1
FUWB01791871.1
FUWB01645075.1
FUWB01176070.1
FUWB01791872.1
FUWB01645076.1
FUWB01791873.1
FUWB01791790.1
FUWB01667706.1
FUWB01791773.1
FUWB01791774.1
FUWB01791775.1
FUWB01791776.1
FUWB01791782.1
FUWB01791783.1
FUWB01791784.1
FUWB01645077.1
FUWB01791793.1
FUWB01188530.1
FUWB01791796.1
FUWB01791797.1
FUWB01667697.1
FUWB01667695.1
FUWB01645060.1
FUWB01184448.1
FUWB01145330.1
FUWB01792052.1
FUWB01792053.1
FUWB01792058.1
FUWB01667587.1
FUWB01667597.1
FUWB01667643.1
FUWB01792060.1
FUWB01667644.1
FUWB01162322.1
FUWB01792078.1
FUWB01792082.1
FUWB01792137.1
FUWB01792335.1
FUWB01667649.1
FUWB01141505.1
FUWB01667655.1
FUWB01667669.1
FUWB01166407.1
FUWB01791884.1
FUWB01791885.1
FUWB01645078.1
FUWB01645082.1
FUWB01645087.1
FUWB01791887.1
FUWB01648973.1
FUWB01791890.1
FUWB01791809.1
FUWB01791892.1
FUWB01791893.1
FUWB01166122.1
FUWB01792030.1
FUWB01667682.1
FUWB01792035.1
FUWB01792047.1
FUWB01627639.1
FUWB01645047.1
FUWB01141468.1
FUWB01791609.1
FUWB01355013.1
FUWB01355009.1
FUWB01791610.1
FUWB01627561.1
FUWB01337571.1
FUWB01334519.1
FUWB01334516.1
FUWB01627613.1
FUWB01791633.1
FUWB01325045.1
FUWB01791614.1
FUWB01363108.1
FUWB01627640.1
FUWB01627647.1
FUWB01627652.1
FUWB01321681.1
FUWB01791629.1
FUWB01627667.1
FUWB01791615.1
FUWB01141391.1
FUWB01632627.1
FUWB01667709.1
FUWB01627669.1
FUWB01627674.1
FUWB01227745.1
FUWB01791608.1
FUWB01791637.1
FUWB01791672.1
FUWB01791673.1
FUWB01362241.1
FUWB01362253.1
FUWB01362242.1
FUWB01362258.1
FUWB01362260.1
FUWB01362244.1
FUWB01362252.1
FUWB01645049.1
FUWB01791636.1
BFFQ01078887.1
BFFQ01049852.1
BFFQ01049654.1
BFFQ01049853.1
BFFQ01049653.1
BFFQ01044567.1
BFFQ01049489.1
BFFQ01049488.1
BFFQ01051822.1
BFFQ01046947.1
BFFQ01044649.1
BFFQ01044648.1
BFFQ01080261.1
BFFQ01044566.1
BFFQ01044462.1
BFFQ01041585.1
BFFQ01084079.1
BFFQ01041584.1
BFFQ01041274.1
BFFQ01041273.1
BFFQ01040197.1
BFFQ01040196.1
BFFQ01070224.1
BFFQ01073046.1
BFFQ01068511.1
BFFQ01067606.1
BFFQ01067605.1
BFFQ01066997.1
BFFQ01066186.1
BFFQ01070632.1
BFFQ01070633.1
BFFQ01070667.1
BFFQ01070668.1
BFFQ01065316.1
BFFQ01072723.1
BFFQ01063166.1
BFFQ01051823.1
BFFQ01063164.1
BFFQ01073047.1
BFFQ01077772.1
BFFQ01077951.1
BFFQ01061863.1
BFFQ01061862.1
BFFQ01077952.1
BFFQ01078886.1
BFFQ01054796.1
BFFQ01054135.1
BFFQ01052070.1
BFFQ01052069.1
BFFQ01024950.1
BFFQ01004396.1
BFFQ01004397.1
BFFQ01031680.1
BFFQ01009446.1
BFFQ01009447.1
BFFQ01031679.1
BFFQ01031678.1
BFFQ01029091.1
BFFQ01010652.1
BFFQ01013973.1
BFFQ01013975.1
BFFQ01027696.1
BFFQ01027388.1
BFFQ01027387.1
BFFQ01027386.1
BFFQ01004398.1
BFFQ01024949.1
BFFQ01023600.1
BFFQ01017185.1
BFFQ01021723.1
BFFQ01017186.1
BFFQ01017187.1
BFFQ01017289.1
BFFQ01017290.1
BFFQ01018150.1
BFFQ01020403.1
BFFQ01020402.1
BFFQ01019751.1
BFFQ01019750.1
BFFQ01019749.1
BFFQ01019748.1
BFFQ01032504.1
BFFQ01039666.1
BFFQ01039711.1
BFFQ01034937.1
BFFQ01034936.1
BFFQ01032506.1
BFFQ01003389.1
BFFQ01031682.1
BFFQ01038396.1
BFFQ01039665.1
FXXH011250424.1
FXXH011299269.1
FXXH011356475.1
FXXH012165813.1
FXXH011300751.1
FXXH011287579.1
FXXH011634116.1
FXXH011629276.1
FXXH011429647.1
FXXH011264257.1
FXXH010922669.1
FXXH011602849.1
FXXH011564096.1
FXXH011558928.1
FXXH011543336.1
FXXH011252073.1
FXXH011486924.1
FUWB01645056.1
FUWB01792343.1
FUWB01533831.1
FUWB01533833.1
FUWB01533834.1
FUWB01690556.1
FUWB01792087.1
FUWB01558512.1
FUWB01792059.1
FUWB01791505.1
FUWB01546678.1
FUWB01546820.1
FUWB01791794.1
FUWB01546722.1
FUWB01792077.1
FUWB01792061.1
FUWB01791785.1
FUWB01479205.1
FUWB01791628.1
FUWB01791817.1
FUWB01726722.1
FUWB01600077.1
FUWB01791874.1
FUWB01791875.1
FUWB01472042.1
FUWB01791801.1
FUWB01791800.1
FUWB01332078.1
FUWB01214365.1
FUWB01648976.1
FUWB01791634.1
FUWB01792029.1
FUWB01792048.1
BFFQ01078160.1
BFFQ01078158.1
BFFQ01078159.1
BFFQ01039774.1
BFFQ01039773.1
FXXH011274795.1
CVMW01108231.1
FUWB01176067.1
FUWB01558530.1
FUWB01583284.1
FUWB01726703.1
FUWB01558541.1
FUWB01791616.1
FUWB01411483.1
FUWB01721040.1
FUWB01174264.1
FUWB01721014.1
FUWB01791772.1
FUWB01690568.1
FUWB01614535.1
FUWB01533840.1
FUWB01513013.1
FUWB01472039.1
FUWB01151988.1
FUWB01372329.1
FUWB01504073.1
FUWB01546689.1
FUWB01505421.1
FUWB01583288.1
FUWB01512970.1
BFFQ01048130.1
BFFQ01048129.1
FXXH011255414.1
FUWB01175687.1
FUWB01395534.1
FUWB01791549.1
FUWB01369102.1
FUWB01479184.1
FUWB01369104.1
BFFQ01063058.1
FUWB01611202.1
FUWB01667592.1
FUWB01667642.1
FUWB01667710.1
FUWB01667673.1
FUWB01667707.1
FUWB01672363.1
FUWB01223454.1
FUWB01791240.1
FUWB01141392.1
FUWB01324385.1
FUWB01238957.1
FUWB01690570.1
FUWB01217379.1
FUWB01176129.1
FUWB01690550.1
FUWB01141469.1
BFFQ01061239.1
BFFQ01061240.1
FUWB01645045.1
FUWB01645046.1
FUWB01222374.1
FUWB01387676.1
FUWB01373050.1
FUWB01166428.1
FUWB01791241.1
FUWB01173231.1
FUWB01481153.1
FUWB01481157.1
FUWB01151963.1
FUWB01398493.1
FUWB01690595.1
FUWB01791550.1
FUWB01465204.1
FUWB01358429.1
FUWB01321685.1
FUWB01791601.1
FUWB01321686.1
FUWB01570537.1
FUWB01168717.1
FUWB01627620.1
FUWB01627646.1
FUWB01398479.1
FUWB01398490.1
FUWB01398489.1
FUWB01206363.1
FUWB01191860.1
BFFQ01023403.1
BFFQ01023400.1
FUWB01363114.1
FUWB01363620.1
FUWB01155763.1
FUWB01791624.1
FUWB01234466.1
FUWB01791579.1
FUWB01321913.1
FUWB01560946.1
FUWB01175584.1
FUWB01597210.1
FUWB01533892.1
FUWB01415846.1
FUWB01523375.1
FUWB01163335.1
FUWB01597231.1
FUWB01415845.1
FUWB01597237.1
FUWB01533891.1
FUWB01205657.1
FUWB01515810.1
FUWB01123848.1
FUWB01479163.1
FUWB01213489.1
FUWB01479133.1
FUWB01487234.1
FUWB01495116.1
FUWB01495099.1
FUWB01487250.1
FUWB01791262.1
FUWB01402655.1
FUWB01181413.1
FUWB01181539.1
FUWB01791263.1
FUWB01187296.1
FUWB01466647.1
FUWB01446686.1
FUWB01402658.1
FUWB01145355.1
FUWB01546687.1
FUWB01402640.1
FUWB01365649.1
FUWB01170810.1
FUWB01332639.1
FUWB01157558.1
FUWB01372308.1
FUWB01151964.1
FUWB01141548.1
FUWB01791580.1
FUWB01611236.1
FUWB01597215.1
FUWB01503531.1
FUWB01503546.1
FUWB01690635.1
FUWB01546739.1
FUWB01558536.1
FUWB01363116.1
FUWB01791553.1
FUWB01791552.1
FUWB01597249.1
FUWB01156912.1
FUWB01141473.1
FUWB01791551.1
FUWB01141480.1
FUWB01387675.1
FUWB01435458.1
FUWB01458625.1
FUWB01458626.1
FUWB01495127.1
FUWB01533729.1
FUWB01533788.1
FUWB01791569.1
FUWB01213403.1
FUWB01212127.1
FUWB01180180.1
FUWB01479122.1
FUWB01479162.1
FUWB01479165.1
FUWB01506451.1
FUWB01161411.1
FUWB01630966.1
FUWB01630954.1
FUWB01503519.1
FUWB01503534.1
FUWB01721008.1
FUWB01720966.1
FUWB01720965.1
FUWB01141550.1
FUWB01479131.1
FUWB01479130.1
FUWB01183419.1
FUWB01791575.1
FUWB01166214.1
FUWB01123874.1
FUWB01533839.1
FUWB01181080.1
FUWB01533784.1
FUWB01791574.1
FUWB01533723.1
FUWB01363113.1
FUWB01324388.1
FUWB01180192.1
FUWB01614532.1
FUWB01157412.1
FUWB01791836.1
FUWB01513035.1
FUWB01645010.1
FUWB01197506.1
FUWB01645051.1
FUWB01645057.1
FUWB01546736.1
FUWB01791586.1
FUWB01193866.1
FUWB01791585.1
FUWB01196698.1
FUWB01791850.1
FUWB01162332.1
FUWB01791851.1
FUWB01151962.1
FUWB01173179.1
FUWB01695541.1
FUWB01513014.1
FUWB01513008.1
FUWB01237113.1
FUWB01533896.1
FUWB01533846.1
FUWB01791857.1
FUWB01611249.1
FUWB01489244.1
FUWB01141666.1
FUWB01465193.1
FUWB01187983.1
FUWB01648978.1
FUWB01645058.1
FUWB01372321.1
FUWB01358414.1
FUWB01166110.1
FUWB01213868.1
FUWB01189356.1
FUWB01503476.1
FUWB01203642.1
FUWB01435442.1
FUWB01435457.1
FUWB01435460.1
FUWB01430081.1
FUWB01398468.1
FUWB01503498.1
FUWB01503503.1
FUWB01515820.1
FUWB01549929.1
FUWB01383186.1
FUWB01394618.1
FUWB01386790.1
FUWB01184098.1
FUWB01194442.1
FUWB01224021.1
FUWB01217874.1
FUWB01215288.1
FUWB01386789.1
FUWB01453705.1
FUWB01453706.1
FUWB01162328.1
FUWB01533665.1
FUWB01458630.1
FUWB01597212.1
FUWB01185703.1
FUWB01533725.1
FUWB01166400.1
FUWB01238295.1
FUWB01432263.1
FUWB01168721.1
FUWB01431283.1
FUWB01446650.1
FUWB01558513.1
FUWB01446651.1
FUWB01446663.1
FUWB01187566.1
FUWB01179071.1
FUWB01210713.1
FUWB01202937.1
FUWB01472027.1
FUWB01158418.1
FUWB01151320.1
FUWB01205331.1
FUWB01407133.1
FUWB01415860.1
FUWB01173654.1
FUWB01165030.1
FUWB01159989.1
FUWB01199917.1
FUWB01151345.1
FUWB01496977.1
FUWB01188299.1
FUWB01168627.1
FUWB01365638.1
FUWB01472051.1
FUWB01379428.1
FUWB01162336.1
FUWB01141553.1
FUWB01171578.1
FUWB01211663.1
FUWB01481158.1
FUWB01453712.1
FUWB01175142.1
FUWB01181540.1
FUWB01369106.1
FUWB01175596.1
FUWB01390733.1
FUWB01179137.1
FUWB01379424.1
FUWB01362236.1
FUWB01386786.1
FUWB01141609.1
FUWB01202939.1
FUWB01172522.1
FUWB01177946.1
FUWB01192499.1
FUWB01141557.1
FUWB01141482.1
FUWB01141400.1
FUWB01141556.1
FUWB01192809.1
FUWB01141481.1
FUWB01175571.1
FUWB01212188.1
FUWB01160994.1
FUWB01184181.1
FUWB01141610.1
FUWB01337586.1
FUWB01171850.1
FUWB01172519.1
FUWB01191556.1
FUWB01159691.1
FUWB01141545.1
FUWB01182406.1
FUWB01141549.1
FUWB01185183.1
FUWB01183713.1
FATE01014102.1
FUWB01337573.1
FAQM01009645.1
FARF01017482.1
FUWB01359421.1
FUWB01175595.1
FUWB01182140.1
FUWB01184821.1
FUWB01141552.1
FUWB01205224.1
FUWB01203162.1
FUWB01173180.1
FUWB01219378.1
FUWB01207177.1
FUWB01151402.1
FUWB01190747.1
FUWB01176068.1
FAPI01003227.1
FUWB01221870.1
FUWB01203647.1
FUWB01196475.1
FUWB01234394.1
FUWB01156509.1
FUWB01176069.1
FUWB01180193.1
FUWB01206294.1
FUWB01192806.1
FUWB01218393.1
FUWB01190305.1
FUWB01194366.1
FUWB01170177.1
FUWB01177939.1
FUWB01186932.1
FUWB01187027.1
FUWB01189583.1
FUWB01193526.1
FUWB01203645.1
FUWB01224842.1
FUWB01175568.1
FUWB01207768.1
FUWB01192807.1
FUWB01191000.1
FUWB01173534.1
FUWB01179701.1
FUWB01175138.1
FUWB01174260.1
FUWB01225991.1
FUWB01180197.1
FUWB01206362.1
FUWB01195624.1
FUWB01170150.1
FUWB01224907.1
BDFF01123792.1
FUWB01200404.1
FUWB01203641.1
FUWB01191552.1
FUWB01234806.1
FUWB01190112.1
FUWB01186075.1
FUWB01168769.1
FUWB01192092.1
FUWB01217879.1
FUWB01203646.1
FUWB01186454.1
FUWB01193052.1
FUWB01163243.1
FUWB01194672.1
FUWB01217239.1
FUWB01205330.1
FUWB01223610.1
FUWB01190110.1
FUWB01181693.1
FUWB01192916.1
FUWB01190104.1
FUWB01201346.1
FUWB01173234.1
FUWB01196508.1
FUWB01195860.1
FUWB01213872.1
FUWB01171574.1
FUWB01159815.1
FUWB01205517.1
FUWB01173045.1
FUWB01177943.1
FUWB01189577.1
FUWB01151948.1
FUWB01182398.1
FUWB01167749.1
FUWB01180671.1
FUWB01166215.1
FUWB01198434.1
FUWB01184716.1
FUWB01123847.1
FUWB01157411.1
FUWB01196699.1
FUWB01155760.1
FUWB01123863.1
FUWB01180416.1
FUWB01168562.1
FUWB01190971.1
FUWB01180184.1
FUWB01173488.1
FUWB01189576.1
FUWB01194026.1
FUWB01193767.1
FUWB01171281.1
FUWB01186453.1
FUWB01163666.1
FUWB01155744.1
FUWB01174262.1
FUWB01171851.1
FUWB01184095.1
FUWB01186133.1
FUWB01183418.1
FUWB01184570.1
FUWB01142779.1
FUWB01123861.1
FUWB01182407.1
FUWB01155747.1
FUWB01173181.1
FUWB01172945.1
FUWB01172409.1
FUWB01176544.1
FUWB01177024.1
FUWB01142796.1
FUWB01127672.1
FUWB01151976.1
FUWB01158898.1
FUWB01145340.1
FUWB01165072.1
FUWB01201962.1
FUWB01201655.1
FUWB01155471.1
FUWB01141724.1
FUWB01141676.1
FUWB01144914.1
BDFG01227007.1
BDFF01476275.1
FAQB01000913.1
BCOM01000022.1
CTEW01000001.1
JHMG01000177.1
KE359652.1
CZFR01000019.1
BEWY01061252.1
BEWY01064311.1
BEWY01063437.1
BEWY01062022.1
BEWY01061711.1
FUWB01505416.1
FUWB01505420.1
FUWB01506439.1
FUWB01506444.1
FUWB01482431.1
FUWB01489240.1
FUWB01503477.1
FUWB01503516.1
FUWB01503517.1
FUWB01536663.1
FUWB01533845.1
FUWB01549886.1
FUWB01549887.1
FUWB01525491.1
FUWB01533593.1
FUWB01533666.1
FUWB01533791.1
FUWB01533841.1
FUWB01417691.1
FUWB01422179.1
FUWB01430432.1
FUWB01431284.1
FUWB01440838.1
FUWB01441185.1
FUWB01446652.1
FUWB01446653.1
FUWB01395535.1
FUWB01398488.1
FUWB01408190.1
FUWB01472029.1
FUWB01479809.1
FUWB01448097.1
FUWB01458650.1
FUWB01481154.1
FUWB01472013.1
FUWB01472014.1
FUWB01472015.1
FUWB01472028.1
FUWB01791269.1
FUWB01791273.1
FUWB01791277.1
FUWB01790462.1
FUWB01720903.1
FUWB01726697.1
FUWB01790458.1
FUWB01790459.1
FUWB01790460.1
FUWB01790851.1
FUWB01790861.1
FUWB01790862.1
FUWB01790863.1
FUWB01790870.1
FUWB01790871.1
FUWB01790874.1
FUWB01790875.1
FUWB01791862.1
FUWB01791572.1
FUWB01791573.1
FUWB01791587.1
FUWB01791588.1
FUWB01791591.1
FUWB01611117.1
FUWB01600075.1
FUWB01611116.1
FUWB01611168.1
FUWB01611244.1
FUWB01614507.1
FUWB01614525.1
FUWB01573540.1
FUWB01558468.1
FUWB01558493.1
FUWB01586773.1
FUWB01690554.1
FUWB01690572.1
FUWB01695537.1
FUWB01720846.1
FUWB01627642.1
FUWB01630940.1
FUWB01630961.1
FUWB01558444.1
FUWB01648953.1
FUWB01365639.1
FUWB01338491.1
FUWB01346262.1
FUWB01358413.1
FUWB01363104.1
FUWB01226548.1
FUWB01141412.1
FUWB01141569.1
FUWB01151373.1
FUWB01151929.1
FUWB01151942.1
FUWB01160991.1
FUWB01160998.1
FUWB01165031.1
FUWB01166546.1
FUWB01171854.1
FUWB01190304.1
FUWB01381082.1
FUWB01391695.1
FUWB01379425.1
BDFF01069546.1
BFFQ01024431.1
BFFQ01016331.1
BFFQ01016330.1
BFFQ01016329.1
BFFQ01015984.1
BFFQ01015595.1
BFFQ01015026.1
BFFQ01024358.1
BFFQ01012555.1
BFFQ01024432.1
BFFQ01024888.1
BFFQ01030879.1
BFFQ01030880.1
BFFQ01033561.1
BFFQ01007911.1
BFFQ01040620.1
BFFQ01078430.1
BFFQ01078429.1
BFFQ01015025.1
BFFQ01008294.1
BFFQ01008296.1
BFFQ01008298.1
BFFQ01008620.1
BFFQ01011071.1
BFFQ01011072.1
BFFQ01034579.1
BFFQ01014913.1
BFFQ01015024.1
BFFQ01071658.1
BFFQ01050031.1
BFFQ01050032.1
BFFQ01061369.1
BFFQ01061370.1
BFFQ01061371.1
BFFQ01061634.1
BFFQ01061636.1
BFFQ01063630.1
BFFQ01073129.1
BFFQ01063631.1
BFFQ01064964.1
BFFQ01064965.1
BFFQ01065941.1
BFFQ01065942.1
BFFQ01066539.1
BFFQ01066540.1
BFFQ01043246.1
BFFQ01034040.1
BFFQ01035960.1
BFFQ01035962.1
BFFQ01037399.1
BFFQ01037400.1
BFFQ01040619.1
BFFQ01040621.1
BFFQ01040622.1
BFFQ01034039.1
BFFQ01043247.1
BFFQ01045047.1
BFFQ01045048.1
BFFQ01073634.1
BFFQ01073130.1
FXXH011357895.1
FXXH011255413.1
FXXH011321581.1
FXXH011364484.1
FXXH011463040.1
FXXH011478433.1
FXXH011659590.1
FUWB01546493.1
FUWB01546686.1
FUWB01546494.1
FUWB01209084.1
FUWB01465200.1
FUWB01558470.1
FUWB01790873.1
FUWB01517402.1
FUWB01790853.1
FUWB01790852.1
BFFQ01031340.1
BFFQ01031339.1
FUWB01151389.1
FUWB01337553.1
FUWB01337560.1
FUWB01386775.1
FUWB01790872.1
FUWB01720900.1
FUWB01720901.1
FUWB01145329.1
FUWB01791788.1
BFFQ01035434.1
BFFQ01035435.1
FUWB01791212.1
FUWB01157108.1
FUWB01204286.1
FUWB01141615.1
FUWB01790900.1
FUWB01166116.1
FUWB01570606.1
FUWB01220176.1
FUWB01182645.1
FUWB01597147.1
FUWB01597183.1
FUWB01570486.1
FUWB01183141.1
FUWB01570434.1
FUWB01790497.1
FUWB01383176.1
FUWB01173174.1
FUWB01611171.1
FUWB01366495.1
FUWB01452309.1
FUWB01452324.1
FUWB01383165.1
FUWB01790498.1
FUWB01790901.1
FUWB01195542.1
FUWB01215830.1
FUWB01472041.1
FUWB01369105.1
FUWB01398472.1
FUWB01398478.1
FUWB01503478.1
FUWB01487235.1
FUWB01487209.1
FUWB01430079.1
FUWB01179808.1
FUWB01791297.1
FUWB01193525.1
FUWB01180771.1
FUWB01164464.1
FUWB01791605.1
FUWB01225992.1
FUWB01513000.1
FUWB01533847.1
FUWB01645023.1
FUWB01512965.1
FUWB01533894.1
FUWB01513010.1
FUWB01487259.1
FUWB01337581.1
FUWB01503515.1
FUWB01570635.1
FUWB01791509.1
FUWB01627614.1
FUWB01162473.1
FUWB01791824.1
FUWB01487257.1
FUWB01446644.1
FUWB01495056.1
FUWB01791563.1
FUWB01394619.1
FUWB01472043.1
FUWB01791253.1
FUWB01644969.1
FUWB01390732.1
FUWB01151980.1
FUWB01644971.1
FUWB01390724.1
FUWB01645013.1
FUWB01218303.1
FUWB01144853.1
FUWB01430059.1
FUWB01791254.1
FUWB01430050.1
FUWB01546676.1
FUWB01191062.1
FUWB01240080.1
FUWB01171527.1
FUWB01430049.1
FUWB01551343.1
FUWB01168967.1
FUWB01791261.1
FUWB01151375.1
FUWB01206470.1
FUWB01791530.1
FUWB01141485.1
FUWB01151975.1
BDFF01072453.1
FUWB01141477.1
FUWB01479113.1
FUWB01479112.1
FUWB01791299.1
FUWB01362225.1
FUWB01171388.1
FUWB01362234.1
FUWB01791300.1
FUWB01158421.1
FUWB01611275.1
FUWB01142780.1
FUWB01204044.1
FUWB01212113.1
FUWB01152006.1
FUWB01791620.1
FUWB01141421.1
FUWB01206293.1
FUWB01197710.1
FUWB01533669.1
FUWB01420278.1
FUWB01558446.1
FUWB01791596.1
FUWB01503499.1
FUWB01523349.1
FUWB01791271.1
FUWB01523321.1
FUWB01199602.1
FUWB01185676.1
FUWB01162318.1
FUWB01790856.1
FUWB01182141.1
FUWB01597179.1
FUWB01790857.1
FUWB01597209.1
FUWB01597211.1
FUWB01187563.1
FUWB01452307.1
FUWB01452322.1
FUWB01645021.1
FUWB01645020.1
FUWB01479126.1
FUWB01645018.1
FUWB01791272.1
FUWB01239352.1
FUWB01583272.1
FUWB01583251.1
FUWB01212454.1
FUWB01383172.1
FUWB01383164.1
FUWB01383175.1
FUWB01191859.1
FUWB01479115.1
FUWB01458628.1
FUWB01376784.1
FUWB01211664.1
FUWB01213871.1
FUWB01219012.1
FUWB01198115.1
FUWB01216307.1
FUWB01207767.1
FUWB01191546.1
FUWB01203644.1
FUWB01197524.1
FUWB01203043.1
FUWB01184568.1
FUWB01185103.1
FUWB01177993.1
FUWB01184734.1
FUWB01182070.1
FUWB01180783.1
FUWB01200815.1
FUWB01174401.1
FUWB01178092.1
FUWB01180278.1
FUWB01173653.1
FUWB01183054.1
FUWB01170654.1
FUWB01191550.1
FUWB01166216.1
FUWB01155445.1
FUWB01152005.1
FUWB01142804.1
FUWB01174261.1
FUWB01168113.1
FUWB01169504.1
FUWB01182072.1
FUWB01123818.1
FUWB01145364.1
FUWB01157150.1
FUWB01151396.1
FUWB01144955.1
FUWB01123833.1
FUWB01123838.1
FUWB01141633.1
FUWB01151337.1
FUWB01141570.1
FUWB01144881.1
FUWB01145341.1
FUWB01123851.1
FUWB01123865.1
FUWB01141488.1
FUWB01144954.1
AVOS01065260.1
KL339912.1
ALJY01004505.1
JH374068.1
JMFU01108596.1
AVOS01046263.1
KL348978.1
KE889491.1
AWGZ01419800.1
AWGZ01375278.1
KE855370.1
AWGZ01329236.1
KE903062.1
AWGZ01424558.1
AWGZ01342323.1
AWGZ01261862.1
KD304072.1
AWGZ01358736.1
AWGZ01422307.1
AWGZ01326237.1
AWGZ01366182.1
AWGZ01370287.1
LK142180.1
FACE01002942.1
ABPO01002524.1
ABPO01002257.1
PYLT01000115.1
KB741451.1
ADBW01000443.1
AFSP02227826.1
AGCT01046890.1
MPGJ01001230.1
PDMI01000583.1
LYIN01000061.1
QQSS01058917.1
FAQX01142723.1
DS479460.1
MZGG01001523.1
MZGG01001534.1
DS471068.1
DS471972.1
DS470394.1
DS469545.1
RDRV01002933.1
KN005273.1
AGKD04016222.1
ODGO01671969.1
ODGO01636714.1
UTRS01000169.1
CSAF01000431.1
AMQV01000127.1
CMHF01000059.1
PDNT01000033.1
CAJX010279824.1
CBMM010035540.1
FJWB02046144.1
QPHH01001545.1
JMBQ01001165.1
LLWS01014329.1
FXEC01022518.1
FXDY01006186.1
FXDZ01018176.1
FXDY01005728.1
CCMK012725919.1
CCMK013058637.1
CCMK010359533.1
CCMK012620478.1
CCMK012793595.1
CCMK010450231.1
CCMK012893092.1
CCMK013075959.1
CCMK010281156.1
CCMK012757774.1
CCMK012936587.1
CCMK013067985.1
CCMK012891977.1
LD048800.1
LD181276.1
FLTC01003723.1
CCMK010368545.1
CCMK012315040.1
CCMK012436889.1
CCMK012436890.1
CCMK012861766.1
CCMK012910814.1
CCMK012947576.1
CCMK013050106.1
CCMK010369037.1
CCMK012836039.1
CCMK012946619.1
CYRZ011404422.1
CYRZ010605063.1
CYRZ010722596.1
CYRZ010550271.1
CYRZ010231205.1
CYRZ010681406.1
CYRZ010726239.1
CYRZ010652291.1
CYRZ011542545.1
CYRZ011643156.1
CYRZ011655889.1
LXGH01500574.1
KD429651.1
FARX01057048.1
QYSC01016654.1
FARY01025845.1
AFSP02247376.1
FASI01000664.1
AFSP02253116.1
AAAA02046905.1
FASG01023535.1
PTJI01001003.1
PRDE01056156.1
AFSP02287936.1
PRDE01167669.1
AFSP02302557.1
LJPJ01000660.1
FASS01112054.1
LIAE01008418.1
LJPI01000121.1
FARO01061933.1
AJKK01074528.1
CCMK012744356.1
CCMK012716742.1
AUPI01095604.1
CCMK012811421.1
OBIJ01001059.1
AACV01027214.1
CAJX010007379.1
KE115980.1
FUEF01004944.1
KE109764.1
NKXL01079489.1
LXGH01064670.1
CAJX011868130.1
CH401733.1
FUEF01004333.1
LXGH01203368.1
LGRI01035663.1
FARO01183944.1
LXGH01425159.1
FAUG01305250.1
FASI01324369.1
FAUG01299583.1
FAUG01300386.1
FAQE01398066.1
FASI01247478.1
FAUG01128206.1
FARX01394238.1
FASI01265580.1
FAUG01243413.1
FASI01048277.1
FAUG01113143.1
FASI01014385.1
FLTG01003298.1
FAUG01289773.1
FAUG01151738.1
FASI01110461.1
FLTG01000130.1
FASB01001124.1
FASB01033141.1
FASB01030874.1
QNTS01047178.1
FASB01006347.1
FASB01002488.1
OEIJ01627854.1
AHJF01033395.1
OEIJ01665760.1
OEIJ01659672.1
AHJF01023025.1
AHJF01012321.1
JXRI01007559.1
JXRI01010762.1
JXRI01010628.1
JXRI01011319.1
JXRI01010133.1
JXRI01012671.1
PJAE01311970.1
CZLG013967380.1
CZLG013757840.1
CZLG010385756.1
CZLG010977865.1
CZLG010461888.1
FARY01034062.1
UXGB01058396.1
GL353623.1
GL352834.1
FARX01416951.1
GL351527.1
FAPN01025607.1
PTJI01002596.1
FARX01029290.1
QYSC01114428.1
FARY01022833.1
QYSC01009975.1
FARX01080513.1
FARX01277539.1
FARY01011442.1
QYSC01094775.1
QYSC01017311.1
FARV01248747.1
QYSC01014255.1
FARX01128271.1
FARV01101128.1
FAUG01222938.1
FBXV01341407.1
FARY01011724.1
BAYF01050872.1
OEIJ01747728.1
ODGO01161377.1
QYSC01020104.1
LYTB01029203.1
FAQS01414247.1
QYSC01012503.1
FLTE01002375.1
FAUD01333664.1
FASG01337993.1
FARX01106105.1
FARV01196094.1
FARP01329965.1
FASQ01276998.1
FATA01399552.1
FAQE01396008.1
FARP01286547.1
FAQS01131701.1
FLTG01008723.1
FLTG01001658.1
FASQ01271065.1
FASQ01277487.1
FASO01287786.1
JXHJ01024078.1
FASQ01275766.1
FAST01283256.1
FASQ01272006.1
FAUB01264000.1
FASQ01244883.1
FASQ01274770.1
JXPU01135764.1
JXPU01134257.1
JXPU01161249.1
JXPU01052978.1
LOLC01008173.1
FLTG01000233.1
FLTD01002214.1
FLTE01001583.1
FLTF01003155.1
FLTC01002440.1
KD004039.1
AHJF01006934.1
KI645781.1
FUEF01004187.1
DF964624.1
KE115492.1
CCYC011074962.1
CEGH01029617.1
CEGH01345328.1
FBXV01341118.1
FBXV01211272.1
LK122943.1
FLTF01002429.1
FLTE01000036.1
FLTD01000521.1
FLTC01001946.1
FLTG01000198.1
KI804176.1
CCMK011864980.1
CCMK011767493.1
CCMK010832265.1
CEGH01185851.1
CAJX010031855.1
CAJX010151515.1
CAJX010020190.1
JXPO01113000.1
CAQS01057269.1
JXPO01164397.1
JXPO01126501.1
JXPO01150734.1
CCYC014770072.1
FLTF01007834.1
CCYC013306192.1
FARY01400820.1
FARX01419921.1
FARY01423120.1
FARX01413315.1
FARX01331391.1
FASI01318311.1
FAUG01281647.1
FARY01402175.1
FAUG01277296.1
FASI01025092.1
AACV01028394.1
AACV01028135.1
AACV01027350.1
AHJF01012454.1
AHJF01015432.1
AHJF01025661.1
AHJF01004494.1
AHJF01002693.1
AHJF01005668.1
AHJF01023411.1
AUPI01119723.1
AACV01028844.1
AHJF01004754.1
CZLG010912230.1
FARO01002633.1
AMZP02000737.1
NNCB01003532.1
NNCB01005275.1
AMZP02000343.1
JH849916.1
JH853076.1
JH839971.1
CEME01000010.1
CEME01000064.1
CEME01000036.1
FAUG01293478.1
FAUG01309281.1
FASI01069037.1
FLTG01014504.1
JPFL01001351.1
JPFL01000878.1
OEIJ01694473.1
OEIJ01557419.1
JPFL01000669.1
LGJD01104514.1
LGJD01094429.1
LGJD01092161.1
ALJY01001265.1
KL871759.1
LYJL01000473.1
ALJY01000381.1
ALJY01003454.1
ALJY01003897.1
ALJY01003453.1
LYJN01000399.1
LBLN01017376.1
LGRI01043831.1
LGRI01036032.1
FAGC01002542.1
FABQ01000700.1
LK211320.1
LK364195.1
LPNX011175328.1
LPNX010704550.1
FAGC01001433.1
AFFD02006367.1
LPNX010149950.1
LPNX010483455.1
LPNX010288304.1
FABT01000767.1
FAFB01000702.1
FAFB01001435.1
FABP01000427.1
FACE01001392.1
HF929667.1
FABT01000431.1
FABQ01000232.1
FAGC01000453.1
FAMN01000056.1
FARU01286678.1
FASD01235080.1
LK109805.1
FARO01086681.1
FARU01286913.1
AAGH01030891.1
CH990886.1
CBTL0102531290.1
CBMN010034203.1
CBTL0100614844.1
DF216605.1
HF929694.1
FABT01000447.1
FABP01000326.1
FACE01000442.1
LK389130.1
BASJ02005502.1
CBTL0106358183.1
DF212946.1
FABT01000567.1
CZRN01000912.1
FASD01283075.1
LK106263.1
CBTL0102230783.1
MXQA01065900.1
DF222501.1
LMTP014177406.1
PRDE01039415.1
PRDE01039684.1
CBUG010014052.1
CBUG010006239.1
CBUG010021542.1
CBUG010016124.1
CBUG010004496.1
CBUG010019426.1
CBUG010003094.1
FAQE01397246.1
FARY01180599.1
FLTG01000273.1
FAUD01357066.1
FAQE01388850.1
FAQE01389244.1
FARX01414441.1
FASI01037855.1
FAUG01130724.1
FLTG01000310.1
FAUG01214454.1
FAUG01303246.1
FAUG01289597.1
FAQE01360015.1
FAQE01380204.1
FAQE01402386.1
FARX01275613.1
FAUG01260130.1
FASI01081188.1
FASI01023507.1
FAUG01090825.1
FAUG01310341.1
FAUG01308252.1
FAUG01300154.1
FAUG01294173.1
FAUG01291406.1
FAUG01290123.1
FAUG01287228.1
FAUG01273409.1
FAUG01272902.1
FAUG01269068.1
FAUG01267397.1
FAUG01224677.1
FAUG01215470.1
FAUG01239263.1
FAUG01090826.1
FAQE01403908.1
FAQE01399914.1
FAQE01387556.1
FAQE01394499.1
FAQE01399261.1
FARY01387166.1
FARY01343353.1
FASI01227405.1
FASI01148447.1
FASI01117018.1
FASI01003801.1
FASI01314188.1
FASI01245468.1
FARY01272409.1
FAUG01188269.1
FAUD01404155.1
FAUG01280128.1
FAUG01140594.1
FAUG01159895.1
FAQS01240509.1
FLTG01000749.1
FLTG01005120.1
FAUG01058415.1
FAUG01161794.1
FAUG01297347.1
FAUG01303739.1
FAUG01314168.1
FAUD01398429.1
FAQE01397696.1
FAQE01373942.1
FAQE01250319.1
FARX01017098.1
FARX01415358.1
FASI01208086.1
FAPN01216077.1
FATA01405164.1
FASJ01359175.1
FARV01235763.1
FASO01349936.1
FAQS01318410.1
FARY01002470.1
FASI01020752.1
OEIJ01464780.1
FAUG01155251.1
FAUG01281421.1
FAUG01296629.1
FAUG01308618.1
FAUG01316395.1
FASI01325997.1
FAUG01308495.1
FAUG01316023.1
FAUG01309343.1
FAUG01304943.1
FAUG01282809.1
FAUG01187998.1
FAUD01397492.1
FAQE01394738.1
FARX01405238.1
FASI01000635.1
FASI01265701.1
FAUG01189674.1
FAUG01293045.1
FAUG01310324.1
FAUG01311915.1
FAQE01398330.1
FAQE01403714.1
FAQE01401280.1
FAQE01399163.1
FARX01408034.1
FASI01083376.1
FASI01163258.1
FASI01184569.1
FAUG01308177.1
FAUG01141505.1
FAUG01102541.1
FASI01311432.1
FASI01087883.1
FLTF01009109.1
LXGH01361306.1
PRDE01014983.1
PDFQ01000371.1
AFSP02302976.1
PEDP01010250.1
PRDE01076907.1
AFSP02258259.1
PRDE01122496.1
AFSP02250276.1
PRDE01076899.1
PTJQ01252213.1
KD226724.1
KD450908.1
PTJQ01239796.1
KD428304.1
KD486347.1
PTJQ01225774.1
PTJQ01297582.1
PTJQ01154009.1
KD376489.1
KD071576.1
PTJQ01076401.1
CCJR010113528.1
KD266160.1
PTJQ01336283.1
KD192782.1
PTJQ01263530.1
KD081831.1
AAAA02038895.1
CCMK010900920.1
CCMK011812147.1
CCMK012834303.1
CCMK010282071.1
CCMK010825892.1
CCMK012950971.1
CCMK011920838.1
CCMK010780643.1
CCMK012471377.1
CCMK012471378.1
CCMK012705309.1
CCMK013023780.1
CCMK010250372.1
CEGH01345263.1
PEKY01011444.1
QYSC01097784.1
LYTD01036190.1
FAQG01207901.1
CCYC011140559.1
FARY01000048.1
KB208129.1
QYSC01114831.1
FARX01001629.1
QYSC01014215.1
FARY01029331.1
FARV01222347.1
CM000134.1
QYSC01117706.1
AWUE01005117.1
MCIT02069781.1
MCIT02010443.1
MCIT02051683.1
MCIT02074658.1
MCIT02071993.1
KN437401.1
MCIT02034384.1
MCIT02034105.1
KB204395.1
KQ060678.1
JRRC01477477.1
JRRC01423251.1
JJMO01002403.1
MCIT02001075.1
MCIT02055554.1
MCIT02056040.1
MCIT02004489.1
JRRC01134848.1
KK124032.1
MCIT02075314.1
MCIT02051384.1
MCIT02009633.1
MCIT02046422.1
KI640155.1
AZHV01003464.1
KD357960.1
ADDD02237405.1
AZHV01003519.1
KE114193.1
AWUE01003414.1
AHJF01005284.1
AHJF01022155.1
KI643407.1
KD344411.1
FAQE01395906.1
FARY01056953.1
FAQS01411960.1
FAQE01239075.1
FARY01057113.1
FARY01057426.1
PTEZ01000418.1
JXWP01000015.1
PTEZ01000500.1
JXWP01000043.1
KL647304.1
PTEZ01000668.1
PTEZ01000693.1
PTEZ01000849.1
PTEZ01001217.1
PTEZ01001308.1
PTEZ01001592.1
PTEZ01001928.1
PTEZ01002233.1
KL358612.1
KL358656.1
JMFU01117357.1
FPMV01001448.1
FPMV01000625.1
FPLR01000836.1
FPII01000364.1
FPLR01000355.1
FPMV01000666.1
FPII01000038.1
KE360647.1
FPME01000020.1
KE361501.1
FPMK01000044.1
FPMO01000025.1
KE360127.1
KE360573.1
FPIE01000004.1
FPMQ01000004.1
FPMO01000016.1
FPMK01000059.1
FPMO01000090.1
FPME01000066.1
RDCS01000142.1
FPIF01000045.1
FPIE01000034.1
FPMV01000173.1
FPLR01000138.1
FPMQ01000009.1
FPII01000006.1
LOLC01003747.1
FPMO01000133.1
FPMV01000665.1
FPII01000095.1
FPLR01000038.1
ADAS02014466.1
LADC01042986.1
LACT01023645.1
LACS01021304.1
LACU01019381.1
AZRP01033870.1
AJIL01005019.1
ADAS02014800.1
AJIL01002875.1
FAQG01294126.1
FAQG01285053.1
FAQG01264840.1
FAQG01146665.1
FAQG01265964.1
FAQT01409809.1
FAQG01235217.1
FAQG01272843.1
NAGG01003542.1
LWKT01000656.1
LOLC01001170.1
KE730672.1
CMKS01000131.1
QPHP01000309.1
QEXH01000056.1
QKVP01000022.1
LRBH01000194.1
QKVY01000001.1
LOLC01000730.1
CBTL0109481677.1
KN043653.1
KE140991.1
AFPV01006325.1
KZ624802.1
JRHP01000426.1
RAWG01000794.1
NTTD01000126.1
PZBI01000052.1
CBTL0108109134.1
CBTL0100428803.1
CBTL0101837648.1
CBTL0109860100.1
AGQR02007058.1
AGQR02007197.1
CBTL0103195565.1
CBTL0106029441.1
AZYN01000635.1
CCNC01000115.1
FUGM01000845.1
FUGS01001364.1
OKRM01000051.1
BEWY01064383.1
BEWY01064157.1
BEWY01062421.1
FUWB01597511.1
FUWB01597573.1
FUWB01597512.1
FUWB01597536.1
FUWB01597553.1
FUWB01597559.1
FUWB01597566.1
FUWB01597569.1
FUWB01597570.1
FUWB01558864.1
FUWB01583611.1
FUWB01574979.1
FUWB01573695.1
FUWB01561029.1
FUWB01561026.1
FUWB01561023.1
FUWB01558876.1
FUWB01558873.1
FUWB01558865.1
FUWB01649085.1
FUWB01628030.1
FUWB01503805.1
FUWB01645656.1
FUWB01645653.1
FUWB01645647.1
FUWB01645642.1
FUWB01645625.1
FUWB01645601.1
FUWB01631034.1
FUWB01628036.1
FUWB01597587.1
FUWB01614635.1
FUWB01614632.1
FUWB01611798.1
FUWB01611787.1
FUWB01611785.1
FUWB01611779.1
FUWB01611778.1
FUWB01611777.1
FUWB01597589.1
FUWB01513593.1
FUWB01534590.1
FUWB01534554.1
FUWB01525542.1
FUWB01525541.1
FUWB01523618.1
FUWB01515981.1
FUWB01515980.1
FUWB01513596.1
FUWB01513594.1
FUWB01534591.1
FUWB01513590.1
FUWB01513586.1
FUWB01513580.1
FUWB01513579.1
FUWB01505486.1
FUWB01505483.1
FUWB01503809.1
FUWB01503807.1
FUWB01796402.1
FUWB01536888.1
FUWB01558845.1
FUWB01558824.1
FUWB01551607.1
FUWB01551606.1
FUWB01550150.1
FUWB01550148.1
FUWB01547567.1
FUWB01547558.1
FUWB01547526.1
FUWB01558846.1
FUWB01536885.1
FUWB01536875.1
FUWB01534629.1
FUWB01534624.1
FUWB01534616.1
FUWB01534614.1
FUWB01534612.1
FUWB01534592.1
FUWB01796255.1
FUWB01796346.1
FUWB01796345.1
FUWB01796340.1
FUWB01796339.1
FUWB01796338.1
FUWB01796267.1
FUWB01796265.1
FUWB01796261.1
FUWB01796259.1
FUWB01796357.1
FUWB01796251.1
FUWB01796248.1
FUWB01796247.1
FUWB01796240.1
FUWB01796239.1
FUWB01796238.1
FUWB01796237.1
FUWB01796235.1
FUWB01796234.1
FUWB01796398.1
FUWB01796453.1
FUWB01796451.1
FUWB01796420.1
FUWB01796419.1
FUWB01796417.1
FUWB01796416.1
FUWB01796407.1
FUWB01796400.1
FUWB01796399.1
FUWB01796207.1
FUWB01796381.1
FUWB01796380.1
FUWB01796379.1
FUWB01796378.1
FUWB01796375.1
FUWB01796367.1
FUWB01796366.1
FUWB01796361.1
FUWB01796358.1
FUWB01668306.1
FUWB01695626.1
FUWB01691116.1
FUWB01691113.1
FUWB01691107.1
FUWB01691099.1
FUWB01691095.1
FUWB01691082.1
FUWB01668311.1
FUWB01668310.1
FUWB01721592.1
FUWB01668302.1
FUWB01668300.1
FUWB01668299.1
FUWB01668298.1
FUWB01668295.1
FUWB01668294.1
FUWB01668293.1
FUWB01668291.1
FUWB01668289.1
FUWB01796013.1
FUWB01796206.1
FUWB01796194.1
FUWB01796143.1
FUWB01796142.1
FUWB01796056.1
FUWB01796055.1
FUWB01796054.1
FUWB01796045.1
FUWB01796044.1
FUWB01668275.1
FUWB01796012.1
FUWB01795975.1
FUWB01795974.1
FUWB01726837.1
FUWB01726836.1
FUWB01726833.1
FUWB01721622.1
FUWB01721608.1
FUWB01458887.1
FUWB01458888.1
FUWB01458889.1
FUWB01388216.1
FUWB01377293.1
FUWB01358579.1
FUWB01458886.1
FUWB01458885.1
FUWB01452484.1
FUWB01446826.1
FUWB01446821.1
FUWB01446815.1
FUWB01436849.1
FUWB01411560.1
FUWB01426358.1
FUWB01479584.1
FUWB01416889.1
FUWB01489812.1
FUWB01489289.1
FUWB01482192.1
FUWB01487449.1
FUWB01411562.1
FUWB01489288.1
FUWB01487456.1
FUWB01411564.1
BDFF01096586.1
BFFQ01041317.1
BFFQ01074068.1
BFFQ01059634.1
BFFQ01079161.1
BFFQ01010345.1
BFFQ01023041.1
BFFQ01035290.1
BFFQ01051323.1
FXXH011472343.1
FXXH011562181.1
FXXH011546401.1
FXXH011572676.1
FXXH011619140.1
FUWB01796406.1
FUWB01796376.1
FUWB01796335.1
FUWB01796374.1
FUWB01796373.1
FUWB01796405.1
FUWB01515986.1
FUWB01796397.1
FUWB01796363.1
FUWB01796260.1
FUWB01796377.1
FXXH011434309.1
FUWB01409069.1
FUWB01796450.1
FUWB01726835.1
FUWB01726834.1
FUWB01721621.1
FUWB01571150.1
FUWB01460369.1
FUWB01460370.1
FUWB01796365.1
FUWB01796364.1
FUWB01668288.1
FUWB01534596.1
FUWB01796372.1
BFFQ01044443.1
FUWB01573711.1
FUWB01536882.1
FUWB01796060.1
FUWB01796424.1
FUWB01796059.1
FUWB01796274.1
FUWB01796275.1
BFFQ01072662.1
FUWB01796422.1
FUWB01796276.1
FUWB01562430.1
FUWB01721600.1
FUWB01513588.1
FUWB01513587.1
FUWB01495353.1
FUWB01536883.1
FUWB01536886.1
FUWB01402768.1
FUWB01534589.1
FUWB01796423.1
FUWB01796410.1
FUWB01645645.1
FUWB01472184.1
FUWB01571203.1
FUWB01721601.1
FUWB01721623.1
FUWB01796370.1
FUWB01600136.1
FUWB01515977.1
FUWB01796371.1
FUWB01536887.1
FUWB01375974.1
FUWB01375976.1
FUWB01487463.1
FUWB01721581.1
FUWB01515978.1
FUWB01796433.1
FUWB01562197.1
FUWB01547579.1
FUWB01558874.1
FUWB01796434.1
FUWB01721627.1
FUWB01645660.1
FUWB01721624.1
FUWB01721619.1
FUWB01558879.1
FUWB01472188.1
FUWB01472187.1
FUWB01796331.1
FUWB01796413.1
FUWB01796414.1
FUWB01547581.1
FUWB01547582.1
FUWB01796401.1
FUWB01503801.1
FUWB01668308.1
FUWB01611762.1
FUWB01547559.1
FUWB01611763.1
FUWB01721625.1
FUWB01796249.1
FUWB01796026.1
FUWB01796027.1
FUWB01645640.1
FUWB01645662.1
FUWB01558862.1
FUWB01796218.1
FUWB01691100.1
FUWB01420397.1
FUWB01558839.1
FUWB01691069.1
FUWB01547568.1
FUWB01796219.1
FUWB01571184.1
FUWB01571151.1
FUWB01547564.1
FUWB01407252.1
FUWB01597574.1
FUWB01795989.1
FUWB01795991.1
FUWB01796221.1
FUWB01415947.1
FUWB01534586.1
FUWB01390845.1
FUWB01390846.1
FUWB01365761.1
FUWB01390850.1
FUWB01240219.1
BDFF01215804.1
FUWB01611786.1
FUWB01691110.1
FUWB01611764.1
FUWB01402771.1
FUWB01503783.1
FUWB01479583.1
FUWB01394706.1
FUWB01515982.1
FUWB01515984.1
FUWB01479578.1
FUWB01583582.1
FUWB01407253.1
FUWB01430198.1
FUWB01547576.1
FUWB01547570.1
FUWB01547578.1
FUWB01430203.1
FUWB01547569.1
FUWB01534626.1
FUWB01534608.1
FUWB01631036.1
FUWB01355055.1
FUWB01430200.1
FUWB01430199.1
FUWB01337733.1
FUWB01338533.1
FUWB01495363.1
FUWB01479582.1
FUWB01204070.1
FUWB01210085.1
FUWB01487455.1
FUWB01525540.1
FUWB01472189.1
FUWB01390851.1
FUWB01375975.1
FUWB01430204.1
FUWB01337736.1
BDFF01001705.1
FUWB01198635.1
FUWB01192828.1
FUWB01358577.1
FUWB01229173.1
BDFF01143890.1
FUWB01184475.1
FUWB01187326.1
FUWB01261553.1
FUWB01180258.1
FUWB01225995.1
FUWB01193060.1
FUWB01210164.1
FUWB01211001.1
FUWB01199327.1
FUWB01199401.1
FUWB01197182.1
FUWB01198637.1
FUWB01176927.1
FUWB01191886.1
FUWB01258101.1
FUWB01196182.1
FUWB01183151.1
FUWB01243774.1
FUWB01176566.1
FUWB01166419.1
FUWB01199104.1
FUWB01187324.1
FUWB01161052.1
FUWB01217174.1
FUWB01215286.1
FUWB01161058.1
FUWB01195630.1
FUWB01186955.1
FUWB01197587.1
FUWB01163751.1
FUWB01151685.1
FUWB01167431.1
FUWB01166144.1
FUWB01168617.1
FUWB01145197.1
FUWB01179064.1
FUWB01214182.1
FUWB01171897.1
FUWB01187433.1
FUWB01195562.1
FUWB01196714.1
FUWB01199993.1
FUWB01173513.1
FUWB01181439.1
FUWB01159712.1
FUWB01158571.1
FUWB01175160.1
FUWB01142530.1
FUWB01162381.1
FUWB01161059.1
FUWB01185451.1
FUWB01155611.1
FUWB01175658.1
FUWB01142650.1
FUWB01177323.1
FUWB01142560.1
FUWB01151707.1
FUWB01183451.1
FUWB01155626.1
FUWB01185450.1
FUWB01142625.1
FUWB01151728.1
FUWB01173516.1
FUWB01180400.1
FUWB01124028.1
FUWB01173017.1
FUWB01142561.1
FUWB01168751.1
FUWB01171363.1
FUWB01173522.1
FUWB01176638.1
FUWB01127757.1
FUWB01145198.1
FUWB01173012.1
FUWB01174390.1
FUWB01174556.1
FAUG01173720.1
FAUG01181719.1
FASI01004298.1
FLTG01000390.1
FAUG01056571.1
FAQE01399569.1
FAQE01198039.1
FASI01052824.1
FLTG01002889.1
FAQE01395096.1
FLTG01002230.1
FUEF01004224.1
FUEF01007446.1
CCYC013013861.1
CAJX010005999.1
CAJX010838502.1
AACV01026043.1
CAJX010029500.1
OEIJ01599793.1
FLZL01000428.1
ODGO01739921.1
FLZB01000309.1
CSTN01001064.1
CBUG010024834.1
FLRE01001796.1
ODGO01450167.1
OEIJ01752792.1
ODGO01725348.1
ODGO01661752.1
MPKX01061025.1
CCMK010659414.1
PRDE01088424.1
PRDE01102300.1
CDFK01180200.1
FARV01153188.1
QGQS01005484.1
FAQE01373155.1
QYSC01115815.1
FASI01014540.1
FARX01016866.1
FARV01043887.1
CAJV01060556.1
PTEZ01001090.1
PTEZ01001412.1
AJIL01005295.1
AFSA01684087.1
CAJV01285149.1
AFSA01684212.1
PDNI01000045.1
JRUE01000087.1
PWAO01000055.1
PYFX01000060.1
ASJL01001767.1
AZRP01044182.1
LLWD01002628.1
UCOJ01004766.1
MQQY01000166.1
FASS01169969.1
KI644858.1
FAQZ01270209.1
FAUG01028477.1
FASI01129723.1
AWUE01010986.1
FLTG01001561.1
FAUG01224547.1
FARX01408198.1
FASI01168661.1
FAQE01101888.1
AWUE01003299.1
FLTG01002595.1
FARX01416247.1
FAUG01266111.1
FARX01249247.1
FASI01106768.1
FLTG01000484.1
FARX01392300.1
FLTG01009731.1
FARX01261819.1
FARY01283929.1
FLTG01006473.1
FARX01363429.1
FASI01154782.1
FLTG01002029.1
FLTG01004092.1
FARY01370477.1
ADDD02264805.1
FAQF01268416.1
BABP01090641.1
FARY01370507.1
FARX01175365.1
FAQE01373050.1
FASI01296383.1
FAUG01246360.1
FLTG01004133.1
FARY01370519.1
FAUD01402708.1
FARY01370550.1
FARX01391640.1
FARY01376631.1
FARX01392662.1
FAPN01217308.1
NBSK01009586.1
GL352949.1
GL352954.1
FASG01215517.1
FASG01313052.1
CAJV01059530.1
FARP01282790.1
FAUB01246616.1
FAUD01399860.1
FASH01238586.1
JXPU01140616.1
LIAE01008869.1
LLWS01033563.1
FXDW01006148.1
FXDY01002354.1
LLWS01033492.1
BBOV01515309.1
PJAE01249576.1
PJAE01867665.1
PJAD011456826.1
PJAE01068790.1
LBLN01036761.1
LBLN01003366.1
LXGH01253182.1
LGRI01019390.1
LGRI01018814.1
LGRI01005833.1
LGRI01105236.1
PDMM01001943.1
LGRI01061528.1
LGRI01011242.1
LBLN01006369.1
LXGH01485570.1
LXGH01144292.1
LGRI01043341.1
LGRI01109954.1
OEIJ01515092.1
OEIJ01671241.1
ODGO01629962.1
AHJF01020311.1
OEIJ01583674.1
AHJF01003780.1
OEIJ01696698.1
FASI01207422.1
FLTG01000663.1
CYRZ010704270.1
CYRZ010530627.1
CYRZ011594063.1
CYRZ010530863.1
CYRZ011499434.1
CYRZ010608482.1
CYRZ010643536.1
CYRZ010578318.1
CYRZ010655982.1
CAJV01198885.1
LNCG01101484.1
LNCG01075843.1
LNCG01201386.1
AFSA01714885.1
LYFN01000786.1
LYFN01001852.1
LYFN01001262.1
LYFN01002179.1
LYFN01000140.1
LYFN01001459.1
CVMW01013166.1
CVMW01096148.1
CVMW01083735.1
CVMW01119831.1
CVMW01053608.1
CVMW01053609.1
CVMW01053610.1
UWUE012332453.1
KD308060.1
UWUE012352586.1
UWUE012334803.1
UWUE012326605.1
UWUE012343305.1
KB910189.1
DF828708.1
FXDY01003747.1
NESX01077132.1
PDBU01068293.1
LGRI01036245.1
LGRI01010343.1
LGRI01002585.1
CYRZ010642837.1
CYRZ010632756.1
CYRZ010626208.1
CYRZ010653719.1
LMAV011731878.1
AVCP010159741.1
LMAV013280224.1
CELW01040890.1
FASB01123601.1
FARN01335369.1
FARO01040887.1
FARN01217858.1
FARO01051532.1
FARO01076848.1
FARO01080958.1
FARN01330045.1
FARO01057740.1
FARN01305193.1
FARN01341754.1
FARO01016906.1
FARO01014213.1
FASI01267030.1
AAHX01403865.1
LGJD01073837.1
LGJD01018410.1
LGJD01032438.1
LGJD01016932.1
LGJD01047835.1
LGJD01058110.1
LGJD01099502.1
LGJD01009599.1
LGJD01036411.1
LBLN01044713.1
ACZF03068723.1
JXIK01003843.1
PRDE01000066.1
AFSP02242711.1
PDMP01005827.1
LGJD01004313.1
LWKT01003212.1
LWKT01000263.1
FARP01174289.1
LSBG01134341.1
LGRI01002447.1
LGJC01015718.1
FASG01086970.1
FASH01294928.1
FASG01059437.1
FASF01325365.1
FARP01177359.1
FARG01306190.1
FATC01265588.1
FAUM01089202.1
FAQS01035349.1
FAQG01017883.1
FATI01097370.1
FASY01202655.1
FAPZ01353297.1
FASJ01112990.1
FARB01268248.1
FAUM01089201.1
FAQT01190051.1
FASO01017329.1
JH995746.1
NAGG01002635.1
NAGG01002638.1
KD310033.1
NAGG01002743.1
LWKT01002347.1
NAGG01005089.1
LWKT01001909.1
KD318286.1
NAGG01005090.1
NAGG01005091.1
NAGG01005092.1
LWKT01001365.1
LNZE02001572.1
NAGG01005094.1
NKXL01216064.1
KD419351.1
LGJC01023369.1
CBTL0101421807.1
ODGO01546235.1
QLBR01000116.1
CKYY01000057.1
OEIJ01470668.1
LJSK01000909.1
CCYC011169066.1
CAJV011600370.1
LRBH01000170.1
LZSC01000004.1
NRGE01000086.1
KV810620.1
CVPJ01001503.1
CGDU01000492.1
PDGJ01000171.1
QGKP01000222.1
LWDC01000067.1
PYWJ01000182.1
QDDV01000111.1
PYVT01000029.1
CVNY01000274.1
NRUT01000112.1
QLYT01000116.1
QKVX01000013.1
NRVA01000077.1
BCMN01000064.1
NRTK01000077.1
LYPH01000107.1
ASJN01012204.1
NQWZ01002589.1
LMYL01003703.1
QPHH01000122.1
QVQW01000200.1
NHNX01000092.1
NHNX01000093.1
DLUA01005611.1
APLB01045785.1
QEOY01076344.1
CAJX010018551.1
HG417295.1
OEIT01005458.1
OEIJ01680597.1
LSBG01071634.1
OEIT01000545.1
NPHV01029276.1
OETA01212407.1
FAOM01260754.1
QLOD01075308.1
NPHV01069607.1
PUCA012048315.1
KI544767.1
LQRK01006732.1
KQ984354.1
LQRK01006619.1
LJSK01001119.1
FLTE01006687.1
LQRK01008020.1
KQ986195.1
LQRK01008110.1
LQRK01006451.1
LQRK01007463.1
PDMP01004519.1
JXWP01001971.1
PDML01001480.1
KQ986000.1
PDMJ01000441.1
LQHA01005789.1
PDMP01000497.1
ATCM03092637.1
LQRK01004014.1
RDSA01000649.1
AKIR01003987.1
PDMN01001528.1
PDMK01001610.1
KI545075.1
FLRD01000166.1
FLRD01000165.1
FLTD01000530.1
QKWU01029582.1
ANFO01001557.1
ADDD02196515.1
AFPQ02001642.1
LGJC01057122.1
LGJC01067498.1
LGJC01081693.1
CCMK013054160.1
CCMK012988526.1
CCMK012827213.1
CCMK012427445.1
CCMK010080927.1
CCMK012949957.1
CCMK012899764.1
CCMK012237493.1
CCMK013044493.1
CCMK010329254.1
AMYD01003249.1
AMYD01000692.1
AMYD01004096.1
AMYD01004380.1
AMYD01002076.1
FARX01366508.1
FASI01083088.1
FAUG01300580.1
FASI01050632.1
FLTG01003119.1
AAHY01772980.1
OEIJ01454616.1
JXLM01015411.1
NMZO01005067.1
NMZO01005427.1
NMZO01006023.1
NMZO01006055.1
NMZO01006134.1
ODGO01380684.1
ODGO01687732.1
ODGO01592134.1
ODGO01682128.1
ODGO01727058.1
CBTL0108713035.1
NTIU01000149.1
CBTL0109906221.1
CSTN01000593.1
DS482354.1
FLRE01003327.1
FREJ01000270.1
FRYA01000270.1
CBTL0101361036.1
OEIJ01594448.1
JXPU01152384.1
JXPU01111807.1
JXPU01062138.1
JXPU01101598.1
FASB01202966.1
LGJD01099525.1
LGRI01027705.1
LGRI01041925.1
LGRI01104518.1
LGRI01103178.1
AHJF01005047.1
LGRI01001946.1
FAUG01076764.1
FASI01010669.1
FLTG01002908.1
FASI01233008.1
FLTG01001746.1
FLTG01010107.1
FAQG01175207.1
FAUD01304440.1
LXGH01191083.1
LMVA01096185.1
LBLN01032979.1
LXGH01457168.1
LMVA01100220.1
LMVA01099688.1
LXGH01477979.1
LBLN01040674.1
LBLN01040676.1
LBLN01040675.1
LMVA01093629.1
LBLN01044773.1
LBLN01057915.1
LXGH01312380.1
AFSP02264076.1
AFSP02257641.1
AFSP02241955.1
AFSP02286627.1
LJPK01001649.1
LJPJ01002065.1
LJPI01000130.1
LJPJ01001841.1
LJPJ01002663.1
LJPK01001749.1
LJPH01000687.1
LJPI01001670.1
KE557875.1
KQ002658.1
AUPI01019390.1
AJKK01116082.1
LXGH01475932.1
OBIJ01003491.1
AJKK01121328.1
CCMK012343723.1
CCMK012344281.1
CCMK010533822.1
AUPI01019393.1
UWOF012215846.1
AJKK01116503.1
CAJW011547372.1
AUPI01019419.1
AJKK01122296.1
AGQR02004657.1
PDMP01001344.1
LOLC01001775.1
OEIJ01755301.1
CBTL0102561472.1
AAWT01054500.1
AAWT01054499.1
KL554322.1
LVXS01065843.1
LYTE01041600.1
FARY01285769.1
FAUD01381154.1
FATA01405655.1
NNCF01071090.1
FATA01071686.1
PRDE01210479.1
PRDE01026154.1
PRDE01201499.1
AJKK01121378.1
UWOF012162016.1
AJKK01118372.1
QGKP01001083.1
LWKT01000979.1
AACV01029218.1
CCYC011723836.1
AACV01026284.1
KE116879.1
AACV01027610.1
KD296908.1
CCYC014315769.1
AACV01027881.1
AHJF01007632.1
AHJF01032745.1
UCOL01035751.1
UCOL01035773.1
FLTE01003507.1
UCOL01035777.1
FLTD01007303.1
FLTE01006235.1
PTJP01157607.1
UCOL01035779.1
UCOL01035795.1
CCYC011277032.1
CCYC010783166.1
FLTE01001792.1
UCOL01035803.1
UCOL01035824.1
LKIA01006129.1
FLTE01002464.1
UCOL01035842.1
AUPI01124753.1
AJKK01164291.1
PJAE01050716.1
UWOF012207967.1
AUPI01091255.1
AUPI01069238.1
AJKK01164292.1
AUPI01132795.1
AUPI01137619.1
KE559287.1
LXGH01202905.1
AUPI01100682.1
LXGH01140826.1
LXGH01191110.1
LXGH01382720.1
LXGH01471457.1
OBIJ01008005.1
AJKK01164296.1
CCMK012397792.1
AUPI01145599.1
AUPI01132039.1
CCMK011762563.1
OBIJ01001695.1
UWOF012217747.1
CAJW011548289.1
QPHH01000897.1
AGQR02004809.1
CBUG010023788.1
NGKO01001529.1
AFFI02002339.1
JXOY01002796.1
CZLG010636433.1
CZLG010894319.1
CZLG010875909.1
CZLG013811708.1
LWBQ01000610.1
CCYC013561712.1
AACV01028399.1
AHJF01026374.1
AHJF01029413.1
AHJF01005262.1
FUEF01005147.1
DS027262.1
FUEF01002874.1
PJAE01135394.1
FASB01168661.1
FASB01152942.1
LXGH01107888.1
LGRI01098254.1
FLTG01027415.1
FLTE01003594.1
FLTG01022975.1
FLTD01002385.1
FLTE01002939.1
UCOL01034588.1
FLTD01004415.1
FLTE01002423.1
UCOL01036336.1
FLTD01006702.1
FLTE01002522.1
BABU01000182.1
AAHY01773066.1
LBLN01020254.1
PTJQ01023177.1
AFSA01843996.1
AFSA01664864.1
CAJV01061082.1
ATCM03135420.1
ATCM03100559.1
LMAV013329593.1
LMVA01083443.1
LMVA01094346.1
LMVA01086801.1
LMVA01094646.1
LIAE01008269.1
LIAE01010154.1
LIAE01006148.1
LIAE01005290.1
LIAE01000936.1
LIAE01004591.1
LIAE01006159.1
LIAE01002801.1
HG408700.1
FLTC01004955.1
FLTG01008472.1
FAUG01305287.1
FAUG01312976.1
FAQE01403141.1
FASI01007142.1
JH858530.1
JMCE01000230.1
JH850798.1
LUVX01025587.1
FASB01099336.1
CCMK012740844.1
CCMK012703689.1
FASB01184071.1
CCMK012691916.1
FASB01159025.1
FAPN01212138.1
LNCG01237334.1
OBLE01015296.1
CELW01021849.1
PDMP01001913.1
QLAN01000209.1
FARO01040182.1
FARO01013491.1
FARN01315549.1
CAFC02167243.1
FARO01004348.1
FARN01342961.1
KZ829304.1
FARN01316541.1
FARO01066593.1
FARN01316457.1
LD051242.1
LD183718.1
LGJC01010886.1
LGJC01085913.1
FAQG01249665.1
FAQG01183108.1
AFSP02259550.1
JH845129.1
JH843825.1
JXPO01086800.1
FARY01259764.1
FASG01357212.1
FAUD01140608.1
LBLN01088098.1
LBLN01078004.1
LBLN01050017.1
LBLN01041454.1
LBLN01050015.1
FARO01139857.1
LXGH01012010.1
LXGH01471304.1
LXGH01485539.1
LGJD01048811.1
LGJD01053063.1
LGRI01008086.1
FCFB01172015.1
FASG01201013.1
FARV01263964.1
FASG01310537.1
AFSP02281803.1
FAQG01056474.1
MCIT02059469.1
MCIT02016568.1
MCIT02013692.1
JRRC01205880.1
MCIT02078109.1
MCIT02004423.1
MCIT02028090.1
MCIT02002121.1
MCIT02057070.1
MCIT02063617.1
MCIT02042169.1
MCIT02021116.1
MCIT02087006.1
PTJP01352570.1
MCIT02024172.1
MCIT02085204.1
MCIT02029451.1
MCIT02051941.1
AYOE01071555.1
MCIT02050348.1
CAOK01449750.1
MCIT02045398.1
MCIT02061269.1
PTJP01286226.1
PTJP01573214.1
MCIT02083875.1
MCIT02046449.1
MCIT02080791.1
MCIT02074166.1
MCIT02048777.1
MCIT02043412.1
MCIT02054800.1
MCIT02020398.1
MCIT02066102.1
MCIT02068886.1
MCIT02057294.1
MCIT02012647.1
MCIT02009671.1
MCIT02031615.1
MCIT02012245.1
MCIT02030989.1
MCIT02022040.1
MCIT02084901.1
MCIT02037887.1
MCIT02039021.1
MCIT02016686.1
MCIT02057346.1
MCIT02064822.1
MCIT02007940.1
MCIT02023902.1
MCIT02021365.1
MCIT02053874.1
MCIT02015959.1
MCIT02052146.1
MCIT02022023.1
MCIT02043625.1
MCIT02040130.1
MCIT02016320.1
MCIT02012902.1
MCIT02009715.1
PKPP01037908.1
MCIT02001946.1
CAOK01226704.1
MCIT02076888.1
MCIT02023376.1
MCIT02029091.1
MCIT02075778.1
MCIT02039897.1
MCIT02050995.1
MCIT02018946.1
JRRC01241407.1
MCIT02002148.1
MCIT02044054.1
JRRC01357392.1
MCIT02025374.1
MCIT02080893.1
AYOE01091839.1
MCIT02068864.1
MCIT02043102.1
MCIT02024332.1
MCIT02014390.1
MCIT02062560.1
MCIT02064603.1
MCIT02019106.1
MCIT02038766.1
MCIT02055104.1
MCIT02007475.1
MCIT02006484.1
KI647903.1
KI647914.1
FAQG01266126.1
FAQE01146560.1
FARY01029206.1
FAQG01212022.1
MCBR01017134.1
CAJV01066306.1
OEJZ01086713.1
CAJV011666316.1
CAJV01277871.1
AFSA01542881.1
CAJV01301600.1
CAJV01371384.1
AFSA01748999.1
LNCG01120600.1
CAJV011667764.1
AFSA01823766.1
AORQ01048969.1
OEJZ01047451.1
LNCG01258787.1
CAJV012490641.1
CAJV011621297.1
CAJV01301542.1
CAJV01023336.1
CAJV01063764.1
CAJV01075390.1
CAJV01058009.1
CAJV01166953.1
LNCG01086938.1
LNCG01122641.1
CAJV01062179.1
LNCG01202315.1
CAJV01027412.1
AFSA01843157.1
AFSA01864094.1
CAJV01466384.1
CAJV01062246.1
CAJV011734032.1
OEJZ01112556.1
AFSA01748829.1
CAJV01371768.1
CAJV012486904.1
CAJV012486177.1
CAJV012635334.1
CAJV01199539.1
CAJV01100790.1
CAJV01312742.1
CAJV011668728.1
OEJZ01049237.1
CAJV01074834.1
CAJV01073756.1
CAJV01060094.1
CAJV01026387.1
CAJV01071347.1
CAJV01296767.1
CAJV01070930.1
CAJV01066441.1
CAJV011668090.1
LNCG01019255.1
LNCG01001612.1
AFSA01476101.1
CAJV01059617.1
AJIL01008230.1
AFSA01570743.1
CAJV01058038.1
CAJV01024095.1
LNCG01186540.1
CAJV011660264.1
CAJV01173767.1
CAJV01057057.1
CAJV01301247.1
CAJV012636777.1
AFSA01683072.1
AFSA01715647.1
PTJP01018049.1
LNCG01146416.1
CAJV01108803.1
CAJV01200304.1
PTJP01033381.1
CAJV01062649.1
CAJV01396784.1
CAJV01181610.1
FLZL01000560.1
FLZL01000835.1
FAUB01268784.1
FAQG01273707.1
FAUB01268804.1
FASG01326917.1
FAUB01276047.1
FARV01253347.1
FLZL01001006.1
FARV01265029.1
FAUB01276057.1
FAQS01277338.1
FASG01082436.1
NNCF01060297.1
FASQ01226859.1
FARV01256623.1
MTTA01028580.1
MTTA01056029.1
FJWB02021535.1
AORQ01023460.1
LADA01047941.1
LADC01047878.1
LACX01047768.1
LADF01048336.1
LACY01047897.1
LADE01047924.1
LACV01047847.1
ASJN01027471.1
NADU01000552.1
ALYI01002657.1
LSRD01000699.1
ALYI01002140.1
ALYI01002551.1
CCMK012970228.1
FLTG01012866.1
CCMK012970287.1
CCMK010107060.1
CCMK012757598.1
CCMK012719033.1
CCMK012970292.1
CCMK012970309.1
CCMK012970315.1
CCMK010188844.1
CFWO01000524.1
CHFJ01000457.2
PGLD01000165.1
MLLF01000056.1
MLOZ01000135.1
ADKU01000205.1
FSPL01000014.1
FVXB01000022.1
FVTS01000011.1
JHGQ01000220.1
JHKS01000173.1
KV824675.1
FLZG01000139.1
JHKW01000188.1
CHWI01000092.1
FSMH01000025.1
JFGU01000206.1
JHGL01000194.1
PRDE01060859.1
PRDE01060876.1
PRDE01061683.1
PRDE01061698.1
FUEF01007331.1
AACV01026102.1
AHJF01012849.1
PRDE01061720.1
PRDE01006201.1
CBUG010020675.1
LLKL01000270.1
FPMP01000085.1
FPIG01000057.1
CVNO01000794.1
FASB01073374.1
PTJQ01215988.1
PTJQ01104817.1
BBOV01513361.1
BBOV01407332.1
BBOV01226951.1
BBOV01226879.1
LGJD01011298.1
LGJD01061862.1
LGJD01036271.1
CEGH01367707.1
CEGH01361511.1
CEGH01355133.1
CEGH01325626.1
CEGH01270869.1
CEGH01298080.1
CEGH01376677.1
AFSP02242931.1
UWOF012207993.1
KE119318.1
UWOF012210369.1
UWOF012213761.1
KE113001.1
UWOF012207788.1
JIBY01000265.1
CEGH01195959.1
CEGH01189121.1
UXGB01060997.1
ADDD02138726.1
FASG01203172.1
FAQF01284941.1
FAQF01068998.1
FASG01335046.1
FAQF01142697.1
FAUD01150699.1
CH399933.1
AFSP02280640.1
FASD01282547.1
FBXV01356928.1
FBXV01249334.1
HG807090.1
OEIJ01721596.1
OEIJ01746525.1
ODGO01487777.1
FAUD01403210.1
ODGO01304272.1
OEIJ01431062.1
FAUG01258886.1
FLTG01001496.1
FARY01407928.1
FARX01341197.1
FAUG01118865.1
FASI01003712.1
FAUD01403700.1
FASI01175555.1
FLTG01002357.1
LMAV012449943.1
UIGX01007974.1
UIGX01017343.1
UIGX01061712.1
UIGX01079149.1
PRDE01135005.1
AFSP02261878.1
KB733664.1
KB734587.1
AFSP02261879.1
FASG01343536.1
AFSP02261884.1
KB735490.1
AFSP02261890.1
LADG01043316.1
MCFS01000093.1
PWAK01000053.1
PYFX01000069.1
PWAO01000052.1
ADAS02012457.1
LADA01041573.1
LADG01042199.1
LACY01041530.1
LACV01041471.1
LACX01041330.1
LADD01042025.1
LADF01042283.1
LADB01041369.1
LADC01041730.1
LACZ01041481.1
LADH01041418.1
LACW01041535.1
LADE01041847.1
ADAS02006619.1
AZRP01021818.1
AOUJ01504211.1
PRDE01198172.1
AMXX01189852.1
LWKW01188167.1
LADD01040893.1
LACZ01040304.1
LADB01040192.1
LADF01041149.1
LACX01040154.1
LADE01040716.1
LACV01040290.1
LACW01040357.1
LACY01040357.1
LADA01040396.1
LADC01040579.1
LADH01040249.1
ADAS02004394.1
LGJC01130612.1
MATP01013288.1
CAJX011973625.1
FLTD01008730.1
FLTE01011690.1
CCYC014397726.1
FLTE01003332.1
FLTD01006240.1
FLTG01006170.1
FLTE01002871.1
FLTG01021571.1
FLTE01009550.1
FLTD01005535.1
FLTE01011553.1
FLTD01005714.1
NBSK01004745.1
CAJV01312955.1
LNCG01214633.1
PTJP01069726.1
PTJP01424695.1
PTJP01516463.1
CTBL01000466.1
AWGZ01382236.1
AWGZ01430695.1
AWGZ01351749.1
AWGZ01415740.1
AWGZ01352207.1
KE905686.1
ODGO01543504.1
CSTQ01004821.1
CSTQ01004528.1
LOLC01002211.1
ODGO01589475.1
ODGO01604757.1
ODGO01431687.1
ODGO01644904.1
ACQM01070582.1
FAUG01298087.1
FASI01060535.1
FASI01199417.1
FAUG01308023.1
NHTM01019117.1
CBTL0102993023.1
AGCT01064215.1
CBTL0106883488.1
CBTL0105335297.1
CBTL0103371897.1
LKME02046907.1
CBTL0108256756.1
CBTL0110990751.1
CBTL0110624340.1
FJWB02044956.1
FJWB02044790.1
FJWB02044820.1
FJWB02044972.1
KN812790.1
FATA01400437.1
LBLN01065000.1
LBLN01073207.1
LBLN01063007.1
FAQE01217411.1
FARY01024540.1
FASI01001606.1
FLTG01004881.1
JXPU01004632.1
JXPU01022188.1
AAAB01000659.1
JXPU01106601.1
JXPU01143797.1
CCYC013323872.1
FLTE01011010.1
FLTG01017615.1
FLTD01007840.1
FLTE01004230.1
FLTE01008931.1
FLTG01004238.1
FLTE01001949.1
FASG01174314.1
FARV01271840.1
FARY01004466.1
PTJI01001057.1
QYSC01120567.1
QYSC01093356.1
FASG01048662.1
FARX01009506.1
AFSP02259998.1
FASG01089725.1
QYSC01115473.1
LYTB01025813.1
FASG01336203.1
FARX01080599.1
FARY01009499.1
PTJI01000838.1
AFSP02247272.1
AFSP02241829.1
FASG01164537.1
AFSP02229888.1
FAQS01404994.1
FASG01062309.1
AHJF01024095.1
AFSP02276257.1
CCMK012444192.1
CCMK012830604.1
JXPT01046688.1
CAJX011975026.1
MATP01011606.1
CAJX010032612.1
CAJX010053409.1
CAJX010055357.1
MATP01006612.1
MATP01013410.1
LKME02013943.1
LKME02021999.1
OEIJ01686750.1
OEIJ01686032.1
AHJF01029289.1
LGJD01040923.1
CCMK012840800.1
KE112122.1
OEIJ01494538.1
AHJF01016518.1
OEIJ01660334.1
AHJF01027025.1
OEIJ01476357.1
LGJD01055156.1
AHJF01017028.1
HG806537.1
ATAC01003106.1
KB208041.1
PJAE01857302.1
CEGH01326399.1
CEGH01288157.1
CEGH01379292.1
LMVA01019109.1
CEGH01105868.1
KQ110606.1
AYZY01087978.1
CH900447.1
KQ094558.1
AYZY01070754.1
AACV01026095.1
CCYC016096337.1
CCYC012510303.1
CCYC012864398.1
CCYC015692990.1
CCYC013514456.1
CCYC010180634.1
CCYC013235028.1
CCYC013981472.1
CCYC010093025.1
CCYC015031439.1
LBLN01003447.1
CEGH01157037.1
CEGH01204942.1
CEGH01336821.1
CEGH01213177.1
CEGH01169498.1
CEGH01344918.1
CEGH01249736.1
CEGH01113887.1
CEGH01370637.1
FARX01292396.1
FARY01023740.1
QYSC01016565.1
FAQS01420772.1
FAQS01419570.1
FARY01000182.1
QYSC01016734.1
KB208274.1
FARX01122027.1
LYTB01028751.1
FAQS01405859.1
LJPI01001184.1
LJPK01000042.1
LQIF01002690.1
LQIF01003574.1
LJPH01000995.1
AFSP02283615.1
LXGH01424478.1
LXGH01275375.1
LXGH01175354.1
LXGH01279589.1
LXGH01321789.1
QEOY01097278.1
LXGH01208304.1
CVRD01035100.1
LXGH01440854.1
LXGH01152794.1
AFSP02270481.1
FASB01034906.1
FASB01094476.1
QKXD01026146.1
LGJD01075016.1
AFSP02275983.1
JXRI01008754.1
ASJL01008439.1
ASJK01024635.1
ASJN01003592.1
PRDE01121646.1
ASJN01009050.1
LWKT01001111.1
KE116044.1
AACV01029943.1
AHJF01007250.1
CCYC011326477.1
CCYC014224792.1
CCYC015469034.1
CAJX010051228.1
AACV01028092.1
AACV01026245.1
AHJF01004802.1
AACV01026933.1
CCYC012628159.1
CCYC013850213.1
AACV01026326.1
LTAH01001490.1
LTAH01060827.1
LIAE01001739.1
CCYC013212257.1
CCYC013667306.1
CCYC014349453.1
CCYC015203274.1
CCYC015930767.1
CCYC015947641.1
CAJX010008330.1
AHJF01024716.1
LIAE01000977.1
AACV01026581.1
KE560199.1
KQ003224.1
LD050991.1
LD183467.1
MKKS01011645.1
FLTF01010678.1
FLTG01015377.1
CAEQ01001026.1
FLTC01001105.1
FLTE01000427.1
FLTD01000540.1
LNCG01055884.1
LNCG01190840.1
BBOV01523145.1
OMKT01069766.1
UIGX01009282.1
FLTG01019083.1
UIGX01022364.1
FAQE01327743.1
FAUG01306255.1
FASI01128222.1
KK091478.1
DS027756.1
FUEF01005401.1
LWKT01002383.1
CCYC014461406.1
CH401554.1
LIAE01001766.1
LTAH01088713.1
LWKT01000530.1
FUEF01003102.1
KE115759.1
CCYC011390950.1
BABP01097906.1
AACV01032203.1
AHJF01009102.1
LIAE01000373.1
FUEF01002201.1
DF958416.1
LWKT01001528.1
KE844124.1
CCYC012445404.1
CCYC016237278.1
AACV01028038.1
AACV01026705.1
AHJF01001934.1
ASJK01024118.1
LTAH01027771.1
CCYC015633528.1
CAJX010029017.1
FASG01245876.1
FASG01245875.1
LGJD01006358.1
LGJD01003239.1
FASH01364926.1
FASH01347067.1
FASH01356897.1
FAUG01217915.1
FATA01237780.1
FASQ01176708.1
FASI01032881.1
AWUE01002255.1
CELW01037917.1
DF961586.1
KE909226.1
AWGZ01429782.1
FUEF01003175.1
CCYC015685025.1
CCYC010886929.1
AACV01027025.1
AACV01026548.1
CCYC014008682.1
AACV01031236.1
CH401637.1
AHJF01008267.1
OCSO01000018.1
ODGO01713037.1
QQSO01000868.1
AMPH01023607.1
FARX01392555.1
PTJI01001490.1
FARY01152805.1
CYSQ010328947.1
FUFL01003266.1
FUFL01002936.1
CYSQ012795135.1
CBMN010748240.1
NAGG01004908.1
NAGG01003044.1
NAGG01001860.1
NAGG01005336.1
LWKT01003115.1
NAGG01004412.1
NAGG01005612.1
LWKT01000521.1
NAGG01005247.1
LNZE02000242.1
LWKT01000434.1
NAGG01004804.1
NAGG01005747.1
NAGG01003896.1
NAGG01004972.1
LWKT01001845.1
NAGG01005316.1
NAGG01004172.1
NAGG01005058.1
LWKT01003095.1
NAGG01003819.1
FUEF01015032.1
FARX01314881.1
QQTR01061357.1
QQTR01121280.1
BEZZ01150037.1
KL546136.1
NNCB01006147.1
NNCB01003600.1
AMZP02001380.1
NNCB01003798.1
FLTC01002082.1
CCMK010269269.1
FLTG01003239.1
FAUG01104649.1
FASI01043799.1
FAUG01208427.1
FASI01028353.1
FLTG01002021.1
LGJC01056819.1
EQ995838.1
AWGZ01348396.1
AWGZ01391187.1
AWGZ01259211.1
KE841869.1
KE899190.1
KE902965.1
AWGZ01365260.1
AWGZ01331927.1
AWGZ01433534.1
KE880322.1
AWGZ01430649.1
AWGZ01325956.1
AWGZ01413454.1
AWGZ01421323.1
AWGZ01386448.1
AWGZ01415305.1
LXGH01335321.1
LXGH01202664.1
KD357282.1
LGJD01085410.1
AWGZ01421498.1
AWGZ01435901.1
AWGZ01183804.1
AWGZ01414629.1
AWGZ01414370.1
AWGZ01338189.1
KE869946.1
KE894650.1
AWGZ01419866.1
AWGZ01373114.1
AWGZ01353566.1
AWGZ01426005.1
AWGZ01435097.1
AWGZ01392315.1
AWGZ01210205.1
AWGZ01395088.1
AWGZ01412537.1
KN156366.1
AWGZ01415394.1
AWGZ01418885.1
AWGZ01425455.1
AWGZ01436797.1
AWGZ01379657.1
AWGZ01422054.1
AWGZ01344921.1
CAOK01045073.1
CAOK01055656.1
OBIJ01002780.1
FVPM01001347.1
OBIJ01000575.1
OBIJ01009980.1
FVPM01003864.1
OBIJ01006516.1
OBIJ01004150.1
FVPM01000738.1
FVPM01000921.1
OBIJ01006187.1
OBIJ01002674.1
FVPM01004464.1
FVPM01002267.1
OBIJ01000769.1
OBIJ01001261.1
OBIJ01000428.1
OBIJ01004720.1
FVPM01003437.1
FVPM01000565.1
OBIJ01010755.1
OBIJ01008025.1
OBIJ01000941.1
FVPM01000304.1
OBIJ01001648.1
FVPM01002302.1
OBIJ01005938.1
OBIJ01004310.1
FABQ01000777.1
LK085066.1
LK192492.1
LK341986.1
DF232667.1
CBTL0100387737.1
CBTL0101472739.1
CBTL0105025481.1
CBTL0100127135.1
CBTL0100186118.1
CBTL0106861686.1
CBTL0107419813.1
FAFB01001345.1
LK111043.1
HG919240.1
CBTL0100273785.1
CBTL0101015175.1
CBTL0101685515.1
CBTL0105107627.1
DF220432.1
CBTL0101163026.1
FAMN01000199.1
JSXG01000160.1
LK356105.1
LK282741.1
CZRN01001221.1
LPNX011013409.1
CBTL0107239643.1
LMTP014086857.1
FABP01001030.1
LPNX010102391.1
LK270620.1
BHFV01006267.1
LK367390.1
LPNX010095823.1
LK357535.1
CZRN01000703.1
LPNX010214836.1
LK360111.1
CZRN01003037.1
LMTP014088800.1
LPNX010730835.1
ODGO01520814.1
CBLZ011004675.1
DS482651.1
KQ235630.1
ODGO01724272.1
CBTL0106670669.1
ODGO01571066.1
OEIJ01634719.1
ODGO01730979.1
ODGO01713419.1
ODGO01523024.1
ODGO01523025.1
ODGO01638759.1
ODGO01563289.1
CBUG010011833.1
CSTQ01001849.1
ODGO01683378.1
ADBF01000252.1
ADBF01000249.1
ADBF01000267.1
AMRD01000096.1
LTDX01000058.1
ACSZ01021683.1
ACSZ01005643.1
CBTL0103515460.1
ODGO01539317.1
LOLD01001650.1
ODGO01567938.1
ODGO01688924.1
CELW01018707.1
PDMP01003316.1
CELW01026596.1
AYEL01069013.1
CELW01044327.1
MATP01008047.1
MATP01010280.1
LMYL01002698.1
CAJX010052313.1
CAJX010053325.1
CAJX011974559.1
CAJX010018764.1
LLWS01004622.1
ODGO01558457.1
OEIJ01598549.1
AWUE01003425.1
AOFN02000510.1
AWUE01002745.1
FARV01186643.1
LXGH01166616.1
LMVA01101054.1
LXGH01357730.1
ODGO01653764.1
JZJH01020257.1
LMVA01100373.1
JZJH01033077.1
LMVA01101042.1
LMVA01099855.1
LMVA01099945.1
LJPI01001574.1
LIAE01009547.1
BBOV01519827.1
BBOV01521549.1
NIVO01039971.1
BBOV01460000.1
BBOV01387425.1
BBOV01504668.1
NIVO01057491.1
BBOV01515794.1
BBOV01501796.1
BBOV01503324.1
BBOV01476275.1
BBOV01510822.1
NIVO01040024.1
BBOV01504361.1
BBOV01498242.1
BBOV01506503.1
BBOV01432362.1
NIVO01036268.1
BBOV01197201.1
BBOV01506794.1
BBOV01425954.1
NIVO01035748.1
BBOV01496173.1
BBOV01458654.1
BBOV01494323.1
BBOV01483903.1
BBOV01378181.1
CCMK013004457.1
CCMK012987973.1
CCMK010169740.1
JXPT01035205.1
UCOK01003564.1
ADDD02114480.1
FASG01297572.1
FASI01021603.1
FAUD01252283.1
LWKS01047028.1
LYTB01010195.1
LYTE01049302.1
FAQF01040820.1
FAQG01004853.1
CH399452.1
FASH01365045.1
FARY01258057.1
FAQE01106392.1
FASG01000635.1
PTJI01000833.1
CCMK010403193.1
CCMK012736252.1
CCMK012715638.1
CCMK012340279.1
CCMK012337102.1
CCMK012037002.1
CCMK011069093.1
CCMK011033369.1
CCMK010640669.1
CCMK010491592.1
CCMK011907444.1
CCMK012543263.1
AJKK01119464.1
UIGX01062750.1
FLTG01015322.1
PTJQ01234272.1
PTJQ01286399.1
PTJQ01103717.1
FAUD01401225.1
FATA01292668.1
AJKK01116031.1
AUPI01051080.1
AJKK01050696.1
KE558427.1
BBOV01518902.1
KE559759.1
KQ002394.1
KE557931.1
AJKK01120885.1
KE559010.1
AUPI01034675.1
AJKK01116170.1
QVWV01009421.1
FLTG01008429.1
JXHJ01023176.1
CCJR012400039.1
PTJQ01013132.1
PTJQ01340260.1
KD495907.1
JXHJ01023284.1
FASG01265568.1
FASG01265634.1
FARB01497406.1
FAQS01397022.1
FASQ01257135.1
FASG01265723.1
FARV01119597.1
MCIT02086120.1
JRRC01253995.1
MCIT02013258.1
MCIT02070597.1
MCIT02058765.1
MCIT02045895.1
MCIT02024808.1
JJMO01002496.1
MCIT02039039.1
MCIT02001843.1
KQ060559.1
CAJI01055790.1
JRRC01354030.1
MCIT02039634.1
JOTO01003334.1
MCIT02010521.1
MCIT02010770.1
MCIT02051400.1
MCIT02015390.1
MCIT02017132.1
PTJP01379251.1
PTJP01450450.1
PEDP01003526.1
AYOE01097469.1
AYOE01083326.1
AYOE01091940.1
JRRC01181758.1
MCIT02007885.1
MCIT02050592.1
MCIT02047265.1
MCIT02014247.1
MCIT02016591.1
MCIT02021219.1
MCIT02026007.1
MCIT02031558.1
CAOK01447726.1
MCIT02070151.1
MCIT02074952.1
MCIT02017083.1
MCIT02060641.1
MCIT02071195.1
MCIT02014828.1
MCIT02038585.1
MCIT02005944.1
MCIT02055122.1
MCIT02045597.1
MCIT02013147.1
KN441301.1
KN402731.1
PTJP01443584.1
MCIT02069535.1
MCIT02005348.1
MCIT02081047.1
MCIT02083304.1
MCIT02006786.1
MCIT02023761.1
MCIT02019864.1
AYOE01090212.1
MCIT02026763.1
KB209899.1
MCIT02004108.1
MCIT02035455.1
MCIT02041875.1
MCIT02010903.1
MCIT02022297.1
MCIT02003341.1
PTJP01585310.1
KK123678.1
MCIT02040321.1
MCIT02058965.1
CAOK01509665.1
MCIT02063505.1
MCIT02040054.1
MCIT02055946.1
MCIT02035584.1
MCIT02025345.1
MCIT02035222.1
MCIT02025712.1
MCIT02029874.1
MCIT02003217.1
MCIT02023517.1
MCIT02049107.1
MCIT02004948.1
BABP01095095.1
MCIT02006690.1
MCIT02033472.1
MCIT02009969.1
MCIT02025765.1
MCIT02012869.1
MCIT02002793.1
KB209701.1
KN422316.1
MCIT02005993.1
MCIT02050294.1
MCIT02073971.1
MCIT02072578.1
MCIT02068942.1
MCIT02018787.1
AYOE01049270.1
KN395609.1
MCIT02006992.1
KN429408.1
KN425401.1
JRRC01191800.1
JRRC01039112.1
AYOE01092492.1
AYOE01089143.1
AYOE01086679.1
AYOE01081474.1
AYOE01077458.1
AYOE01068341.1
AMOP01040954.1
AMOP01039967.1
AMOP01037378.1
MCIT02083973.1
MCIT02077786.1
MCIT02066525.1
MCIT02087946.1
MCIT02023468.1
MCIT02016373.1
MCIT02083176.1
JRRC01029322.1
MCIT02048938.1
MCIT02053061.1
LBLM01015603.1
MCIT02014323.1
MCIT02008145.1
KN411116.1
KN392112.1
KN411685.1
PTJP01576204.1
CAJI01050945.1
MCIT02081555.1
PTJP01482332.1
PEDP01008015.1
JOTO01045202.1
MCIT02036620.1
MCIT02064751.1
AYOE01054236.1
AYOE01054683.1
CAJI01041935.1
AYOE01061003.1
MCIT02021263.1
AYOE01062937.1
MCIT02084721.1
BABP01081852.1
MCIT02023502.1
MCIT02064816.1
MCIT02008270.1
MCIT02017851.1
MCIT02007990.1
MCIT02045386.1
MCIT02074852.1
MCIT02065605.1
MCIT02073397.1
MCIT02037468.1
PTJP01332078.1
PTJP01100845.1
PTJP01489553.1
MCIT02019853.1
MCIT02055973.1
AYOE01097571.1
MCIT02073433.1
MCIT02023426.1
MCIT02012061.1
MCIT02026450.1
MCIT02016372.1
MCIT02037391.1
MCIT02025242.1
MCIT02010417.1
AYOE01047314.1
JRRC01152147.1
MCIT02030959.1
CAOK01237723.1
JRRC01321029.1
MCIT02038360.1
MCIT02046381.1
MCIT02054346.1
MCIT02057404.1
AYOE01054168.1
JRRC01100380.1
MCIT02011254.1
MCIT02007809.1
PTJP01230565.1
AYOE01074203.1
KB209146.1
MCIT02041889.1
MCIT02005396.1
MCIT02006548.1
MCIT02006940.1
MCIT02028080.1
MCIT02033730.1
MCIT02058571.1
MCIT02083904.1
MCIT02052227.1
MCIT02016971.1
JRRC01280990.1
MCIT02009587.1
MCIT02029946.1
MCIT02023623.1
MCIT02053666.1
MCIT02053397.1
MCIT02076434.1
MCIT02053283.1
MCIT02024294.1
MCIT02009830.1
MCIT02063831.1
MCIT02016694.1
MCIT02018928.1
MCIT02027034.1
MCIT02011360.1
MCIT02048793.1
MCIT02023703.1
MCIT02079002.1
MCIT02081729.1
MCIT02013363.1
MCIT02021799.1
MCIT02076306.1
MCIT02072424.1
MCIT02045006.1
MCIT02048049.1
KN402332.1
AYOE01042657.1
AYOE01059780.1
MCIT02018474.1
JRRC01037385.1
NHZF01000167.1
PKPP01038022.1
MCIT02066925.1
MCIT02062436.1
MCIT02027363.1
MCIT02043129.1
MCIT02034517.1
MCIT02014701.1
MCIT02023765.1
FASG01377677.1
LYTB01025444.1
LWKS01043711.1
FAQF01262392.1
LYTE01035937.1
FUEF01020787.1
NKXL01037844.1
LWKS01043734.1
UXGB01054242.1
FAUD01106712.1
LYTE01041342.1
LYTB01024974.1
FAQF01146076.1
JXPW01000912.1
OEIJ01568247.1
OEIJ01627248.1
FAQG01104995.1
OEIJ01642269.1
JXPW01005580.1
OEIJ01617249.1
JXPW01006152.1
OEIJ01684947.1
OEIJ01724616.1
FARX01210333.1
FARY01009328.1
FARX01023347.1
FARY01009389.1
FARY01012839.1
FARX01390324.1
FARY01026304.1
FAQE01387680.1
FAUG01225643.1
FARY01026501.1
FASI01003609.1
LNCG01227988.1
LNCG01241768.1
LNCG01263836.1
LNCG01230443.1
LNCG01013853.1
LYFN01000478.1
JMKJ01000558.1
FAQZ01296877.1
FAQZ01296897.1
FAQZ01296911.1
FAQC01381024.1
FAQG01182783.1
FAQC01381389.1
FAQG01190101.1
PTJQ01408713.1
AORQ01043257.1
CAJV012584874.1
CAJV012737197.1
CAJW011553586.1
LNCG01209142.1
CAJW010475410.1
CCJR012332355.1
LNCH01028479.1
NSDK01001766.1
PTJQ01195597.1
KL987944.1
CAJV012585408.1
CAJV012385060.1
CCJR012389925.1
PTJQ01291183.1
AGCT01016248.1
KQ190913.1
JXPW01131897.1
OEIJ01650460.1
OEIJ01641308.1
FASJ01355679.1
FASJ01358823.1
JXPZ01015364.1
OEIJ01402589.1
OEIJ01534664.1
OEIJ01637680.1
OEIJ01568344.1
FASB01107179.1
FAUB01276207.1
FAUB01240799.1
FAQG01242751.1
FAQG01295173.1
FAQG01275757.1
FAUB01277625.1
FAUB01219569.1
FAQG01154840.1
FAUB01274424.1
FAUB01278881.1
FAQG01154838.1
FARV01252681.1
FARO01071226.1
MCIT02040965.1
KB209839.1
JRRC01078718.1
MCIT02027201.1
AYOE01096012.1
LBLM01011128.1
AYOE01042314.1
JRRC01168907.1
JRRC01173416.1
JRRC01384095.1
MCIT02038431.1
AMOP01036947.1
MCIT02017456.1
MCIT02050263.1
MCIT02006233.1
AYOE01080293.1
CAOK01341170.1
MCIT02033297.1
FATA01397035.1
FATA01377672.1
FAQS01137270.1
FASO01360542.1
FASQ01153744.1
FAUD01234410.1
FAUD01394606.1
FAQG01291440.1
FARV01263751.1
FASI01073750.1
FASO01353367.1
FASQ01273626.1
FAUD01385462.1
FASG01316770.1
FAQS01057956.1
FAUG01010635.1
QKWU01026906.1
PDMP01005711.1
FARX01147884.1
FARY01419705.1
FAUG01230484.1
FLTG01002073.1
FAUG01215726.1
FAQS01405066.1
ODGO01534684.1
FLZL01000693.1
FLZL01000540.1
UIIS01000173.1
UIIW01000155.1
BFCU01000134.1
QGHI01000279.1
LAMD01000194.1
NUPO01000304.1
LPSC01000042.1
LPSC01000041.1
QLCR01000079.1
MPTK01000058.1
LMXU01000134.1
JTCH02000054.1
PIVJ01000160.1
QZCH01000127.1
MRTG01000039.1
PREU01000049.1
MUAG01000079.1
PYWK01000021.1
NXEG01000210.1
LPSC01000024.1
KV786050.1
PYWJ01000141.1
LRAQ01000091.1
PDGJ01000240.1
MRTE01000029.1
PYPZ01000250.1
QYJT01000046.1
QKWC01000388.1
FXYJ02000018.1
ABGO01000756.1
JHDW01000026.1
LWSE01000067.1
MKQO01000004.1
AMQR01000084.1
CGZQ01000136.1
NHTV01000029.1
QLDO01000639.1
NDZR01000516.1
JHDX01000029.1
JPWZ01000246.1
QOVW01000126.1
APIJ01000045.1
LWUK01000084.1
CMHC01000046.1
UVVQ01000049.1
QEYI01000017.1
FRWH01000048.1
JTTJ01000048.1
JUHY01000047.1
JUIA01000040.1
FUFS01000241.1
LIQM01001022.1
CKYY01000060.1
CZJV02000098.1
JHDV01000045.1
LRAV01000126.1
FRWQ01000309.1
LYTS01000132.1
FUFR01000266.1
PTJJ01000026.1
LMSB01000065.1
JHBZ01000074.1
ALQR01000038.1
CIEA01000101.1
PYQC01000120.1
PCMU01000049.1
CQTE01000212.1
QDDX01000074.1
FSLH01000015.1
LZSE01000010.1
NWDR01000066.1
CQSC01000216.1
LZSC01000001.1
NRTK01000078.1
LONH01000058.1
KV810642.1
PYPZ01000098.1
CMHF01000049.1
CFSM01000105.1
JUHZ01000053.1
ALQS01000026.1
CZJT01000051.1
LZSH01000356.1
NPDO01000024.1
QWYF01003685.1
LMYL01002227.1
NHNX01000183.1
NHNX01000228.1
NHNX01000232.1
NHNX01000254.1
NHNX01000262.1
AZRP01033122.1
QQSQ01000786.1
NGKG01000337.1
LJDH01000182.1
ACSZ01001457.1
NJCC01001708.1
JZBS01003599.1
LLXJ01003185.1
LACX01028352.1
LACZ01028515.1
LADC01029053.1
LADH01028450.1
LACV01028483.1
AZRO01015901.1
MBZZ01000033.1
PJAC01000077.1
MQNW01000647.1
LOQJ01003154.1
NBZC01000173.1
LPNX010131115.1
PUCA013090526.1
CBTL0106966835.1
CBTL0110113499.1
CCYC016656947.1
ODGO01463386.1
LOLC01006658.1
LOLD01002256.1
LOLC01009544.1
JRRC01282304.1
CAJW011542706.1
CAJW011528305.1
PKMM01040531.1
PKMM01040532.1
JRRC01346680.1
JRRC01307788.1
LOLC01006330.1
BHFV01008978.1
LOLC01002619.1
LOLD01000672.1
LIEC01009790.1
CALP013183435.1
CBMN010196986.1
PUCA013120082.1
CBTL0103875599.1
LNCG01233385.1
FMHP01040350.1
OEIJ01270828.1
CELW01002132.1
ODGO01079655.1
LIEC01008999.1
LMVA01101315.1
ABIM01045820.1
LIEC01009974.1
JZJH01037594.1
CAOK01016369.1
AOFL01028486.1
QVOL01009224.1
FLRE01002773.1
FLRE01002494.1
FLRE01001940.1
FLRE01001598.1
FLRE01001324.1
FLRE01001255.1
FLRE01000563.1
FLRE01002959.1
KE139904.1
KE140155.1
JPSE01002187.1
KE139857.1
KE140228.1
KN040397.1
KE140200.1
PDMP01004136.1
KE140283.1
FLRE01003389.1
KE139984.1
FLRE01001908.1
KE140439.1
FLRD01000572.1
FLRE01002582.1
FLRE01000501.1
JPSE01006759.1
JPSE01006683.1
AWXF01000571.1
JPSE01005286.1
JPSE01002712.1
AOFI02001285.1
FLTE01002324.1
AOBL02001505.1
AOFK02001134.1
AOFJ02001276.1
UVXY01000344.1
ODGO01377857.1
CELW01037646.1
CAOK01247316.1
ODGO01662935.1
CAJW012520225.1
FLRE01001045.1
ODGO01677279.1
CSTQ01000411.1
CSTQ01000234.1
CSTQ01001395.1
CZJV02000237.1
JMBQ01001249.1
CELW01010991.1
CBLZ012049793.1
CAJW011556783.1
CAOK01230191.1
LMYL01003527.1
MATP01010447.1
CAJX010049942.1
LGJC01028779.1
MATP01010567.1
MATP01011545.1
LMYL01002390.1
CAJX010007642.1
LGJC01003944.1
MATP01002728.1
MATP01009614.1
LMYL01003448.1
LGJC01040102.1
MATP01009270.1
LGJC01048218.1
LGJC01027922.1
LGJC01110191.1
FAQS01277115.1
FARY01002325.1
FAQS01350810.1
FAQS01415567.1
FARX01017991.1
FAQS01395860.1
QYSC01027512.1
FAQS01405087.1
FAQS01417982.1
FASB01005035.1
AAWT01058820.1
FASB01006676.1
CCMK012674740.1
UIGX01049732.1
CCMK012120611.1
CCMK012183516.1
CCMK012750487.1
AZBV01052027.1
UIGX01047982.1
LD029929.1
LD162405.1
UIGX01033659.1
FARY01111319.1
ODGO01537427.1
FLTG01004431.1
FLTG01002463.1
FLTG01004458.1
FLTE01000504.1
FLTD01000270.1
FLTC01002480.1
FLTF01003057.1
FLTG01004469.1
AHJF01005660.1
FARV01262778.1
PTJI01001841.1
FASG01110810.1
FAUG01305933.1
FASG01270557.1
FASG01310972.1
UWOG012614947.1
FASG01312971.1
FARV01216093.1
FARV01248052.1
EQ089905.1
FAQS01176881.1
PTJI01001653.1
PTJI01001586.1
AFSP02279712.1
OEIJ01670846.1
FAUG01108041.1
FARX01318830.1
FARY01349338.1
FAUG01186366.1
FASI01016468.1
FLTG01012649.1
FAUG01284205.1
FAUD01398003.1
FAQE01337790.1
FARX01348589.1
FLTG01006046.1
FLTG01004821.1
FAQE01322937.1
FASI01024975.1
FAUG01181840.1
FLTG01002283.1
FBXV01340939.1
FAUD01383916.1
FASD01148106.1
FBXV01363522.1
OEIJ01013597.1
FXXK01005487.1
ODGO01310745.1
LK123235.1
FBXV01340813.1
FASD01274746.1
HG806735.1
FMHP01022709.1
OEIJ01489901.1
ODGO01178376.1
FR798986.1
FAUD01384583.1
HG401763.1
BEYV01071740.1
BEYV01037162.1
FAUD01395680.1
CBMN010614449.1
FXXK01005449.1
OEIJ01490390.1
DF145353.1
KB909050.1
FATA01400204.1
FAUD01397003.1
FASG01293485.1
FAQG01239450.1
LBLN01032988.1
LXGH01266860.1
LBLN01051202.1
LBLN01052822.1
LBLN01054149.1
LGRI01055155.1
LGJD01088840.1
LGRI01022546.1
FARO01052636.1
LBLN01038867.1
HG410722.1
OEIJ01499751.1
AMZJ01000086.1
LRUH01000069.1
JYPC01000115.1
MRWX01000058.1
AHJF01021423.1
LBLN01039943.1
LXGH01019746.1
LXGH01464035.1
AHJF01003098.1
LXGH01030963.1
AHJF01017229.1
AHJF01015563.1
AHJF01009521.1
CCMK011860358.1
CCMK010732213.1
CCMK012249105.1
CCMK012237991.1
QMFK01003339.1
CCMK012913176.1
CCMK012716717.1
CCMK012626461.1
CCMK012315648.1
CCMK010262492.1
CCMK010242970.1
CCMK012996569.1
CCMK012425414.1
CCMK012425413.1
CCMK012831989.1
LMAV011382248.1
LGJD01059999.1
LGRI01014553.1
LBLN01006891.1
LXGH01063703.1
LGRI01012896.1
LYFN01001930.1
LYFN01000422.1
LYFN01002158.1
LYFN01000069.1
LYFN01002324.1
LYFN01000770.1
LGRI01010761.1
NXFR01000064.1
NXFR01000087.1
NXFR01000061.1
NXFS01000047.1
LGRI01080373.1
NXFS01000081.1
DF830235.1
NXFS01000093.1
JH792902.1
NXFR01000039.1
AAGV03002070.1
AAGV03002716.1
AAGV03002765.1
AAGV03002053.1
JH561399.1
AAGV03002668.1
AAGV03183459.1
AAGV03184068.1
AAGV03182704.1
AAGV03184082.1
LK334490.1
LPNX010791595.1
FAMN01002151.1
LK117684.1
LPNX010390731.1
ODGO01586336.1
ODGO01657081.1
ODGO01668832.1
ODGO01614058.1
ODGO01626208.1
AGQR02007936.1
CSTQ01004239.1
CBTL0100571624.1
OEIJ01586865.1
CBUG010016666.1
NTTD01000093.1
LWDC01000059.1
NUPO01000114.1
AFRX02001718.1
MVNQ01000123.1
NTGI01230553.1
CBTL0107943277.1
CBTL0102884686.1
CCYC015701900.1
CAJV012587590.1
PKMM01004062.1
CAJW011521791.1
CAJV01002806.1
CBTL0105173196.1
ODGO01693850.1
ODGO01528664.1
OEIJ01725444.1
NPHV01071108.1
FAQE01393854.1
FAUG01176134.1
FASI01019093.1
FAQE01390899.1
FAUG01271176.1
FAQV01503759.1
FAQE01386475.1
FASI01062717.1
FAUG01287219.1
FAQE01401928.1
FASI01057761.1
FASI01066331.1
FAUG01233268.1
FASI01263911.1
FAUG01235235.1
FAUG01292500.1
FASI01006943.1
FAUG01262999.1
FASI01018379.1
FASI01281790.1
CAJV01229740.1
PTJP01016839.1
LNCG01057766.1
NBSK01000525.1
OEJZ01047522.1
OEJZ01049916.1
PTJP01219059.1
FAQE01397374.1
FAUG01013061.1
FAQE01397376.1
FASI01003295.1
FAQE01397987.1
FAQE01397992.1
FARX01391216.1
FARY01181749.1
FAUG01148949.1
FASI01022726.1
FLTG01001208.1
FAQE01397997.1
FAQE01397999.1
FASI01058018.1
FAQE01398011.1
FAUG01013919.1
FLTG01004626.1
FASH01358496.1
FAQE01398014.1
FAUG01285032.1
FASI01119346.1
FLTG01002569.1
LNCG01091141.1
FAQS01383355.1
FAQE01384941.1
FASB01041705.1
CCYC014667575.1
FLTD01007947.1
FLTE01003708.1
UCOL01034747.1
UCOL01033647.1
JXLM01000436.1
AHJF01004994.1
AHJF01008774.1
LGJD01023853.1
GL353066.1
FAPN01213256.1
FAPN01219848.1
LTAH01079614.1
LTAH01023975.1
PRDE01092139.1
LTAH01054099.1
LTAH01050950.1
LTAH01014821.1
FAUD01324512.1
FAUD01353070.1
FASG01349659.1
FASG01370925.1
FAQF01262304.1
FARY01066331.1
NKXL01172696.1
FASI01002176.1
FAUD01385177.1
NNCF01144451.1
FUEF01004117.1
KE116215.1
FUEF01004789.1
FUEF01002604.1
LMAV013329572.1
MCGX01008637.1
FUEF01004675.1
LWKT01002213.1
DF961390.1
CCYC013314893.1
CAJX010030530.1
CAJX010054222.1
LXGH01369626.1
KD442485.1
CM000145.1
AHJF01009680.1
CAJX010056748.1
AHJF01024348.1
AHJF01025443.1
AHJF01031172.1
AHJF01008487.1
AHJF01007052.1
AACV01027100.1
AHJF01011377.1
AACV01026734.1
AHJF01004090.1
AHJF01013075.1
CCYC015182961.1
CAJX010051507.1
AHJF01006971.1
FATI01236481.1
LOLD01001854.1
LOLD01001890.1
CAJW010004519.1
CSTQ01000941.1
CAJW011547687.1
ODGO01499118.1
ODGO01543572.1
CBUG010022084.1
CBUG010008237.1
FLZB01000161.1
OEIJ01691862.1
KE111146.1
OEIJ01639055.1
OEIJ01696266.1
AHJF01009808.1
CCYC013711655.1
OEIJ01559810.1
OEIJ01555191.1
AHJF01018147.1
FAQE01233584.1
QMFK01000926.1
CCMK012957146.1
CCMK012633027.1
CCMK012449101.1
CCMK012371121.1
CCMK012266236.1
CCMK010781511.1
CCMK010645145.1
CCMK010596800.1
UXGB01005356.1
CCMK013088459.1
CCMK010855293.1
CCMK013077732.1
CCMK013086753.1
FASB01151259.1
KN169416.1
KN172061.1
KN169370.1
FAQC01157929.1
FASG01372589.1
KN171350.1
KN170494.1
LM523614.1
KN172068.1
DS663763.1
ABGB01001012.1
OETB01000205.1
OETB01000209.1
NIPQ01033291.1
LGJC01038426.1
PRDE01138086.1
KN663972.1
PRDE01070734.1
PRDE01068787.1
QWXO01000481.1
PRDE01159767.1
AGCT01034057.1
ADDD02244113.1
LYTE01042042.1
FAQF01170369.1
FAUD01377515.1
FARY01325201.1
FASI01006944.1
FAQG01002959.1
LLWS01035508.1
FUEF01021690.1
FAUD01361728.1
FUEF01002875.1
CAJX010052483.1
CH401310.1
LIAE01002135.1
CCYC014657427.1
AACV01027967.1
LTAH01046659.1
LWKT01001982.1
CCYC012662547.1
CCYC012896307.1
CAJX010008289.1
CAJX010053087.1
CAJX010029676.1
CCYC010718076.1
AACV01026192.1
AHJF01024308.1
MCGX01060595.1
LTAH01017487.1
AWGZ01424632.1
FUEF01001121.1
CCYC011394976.1
KD394596.1
CH401993.1
CCYC011107741.1
CAJX010032296.1
AACV01030782.1
FUEF01006220.1
KE116242.1
CH401362.1
AACV01025925.1
AHJF01005171.1
CAJX010054550.1
CH401570.1
AACV01028503.1
AHJF01013490.1
FARX01295952.1
QYSC01114424.1
FAQS01377996.1
FAQS01412674.1
FARV01259965.1
FARX01038697.1
FARY01013007.1
QYSC01013202.1
FAUG01280905.1
FAUD01403061.1
BEWY01020818.1
BEWY01015968.1
BEWY01007338.1
BEWY01020889.1
BEWY01016871.1
BEWY01020347.1
BEWY01030371.1
BEWY01029232.1
KV883894.1
BBOV01509625.1
BBOV01474633.1
KN234575.1
FASS01104713.1
LD123235.1
LD255711.1
FARX01265990.1
FARY01083917.1
FAUD01392343.1
FARN01344352.1
FARO01030716.1
FARN01247308.1
FARO01088333.1
FARO01131909.1
FARN01312436.1
FARO01064062.1
FARN01344333.1
FARO01047538.1
FARN01327791.1
FARO01019675.1
FARO01077135.1
FARO01122026.1
FUEF01018082.1
LIAE01008644.1
CCYC012245989.1
FUEF01004068.1
CAJX011859932.1
FUEF01009212.1
FUEF01003817.1
LWKT01001972.1
AACV01026609.1
CAJX010004425.1
CAJX010194890.1
LIAE01002535.1
FUEF01008401.1
PRDE01166268.1
PRDE01178665.1
PRDE01182762.1
PRDE01176586.1
PRDE01181023.1
PRDE01177044.1
PRDE01169629.1
PRDE01174211.1
PRDE01166929.1
PRDE01166689.1
PRDE01172572.1
FAUG01217484.1
FARX01412423.1
FARX01382811.1
FARX01407092.1
FUEF01007076.1
FUEF01007479.1
FUEF01002688.1
FUEF01001777.1
FUEF01007736.1
PRDE01150007.1
PRDE01091090.1
PRDE01098819.1
PRDE01097286.1
PRDE01093835.1
PRDE01093892.1
PRDE01120677.1
PRDE01089645.1
PRDE01155197.1
PRDE01112229.1
PRDE01097691.1
PRDE01179138.1
PRDE01095857.1
PRDE01102481.1
PRDE01074253.1
PRDE01079628.1
PRDE01154750.1
PRDE01123676.1
PRDE01074113.1
PRDE01110351.1
PRDE01156965.1
PRDE01089147.1
PRDE01099925.1
PRDE01110216.1
PRDE01091711.1
PRDE01078532.1
PRDE01095379.1
PRDE01097462.1
PRDE01104504.1
PRDE01098533.1
PRDE01100218.1
PRDE01089341.1
PRDE01096090.1
PRDE01079451.1
PRDE01071395.1
PRDE01091205.1
PRDE01134059.1
PRDE01194233.1
PRDE01137080.1
PRDE01100926.1
PRDE01097685.1
PRDE01095082.1
LXGH01248633.1
AYEL01054037.1
PRDE01190326.1
PRDE01184579.1
PRDE01175208.1
PRDE01083948.1
PRDE01101436.1
PRDE01089847.1
PRDE01131087.1
PRDE01163930.1
PRDE01097451.1
PRDE01147738.1
PRDE01116656.1
PRDE01174790.1
PRDE01184684.1
AFSP02247914.1
PRDE01173019.1
AFSP02296931.1
PRDE01114953.1
PRDE01104179.1
PRDE01177871.1
PRDE01170219.1
PRDE01181437.1
PRDE01089955.1
PRDE01103438.1
PRDE01086477.1
PRDE01085140.1
PRDE01107613.1
PRDE01187254.1
PRDE01094848.1
PRDE01077598.1
PRDE01082201.1
PRDE01159706.1
PRDE01130848.1
PRDE01081033.1
PRDE01076627.1
PRDE01089694.1
PRDE01077805.1
PRDE01080149.1
PRDE01165071.1
PRDE01143390.1
PRDE01103847.1
PRDE01089027.1
PRDE01183236.1
PRDE01174913.1
PRDE01100483.1
PRDE01090806.1
EQ097584.1
FARX01014656.1
QYSC01005339.1
FARY01000128.1
KB208331.1
FASI01001465.1
FASD01279397.1
FASG01184892.1
FASI01002188.1
NKQP01001800.1
PRDE01082286.1
AFSP02257729.1
NKQP01000997.1
AFSP02246640.1
CBLZ012042271.1
CBLZ010038001.1
CAJW010034782.1
CAJW012367306.1
AFSP02249570.1
NKQP01001432.1
AFSP02286603.1
AFSP02234188.1
AFSP02278088.1
PRDE01065107.1
PRDE01054226.1
KB738595.1
AFSP02288895.1
PRDE01107152.1
AFSP02299740.1
FBXV01341462.1
FARO01170735.1
UIRR01005834.1
OEIJ01565555.1
FXXK01005235.1
KL554732.1
KL546860.1
LGJD01093951.1
LGJD01072027.1
CCYC014467705.1
CCYC014447164.1
JXPU01126477.1
JXPU01077776.1
CEGH01097181.1
LGRI01047414.1
LGRI01018056.1
LMVA01101129.1
LMVA01095264.1
PRDE01176532.1
LXGH01032931.1
LXGH01215204.1
LMVA01069253.1
LGRI01030697.1
FASD01202219.1
UIRR01001001.1
FBXV01210620.1
FBXV01340863.1
OEIJ01557040.1
FLRE01000375.1
CBTL0101973329.1
FLRE01001106.1
FJUG01000223.1
OEIJ01642694.1
FLRE01002780.1
LOLC01007025.1
FASB01209735.1
FXDW01002356.1
FXDY01000482.1
CCMK011006908.1
MATP01002141.1
CAJX010836861.1
MATP01009953.1
BBOV01522565.1
UCOK01008567.1
MATP01010792.1
MATP01006126.1
MATP01008222.1
CAJX010831181.1
CAJX010836772.1
AFSP02303765.1
AFSP02242740.1
FARX01058562.1
FARY01265023.1
FARY01132584.1
FAQS01395375.1
FARX01037938.1
FARY01005598.1
FAQS01334213.1
FARV01165842.1
QYSC01009075.1
FASG01067477.1
FARX01048027.1
FARY01001176.1
KB207504.1
FASI01012100.1
LWKT01002342.1
CCMK012974059.1
CCMK012925016.1
CCMK010329810.1
CCMK012980898.1
CCMK013052002.1
CCMK010295186.1
CCMK012944967.1
CCMK012868801.1
CCMK012884198.1
CCMK012362111.1
CCMK010275846.1
CCMK012964326.1
CCMK010290332.1
CCMK012963861.1
CCMK012945930.1
CCMK012888403.1
CCMK012896025.1
CCMK010127015.1
CCMK012768027.1
CCMK013018808.1
CCMK012891784.1
FARY01423113.1
FARX01401701.1
AJXJ01000195.1
CVMW01103767.1
CVMW01082796.1
CVMW01089453.1
CVMW01081996.1
CVMW01051496.1
CYRZ010515650.1
LMVA01019343.1
LMVA01098431.1
LMVA01019406.1
JMFU01113346.1
KL341533.1
AVOS01009660.1
JMFU01111136.1
JMFU01115145.1
JMFU01113991.1
LVEH01010384.1
LVEH01018388.1
LVEH01039289.1
FABQ01002026.1
LK386249.1
CBTL0101820587.1
CBMN010034129.1
CBTL0105967465.1
CBTL0105268240.1
DF213555.1
CBTL0100316191.1
CBTL0103750707.1
CBTL0103047326.1
CBTL0100731715.1
LK104639.1
CBTL0100303886.1
CBTL0100935775.1
CBTL0101820811.1
CBTL0100850077.1
CBTL0101097720.1
CBTL0108698023.1
CBTL0106024588.1
DF232748.1
LK249426.1
CBTL0104300663.1
CBTL0101820989.1
CBTL0105606660.1
CBTL0102899736.1
CBTL0105682961.1
CBTL0101860844.1
CBTL0103578323.1
AFSP02280689.1
CBTL0103796944.1
CBTL0101868022.1
LK358381.1
CBTL0101868218.1
CBMN010748834.1
CBTL0101868264.1
LK291185.1
LMTP014220312.1
CBTL0101868436.1
LPNX010662769.1
CAOK01238513.1
CAOK01050912.1
CAOK01146681.1
CAOK01405816.1
CAOK01399519.1
CAOK01492704.1
CAOK01279195.1
CAOK01222959.1
CAOK01527114.1
CAOK01057580.1
CAOK01344406.1
CAOK01480155.1
CAOK01322793.1
CAOK01519080.1
CAOK01270060.1
CAOK01447692.1
CAOK01485261.1
LGJD01053351.1
CAOK01051418.1
CAOK01262711.1
LGJD01056665.1
CAOK01208071.1
CAOK01198325.1
CAOK01245207.1
CAOK01312107.1
CAOK01062788.1
CAOK01199867.1
CAOK01445300.1
CAOK01405472.1
CAOK01230730.1
CAOK01227691.1
CAOK01466562.1
CAOK01052387.1
CAOK01479188.1
CAOK01269022.1
CAOK01198053.1
CAOK01516956.1
CAOK01066932.1
CAOK01442244.1
LK331040.1
LK359623.1
CBTL0101320326.1
DF221497.1
LK266754.1
QMBO01002440.1
ASJK01003781.1
KD378805.1
AHJF01003090.1
ASJK01004011.1
LTAH01055188.1
FUEF01002113.1
AHJF01013724.1
AHJF01020213.1
FABQ01002157.1
LK097067.1
CBMN011743364.1
ASJK01015694.1
FUEF01003372.1
PWAO01000073.1
LFIV01000698.1
ASJK01015704.1
AZRP01029040.1
AZRO01019896.1
LADG01035102.1
LACY01034440.1
LADD01035147.1
LADA01034467.1
LACZ01034360.1
LADH01034321.1
LADB01034270.1
LADF01035412.1
LACX01034214.1
LADE01034991.1
LACV01034348.1
LACW01034416.1
LADC01034812.1
LADE01042343.1
LLWD01004912.1
NNCF01005674.1
CVMW01130201.1
AMXX01046130.1
NNCF01040919.1
LWKW01158326.1
AOUJ01504212.1
JYDQ01001232.1
CBKX010022774.1
ASJK01015717.1
ANSM01000659.1
ASJN01058640.1
AOIY01017551.1
RCGM01000049.1
ASJN01020733.1
ANSM01006954.1
CZLF01000410.1
AZBV01051598.1
LD037496.1
LD169972.1
CCMK012780662.1
FASI01010939.1
FAUG01255065.1
AJKK01104339.1
AUPI01061877.1
AJKK01122211.1
AEGA01010448.1
AUPI01128625.1
AEGA01001070.1
AUPI01003275.1
AJKK01163262.1
AUPI01007390.1
KQ002757.1
AJKK01122282.1
AUPI01029006.1
AUPI01043106.1
LNCG01070578.1
PTJP01127349.1
LGYT01000088.1
PYFS01003867.1
PEDP01002803.1
CAIR01006480.1
KK365314.1
PDIM01006567.1
PTJQ01506827.1
PTJP01121612.1
PTJQ01473350.1
PTJP01044235.1
PTJP01459890.1
PTJQ01145691.1
PTJQ01341222.1
PTJQ01324528.1
PTJQ01356937.1
PTJP01336786.1
PTJP01195720.1
PTJP01522558.1
PTJQ01244810.1
PTJQ01243088.1
PTJQ01276321.1
PTJP01048794.1
PTJQ01385838.1
PTJQ01242588.1
PTJQ01024335.1
PTJQ01156291.1
PTJQ01446056.1
PTJQ01421101.1
PTJQ01255578.1
PTJP01177642.1
PTJP01352682.1
PTJQ01212584.1
PTJQ01301794.1
PTJQ01116473.1
PTJQ01503007.1
CYRZ010653325.1
CYRZ010653613.1
KD120291.1
RDRV01001179.1
LNSY01281917.1
KI741697.1
FJWB02020696.1
FJWB02021766.1
FJWB02021541.1
LGRI01001083.1
LGRI01008169.1
LGRI01003997.1
OEIJ01555121.1
CMKS01000093.1
CAJX010054623.1
CAOK01196681.1
CBTL0103070238.1
LQRK01006022.1
FLRE01001173.1
AFPV01004430.1
AGQR02004010.1
PDMN01001633.1
PDMJ01000700.1
FLRD01001478.1
PYPZ01000432.1
NTIU01000091.1
QLAN01000185.1
CBTL0103578281.1
CAJW012520509.1
CBLZ011004906.1
KN002556.1
FLRE01000464.1
UIIR01000268.1
FLRE01000933.1
JMQR01000282.1
UVXY01000309.1
FECI01000041.1
CIEA01000161.1
FXEC01007680.1
CBTL0105976234.1
CAOK01017658.1
MPGL01000700.1
ODGO01579148.1
LOLC01002284.1
HG409448.1
FARX01109861.1
FARY01301750.1
FARY01385174.1
FARY01190893.1
FARX01382242.1
FARY01393028.1
FARY01413882.1
FARX01419594.1
FARY01361373.1
FARY01410578.1
CAJX010028300.1
CAJX010019093.1
CAJX010004963.1
CAJX010004672.1
LLWS01003778.1
CAJX010007708.1
CCAG010000501.1
CCAG010007721.1
JREZ01001838.1
FASG01225398.1
FAUD01398785.1
FARX01305303.1
FARY01384202.1
AFSP02244638.1
UXGB01006386.1
UXGB01005561.1
ADDD02162319.1
ADDD02201496.1
ADDD02291330.1
ADDD02111516.1
HG414976.1
OEIJ01596673.1
LMVA01096365.1
LMVA01101459.1
LMVA01101581.1
CBTL0108374328.1
FAUG01271462.1
CTBL01001425.1
CTBL01000631.1
CTBL01000649.1
CTBL01004609.1
CTBL01000280.1
CTBL01003673.1
CTBL01001434.1
CTBL01000523.1
AWGZ01375627.1
LBLN01078561.1
LGRI01061352.1
LBLN01079627.1
LGRI01002855.1
LBLN01079645.1
LGJC01073399.1
LGJC01100984.1
JXPU01192724.1
JXPU01124922.1
JXPU01189487.1
JXPU01134530.1
KD315252.1
JXPU01125719.1
JXPU01072889.1
JXPU01204761.1
FARV01249041.1
FAQS01402809.1
FARV01256980.1
QYSC01025985.1
FARV01257111.1
FAQS01416575.1
AFSP02240979.1
AHJF01033092.1
LXGH01152704.1
LXGH01300277.1
AHJF01028789.1
LGJC01003385.1
LGJC01003598.1
LGJC01104376.1
LGJC01070195.1
LGJC01033680.1
LGJC01123747.1
GL353161.1
AFSP02304492.1
AFSP02292435.1
GL353952.1
GL351118.1
LYUY01000111.1
LYUV01000091.1
LYUW01000088.1
LYUX01000094.1
CCAG010008560.1
KZ890963.1
FASO01351303.1
LMYF01022246.1
FASD01283897.1
ATBV01109426.1
NHZQ01000319.1
PRDE01050150.1
FASG01100574.1
QYSC01012988.1
FARV01241563.1
FARY01004242.1
FARX01032931.1
RJJB01002582.1
AHJF01029282.1
OENK01011955.1
OEOC01172291.1
LMVA01099415.1
LMAV012896469.1
LMVA01101682.1
LMAV010981323.1
LMVA01096803.1
MATP01014432.1
MATP01004769.1
CAJX012072258.1
CAJX010050562.1
MATP01002131.1
AHJF01024131.1
FAQE01306089.1
FAUD01348405.1
FAQS01291817.1
FASO01145183.1
FASI01021962.1
FASG01048544.1
FATA01150314.1
FARX01007555.1
OEIJ01484868.1
AHJF01018222.1
OEIJ01650882.1
LYTE01049046.1
LYTD01035274.1
LYTB01011664.1
UXGB01046562.1
FASG01134852.1
BABP01092555.1
CH398820.1
LYTB01022990.1
LLWS01046227.1
ADDD02240508.1
LWKW01168899.1
CBTL0110415900.1
CBTL0103844864.1
CBTL0108125086.1
CBTL0106664744.1
CBTL0101961556.1
CBTL0104268118.1
QVQU01242643.1
PGFW01052818.1
JJRX02185920.1
AASV01024232.1
FAQG01265185.1
FAQG01242896.1
JXMZ02043009.1
FAQG01227802.1
FAQG01212584.1
FAQG01159191.1
NKXL01352387.1
EQ985832.1
EQ978588.1
JRKL01158701.1
KN234467.1
FAPX01211220.1
JRKL01134203.1
JRKL01129421.1
JRKL01152847.1
RAYP01001413.1
RAYD01000184.1
RAYF01000196.1
RAYT01000588.1
RAYJ01000040.1
RAYH01000040.1
RAYP01000952.1
RAYJ01000067.1
RAYJ01000072.1
PYFS01002458.1
PYFS01002030.1
PYFS01003656.1
FAQS01159280.1
FASG01376586.1
MBFZ01000181.1
MBFZ01000154.1
FATA01404356.1
FATA01404367.1
FASG01354837.1
FAUD01120956.1
FARB01484329.1
FATA01404368.1
FAQS01191639.1
FATA01404372.1
CCJR012381745.1
CBMN010212845.1
CCJR010003849.1
PTJQ01281300.1
PTJQ01295822.1
PTJQ01414339.1
CAJW012429542.1
PTJQ01222890.1
CCJR010111152.1
CAJW010003036.1
PTJQ01115151.1
CCJR011009346.1
CBMN011809264.1
PTJQ01075046.1
CCJR010624769.1
PTJQ01302550.1
CBLZ012157337.1
CAJW010002520.1
CCJR010864884.1
PTJQ01026717.1
PTJQ01323716.1
LNCG01043936.1
CAJV011730628.1
CCJR012278859.1
CBLZ011120098.1
KL973470.1
CAJV011666032.1
PTJP01087797.1
PTJP01515120.1
PTJP01191668.1
PTJP01261523.1
PTJP01176660.1
PTJP01280443.1
PTJP01133263.1
PTJP01331609.1
PTJP01273884.1
PTJP01519525.1
LNCG01196165.1
FAUB01258480.1
FASQ01276533.1
FASG01350127.1
FAQS01041904.1
FARP01179591.1
FARV01133352.1
FAUB01258950.1
JRMI01002588.1
KI542386.1
JRMI01002437.1
JH995854.1
QLNR01000220.1
AORQ01019344.1
PTJR01241733.1
ADAS02005054.1
NNCF01144701.1
QBLG01000829.1
ADAS02013943.1
QYSC01118741.1
NXAC01000153.1
LYDR01000153.1
NHZQ01000092.1
MBFZ01000096.1
PGLD01000237.1
QMFH01093149.1
QGOA01008933.1
QGOA01007100.1
PKMM01016912.1
BEDI01000042.1
QPHP01000860.1
CCMK012802449.1
CCMK010208592.1
OEIJ01747431.1
CBUG010001947.1
ODGO01568315.1
CBUG010008923.1
ODGO01585586.1
ODGO01686356.1
CBUG010001789.1
CBUG010010319.1
ODGO01710066.1
ODGO01655213.1
NHZQ01000058.1
NHZQ01000290.1
MAOY01000236.1
ASJK01011793.1
DF961535.1
FUEF01005413.1
LWKT01000658.1
KE119576.1
KD071465.1
AACV01026256.1
AACV01025842.1
AHJF01032879.1
FUEF01003486.1
AHJF01005473.1
LTAH01082697.1
LWKT01000926.1
CCYC016213650.1
CAJX010054631.1
LMYL01003106.1
FAUD01389526.1
FARO01009280.1
FMHP01024256.1
BEYV01037318.1
FBXV01341716.1
HG387944.1
FLTE01009285.1
AHJF01002002.1
LGJD01036228.1
LGJD01030544.1
LLWS01046726.1
NBSK01005770.1
CAJV01061464.1
ATCM03088045.1
FASD01166148.1
LOLC01002608.1
LOLD01000236.1
CYVE01000021.1
JYKN01000593.1
ACSZ01027973.1
QBIE01261698.1
CMHC01000042.1
JHOK01000022.1
PDMR01000384.1
JXWP01001158.1
QRBT01000144.1
FVQV01000036.1
LJRY01000164.1
NUIS01000128.1
MPTU01000118.1
UVXY01000453.1
KZ794899.1
QLYW01000021.1
LCSI01000032.1
CQSC01000298.1
NTIU01000072.1
ACSZ01024848.1
ASJL01060810.1
LLKI01012088.1
CAJV01126366.1
JQHZ01014908.1
LUAT01006911.1
CAJX010289275.1
ANHO02005447.1
FLRI01000520.1
AWXF01000574.1
JPSE01006407.1
LMFT01000033.1
QPHQ01000210.1
PDFT01000001.1
NTIU01000189.1
MPTV01000106.1
PDFD01000452.1
MKXN01000049.1
ATDR01000074.1
FECI01000026.1
NRVA01000082.1
NKRE01000096.1
LYPH01000008.1
NWDR01000087.1
FWYR01000098.1
LSBY01005799.1
MATP01000637.1
PDNT01000025.1
QVQW01000209.1
PEGC01000645.1
NAPT01001641.1
NHNX01000114.1
NBZC01000212.1
LPNX010012791.1
CBTL0107371287.1
CAJW011541787.1
LIEC01004727.1
LIEC01009237.1
AOFL01030843.1
LXGH01442054.1
CBMN010096757.1
ASHM01061638.1
FLRE01001967.1
JXWP01001408.1
FLRE01002949.1
PDMQ01000528.1
JPSE01006283.1
NMZU01000031.1
CBTL0109210095.1
ODGO01734009.1
CIEA01000119.1
AVCR02000259.1
QKVY01000013.1
MUAG01000081.1
UVXY01000441.1
LZRJ01000010.1
PPPA02000176.1
ASJK01039402.1
CAOK01327149.1
BFAE01027880.1
AWOL01S0353955.1
CBTL0102387515.1
FLRE01003043.1
AGQR02005431.1
JXWP01001589.1
FLRE01000980.1
AQHO01011781.1
FAQE01383685.1
FAUG01262969.1
FASI01043428.1
FAQG01283322.1
FAQE01383703.1
FARY01100932.1
FAQE01383754.1
FARY01306418.1
AORQ01015393.1
JTKG01008431.1
OEJZ01165724.1
CAJV01277584.1
ABRE01021442.1
ABRE01021426.1
ADDD02173343.1
AEGA01014674.1
AWGZ01320417.1
ODGO01635594.1
BDMT010160588.1
AWGZ01422365.1
AWGZ01430624.1
KE877766.1
LBLN01041025.1
LBLN01041033.1
LBLN01041034.1
LXGH01143936.1
LMVA01097847.1
LBLN01054910.1
LXGH01510230.1
FAMN01001159.1
LPNX010600891.1
FAMN01001112.1
LPNX010712247.1
LK263557.1
LK211502.1
LK295239.1
LPNX010715367.1
FAGC01002349.1
FACE01003689.1
LK361883.1
LPNX010104518.1
LK184666.1
LPNX010167703.1
LK322259.1
LPNX010096962.1
LK115783.1
CZRN01003086.1
CZRN01003081.1
LK197161.1
CH986573.1
AAGH01002255.1
LPNX010304175.1
LK271024.1
LPNX011011517.1
CZRN01004829.1
LPNX010398357.1
LK283437.1
FPIL01000073.1
FQLM01000018.1
AABL01005269.1
CVNX01000036.1
CVNU01000085.1
FPIJ01000129.1
FPIH01000052.1
FPIK01000134.1
CVNW01000046.1
CVNU01000065.1
CVNU01000069.1
CVNP01000100.1
CVNW01000019.1
CVNW01000026.1
CVNW01000028.1
CVOA01006343.1
CVOA01001239.1
CVNX01000028.1
CVNV01000104.1
CVNU01000051.1
CVNX01000026.1
FPIG01000250.1
FPIJ01000020.1
FPIH01000157.1
FPIJ01000014.1
FPIH01000311.1
FPIH01000040.1
FPIL01000374.1
FPIL01000018.1
FPIL01000120.1
FPIL01000023.1
FPIL01000334.1
FPIK01000682.1
FPIK01000566.1
FPIK01000170.1
FPIK01000245.1
FPIK01000018.1
FPIJ01000239.1
FQLL01000021.1
FPIG01000251.1
FPIH01000226.1
FPIH01000289.1
FPIJ01000143.1
FQLK01000016.1
CVNQ01000006.1
CVNS01000012.1
FPIL01000211.1
FPIJ01000048.1
FPIJ01000046.1
FQLK01000011.1
FPIG01000133.1
CVNK01000005.1
FPML01000052.1
FPIJ01000031.1
CVNJ01000005.1
CVNU01000055.1
CVNI01000002.1
FPIH01000029.1
FPIJ01000021.1
FPIH01000046.1
CVNU01000054.1
FPIJ01000028.1
FQLG01000010.1
CVNL01000006.1
CVNV01000039.1
FPIJ01000012.1
FQSZ01000002.1
AACF01000567.1
ODGO01478604.1
OEIJ01114333.1
AABL01005306.1
FLVA01000270.1
AABL01002683.1
AABL01002688.1
AABL01003628.1
AABL01002821.1
CAEQ01000580.1
CVNW01000038.1
CVNU01000070.1
CVNX01000019.1
CVNX01000022.1
CVNP01000073.1
CVNU01000066.1
FPIH01000338.1
FPIL01000020.1
FPIL01000201.1
FPIL01000184.1
FPIL01000025.1
FPIL01000207.1
FPMP01000166.1
FPMP01000100.1
FPMP01000125.1
FPIH01000380.1
FPIH01000031.1
FPIH01000089.1
FPIH01000387.1
FPIH01000103.1
FQLG01000015.1
FPIH01000142.1
FPIH01000108.1
FQLK01000015.1
FPML01000076.1
FPMM01000074.1
FPIG01000104.1
FPIK01000446.1
FPIK01000024.1
FPIK01000242.1
FQLL01000020.1
FPIJ01000127.1
FQLJ01000011.1
FPIG01000241.1
FPIJ01000019.1
FPIK01000492.1
UCNE01000049.1
CVNO01000564.1
FQLM01000003.1
FPIH01000050.1
FPIG01000108.1
FPIH01000023.1
ODGO01515529.1
AABL01005530.1
AABL01005415.1
CVNP01000089.1
CVNK01000006.1
CVNX01000023.1
CVNN01001136.1
CVNO01001339.1
CVNX01000030.1
CVNP01000060.1
CVNU01000083.1
CVOA01002531.1
CVNJ01000006.1
CVNI01000009.1
CVNW01000044.1
CVNW01000053.1
CVNW01000018.1
FPIH01000118.1
FPIL01000330.1
FPIJ01000135.1
FPIH01000043.1
FPIL01000259.1
FPIH01000136.1
FPIH01000158.1
FPIH01000328.1
FPIH01000314.1
FPIK01000009.1
FPIH01000330.1
FQLG01000026.1
FPIJ01000091.1
FPIJ01000032.1
FPML01000080.1
FQLK01000010.1
FPIL01000229.1
FPIG01000087.1
FPIJ01000152.1
CVNK01000010.1
CVOA01006446.1
CVNP01000033.1
FQLK01000009.1
FPIK01000490.1
FQLG01000007.1
CVNW01000017.1
FQLM01000005.1
FPMM01000059.1
FPIL01000024.1
FPIL01000012.1
CVNO01000596.1
FPIK01000013.1
CVNX01000007.1
FPIK01000075.1
FPIJ01000015.1
CVNL01000009.1
CVNV01000030.1
FPIL01000010.1
FPIH01000014.1
FPMM01000014.1
FQSZ01000003.1
FPIH01000010.1
FPML01000009.1
FQLK01000004.1
FQLJ01000003.1
CVNU01000040.1
CVNL01000007.1
FQLL01000004.1
FPIJ01000010.1
ODGO01550490.1
AABL01002860.1
FLVA01000049.1
CCMK012997174.1
CCMK012874558.1
JXPT01024126.1
LOPT01001920.1
CCMK012360153.1
JXPT01000137.1
CEGH01245528.1
FLTG01005372.1
FLTE01000208.1
FLTD01001730.1
FLTC01004586.1
KQ218857.1
KQ218474.1
KQ226616.1
KQ218355.1
FASI01011954.1
FAQS01398400.1
FARY01028558.1
QYSC01004700.1
FASG01098678.1
AFSP02245933.1
LGJD01048293.1
LGJC01041383.1
OLMO01055468.1
NIUS010871663.1
ATBX01139115.1
PDMP01007638.1
QKWU01019755.1
CELW01007710.1
FATA01372463.1
NNCF01107012.1
AACV01026454.1
AHJF01031969.1
AACV01027162.1
AHJF01003650.1
PRDE01027000.1
FUEF01004080.1
CCYC011376263.1
AACV01029648.1
AACV01029644.1
CH401481.1
AHJF01003288.1
AHJF01013389.1
FASI01009356.1
FLTG01001246.1
FASD01278141.1
AAHY01767671.1
OEIJ01455830.1
ODGO01308147.1
CCDZ01007440.1
CCYC013369579.1
AACV01026731.1
AACV01026459.1
AACV01026811.1
FUEF01005643.1
CCYC014512814.1
CAJX010834606.1
CH401357.1
AZRP01039995.1
PDMP01003388.1
PDMP01005962.1
PJAE01396867.1
PJAE01396885.1
PJAE01396886.1
PJAE01396889.1
PJAD010035881.1
PJAE01398339.1
PJAD010112921.1
PJAE01398336.1
PJAE01398338.1
PJAD010561219.1
PJAE01400510.1
LIAE01001126.1
FUEF01004580.1
CAJX011974252.1
MQQS01000154.1
MQQU01001346.1
MQQY01001559.1
MQQW01001010.1
MQQU01000997.1
MQQT01001658.1
MQQX01000546.1
MQQT01000263.1
MQQX01001133.1
MQQV01000507.1
MQQW01000961.1
MQQU01001383.1
PDMO01002023.1
OFEX01000258.1
PDMO01002054.1
PDMO01000162.1
CBTL0111303867.1
CBTL0105685284.1
CBTL0111495188.1
CBTL0101741781.1
CDFK01179643.1
CDFK01179518.1
CDFK01180639.1
CDFK01192449.1
PRDE01124027.1
CVMW01088551.1
CDFK01183898.1
CDFK01182104.1
CDFK01185656.1
CDFK01190960.1
CDFK01191541.1
CDFK01193000.1
CDFK01193120.1
CDFK01193141.1
CDFK01178268.1
CDFK01178269.1
CDFK01179767.1
CDFK01193491.1
CDFK01181025.1
CDFK01188667.1
FARY01379507.1
AHJF01009979.1
AHJF01015421.1
AHJF01003734.1
AHJF01003824.1
AHJF01003739.1
LXGH01493824.1
LXGH01260588.1
LXGH01457139.1
LXGH01493745.1
LXGH01501668.1
LXGH01425998.1
KE880195.1
AWGZ01291482.1
AWGZ01419768.1
KE911464.1
AWGZ01421996.1
KE917144.1
AWGZ01422021.1
AWGZ01437173.1
KE821395.1
LK338315.1
CBTL0104079624.1
LK104854.1
CBTL0101471931.1
CBMN011743304.1
LXGH01295208.1
LXGH01114099.1
LXGH01324287.1
KB909350.1
KB909577.1
KB908916.1
KB909464.1
KB909861.1
KB910287.1
KB910344.1
KB910355.1
KB910500.1
KB908909.1
KB909585.1
KB908944.1
AWGZ01348486.1
AWGZ01436780.1
AWGZ01427342.1
LXGH01162660.1
LXGH01310174.1
LXGH01135348.1
LXGH01190941.1
LXGH01122448.1
LXGH01511004.1
LBLR01005336.1
CTBL01002359.1
CTBL01002208.1
OBIJ01003059.1
KE730106.1
MAUM01042859.1
KL544634.1
KE730144.1
KE732468.1
FAMN01001583.1
FACE01002965.1
LK251354.1
NIPQ01099535.1
NIPQ01025878.1
NIPQ01064479.1
NIPQ01037172.1
NIPQ01072511.1
NIPQ01023180.1
NIPQ01076176.1
MEHO01579389.1
MEHO01155959.1
MEHO01582892.1
MEHO01574555.1
MEHO01336018.1
MEHO01605526.1
MEHO01542158.1
MEHO01517051.1
MEHO01425062.1
LKEW01024877.1
LBMM01026414.1
ATDW01011699.1
LGRI01056958.1
MEHO01478064.1
AFSP02298070.1
DS062691.1
AAHY01780505.1
AAHY01766176.1
AAHY01777726.1
AAHY01780070.1
AAHY01767358.1
AAHY01767252.1
AAHY01767558.1
FPML01000070.1
FPIK01000291.1
CBTL0107711215.1
CBLZ011005224.1
ODGO01629392.1
LOLC01006629.1
ODGO01702769.1
ODGO01622124.1
JPQT01000073.1
MPTE01000095.1
BFCT01000181.1
NUBK01000125.1
MRYJ01000056.1
KE355845.1
LPSC01000033.1
JTJA01000102.1
QZCH01000134.1
FPMF01000005.1
FPMS01000006.1
FPMA01000003.1
BFCK01000631.1
JUHX01000047.1
MUEH01000027.1
PWDA01000069.1
FPLT01000002.1
FPLY01000003.1
FPLU01000003.1
FPMJ01000013.1
FPMT01000007.1
FPMU01000006.1
PTJQ01324934.1
NHNX01000152.1
NHNX01000153.1
NHNX01000148.1
AADM01000391.1
LIZI01000447.1
AZRP01020170.1
PUCA010168082.1
PUCA014282299.1
PUCA013818342.1
PUCA012036753.1
PUCA010804761.1
ODGO01374636.1
CBTL0102611360.1
CBTL0103157307.1
ASHM01245468.1
PUCA013732781.1
LNCG01110967.1
CAJW011534731.1
PUCA015360798.1
AFSP02207730.1
CAJW011540193.1
PKMM01008178.1
CBMM010088584.1
PKSH01020213.1
KE140483.1
PDMQ01000367.1
ODGO01522439.1
ODGO01321229.1
ODGO01650196.1
ODGO01542110.1
JYHL01005368.1
FAQE01393834.1
FUEF01018756.1
LWKT01003106.1
PRDE01122654.1
PEGC01000633.1
CYRZ010538032.1
FASB01000356.1
PRDE01168174.1
FAQZ01184078.1
FAQZ01291837.1
FAQZ01142911.1
FAQZ01294309.1
FAQZ01267887.1
FAQZ01201040.1
FAQZ01290818.1
FAQZ01271428.1
FAQZ01266839.1
FAQZ01149612.1
FAQZ01286874.1
FAQZ01289566.1
FAQZ01295798.1
FAQZ01296688.1
FAQZ01218988.1
FAQZ01171612.1
FAQZ01292894.1
FAQZ01167543.1
FAQZ01283075.1
FAQZ01229474.1
FUEF01002441.1
CAJX010005115.1
CH401416.1
AACV01031580.1
AACV01027628.1
HG406725.1
BADR02005718.1
HG807312.1
OEIJ01466705.1
ODGO01307810.1
OEIJ01518355.1
QPIP01000230.1
QPIP01000179.1
QPIP01000174.1
QPIP01000026.1
LYUY01000131.1
LYUX01000109.1
LYUV01000108.1
LYUW01000103.1
MUJL01000099.1
AAGB01000179.1
ALYI01000073.1
ALYI01000415.1
ALYI01000169.1
ALYI01000161.1
ALYI01002210.1
ALYI01002553.1
OUQQ01001491.1
LHTM01000850.1
MQNZ01001432.1
MQPO01001770.1
MQPH01001735.1
KE916138.1
AWGZ01374952.1
AWGZ01427746.1
AWGZ01352077.1
AWGZ01419102.1
AWGZ01388003.1
AWGZ01417633.1
KE906493.1
AWGZ01429112.1
AWGZ01043318.1
AWGZ01430904.1
AWGZ01436678.1
AWGZ01442953.1
KE909425.1
AWGZ01278611.1
LGRI01000611.1
LGRI01012147.1
AWGZ01205159.1
AWGZ01220780.1
AWGZ01357831.1
KE904903.1
AWGZ01418852.1
KE836957.1
KE898840.1
AWGZ01347120.1
QOUH01125041.1
QOUH01125042.1
QOUH01125044.1
QOUH01125045.1
QOUH01125046.1
QOUH01125061.1
FAMN01001382.1
LK252901.1
FACE01002559.1
LK365851.1
LQNS02276103.1
CZRN01004355.1
LMTP014159462.1
LPNX010074768.1
CBTL0101242890.1
PDGP01000098.1
LTAC01000005.1
FABQ01000635.1
FAMN01000173.1
LK355835.1
LMTP014154343.1
LPNX010779879.1
CBTL0108521792.1
MXQA01059674.1
LIHL01070359.1
LXJM01067393.1
CBTL0100326457.1
CBTL0100408427.1
CBTL0107453074.1
MXPZ01060381.1
DF211256.1
LQNS02239943.1
LQNS02176347.1
LPNX010983173.1
LPNX011004265.1
LK383655.1
CBTL0100279077.1
CBTL0105425724.1
CBTL0107930891.1
CBTL0103527331.1
DF216307.1
FAMN01002083.1
CZRN01000942.1
LK324261.1
CZRN01001992.1
LPNX010906933.1
LK115919.1
AWGZ01417208.1
DS482984.1
PKGA01000690.1
QVOL01008092.1
PKGA01000709.1
QVOL01008075.1
PKGA01000729.1
PKGA01000756.1
QVOL01008093.1
QVOL01010042.1
PKGA01001348.1
PYPV01000137.1
CMKS01000044.1
NHTM01006374.1
MATU01161659.1
QLOD01068922.1
CBMN011742979.1
CBTL0110296520.1
FLRD01000273.1
AKIR01001938.1
FLRE01002059.1
CGZQ01000064.1
PYPZ01000646.1
LACT01023610.1
AJIL01004848.1
AFSP02222433.1
PJAE01884105.1
MATU01155235.1
ODGO01520061.1
CBTL0105002792.1
CBTL0110256725.1
MPGK01001223.1
KI545652.1
JPSE01001241.1
OFEX01001457.1
PTJQ01060685.1
KL023084.1
LYTE01049286.1
ADDD02165025.1
FAUD01296817.1
FARY01368634.1
LYTB01029002.1
FAQF01103496.1
CH400185.1
GL368337.1
ADDD02117077.1
LYTE01014742.1
LYTC01043624.1
UXGB01041980.1
LYTE01024695.1
FARY01288707.1
FAQF01072374.1
FASH01254467.1
FASG01187765.1
FAQF01072375.1
LYTB01023721.1
NKXL01161727.1
FAUD01336673.1
CCMK011431353.1
LOPT01003270.1
JXPT01040622.1
FASG01356265.1
PJAE01834330.1
NESX01083623.1
KI804403.1
AMYD01004306.1
AMYD01001357.1
AMYD01002778.1
GL017664.1
FAQC01393816.1
KB208264.1
AAAA02037541.1
MPKX01017307.1
FLTC01003582.1
MPKX01073769.1
MPKX01120080.1
CEGH01325788.1
CEGH01043506.1
CEGH01344674.1
CEGH01121086.1
CEGH01252879.1
CEGH01013671.1
CEGH01336852.1
ADDD02199761.1
PRDE01063626.1
ACQM01009916.1
LLWS01001506.1
PJAE01820320.1
LLWS01004365.1
QVOL01007882.1
QVOL01010123.1
PJAE01842742.1
LGJD01045169.1
LGJD01005752.1
LGJD01090280.1
CAJX010052110.1
FASB01022511.1
QMBR01000122.1
FSCR01000019.1
FVPS01000019.1
LFJV01000267.1
LFJV01000237.1
FVQY01000041.1
FVHB01000015.1
FSGG01000063.1
FVQB01000018.1
FSIS01000021.1
FVQW01000028.1
FVJF01000015.1
FSGS01000023.1
FSEA01000031.1
FVQT01000035.1
FVOM01000014.1
FVLZ01000068.1
FSHE01000015.1
FVWN01000023.1
FSFV01000024.1
FSJD01000053.1
FSEW01000144.1
FVJG01000041.1
FVBE01000013.1
FVLY01000007.1
RQYW01000167.1
FVAI01000014.1
FSFX01000035.1
FVBX01000009.1
UATB01000014.1
FSBU01000107.1
FVKN01000034.1
FVJU01000008.1
PPAI01000017.1
FWCX01000026.1
FVOW01000012.1
FSLI01000360.1
FSKC01000025.1
FVMJ01000034.1
FRZI01000016.1
FSCI01000034.1
FSCP01000013.1
FSFS01000017.1
FSIZ01000015.1
FVOB01000017.1
FSEP01000010.1
JYDY01000067.1
FVIO01000037.1
UFSV01000002.1
FSIJ01000013.1
UAPR01000020.1
FSQM01000018.1
LFWE01000022.1
FVGI01000039.1
LDIS01000008.1
FSBY01000011.1
FSAN01000011.1
FVKX01000024.1
FVQK01000017.1
FVHY01000007.1
FVMA01000019.1
FSFF01000018.1
FSFH01000035.1
FSIG01000014.1
FVLC01000014.1
FVIM01000018.1
FVGJ01000022.1
FSEG01000041.1
JYDZ01000070.1
FZPO01000094.1
FVKI01000018.1
FVKH01000029.1
FSFI01000037.1
JYDX01000029.1
FSIE01000029.1
FZML01000071.1
RQZI01000034.1
FZMA01000063.1
PIXJ01000048.1
FSGW01000027.1
FSCM01000015.1
FVDT01000017.1
FSFM01000013.1
FVOH01000034.1
FZLK01000063.1
FSEQ01000033.1
FSDG01000022.1
FSIS01000018.1
FSCS01000015.1
FSFJ01000036.1
FSHW01000014.1
FVGO01000024.1
FVCR01000018.1
FVAC01000019.1
FVGK01000032.1
FSBA01000010.1
UFYA01000002.1
FSDU01000013.1
FVGV01000014.1
QGQP01004738.1
KB360196.1
LXGH01128871.1
LGRI01004280.1
LGRI01108682.1
AHJF01018972.1
LGRI01009920.1
LGRI01047625.1
FAUG01098101.1
FASI01047204.1
FLTG01001991.1
FAUG01288970.1
FAUG01311602.1
FAQE01402774.1
FARY01409592.1
FASI01034282.1
FLTG01004660.1
CAJV011602020.1
CAJV011628060.1
CAJV011612277.1
CAJV011604235.1
CAJV011604820.1
CAJW012661093.1
CAJV012482573.1
CAJV012586777.1
PJAE01421631.1
PJAD011002148.1
PJAE01612334.1
PJAE01612337.1
PJAE01612335.1
PJAD010722419.1
PJAE01890347.1
FAQG01099649.1
PJAD010139749.1
PJAE01262130.1
PJAE01262131.1
PJAE01262135.1
PJAD010065494.1
PJAD010557864.1
PJAE01262336.1
PJAE01262335.1
PJAD010415427.1
PJAE01262532.1
PJAD010959331.1
PJAE01263735.1
PJAD010431217.1
PJAE01264425.1
PJAE01264716.1
PJAD010225815.1
PJAE01273814.1
PJAE01273815.1
PJAD010377895.1
PJAE01274300.1
PJAE01275549.1
PJAE01275552.1
PJAE01277336.1
PJAE01277340.1
PJAE01278370.1
PJAD010779298.1
PJAE01284896.1
PJAE01284899.1
PJAD010068248.1
PJAE01285262.1
CVMW01088996.1
CVMW01088997.1
CVMW01029690.1
CVMW01008949.1
CVMW01111528.1
CVMW01012565.1
CVMW01123271.1
CVMW01009703.1
CVMW01009702.1
CVMW01116337.1
LXGH01485816.1
LXGH01485841.1
LXGH01236779.1
LXGH01485871.1
LBLN01058163.1
LBLN01058164.1
LBLN01041747.1
LXGH01485901.1
LMVA01099300.1
LXGH01485936.1
LGRI01010633.1
LGRI01007897.1
LGRI01008927.1
LXGH01486009.1
LXGH01486042.1
LMVA01096450.1
LGRI01010356.1
LXGH01486074.1
LXGH01491123.1
FLTG01025007.1
FLTE01002966.1
FLTG01025013.1
FLTE01002644.1
FLTG01025032.1
FLTE01002702.1
FBXV01341548.1
FXXK01004941.1
FLTG01025037.1
FLTD01006018.1
LTAH01124092.1
KE110729.1
AACV01031128.1
AACV01029985.1
AHJF01017364.1
AHJF01002918.1
AGTT01289727.1
LWKT01002654.1
CAJX010049416.1
LTAH01096680.1
LWKT01001554.1
LIAE01000890.1
NKXL01212751.1
MCGX01053698.1
CCYC014966964.1
AACV01026325.1
KL551757.1
CEGH01220545.1
LXGH01230939.1
LXGH01337642.1
LXGH01250529.1
LXGH01010137.1
BBOV01512387.1
NIVO01069335.1
NIVO01049945.1
OBIJ01001974.1
AJKK01174987.1
AUPI01084643.1
CCMK013050358.1
QMFK01006917.1
QMFK01006506.1
QMFK01001075.1
QMFK01003484.1
QMFK01005207.1
ACPB03040312.1
ADDD02161306.1
FARX01086948.1
FARY01317616.1
FARY01417528.1
FARY01331458.1
FARX01418200.1
FARX01371443.1
FARY01300239.1
CZCO01000259.1
KD085879.1
LGJD01007672.1
FASB01160502.1
AFSP02230011.1
LXSY01006280.1
FUEF01013768.1
FLTG01021400.1
FLTD01004109.1
FUEF01021043.1
AFRG01001017.1
AFRG01001087.1
AFRG01000680.1
KL550333.1
DF145323.1
LK118428.1
LK262230.1
FASD01286924.1
FBXV01341101.1
FMHP01022705.1
OEIJ01570928.1
PRDE01027284.1
PRDE01038464.1
PRDE01034340.1
CBLZ012157900.1
CAJW012543249.1
QLCJ01000091.1
LOLD01001349.1
LOLC01000210.1
LOLD01002061.1
ODGO01488823.1
PYPV01000195.1
OEIJ01680134.1
MOCD01002707.1
AFRD01000854.1
QGNV01000057.1
AMFE01000093.1
NADT01000197.1
LYGU01000069.1
PTJQ01331412.1
CVMW01019162.1
JUIY01001355.1
OBLE01035404.1
LGJC01122652.1
UWOF012210182.1
LXGH01262284.1
LMVA01093804.1
LGJC01009969.1
LTAE01017151.1
LBLN01044301.1
CCMK012672905.1
DS233426.1
LRFB01003530.1
JXPL01129736.1
KZ830828.1
FLTD01001162.1
MATP01005363.1
JXPT01021007.1
CAJX010005010.1
FASQ01278409.1
JXPT01049239.1
MATP01007564.1
LAST02032307.1
LAST02031312.1
LAST02032171.1
LAST02026156.1
LAST02026107.1
LAST02031357.1
LAST02023639.1
LAST02031613.1
LAST02032052.1
LAST02024508.1
KV887072.1
MRWH01003993.1
FUEF01010573.1
LMAV010077865.1
FATZ01273620.1
FAQK01077135.1
FASU01146381.1
FARM01127277.1
FATY01019086.1
FAUG01127993.1
AEHI01028592.1
FASC01175497.1
MINK01192360.1
FARO01014959.1
JHUJ02008387.1
KZ827042.1
JRKL01130138.1
MEHO01614876.1
ODGO01703339.1
JRKL01162091.1
KI804408.1
NXFB01004952.1
KN232720.1
NXFB01001788.1
FLTG01010025.1
LGJD01043049.1
MRWH01002361.1
KV887025.1
MRWH01004699.1
MRWH01006228.1
EQ976325.1
EQ982370.1
EQ998220.1
EQ976417.1
EQ978483.1
EQ995943.1
EQ984730.1
EQ978939.1
EQ976449.1
CYSQ012706352.1
KV884020.1
KV883945.1
PRDE01144462.1
MLJF01006353.1
MLJF01005748.1
MLJF01004522.1
MLJF01005063.1
MLJF01005224.1
MLJF01004594.1
FAUG01299564.1
FARX01417872.1
FARY01374785.1
FAUG01080310.1
FASI01006787.1
FLTG01005119.1
FASH01334725.1
FASH01342154.1
FATA01405719.1
FASQ01198925.1
FAQE01388520.1
FASO01350472.1
FAUG01108916.1
FAQS01152895.1
FAUD01357262.1
NKXL01219335.1
FASG01028620.1
CALO01515734.1
CBMN010033495.1
OEIJ01422960.1
FLTG01002882.1
PDFJ01000340.1
FARX01274036.1
FARY01397008.1
FAQE01399389.1
FAUG01059772.1
FASI01106089.1
FARX01394025.1
FAQE01389924.1
FASI01220549.1
FAUG01213724.1
FLTG01014471.1
FAUG01283675.1
FAQE01398269.1
FASI01024023.1
ALYI01000300.1
ALYI01000080.1
ALYI01000621.1
ALYI01000345.1
ALYI01000329.1
CVMW01084682.1
CVMW01079945.1
CVMW01010786.1
CBTL0100363476.1
ODGO01721523.1
ODGO01681145.1
ODGO01736240.1
FLRE01000846.1
ODGO01720243.1
ODGO01590061.1
CTBL01001662.1
ODGO01693958.1
ODGO01542920.1
CSTQ01002840.1
ODGO01688205.1
ODGO01494463.1
FLRE01000544.1
NIVO01022985.1
FLTD01002678.1
FLTF01002818.1
FLTC01002534.1
FLTG01000258.1
NIVO01022986.1
NIVO01051396.1
NIVO01022987.1
NIVO01032549.1
FLZJ01000389.1
NIVO01023091.1
CDFS01000321.1
ODGO01678205.1
LOLC01002879.1
LOLD01003014.1
ABBV01001886.1
UIJU01000323.1
NUYD01000108.1
PKQF01000076.1
QLBZ01000131.1
AJFB01000956.1
QKNT01000767.1
NUOB01000105.1
NUYE01000144.1
UIKG01000228.1
LVJB01000447.1
NUPD01000047.1
NUGV01000207.1
MWLR01000053.1
NVCC01000077.1
JHDW01000025.1
LBND01003702.1
NHNX01000240.1
NHNX01000239.1
HG815683.1
NPHW01007739.1
ODGO01463695.1
CBTL0103468865.1
CBTL0103564126.1
CBTL0105067353.1
CBTL0110031399.1
CBTL0100927097.1
MXPZ01038963.1
NTGI01518675.1
NTGI01487354.1
CBQS010117501.1
CAJW012542948.1
BABK02007802.1
MVGT01002235.1
UTRS01000102.1
UUJG01000003.1
QPHH01003464.1
ODGO01454148.1
FLRE01001366.1
KE912266.1
KE915298.1
AWGZ01424917.1
AWGZ01418142.1
AWGZ01421038.1
AWGZ01423017.1
AWGZ01358981.1
AWGZ01348711.1
AWGZ01425704.1
NCQM01000122.1
FVPM01001567.1
OBIJ01004191.1
OBIJ01003514.1
FVPM01002306.1
OBIJ01007012.1
FVPM01001587.1
FVPM01004677.1
OBIJ01001502.1
FVPM01004194.1
LXGH01427130.1
LXGH01328703.1
LXGH01173338.1
LXGH01117050.1
LXGH01161677.1
PXOB01000590.1
AUPI01110242.1
DF338261.1
BATS01085872.1
BATS01179075.1
OMLF01049217.1
RDRV01002930.1
AWGZ01425070.1
AWGZ01432486.1
AWGZ01415161.1
KE902201.1
AWGZ01335248.1
AWGZ01435088.1
QFPW01000052.1
AWGZ01436525.1
AWGZ01284528.1
AWGZ01389673.1
AWGZ01375036.1
KE915389.1
AWGZ01228011.1
AWGZ01431440.1
KE850721.1
AWGZ01365621.1
AWGZ01235791.1
KE908448.1
LK372659.1
CBTL0102326235.1
CBTL0105175102.1
CBTL0105361291.1
CBTL0103188888.1
MXPZ01055586.1
CBTL0103748542.1
CBTL0103642814.1
LXJM01068678.1
CBTL0102110402.1
LMTP010699145.1
DF236832.1
LPNX010038346.1
FAFB01001507.1
LK117189.1
CZRN01001005.1
LPNX010352769.1
LQNS02178047.1
LPNX011176077.1
DF235882.1
FABT01000527.1
LK244416.1
PDMJ01000553.1
LOLC01008139.1
ODGO01631420.1
ODGO01674440.1
ODGO01641217.1
ODGO01711215.1
ODGO01671747.1
ODGO01554522.1
ODGO01704595.1
UVXY01000467.1
ODGO01710404.1
CSTQ01001402.1
NBAQ01000053.1
NHNX01000256.1
QVWF01005929.1
LOLC01004230.1
CBTL0105369011.1
LOLC01007949.1
ODGO01667936.1
LOLC01001553.1
CELW01039384.1
LOLC01007288.1
LOLC01000603.1
LOLC01005618.1
LOLC01009000.1
ODGO01575577.1
FLRE01001913.1
KE140865.1
FLRE01002407.1
ODGO01729964.1
ODGO01708766.1
ODGO01708538.1
ODGO01653780.1
NVEM01000104.1
LOLC01006653.1
LOLC01007379.1
CBMN011743386.1
CSTQ01001079.1
ODGO01707473.1
AXZU02104555.1
ATCM03073635.1
ATCM03077516.1
ATCM03064261.1
BATV01099513.1
QGQP01005596.1
LKME02032699.1
BATV01195841.1
LKME02009737.1
NKQP01000415.1
NKQP01000413.1
PRDE01064144.1
KB733916.1
AJKK01147968.1
AUPI01040462.1
CH003500.1
CBLZ010004031.1
CBLZ012043950.1
MVYT010715059.1
CAJW012420349.1
CBTL0110762880.1
KN814225.1
FLSQ01000477.1
NTGG01001572.1
CBTL0110172143.1
CBTL0111186386.1
LFUD01002102.1
CCMK012860643.1
LGRI01004450.1
AUPI01059823.1
AJKK01116251.1
OEIJ01651540.1
KE559073.1
KQ002397.1
OEIJ01621037.1
GL502493.1
OEIJ01542616.1
CCYC011949030.1
OEIJ01615432.1
AHJF01012265.1
LGJD01097852.1
CCYC012326912.1
FLTG01024722.1
FLTD01005416.1
FLTE01003077.1
CCYC010260760.1
FLTF01013312.1
FLTE01002753.1
FXED01000137.1
LNCG01006522.1
FXED01000235.1
FXEF01004723.1
FXED01000055.1
FXED01000311.1
FARP01319302.1
FASG01199556.1
FASQ01226799.1
FAQS01265791.1
FASG01051900.1
FARV01086573.1
ODGO01575376.1
ODGO01575388.1
JXWP01002706.1
ODGO01575391.1
ODGO01575402.1
ODGO01575408.1
ODGO01575421.1
ODGO01579693.1
ODGO01637708.1
ODGO01637709.1
ODGO01637769.1
LNAC01010667.1
LK269013.1
LK255750.1
CBTL0100206910.1
CBTL0101471109.1
CBTL0102241402.1
CBTL0104683872.1
CBTL0106361882.1
CBTL0107250050.1
CBTL0108602225.1
FAMN01001206.1
LK193354.1
LK171158.1
FABQ01002082.1
LK107634.1
DF236942.1
CBTL0102189177.1
CBTL0102920846.1
CBTL0103152644.1
CBTL0103748139.1
CBTL0103833072.1
KE915288.1
AWGZ01412079.1
AWGZ01314864.1
AWGZ01368549.1
PSZF01000078.1
CVNN01001042.1
FPIJ01000147.1
FPIK01000288.1
FPIK01000670.1
FPMV01001487.1
AABL01005643.1
FPMP01000140.1
FPIK01000598.1
FPIH01000327.1
FQLM01000011.1
CVNX01000031.1
CVNN01001118.1
CVNP01000091.1
FQLL01000024.1
CVNV01000127.1
FPIK01000546.1
CVNT01000012.1
FPIK01000612.1
FPIL01000224.1
FPIH01000332.1
CVNX01000029.1
FPIH01000022.1
FPIL01000021.1
OEIJ01365352.1
KE114342.1
UCOK01004929.1
JXPT01047016.1
LGJD01078264.1
FAQG01294357.1
FARY01360459.1
FAQE01197388.1
FAQE01349212.1
FAQG01199362.1
FASH01357364.1
FARY01302694.1
FAQE01339661.1
FAQG01241770.1
FASH01295268.1
FARY01274020.1
PTJQ01340421.1
PTJQ01024041.1
KD129979.1
PTJQ01421125.1
PTJQ01032410.1
PTJQ01238417.1
PTJQ01545777.1
PTJQ01086863.1
PTJQ01342554.1
PTJQ01237172.1
PTJQ01206409.1
PTJQ01184677.1
PTJQ01090611.1
PTJQ01009558.1
KD461054.1
KD495793.1
KD276369.1
PTJQ01029612.1
PTJQ01359506.1
PTJQ01370774.1
PTJQ01489911.1
JXHJ01012969.1
CCJR010112142.1
PTJQ01105740.1
PTJQ01182405.1
PTJQ01189262.1
KD018194.1
KD350590.1
KD496370.1
CCJR010007039.1
CCJR011796964.1
PTJQ01057012.1
CCJR010078526.1
CBMN010034662.1
OEIJ01690295.1
CBMN011818203.1
OEIJ01719050.1
CYSQ012597608.1
FUFL01003126.1
UCOJ01014816.1
CYSQ010320495.1
CYSQ012845797.1
FUFL01003143.1
CYSQ012777074.1
CYSQ012421668.1
ODGO01727774.1
FMKF01000085.1
AMZJ01000028.1
LMAV010706472.1
LMAV010952155.1
LMAV011819602.1
JXPG01121099.1
MPAX011822917.1
PGTA01004155.1
MSSY03011679.1
UXGB01009442.1
UXGC01002830.1
LMAV013313729.1
NCKF01000168.1
NCKN01000114.1
LMAV013329596.1
LMAV013329482.1
KE114418.1
GL631391.1
GL635114.1
GL632398.1
GL633019.1
FUEF01004089.1
CCYC016090611.1
CH401368.1
AACV01030325.1
AACV01029132.1
AACV01026866.1
KE118415.1
FUEF01005245.1
AACV01031177.1
AHJF01016024.1
DF965200.1
KE912286.1
CCYC011971440.1
CCYC014266619.1
CCYC014382710.1
CCYC015543291.1
CCYC015565765.1
CAJX010028712.1
CAJX010829185.1
CAJX010834662.1
KD142267.1
CCYC013146660.1
AACV01027998.1
AHJF01010153.1
AACV01028178.1
LGJD01066843.1
LGJD01063989.1
LGJD01034589.1
DF978226.1
AHJF01008473.1
OEIJ01571669.1
OEIJ01551973.1
AHJF01005161.1
AHJF01018810.1
AEGA01004001.1
FASG01239487.1
FASG01124767.1
FAQS01338342.1
FASH01355727.1
UWOG012592433.1
QYSC01012548.1
FASG01112694.1
FASI01009355.1
PTJI01000802.1
AFSP02271366.1
FASB01000776.1
FASB01032537.1
FASB01000305.1
LD054515.1
LD186991.1
QMFK01000663.1
CCMK012847088.1
KQ216485.1
LWKT01000211.1
FUEF01003326.1
KE116646.1
CAJX010002723.1
AACV01028176.1
CH401439.1
AHJF01023879.1
AHJF01025328.1
LTAH01100801.1
CCYC015491869.1
CCYC015497843.1
CCYC016453751.1
CAJX010053173.1
AHJF01007848.1
LIAE01001507.1
CCYC013520718.1
FLTF01007289.1
ANHN02004974.1
AGTT01293388.1
AACV01029197.1
AFSP02238913.1
PRDE01058973.1
CBLZ010017056.1
CAJW010014276.1
AFSP02263960.1
PRDE01064569.1
PRDE01048517.1
KI642105.1
LMAV010825341.1
OENK01011009.1
OEOC01159460.1
FUEF01017531.1
KD321404.1
KD395524.1
KI646208.1
KQ218349.1
FUEF01021666.1
KI648825.1
FUEF01011957.1
KD342257.1
KD262177.1
KD360089.1
KQ216809.1
FUEF01011060.1
FUEF01019759.1
FUEF01015131.1
KD019245.1
FUEF01017482.1
AZHV01007746.1
FUEF01009446.1
AZHV01001577.1
LMVA01096376.1
FUEF01017401.1
KD383557.1
OENK01001123.1
OEOC01004056.1
FUEF01012040.1
KI645015.1
KD370876.1
KI649765.1
KD315158.1
KD369525.1
KD452943.1
FUEF01009634.1
KQ220886.1
FUEF01010927.1
KD442585.1
KD405057.1
KI645885.1
FUEF01016007.1
FUEF01007844.1
KI649356.1
KQ217286.1
KI646822.1
FUEF01013149.1
KQ219125.1
FUEF01021530.1
KI648062.1
FUEF01020951.1
LMVA01097069.1
FUEF01016541.1
FUEF01010713.1
KQ221547.1
FUEF01021852.1
KI648592.1
LMAV010203096.1
LMVA01099752.1
LMAV010570521.1
FUEF01010795.1
FUEF01012429.1
FUEF01009067.1
FUEF01015589.1
FUEF01021045.1
KD386425.1
FUEF01008817.1
LMVA01096734.1
KD331265.1
FUEF01019308.1
KI644881.1
FUEF01009875.1
FUEF01017325.1
KD389660.1
KD433620.1
FUEF01020300.1
KI647434.1
KQ217477.1
FUEF01010325.1
KD376716.1
KD371661.1
FUEF01012432.1
KD329161.1
FUEF01016673.1
KD337237.1
FUEF01009390.1
KD435282.1
KD316312.1
KD455812.1
FUEF01011281.1
FUEF01021125.1
AZHV01007812.1
FUEF01015820.1
FUEF01010080.1
KD461418.1
KI648484.1
FUEF01018065.1
FUEF01017830.1
FUEF01019098.1
LMAV010542148.1
KD132554.1
KQ217167.1
FUEF01016969.1
FUEF01014102.1
KI642340.1
KD317172.1
KD444103.1
FUEF01008559.1
FUEF01009629.1
KI649198.1
KD392061.1
KI649605.1
KD338936.1
FUEF01011697.1
AFSP02276851.1
KI645170.1
KI649508.1
FUEF01019646.1
KI649037.1
FUEF01011475.1
FUEF01016287.1
LMVA01101728.1
KI648341.1
FUEF01005244.1
AZHV01011907.1
FUEF01013278.1
KI646274.1
KQ218327.1
FUEF01009554.1
FUEF01013095.1
FUEF01017726.1
FUEF01012967.1
FUEF01007566.1
FUEF01021958.1
KD357274.1
KD369822.1
FUEF01009139.1
FUEF01006894.1
FUEF01008911.1
KI650250.1
KQ190555.1
LMVA01098149.1
LMAV010410201.1
LMAV012518019.1
AWUE01002981.1
FUEF01018326.1
KI642995.1
KD384793.1
KI647954.1
FUEF01020514.1
KD413702.1
KI645514.1
FUEF01009099.1
KQ217331.1
FUEF01016625.1
FUEF01011467.1
KD455661.1
KI650840.1
KD404425.1
FUEF01020459.1
FUEF01020648.1
LMAV013016148.1
FUEF01012594.1
KI648260.1
FUEF01008706.1
KI642038.1
KI649949.1
FUEF01011444.1
KD417091.1
KD415764.1
KI642325.1
FUEF01015733.1
KQ217821.1
FUEF01020650.1
LMAV010352854.1
KD386102.1
FUEF01011332.1
FUEF01010344.1
KD458078.1
FUEF01006897.1
FUEF01008881.1
KI649082.1
FUEF01008591.1
FUEF01011514.1
KI641085.1
KD332836.1
KD356222.1
FUEF01015829.1
KD370629.1
FUEF01017783.1
LMAV010676305.1
KD423424.1
KQ230540.1
LMAV012055058.1
FUEF01015971.1
KI648011.1
KD325508.1
FUEF01010728.1
KQ218889.1
LMVA01098548.1
KD359537.1
CAQS01041333.1
KZ828089.1
KZ829561.1
OENK01002488.1
OEOC01007364.1
OENK01002524.1
OEOC01007587.1
JROU02000772.1
PRDE01171739.1
LMYF01004400.1
LKME02018102.1
ABGB01000171.1
FARO01079007.1
LVLJ01000566.1
LVLJ01000079.1
LVLJ01001611.1
LVLJ01003020.1
LVLJ01003534.1
LVLJ01002024.1
LVLJ01001196.1
JXPW01135000.1
OEIJ01741403.1
JXPZ01027873.1
JXPZ01003048.1
JXPZ01022055.1
JXPZ01003503.1
JXPZ01025353.1
OEIJ01744678.1
JXPW01012453.1
OEIJ01563205.1
PJAE01909820.1
PJAE01032850.1
NESX01074062.1
FARO01022942.1
FARO01071720.1
FARO01030012.1
FARO01036486.1
FARO01043885.1
FARO01041592.1
FARO01019076.1
FARO01003271.1
FARO01017995.1
FARO01007659.1
FARO01005156.1
FARO01015774.1
FARO01019005.1
FARO01012129.1
FARO01036591.1
FARO01012155.1
FARO01014675.1
FARO01008229.1
FARO01128065.1
FARO01011271.1
LMAV013329564.1
JRKL01098486.1
JRKL01145782.1
JRKL01161907.1
JRKL01161487.1
JRKL01150744.1
JRKL01159537.1
JRKL01152599.1
JRKL01133471.1
JRKL01152136.1
JRKL01117611.1
JRKL01117610.1
JRKL01130301.1
JRKL01156213.1
LUFD01000050.1
MRCW01001941.1
LOMX01000092.1
LDXA01000126.1
MQSS01000216.1
LNTI01001053.1
KK082473.1
LUFF01000003.1
LAFY01001129.1
AOTG01000041.1
NJCV01002129.1
NJCA01000088.1
NJCU01000366.1
NJBU01000675.1
NJBV01000595.1
MALF01000382.1
MALE01000906.1
ADDD02292353.1
ADDD02091645.1
ADDD02198776.1
ADDD02160627.1
ADDD02167929.1
ADDD02262151.1
ADDD02133408.1
ADDD02132404.1
ADDD02164285.1
ADDD02122316.1
ADDD02092706.1
ADDD02239808.1
ADDD02168987.1
ADDD02095765.1
ADDD02143037.1
ADDD02211960.1
ADDD02220474.1
ADDD02078483.1
AORO02033016.1
OLMO01057143.1
OLMO01057142.1
OLMO01040602.1
OLMO01036877.1
ADDD02256039.1
OLMO01043698.1
OLMO01043249.1
OLMO01043248.1
OLMO01061583.1
LOJH01253913.1
ADDD02070971.1
ADDD02143001.1
ADDD02190578.1
ADDD02227209.1
ADDD02090107.1
ADDD02251651.1
ADDD02287521.1
ADDD02140913.1
ADDD02287072.1
ADDD02116869.1
ADDD02256090.1
ADDD02210408.1
ADDD02295275.1
ADDD02245689.1
ADDD02173035.1
ADDD02268634.1
ADDD02184701.1
ADDD02129769.1
ADDD02224857.1
ADDD02269076.1
ADDD02138852.1
ADDD02171808.1
ADDD02213110.1
ADDD02290633.1
ADDD02072875.1
ADDD02104594.1
ADDD02172584.1
ADDD02288086.1
ADDD02262697.1
ADDD02084152.1
ADDD02088810.1
ADDD02275030.1
ADDD02120982.1
ADDD02089219.1
ADDD02074942.1
ADDD02167314.1
ADDD02244386.1
ADDD02130312.1
ADDD02087361.1
ADDD02071693.1
ADDD02089109.1
ADDD02271788.1
ADDD02090868.1
ADDD02103670.1
ADDD02208745.1
ADDD02082447.1
ADDD02293304.1
ADDD02247755.1
ADDD02230400.1
ADDD02071675.1
ADDD02198756.1
ADDD02158736.1
ADDD02117056.1
ADDD02203084.1
OLMO01019852.1
OLMO01034022.1
OLMO01052076.1
OLMO01089838.1
JSUV01271233.1
ADDD02102477.1
ADDD02232008.1
LQGZ01238529.1
ADDD02296087.1
ADDD02108821.1
ADDD02238727.1
ADDD02161240.1
ADDD02245932.1
ADDD02110577.1
ADDD02245329.1
ADDD02112472.1
ADDD02209372.1
ADDD02291218.1
ADDD02155831.1
ADDD02085304.1
ADDD02135287.1
ADDD02136228.1
ADDD02231937.1
ADDD02140044.1
UFQX01003176.1
LN767630.1
LN640689.1
LT998137.1
LN813057.1
BASO01016600.1
AWOK01S543915.1
QBDZ01058813.1
ASAG01186672.1
CAJV012474597.1
CBMN011768782.1
AFSP02227082.1
AWOJ01S512019.1
AYMY01S297436.1
AWOL01S0854370.1
BASP01264034.1
CDFE01029747.1
CDFB01022673.1
CDFN01043916.1
MWRI01010555.1
MBYY01000181.1
MVBF01002799.1
MVBI01002630.1
LOMX01000107.1
LNTH01001606.1
MBUO02000050.1
MABT01000221.1
MAMH01000903.1
MABS01000036.1
NJBW01000180.1
NJBS01000847.1
NJCH01000242.1
NJCJ01001118.1
MALF01001492.1
MALB01000455.1
MALG01001337.1
NJCQ01001773.1
NJCA01000312.1
NJCV01000340.1
NJBY01000308.1
KK082514.1
MRDA01000873.1
LUFD01000178.1
MBVL02000569.1
LOEC01001780.1
AYPX01001675.1
LUFF01000019.1
MQSS01000290.1
LKCW01000664.1
MAKZ01000163.1
LNTK01005222.1
AJMS01011083.1
LNTJ01001612.1
MRCY01001784.1
JSYW01009026.1
PGIR01000444.1
ALNQ01000433.1
MABO01000337.1
MABK01000976.1
PDUJ01000190.1
NJBU01000835.1
NJCF01000497.1
NJCI01000738.1
NJCC01000490.1
MABR01000628.1
NJBZ01000199.1
NJBX01000453.1
NJCU01000315.1
MBVP01000010.1
NJCE01000427.1
MVBH01001934.1
MBZW01000267.1
LDWE01000219.1
LDOQ01000219.1
LDXA01000068.1
NJCL01000380.1
MRCV01001503.1
NJBV01000688.1
LSZX01007656.1
LIPJ01483791.1
JTLQ01624338.1
AOCU01233538.1
ASCI01654325.1
LIQJ01200501.1
LIPI01329087.1
AORO02063668.1
CYRY02041880.1
JSUU01065370.1
LWKW01183539.1
QFYH01128651.1
LQGZ01226362.1
UFQX01005153.1
JARK01001328.1
LOJG01287639.1
LOJH01260491.1
LTYT01067804.1
ADDD02094552.1
OLMO01074865.1
AWWX01187316.1
NXFT01001762.1
JSUV01462913.1
NNAY01027166.1
APJB011675955.1
AWOK01S574671.1
BASP01269975.1
JQCZ01225508.1
AYJT01117522.1
QBDZ01112926.1
CAJV012634100.1
AFSP02227080.1
LQHE01108779.1
LLWS01050588.1
LOCJ01004652.1
LQHF01057620.1
BAUK01090226.1
AWOL01S0887410.1
ARYA01183029.1
NHTM01006421.1
AWOJ01S567392.1
LHUT01296243.1
BASO01278990.1
AMWY02026049.1
ASAF01390335.1
CBMN010018208.1
ASAG01211172.1
AYMY01S016956.1
CDEZ01006893.1
CDFH01028869.1
CDFJ01143822.1
LJSK01001191.1
LFUD01007394.1
LGJD01104867.1
CDFD01023108.1
MIGC01000834.1
CDFB01024038.1
CDFC01020755.1
CDFG01035318.1
CDFI01060611.1
PYLD01000047.1
CDFN01012792.1
JNBS01004844.1
CDFE01018818.1
LGTR01003411.1
PDBU01039148.1
OCOA01000082.1
LNCG01194423.1
LNCG01205931.1
LNCG01212567.1
LNCG01129851.1
LNCG01033312.1
LNCG01113597.1
LNCG01043641.1
LNCG01071170.1
LNCG01211626.1
LNCG01174807.1
LNCG01170889.1
LNCG01039259.1
LNCG01010405.1
LNCG01226027.1
LNCG01068330.1
LNCG01010555.1
LNCG01078218.1
LNCG01144123.1
LNCG01105439.1
LNCG01146943.1
LNCG01035318.1
LNCG01102744.1
LNCG01190519.1
LNCG01211257.1
LNCG01091071.1
LNCG01080899.1
LNCG01213104.1
LNCG01014585.1
LNCG01170605.1
LNCG01110122.1
LNCG01223666.1
LNCG01209331.1
LNCG01122016.1
LNCG01096561.1
LNCG01084857.1
LNCG01241987.1
[truncated: 31,866,949 more chars]
