# Supplementary material for: Terminating contamination: large-scale search identifies more than 2,000,000 contaminated entries in GenBank
Source: Genome Biol. 2020 May 12;21:115. doi: 10.1186/s13059-020-02023-1 (PMC7218494; doi:10.1186/s13059-020-02023-1)
Supplement: Supplementary file 4 — Additional file 4 List of contaminated NR identifier. [file 13059_2020_2023_MOESM4_ESM.gz]

Archive with 1 entries (1 files):
- Supplemental-File-3
