# Supplementary material for: Terminating contamination: large-scale search identifies more than 2,000,000 contaminated entries in GenBank
Source: Genome Biol. 2020 May 12;21:115. doi: 10.1186/s13059-020-02023-1 (PMC7218494; doi:10.1186/s13059-020-02023-1)
Supplement: Supplementary file 4 — Additional file 4 List of contaminated NR identifier. [file 13059_2020_2023_MOESM4_ESM.gz › Supplemental-File-3]

1IB7_A
1QO1_J
1XVA_A
2CDH_4
3B63_A
3J0L_J
3J0L_L
3J0L_T
3TYF_A
4CXD_UU
4ZUD_A
5DHG_A
5F99_B
5FMF_C
5JPQ_U
5O7Z_A
5O81_A
5V8T_A
5YEV_A
6C0W_B
6D7N_B
6I8S_I
6O83_B
AAA57888.1
AAA77669.1
AAA82978.1
AAB08450.1
AAB47739.1
AAB49451.1
AAB58342.1
AAB67877.1
AAB95250.1
AAC51273.1
AAC51267.1
AAC51263.1
O00370.1
AAC51264.1
AAL50637.1
AAC51276.1
AER41895.1
AAC51269.1
KRX57831.1
AAD39215.1
AAD38785.1
AAB59368.1
AAC51261.1
AAC51279.1
AAD10771.1
AAD10772.1
AAF16525.1
AAF16526.1
AAF19052.1
AAG41902.1
AAG41903.1
AAG46031.1
AAH32807.1
AAH61437.1
AAH80974.1
AAI29763.1
AAI53757.1
AAK27412.1
AAK56394.1
AAM52982.1
AAM84559.1
AAN32017.1
AAO00885.1
AAO61672.2
AAQ04259.1
AAQ07255.1
AAQ08951.1
AAQ54510.1
AAQ54611.1
AAS13674.1
AAS14482.1
AAS20421.1
AAS90632.1
AAV31091.2
AAY41736.1
AAW03151.1
AAX22106.1
AAX62341.1
AAX62368.1
AAX81533.1
AAX83048.1
AAX86996.1
AAY53483.1
AAZ53185.1
AAZ72657.1
AAZ99721.1
ABA28989.1
ABA41242.1
ABA41243.1
ABO61419.1
ABA41248.1
ABA41245.1
ABA41244.1
ABB02341.1
YP_009144871.1
YP_007317171.1
YP_009389099.1
ABC47500.1
ABD49720.1
ABD66327.1
ABE26649.1
ABG75731.1
ABG75732.1
ABG75726.1
ABI54188.1
ABK21244.1
ABK23173.1
ABK25434.1
ABK59969.1
ABL11314.1
ABO61465.1
ABO69713.1
ABO69714.1
ABO69719.1
EOB11679.1
ABO69722.1
EOB14642.1
ABO69724.1
EOB11472.1
ABR22539.1
ABR24265.1
ABR25874.1
ABU68800.1
ABV48895.1
ABV48899.1
ABX36740.1
ABZ04070.1
ACB05714.1
ACC61358.1
ACD30051.1
ACF78890.1
ACF78974.1
ACF79017.1
ACF79156.1
ACF79352.1
ACF79437.1
ACF79514.1
ACF84340.1
ACF84907.1
ACF85028.1
ACF85068.1
ACF85179.1
ACF85748.1
ACF85960.1
ACF87996.1
ACG26447.1
ACG30828.1
ACG31072.1
ACG44046.1
ACG48274.1
ACI47063.1
AJT39602.1
ACA48517.1
ACI66179.1
ACJ24144.1
ACM43728.1
ACM43729.1
ACN31736.1
ACP43525.1
ACP43526.1
EOB15374.1
ACT97165.1
ACT98280.1
ACU00728.1
ACU00730.1
ACU00732.1
ACV81774.1
ADD24206.1
ADD38878.1
ADD60148.1
ADD75674.1
ADD78890.1
ADF42075.1
ADI46567.1
ADI78128.1
ADI78206.1
ADI78245.1
ADI78374.1
ADI78556.1
ADJ66252.1
ADO07990.1
ADO08573.1
ADO08651.1
ADO08685.1
ADO09381.1
ADO09494.1
ADO10344.1
ADO10355.1
ADO10481.1
ADO11592.1
ADO64599.1
ADP89186.1
ADY88009.2
AJT56058.1
ADZ16399.1
ADZ95610.1
ADZ95611.1
ADZ95613.1
ADZ95619.1
ADZ95629.1
ADZ95633.1
ADZ95634.1
ADZ95636.1
ADZ95645.1
ADZ95647.1
ADZ95652.1
ADZ95658.1
ADZ95665.1
ADZ95666.1
ADZ95680.1
ADZ95681.1
ADZ95683.1
ADZ95689.1
ADZ95692.1
ADZ95695.1
ADZ95699.1
ADZ95701.1
ADZ95705.1
ADZ95706.1
ADZ95709.1
ADZ95711.1
EOB11511.1
ADZ95716.1
ADZ95722.1
ADZ95725.1
ADZ95726.1
ADZ95727.1
ADZ95728.1
ADZ95732.1
ADZ95735.1
ADZ95737.1
AEB84268.1
AEE61583.1
AEH58056.1
AEM68321.1
AEN64103.1
AEN99787.1
AEO12626.1
AET06143.1
AET97611.1
AET97823.1
AET97827.1
AFI55138.1
AFI55139.1
AFK42271.1
AFK47686.1
AFO51679.1
AFO52048.1
AFO52096.1
AFO52272.1
AFU39348.1
AFU88740.1
AFV32361.1
AFY11951.1
AFY11953.1
AFY11954.1
AFZ78850.1
AFZ82942.1
AGB34237.1
AGE45321.1
AGM32067.1
AGM32156.1
AGN98095.1
AGT97394.1
AHC94920.1
AHL19852.1
AHV84766.1
AHW68405.1
AHW68408.1
AHZ59502.1
AHZ59503.1
AHZ59505.1
AHZ59521.1
AHZ59600.1
AHZ59601.1
AHZ59608.1
AHZ59611.1
AHZ59612.1
AHZ59613.1
AHZ59614.1
AHZ59626.1
AHZ59627.1
AHZ59630.1
AHZ59633.1
AHZ59634.1
XP_001307959.1
AID23572.1
AID67845.1
YP_009646460.1
YP_009646374.1
QBX98394.1
YP_009057507.1
YP_002600883.1
YP_009252803.1
AID67451.1
AIR66580.1
AIU83988.1
AIZ49812.1
AIZ49813.1
AJA32460.1
AJA32471.1
AJA32479.1
EOB15389.1
AJA32480.1
AJA32481.1
AJA32485.1
AJA32491.1
AJA32494.1
EOB13430.1
EOB13741.1
AJA32512.1
AJA32522.1
EOB12563.1
AJA32525.1
AJZ56119.1
AJZ89249.1
AKA60068.1
AKN64022.1
AKR14032.1
ALA09305.1
ALB26784.1
ALD51315.1
ALP32377.1
ALP32379.1
ALP68020.1
ALP86086.1
ALZ74776.1
ALZ77285.1
AMV45034.1
AMX06798.1
AMX08434.1
ANA14890.1
ANH36350.1
ANY30663.1
ANY60761.1
AOE43304.1
AOF85354.1
AOF87170.1
AOS50885.1
AOV04050.1
AOV88400.1
AOW24004.1
APC23185.1
APR74606.1
ABV48893.1
APU52178.1
AQP31337.1
QBB01298.1
AQS86256.1
AQT05425.1
AQT05898.1
AQT06000.1
AQT27189.1
AQT27208.1
AQT27213.1
ARG86355.1
ART85743.1
ARW09144.1
ARW10866.1
ARW48088.1
ARW47991.1
ASM49369.1
ASQ44127.1
ATZ81775.1
AUE23895.1
AUG32290.1
AUG32475.1
YP_002049135.1
AUG32478.1
AUG32620.1
YP_009530877.1
YP_002049280.1
APP88405.1
AUG32621.1
AVM86440.1
AWC67558.1
AWZ95641.1
AWZ97785.1
AXA67839.1
AXS78245.1
CDW60828.1
AYP73622.1
B3STN6.1
B3STN7.1
B9NJI2.1
B9UJ97.2
BAA74947.1
BAA76304.1
BAB21761.1
AAA17752.1
BAB16415.1
BAC86022.1
BAD18393.1
BAD18438.1
BAD90801.1
BAE25680.1
BAE28160.1
BAG45584.1
BAH20555.1
BAG15923.1
BAG15926.1
BAG15927.1
BAJ85331.1
BAJ85979.1
BAJ87032.1
BAJ87314.1
BAJ88019.1
BAJ88939.1
BAJ89251.1
BAJ91021.1
BAJ91538.1
BAJ91716.1
BAJ93306.1
BAJ94652.1
BAJ97212.1
BAJ97248.1
BAK00084.1
BAK00092.1
BAK00506.1
BAK00735.1
BAK00791.1
BAK00960.1
BAK01427.1
BAK02541.1
BAK02588.1
BAK02751.1
BAK03101.1
BAK03122.1
BAK03551.1
BAK03629.1
BAK04471.1
BAK05241.1
BAK05473.1
BAK06005.1
BAK07951.1
BAK08300.1
BAK11456.1
BAL15362.1
BAN97179.1
BAN98913.1
BAU38990.1
BAW99839.1
BBC79145.1
KGB22389.1
BBE10342.1
CAA52290.1
CAA67882.1
CAA70570.1
CAD62250.1
CAE47481.1
AAQ94738.1
CAG46986.1
CAH58654.1
CAJ13819.1
CAX72428.1
CAY86674.1
CAZ52764.1
CAZ52765.1
CBY13230.1
CCD13127.1
CCD13216.1
CCD13280.1
CCD13282.1
CCD14544.1
CCD15889.1
CCF23209.1
CCG91118.1
CCH09557.1
CCL66936.1
CCL67021.1
CCP12338.1
CCQ43975.1
CCQ43977.1
CCT59466.1
CCT60207.1
CCT60506.1
CDJ77679.1
CDK63773.1
CDK64841.1
CDK66573.1
CDL72943.1
CDO56266.1
CDP55626.1
WP_078101537.1
CDU26109.1
CDW55167.1
CDW55191.1
CDW55198.1
CDW55199.1
CDW55201.1
CDW55202.1
CDW55215.1
CDW56966.1
CDW56982.1
CDW56994.1
CDW57308.1
CDW57313.1
CDW57315.1
CDW57317.1
CDW57321.1
CDW57325.1
CDW57684.1
CDW57685.1
CDW57687.1
CDW57701.1
CDW57820.1
CDW57827.1
CDW57832.1
CDW57834.1
CDW57974.1
CDW57991.1
CDW58039.1
CDW58045.1
CDW58051.1
CDW58056.1
CDW58063.1
CDW58364.1
CDW58367.1
CDW58369.1
CDW58370.1
CDW58381.1
CDW58505.1
CDW58721.1
CDW58723.1
CDW58729.1
CDW58732.1
CDW58736.1
CDW58784.1
CDW58792.1
CDW58795.1
CDW58869.1
CDW58871.1
CDW58873.1
CDW58874.1
CDW58876.1
CDW58878.1
CDW58978.1
CDW58990.1
CDW58994.1
CDW58996.1
CDW58997.1
CDW58998.1
CDW59287.1
CDW59290.1
CDW59291.1
CDW59374.1
CDW59378.1
CDW59427.1
CDW59429.1
CDW59433.1
CDW59435.1
CDW59552.1
CDW59580.1
CDW59590.1
CDW59595.1
CDW59598.1
CDW59615.1
CDW59664.1
CDW59731.1
CDW59736.1
CDW59892.1
CDW59906.1
CDW59907.1
CDW59912.1
CDW59918.1
CDW59933.1
CDW59937.1
CDW60034.1
CDW60119.1
CDW60147.1
CDW60149.1
CDW60224.1
CDW60297.1
CDW60318.1
CDW60350.1
CDW60352.1
CDW60403.1
CDW60405.1
CDW60421.1
CDW60426.1
CDW60434.1
CDW60436.1
CDW60451.1
GAA57961.1
CDW60455.1
CDW60464.1
CDW60465.1
CDW60502.1
CDW60542.1
CDW60551.1
CDW60609.1
CDW60614.1
CDW60639.1
CDW60651.1
CDW60668.1
CDW60723.1
CDW60737.1
CDW60782.1
CDW60793.1
CDW60798.1
CDW60808.1
CDW60837.1
CDW60899.1
CDW60904.1
CDW61017.1
CDW61018.1
CDW61041.1
CDW61298.1
CEF40428.1
CEJ62938.1
CEP23256.1
CEP25283.1
CHK21573.1
CKC03773.1
CPG96205.1
CQB86508.1
CQB86510.1
CQB86514.1
CQB86515.1
CQB86516.1
CQB86779.1
CQB86780.1
CQB86936.1
CQB87042.1
CQB87044.1
CQB87168.1
CQB87171.1
CQB87176.1
CQB87172.1
CQB87195.1
CQB87197.1
CQB87199.1
CQB87200.1
CQB87201.1
CQB87445.1
CQB87446.1
CQB87448.1
CQB87609.1
CQB87611.1
CQB87629.1
CQB87633.1
CQB87639.1
CQB87645.1
CQB87678.1
CQB87679.1
CQB87681.1
CQB87856.1
CQB87886.1
CQB87907.1
CQB87923.1
CQB87996.1
CQB87997.1
CQB88010.1
CQB88045.1
CQB88073.1
CQB88076.1
CQB88086.1
CQB88106.1
CQB88136.1
CQB88169.1
CQB88204.1
CQB88216.1
CQB88244.1
CQB88252.1
CQB88262.1
CQB88314.1
CQB88317.1
CQB88354.1
CQB88356.1
CQB88371.1
CQB88381.1
CQB88390.1
CQB88391.1
CQB88404.1
CQB88475.1
CQB88484.1
CQB88487.1
CQB88518.1
CQB88521.1
CQB88531.1
CQB88543.1
CQB88599.1
CQB88603.1
CQB88631.1
CQB88657.1
CQB88681.1
CQB88699.1
CQB88701.1
CQB88707.1
CQB88722.1
CQB88750.1
CQB88757.1
CQB88767.1
CQB88772.1
CQB88799.1
CQB88823.1
CQB88827.1
CQB88829.1
CQB88831.1
CQB88890.1
CQB88891.1
CQB88900.1
CQB88904.1
CQB88906.1
CQB88981.1
CQB88995.1
CQB89007.1
CQB89024.1
CQB89037.1
CQB89040.1
CQB89099.1
CQB89128.1
CQB89152.1
CQB89168.1
CQB89183.1
CQB89187.1
CQB89233.1
CQB89266.1
CQB89272.1
CQB89280.1
CQB89321.1
CQB89424.1
CQB89426.1
CQB89435.1
CQB89436.1
CQB89448.1
CQB89480.1
CQB89549.1
CQB89605.1
CQB89646.1
CQB89766.1
CQB89768.1
CQB89878.1
CQB89923.1
CQB89992.1
CQB90003.1
CRH43556.1
CRM07544.1
CRM23217.1
CRM77849.1
CTX90296.1
CUI67682.1
CUS06684.1
CUS06703.1
CUS06722.1
CUS06826.1
CUS07167.1
CUS07873.1
CUS07879.1
CUS08547.1
CUS09649.1
CUS09650.1
CUS09652.1
CUS14442.1
CUS14443.1
CUS14449.1
CUS14452.1
CUS14459.1
CZR49957.1
CZT37334.1
DAA32622.1
EAA19318.1
EAA19779.1
EAA20248.1
EAA20288.1
EAA20295.1
EAL59442.1
EAL60220.1
EAL60254.1
EAT32262.1
EAT32290.1
EAY63469.1
EAY65861.1
EAY84569.1
EAZ00365.1
EAZ01443.1
EAZ02390.1
EAZ10012.1
EDN59058.1
EDN60859.1
EDU57794.1
EDY04087.1
EEB46588.1
EEB88778.1
EEB93390.1
EEB93568.1
EEB96973.1
EEC02075.1
EEC02078.1
EEC02095.1
EEC02098.1
EEC02115.1
EEC02126.1
EEC02134.1
EEC02176.1
EEC02816.1
EEC02820.1
EEC02823.1
EEC02834.1
EEC02837.1
EEC02842.1
EEC02843.1
EEC04292.1
EEC04293.1
EEC04773.1
EEC06659.1
EEC08134.1
EEC10201.1
EEC11358.1
EEC11362.1
EEC11363.1
EEC11373.1
EEC11382.1
EEC11383.1
EEC11389.1
EEC11392.1
EEC11395.1
EEC11397.1
EEC13442.1
EEC14914.1
EEC19833.1
EEC68227.1
EEC70276.1
EEC70277.1
EEC70906.1
EEC71809.1
EEC72997.1
EEC75945.1
EEC76917.1
EEC76953.1
EEC76966.1
EEC77855.1
EEC78085.1
EEC79843.1
EEC80856.1
EEC81325.1
EED37046.1
EED41634.1
EED41655.1
EED41667.1
EED41709.1
EED41741.1
EED42310.1
EED42559.1
EED42637.1
EED43194.1
EED43252.1
EED43253.1
EED43319.1
EED43406.1
EED43455.1
EED43540.1
EED43551.1
EED43565.1
EEE50470.1
EEE63859.1
EEF21966.1
EEF22023.1
EEF22112.1
EEF22122.1
EEF22220.1
EEF22671.1
EEF22849.1
EEF22989.1
EEF23140.1
EEF23232.1
EEF23365.1
EEF23384.1
EEF23446.1
EEF23499.1
EEF23524.1
EEF23530.1
EEF23612.1
EEF23705.1
EEF23788.1
EEF23795.1
EEF23846.1
EEF23964.1
EEF23995.1
EEF24011.1
EEF24072.1
EEF24082.1
EEF24095.1
EEF24115.1
EEF24131.1
EEF24227.1
EEF24267.1
EEF24326.1
EEF24399.1
EEF24406.1
EEF24453.1
EEF24476.1
EEF24619.1
EEF24706.1
EEF24711.1
EEF24782.1
EEF24799.1
EEF24838.1
EEF24870.1
EEF24921.1
EEF24965.1
EEF24972.1
EEF24981.1
EEF25028.1
EEF25136.1
EEF25161.1
EEF25172.1
EEF25177.1
EEF25200.1
EEF25258.1
EEF25294.1
EEF25329.1
EEF25361.1
EEF25476.1
EEF25512.1
EEF25568.1
EEF25642.1
EEF25680.1
EEF25699.1
EEF25710.1
EEF25785.1
EEF25802.1
EEF25943.1
EEF25956.1
EEF26106.1
EEF26111.1
EEF26132.1
EEF26153.1
EEF26177.1
EEF26189.1
EEF26193.1
EEF26244.1
EEF26285.1
EEF26311.1
EEF26466.1
EEF26510.1
EEF26516.1
EEF26566.1
EEF26598.1
EEF26713.1
EEF26741.1
EEF26818.1
EEF26837.1
EEF26848.1
EEF26864.1
EEF26865.1
XP_002535519.2
EEF26895.1
EEF26955.1
EEF27001.1
EEF27002.1
EEF27178.1
XP_002535207.2
EEF27254.1
EEF27294.1
EEF27374.1
EEF27416.1
EEF27440.1
EEF27444.1
EEF27454.1
EEF27486.1
EEF27521.1
EEF27533.1
EEF27601.1
EEF27615.1
EEF27659.1
EEF27733.1
EEK53030.1
EEY91433.1
EEY92655.1
EFB29320.1
EFC55735.1
EFE53957.1
EFG84651.1
GAN63143.1
EFG84856.1
EFG85483.1
EFH38540.1
EFH45200.1
EFM20114.1
EFM20525.1
EFN65063.1
EFP67180.1
EFP67621.1
EFP67686.1
EFP67786.1
EFQ66158.1
EFQ85299.1
EFQ93871.1
EFW13181.1
EFX60013.1
EFX60159.1
EFX60416.1
EFX60615.1
EFX63426.1
EFX63804.1
EGA63441.1
EGE47259.1
EGE48769.1
EGH50479.1
EGI32930.1
EGK70632.1
EGP46659.1
EGP46665.1
EHH61113.1
EHK62735.1
EHX95529.1
EIM37094.1
EIM95075.1
EIQ59908.1
EIW88613.1
EIW88772.1
EJD52725.1
XP_002419618.1
XP_001830230.1
EJF30792.1
EJI84058.1
EJI84647.1
EJI86180.1
EJI86894.1
EJL85138.1
EJO34972.1
EJO45128.1
EJO57375.1
EJO95039.1
EJW05300.1
EJW72539.1
EJW84553.1
EKG19255.1
EOD49490.1
EKS41980.1
EKT62689.1
EKT63372.1
EKU57272.1
ELP23864.1
ELP26569.1
ELR03884.1
ELR59187.1
ELT89966.1
ELT90242.1
ELT91316.1
ELT92948.1
ELT93301.1
ELT93678.1
ELT94388.1
ELT95470.1
ELT96328.1
ELT98878.1
ELT99080.1
ELT99178.1
ELU00574.1
ELU00604.1
ELU00865.1
ELU01172.1
ELU01979.1
ELU02564.1
ELU03078.1
ELU03781.1
ELU03919.1
ELU05944.1
ELU05945.1
ELU06829.1
ELU06947.1
ELU07621.1
ELU08120.1
ELU09166.1
ELU09804.1
ELU10605.1
ELU12722.1
ELU12790.1
ELW37767.1
WP_001693355.1
WP_024173607.1
WP_032319031.1
WP_001692989.1
EME38681.1
EME39066.1
EME47226.1
EMH72466.1
EMH73293.1
EMH73773.1
EMH76139.1
EMP42703.1
EMP42704.1
EMS40254.1
EMS50947.1
EMS52505.1
EMS56529.1
EMS61606.1
ENH91762.1
ENU17328.1
ENX20536.1
EOB11141.1
EOB11165.1
EOB11171.1
ABV48896.1
EOB11193.1
EOB11196.1
EOB11206.1
EOB11215.1
EOB11236.1
EOB11245.1
EOB11276.1
EOB11287.1
EOB11295.1
EOB14670.1
EOB11316.1
EOB11321.1
EOB11324.1
EOB15520.1
EOB11363.1
EOB14084.1
EOB11373.1
EOB11385.1
EOB11386.1
EOB11387.1
EOB14791.1
EOB11399.1
EOB11468.1
EOB11504.1
EOB14753.1
EOB11506.1
EOB11524.1
EOB11546.1
EOB11598.1
EOB14194.1
EOB11604.1
EOB11624.1
EOB11635.1
EOB11666.1
ARO70953.1
EOB15198.1
EOB11688.1
EOB11693.1
EOB11696.1
EOB11700.1
EOB11702.1
EOB11726.1
EOB11728.1
EOB11755.1
EOB11787.1
EOB11812.1
EOB11850.1
EOB13944.1
EOB11857.1
EOB11862.1
EOB11868.1
EOB12358.1
EOB11880.1
EOB11896.1
EOB11938.1
EOB11956.1
EOB11971.1
EOB11990.1
EOB11992.1
EOB12012.1
EOB12021.1
EOB12023.1
EOB12040.1
EOB12050.1
EOB12058.1
EOB12059.1
EOB12068.1
EOB12071.1
EOB12077.1
EOB12085.1
EOB11928.1
EOB12086.1
EOB12087.1
EOB12098.1
EOB12105.1
EOB12108.1
EOB12110.1
EOB12126.1
EOB12127.1
EOB12133.1
EOB12148.1
EOB12159.1
EOB12164.1
EOB12167.1
EOB11174.1
EOB12168.1
EOB11175.1
EOB12170.1
EOB12191.1
EOB12196.1
EOB12204.1
EOB11681.1
EOB12238.1
EOB12241.1
EOB12306.1
EOB12317.1
EOB13698.1
EOB12323.1
EOB12326.1
EOB12349.1
EOB12369.1
EOB12376.1
EOB12379.1
EOB12393.1
EOB12429.1
EOB12435.1
EOB12439.1
EOB12444.1
EOB12497.1
EOB12520.1
EOB12530.1
EOB12552.1
EOB12557.1
EOB12571.1
EOB12579.1
EOB12596.1
EOB12599.1
EOB12605.1
EOB12607.1
EOB12613.1
EOB12615.1
EOB12646.1
EOB14785.1
EOB12647.1
EOB12649.1
EOB12650.1
EOB14781.1
EOB12651.1
EOB14780.1
EOB12661.1
EOB12664.1
EOB12686.1
EOB13973.1
EOB12695.1
EOB12704.1
EOB14428.1
EOB12728.1
EOB12729.1
EOB12734.1
EOB12740.1
EOB12747.1
EOB12773.1
EOB12788.1
EOB12811.1
EOB12819.1
EOB12833.1
EOB12836.1
EOB12838.1
EOB12852.1
EOB12896.1
EOB12928.1
EOB12938.1
EOB14647.1
EOB12363.1
EOB12984.1
EOB13007.1
EOB13012.1
EOB14988.1
EOB13022.1
EOB13075.1
EOB13112.1
EOB13115.1
EOB13117.1
EOB13142.1
EOB13155.1
EOB13156.1
EOB13158.1
EOB13159.1
EOB13223.1
EOB13247.1
EOB13254.1
EOB13263.1
EOB13276.1
EOB13277.1
EOB13282.1
EOB13286.1
EOB13303.1
EOB13353.1
EOB13359.1
EOB13361.1
EOB13363.1
EOB13365.1
EOB13367.1
EOB13371.1
EOB11541.1
EOB13372.1
EOB13428.1
EOB13448.1
EOB13468.1
EOB13477.1
ABO69727.1
EOB13489.1
EOB13490.1
EOB13509.1
EOB13517.1
EOB13525.1
EOB13547.1
EOB13569.1
EOB13570.1
EOB13574.1
EOB13588.1
EOB13597.1
EOB13608.1
EOB13609.1
EOB13610.1
EOB13627.1
EOB13628.1
EOB13638.1
EOB13647.1
EOB13650.1
EOB13665.1
EOB13668.1
EOB13669.1
EOB13685.1
EOB13686.1
EOB13687.1
EOB13691.1
EOB13695.1
EOB13701.1
EOB13705.1
EOB13714.1
EOB13717.1
EOB13746.1
EOB13761.1
EOB13766.1
EOB13767.1
EOB13768.1
EOB13771.1
EOB13779.1
EOB13781.1
EOB11513.1
EOB13785.1
EOB13794.1
EOB13796.1
EOB13797.1
EOB13799.1
EOB13804.1
EOB13805.1
EOB13814.1
EOB13822.1
EOB13836.1
EOB13842.1
EOB13853.1
EOB13859.1
EOB13870.1
EOB13873.1
EOB13881.1
EOB13892.1
EOB13893.1
EOB13895.1
EOB13898.1
EOB13928.1
EOB13128.1
EOB13065.1
EOB13931.1
EOB12451.1
EOB13943.1
EOB13948.1
EOB13950.1
EOB13956.1
EOB13958.1
EOB13996.1
EOB14007.1
EOB14033.1
EOB14048.1
EOB14057.1
EOB14065.1
EOB14069.1
EOB14072.1
EOB14073.1
EOB14075.1
EOB14077.1
EOB14095.1
EOB14117.1
EOB14122.1
EOB14821.1
EOB14127.1
EOB14148.1
EOB14157.1
EOB14158.1
EOB11849.1
EOB14161.1
EOB14162.1
EOB14182.1
EOB14195.1
EOB14201.1
EOB14208.1
EOB14212.1
EOB14233.1
EOB14238.1
EOB14244.1
EOB14247.1
EOB14249.1
EOB14250.1
EOB14254.1
EOB14257.1
EOB14258.1
EOB14274.1
EOB14276.1
EOB14277.1
EOB14279.1
EOB14289.1
EOB14298.1
EOB14304.1
EOB14309.1
EOB14321.1
EOB14327.1
EOB14340.1
EOB12062.1
EOB14349.1
EOB14355.1
EOB14398.1
EOB14414.1
EOB14420.1
EOB12694.1
EOB14421.1
EOB14443.1
EOB14458.1
EOB14473.1
EOB14477.1
EOB12093.1
EOB14489.1
EOB14495.1
EOB14492.1
EOB14500.1
EOB14505.1
EOB14518.1
EOB14519.1
EOB14523.1
EOB14524.1
EOB14548.1
EOB14553.1
EOB14594.1
EOB14595.1
EOB14598.1
EOB14601.1
EOB14604.1
EOB14605.1
EOB14611.1
EOB14614.1
EOB14615.1
EOB14616.1
EOB14622.1
EOB14624.1
EOB14634.1
EOB14644.1
EOB12360.1
EOB12935.1
EOB14668.1
EOB14675.1
EOB14688.1
EOB14724.1
EOB14737.1
EOB14741.1
EOB14743.1
EOB14769.1
EOB14776.1
EOB12655.1
EOB14793.1
EOB14794.1
EOB14811.1
EOB14816.1
EOB14834.1
EOB14840.1
EOB14851.1
EOB14865.1
EOB14880.1
EOB14882.1
EOB14885.1
EOB14886.1
EOB14888.1
EOB14894.1
EOB14904.1
ABE27265.1
EOB14905.1
ABE27264.1
EOB14932.1
EOB14937.1
EOB14966.1
EOB14968.1
EOB14975.1
EOB14980.1
EOB15011.1
EOB15015.1
EOB15019.1
EOB15020.1
EOB15027.1
EOB15034.1
EOB15043.1
EOB15049.1
EOB15050.1
EOB15036.1
EOB15055.1
EOB15056.1
EOB15057.1
EOB11856.1
EOB15080.1
EOB15101.1
EOB15120.1
EOB12018.1
EOB15126.1
EOB15142.1
EOB15148.1
EOB12585.1
EOB15145.1
EOB15159.1
EOB15173.1
EOB15195.1
EOB15196.1
EOB15199.1
EOB15214.1
EOB15228.1
EOB15239.1
EOB15243.1
EOB15278.1
EOB15281.1
EOB15293.1
EOB11488.1
EOB15295.1
EOB12322.1
EOB15338.1
EOB15346.1
EOB15381.1
EOB15391.1
EOB15398.1
EOB15399.1
EOB15402.1
EOB15061.1
EOB15413.1
EOB15414.1
EOB15421.1
EOB15422.1
EOB15452.1
EOB15454.1
EOB15457.1
EOB15459.1
EOB11374.1
EOB15467.1
EOB15479.1
EOB15486.1
EOB15501.1
EOB15534.1
EOB11318.1
EOB15583.1
EOB15594.1
EOB15602.1
EOT51273.1
EPF13600.1
EPF13616.1
EPF14959.1
EPF16207.1
EPF20080.1
EPF20337.1
EPJ32518.1
EPS32027.1
EPS41950.1
EPS73466.1
EPS73469.1
EPS73472.1
EPS73474.1
EPS73476.1
EPS73483.1
EPS73489.1
EPS73495.1
EPY22091.1
EPY31868.1
EPY35134.1
EPY40643.1
EPY95403.1
EQB60920.1
EQK98893.1
EQL02360.1
EQL02361.1
ERE50396.1
ERI50592.1
ERI50789.1
ERJ35778.1
ERL83340.1
ERL83343.1
ERL83434.1
ERL83435.1
ERL83618.1
ERL83710.1
ERL83712.1
ERL83713.1
ERL83715.1
ERL83747.1
ERL83749.1
ERL83752.1
ERL84062.1
ERL95587.1
ERL95590.1
ERL95608.1
ERL95610.1
ERL95613.1
ERL95631.1
ERL95638.1
ERL96198.1
ERM10569.1
ERM10970.1
ERM10985.1
ERS03455.1
ERS03599.1
ERS04122.1
ESR71231.1
ETD47998.1
ETD60437.1
ETO03479.1
ETP61415.1
EUC59758.1
EVT82758.1
EXA59260.1
EXA64022.1
EXB67053.1
EXE59016.1
EXE72892.1
EXT30609.1
EXX62764.1
EXX75102.1
EXX77461.1
EXX77616.1
EXX78753.1
EXX78754.1
EXX78778.1
EXX78996.1
EXX78997.1
EYT15320.1
EZM38598.1
FAA00316.1
FAA00319.1
GAA08159.1
GAA08240.1
GAA08400.1
GAA09181.1
GAA09963.1
GAA57893.1
GAA57962.1
GAA57969.1
GAA57980.1
GAA57986.1
GAA57987.1
GAA57988.1
GAA57996.1
GAA58011.1
GAA58012.1
GAA58016.1
GAA58029.1
GAA58037.1
GAA58066.1
GAA58067.1
GAA58072.1
GAA58082.1
GAA58083.1
GAA58087.1
GAA58090.1
GAA58094.1
GAA58096.1
GAA58099.1
GAA58100.1
GAA58102.1
GAA58104.1
GAA58105.1
GAA58107.1
GAA62039.1
GAB29687.1
GAE78542.1
GAL95994.1
GAL96125.1
GAL96174.1
GAL96259.1
GAL96366.1
GAL96429.1
GAL97312.1
GAL97363.1
GAL97616.1
GAL97681.1
GAL97813.1
GAL98237.1
GAL99058.1
GAL99276.1
GAN10375.1
GAN11493.1
GAN11842.1
GAN15805.1
GAN62056.1
GAN62366.1
GAN62825.1
GAN63420.1
GAN63773.1
GAN63778.1
GAN91696.1
GAO20876.1
GAO83521.1
KIM30634.1
GAQ77538.1
GAT45411.1
GAT75094.1
GAT89831.1
GAT89902.1
GAT89903.1
GAU01654.1
GAU02784.1
GAW07238.1
GAX81193.1
XP_002957068.1
GBF60035.1
GBF60043.1
GBG14982.1
GBG41899.1
GBL51456.1
GBO79503.1
GBO98452.1
GBO98462.1
GBO98477.1
GBO98629.1
GBO98651.1
GBO98661.1
GBP00051.1
GBP01169.1
GBP01193.1
GBP01203.1
GBP01215.1
GBP01217.1
GBP01219.1
GBP01224.1
GBP01232.1
GBP01237.1
GBP01252.1
GBP01256.1
GBP01258.1
GBP01264.1
GBP01279.1
GBP01281.1
GBP01289.1
GBP01313.1
GBP01315.1
GBP01326.1
GBP01336.1
GBP01340.1
GBP01342.1
GBP01348.1
GBP01351.1
GBP01355.1
GBP01363.1
GBP01367.1
GBP01383.1
GBP01386.1
GBP01401.1
GBP01409.1
GBP01418.1
GBP01438.1
GBP01446.1
GBP01455.1
GBP01456.1
GBP01473.1
GBP01478.1
GBP01480.1
GBP01485.1
GBP01489.1
GBP01490.1
GBP01494.1
GBP01497.1
GBP01500.1
GBP01502.1
GBP01506.1
GBP01510.1
GBP01512.1
GBP01520.1
GBP01522.1
GBP01524.1
GBP01530.1
GBP01535.1
GBP01540.1
GBP01547.1
GBP01549.1
GBP01550.1
GBP01560.1
GBP01561.1
GBP01564.1
GBP01569.1
GBP01576.1
GBP01577.1
GBP01597.1
GBP01605.1
GBP01606.1
GBP01612.1
GBP01617.1
GBP01633.1
GBP01647.1
GBP01650.1
GBP01670.1
GBP01681.1
GBP01684.1
GBP01703.1
GBP01705.1
GBP01707.1
GBP01711.1
GBP01717.1
GBP01721.1
GBP01731.1
GBP01733.1
GBP01746.1
GBP01762.1
GBP01778.1
GBP01794.1
GBP01798.1
GBP01803.1
GBP01805.1
GBP01811.1
GBP01838.1
GBP01847.1
GBP01856.1
GBP01859.1
GBP01861.1
GBP01863.1
GBP01864.1
GBP01865.1
GBP01869.1
GBP01880.1
GBP01888.1
GBP01890.1
GBP01895.1
GBP01901.1
GBP01915.1
GBP01922.1
GBP01938.1
GBP01939.1
GBP01963.1
GBP01965.1
GBP01986.1
GBP01994.1
GBP01997.1
GBP02006.1
GBP02007.1
GBP02011.1
GBP02015.1
GBP02017.1
GBP02022.1
GBP02026.1
GBP02028.1
GBP02037.1
GBP02050.1
GBP02056.1
GBP02083.1
GBP02087.1
GBP02091.1
GBP02105.1
GBP02115.1
GBP02117.1
GBP02122.1
GBP02127.1
GBP02129.1
GBP02131.1
GBP02136.1
GBP02138.1
GBP02141.1
GBP02143.1
GBP02145.1
GBP02151.1
GBP02152.1
GBP02159.1
GBP02169.1
GBP02172.1
GBP02182.1
GBP02183.1
GBP02200.1
GBP02213.1
GBP02214.1
GBP02216.1
GBP02260.1
GBP02266.1
GBP02269.1
GBP02272.1
GBP02274.1
GBP02275.1
GBP02285.1
GBP02298.1
GBP02306.1
GBP02313.1
GBP02324.1
GBP02326.1
GBP02331.1
GBP02336.1
GBP02337.1
GBP02338.1
GBP02345.1
GBP02346.1
GBP02351.1
GBP02357.1
GBP02370.1
GBP02389.1
GBP02390.1
GBP02392.1
GBP02393.1
GBP02401.1
GBP02404.1
GBP02410.1
GBP02411.1
GBP02412.1
GBP02436.1
GBP02440.1
GBP02446.1
GBP02454.1
GBP02456.1
GBP02473.1
GBP02475.1
GBP02481.1
GBP02489.1
GBP02501.1
GBP02512.1
GBP02516.1
GBP02542.1
GBP02551.1
GBP02552.1
GBP02572.1
GBP02574.1
GBP02576.1
GBP02582.1
GBP02588.1
GBP02589.1
GBP02597.1
GBP02601.1
GBP02608.1
GBP02626.1
GBP02638.1
GBP02639.1
GBP02658.1
GBP02662.1
GBP02665.1
GBP02672.1
GBP02675.1
GBP02685.1
GBP02687.1
GBP02692.1
GBP02697.1
GBP02702.1
GBP02715.1
GBP02718.1
GBP02720.1
GBP02721.1
GBP02722.1
GBP02729.1
GBP02730.1
GBP02734.1
GBP02735.1
GBP02736.1
GBP02741.1
GBP02753.1
GBP02754.1
GBP02764.1
GBP02789.1
GBP02804.1
GBP02810.1
GBP02812.1
GBP02814.1
GBP02815.1
GBP02824.1
GBP02833.1
GBP02837.1
GBP02842.1
GBP02847.1
GBP02849.1
GBP02872.1
GBP02873.1
GBP02880.1
GBP02885.1
GBP02886.1
GBP02889.1
GBP02893.1
GBP02900.1
GBP02910.1
GBP02917.1
GBP02924.1
GBP02930.1
GBP02935.1
GBP02938.1
GBP02940.1
GBP02949.1
GBP02951.1
GBP02957.1
GBP02967.1
GBP02969.1
GBP02977.1
GBP02984.1
GBP02990.1
GBP03000.1
GBP03007.1
GBP03010.1
GBP03018.1
GBP03025.1
GBP03036.1
GBP03041.1
GBP03787.1
GBP03789.1
GBP03795.1
GBP06142.1
GBP06146.1
GBP06148.1
GBP06158.1
GBP07209.1
GBP07302.1
GBP09041.1
GBP10413.1
GBP10416.1
GBP10420.1
GBP10422.1
GBP11071.1
GBP11075.1
GBP11081.1
GBP17456.1
GBP25165.1
GBP25171.1
GBP25177.1
GBP25182.1
GBP25184.1
GBP25185.1
GBP25186.1
GBP25190.1
GBP25192.1
GBP25197.1
GBP25199.1
GBP25204.1
GBP25205.1
GBP25209.1
GBP25210.1
GBP25212.1
GBP25217.1
GBP25218.1
GBP25228.1
GBP25233.1
GBP25236.1
GBP25238.1
GBP25239.1
GBP25241.1
GBP25245.1
GBP25249.1
GBP25257.1
GBP25258.1
GBP25259.1
GBP25260.1
GBP25261.1
GBP25267.1
GBP25269.1
GBP25272.1
GBP25273.1
GBP25281.1
GBP25282.1
GBP25284.1
GBP25285.1
GBP25294.1
GBP25295.1
GBP25301.1
GBP25303.1
GBP25305.1
GBP25308.1
GBP25309.1
GBP25314.1
GBP25315.1
GBP25320.1
GBP25321.1
GBP25323.1
GBP25325.1
GBP25327.1
GBP25329.1
GBP25334.1
GBP25348.1
GBP25352.1
GBP25356.1
GBP25359.1
GBP25363.1
GBP25365.1
GBP25366.1
GBP25373.1
GBP25374.1
GBP25376.1
GBP25382.1
GBP25386.1
GBP25388.1
GBP25396.1
GBP25401.1
GBP25403.1
GBP25411.1
GBP25412.1
GBP25415.1
GBP25418.1
GBP25420.1
GBP25422.1
GBP25431.1
GBP25434.1
GBP25438.1
GBP25450.1
GBP25451.1
GBP25455.1
GBP25456.1
GBP25458.1
GBP25460.1
GBP25461.1
GBP25462.1
GBP25463.1
GBP25465.1
GBP25466.1
GBP25467.1
GBP25474.1
GBP25477.1
GBP25483.1
GBP25485.1
GBP25488.1
GBP25490.1
GBP25492.1
GBP25496.1
GBP25501.1
GBP25510.1
GBP25515.1
GBP25517.1
GBP25519.1
GBP25526.1
GBP25539.1
GBP25540.1
GBP25541.1
GBP25545.1
GBP25562.1
GBP25569.1
GBP25570.1
GBP25586.1
GBP25589.1
GBP25592.1
GBP25594.1
GBP25598.1
GBP25599.1
GBP25605.1
GBP25606.1
GBP25614.1
GBP25616.1
GBP25617.1
GBP25619.1
GBP25623.1
GBP25628.1
GBP25630.1
GBP25634.1
GBP25635.1
GBP25642.1
GBP25643.1
GBP25645.1
GBP25653.1
GBP45327.1
GBP45330.1
GBP45337.1
GBP45340.1
GBP45345.1
GBP45347.1
GBP45348.1
GBP45351.1
GBP45353.1
GBP45361.1
GBP45363.1
GBP45364.1
GBP45366.1
GBP45367.1
GBP45369.1
GBP45371.1
GBP45378.1
GBP45380.1
GBP45386.1
GBP45387.1
GBP45388.1
GBP45389.1
GBP45393.1
GBP45395.1
GBP45396.1
GBP45398.1
GBP45403.1
GBP45405.1
GBP45412.1
GBP45427.1
GBP45440.1
GBP45442.1
GBP45443.1
GBP45445.1
GBP45448.1
GBP45455.1
GBP45456.1
GBP45458.1
GBP45459.1
GBP45463.1
GBP45465.1
GBP45470.1
GBP45475.1
GBP45476.1
GBP45479.1
GBP45481.1
GBP45484.1
GBP45502.1
GBP45513.1
GBP45522.1
GBP45532.1
GBP45536.1
GBP45537.1
GBP45546.1
GBP45559.1
GBP45563.1
GBP45566.1
GBP45573.1
GBP45584.1
GBP45587.1
GBP45591.1
GBP45595.1
GBP45596.1
GBP45597.1
GBP45601.1
GBP45603.1
GBP45604.1
GBP45606.1
GBP45607.1
GBP45608.1
GBP45611.1
GBP45620.1
GBP45622.1
GBP45623.1
GBP45624.1
GBP45625.1
GBP45628.1
GBP45629.1
GBP45630.1
GBP45633.1
GBP45634.1
GBP45640.1
GBP45643.1
GBP50709.1
GBP50710.1
GBP50711.1
GBP50717.1
GBP50718.1
GBP50723.1
GBP50728.1
GBP50733.1
GBP50739.1
GBP50740.1
GBP50741.1
GBP50742.1
GBP50744.1
GBP50745.1
GBP50748.1
GBP50749.1
GBP50759.1
GBP50765.1
GBP50766.1
GBP50767.1
GBP50768.1
GBP50776.1
GBP50786.1
GBP50787.1
GBP50788.1
GBP50789.1
GBP50793.1
GBP50796.1
GBP50797.1
GBP50801.1
GBP50805.1
GBP50810.1
GBP50812.1
GBP50818.1
GBP50820.1
GBP50829.1
GBP50832.1
GBP50833.1
GBP50839.1
GBP50844.1
GBP50845.1
GBP50873.1
GBP50874.1
GBP50880.1
GBP50883.1
GBP50884.1
GBP50896.1
GBP50906.1
GBP50909.1
GBP50913.1
GBP50917.1
GBP50929.1
GBP50932.1
GBP50937.1
GBP50939.1
GBP50940.1
GBP50945.1
GBP50946.1
GBP50951.1
GBP50962.1
GBP50966.1
GBP50967.1
GBP50968.1
GBP50974.1
GBP50981.1
GBP50983.1
GBP57578.1
GBP57579.1
GBP57583.1
GBP57594.1
GBP57595.1
GBP57596.1
GBP57599.1
GBP57603.1
GBP57610.1
GBP57612.1
GBP57613.1
GBP57616.1
GBP57617.1
GBP57619.1
GBP57621.1
GBP57624.1
GBP57625.1
GBP57628.1
GBP57630.1
GBP57635.1
GBP57642.1
GBP57644.1
GBP57647.1
GBP57648.1
GBP57650.1
GBP57652.1
GBP57662.1
GBP57663.1
GBP57666.1
GBP57671.1
GBP57672.1
GBP57684.1
GBP57685.1
GBP57688.1
GBP57693.1
GBP57694.1
GBP57695.1
GBP57697.1
GBP57708.1
GBP57717.1
GBP57718.1
GBP57719.1
GBP57726.1
GBP57729.1
GBP57735.1
GBP57743.1
GBP57745.1
GBP57747.1
GBP57748.1
GBP57760.1
GBP57762.1
GBP57763.1
GBP57766.1
GBP57774.1
GBP57777.1
GBP57786.1
GBP57790.1
GBP57791.1
GBP57792.1
GBP57802.1
GBP57808.1
GBP57809.1
GBP57812.1
GBP57813.1
GBP57818.1
GBP57824.1
GBP57829.1
GBP66991.1
GBP66997.1
GBP67002.1
GBP67007.1
GBP67011.1
GBP67014.1
GBP67021.1
GBP67028.1
GBP67037.1
GBP67044.1
GBP67045.1
GBP67047.1
GBP67048.1
GBP67063.1
GBP67081.1
GBP67084.1
GBP67087.1
GBP67089.1
GBP67102.1
GBP67104.1
GBP67107.1
GBP67108.1
GBP67109.1
GBP67116.1
GBP67119.1
GBP67120.1
GBP67121.1
GBP67127.1
GBP67136.1
GBP67141.1
GBP67149.1
GBP67156.1
GBP67159.1
GBP67162.1
GBP67166.1
GBP68872.1
GBP68874.1
GBP68876.1
GBP68877.1
GBP68891.1
GBP68896.1
GBP68897.1
GBP68903.1
GBP68904.1
GBP68907.1
GBP68909.1
GBP68910.1
GBP68917.1
GBP68919.1
GBP68927.1
GBP68928.1
GBP68938.1
GBP68947.1
GBP68949.1
GBP68952.1
GBP68961.1
GBP68965.1
GBP68966.1
GBP68976.1
GBP68977.1
GBP68984.1
GBP68992.1
GBP69003.1
GBP69006.1
GBP69012.1
GBP69018.1
GBP69024.1
GBP69026.1
GBP69028.1
GBP69029.1
GBP69032.1
GBP72958.1
GBP72960.1
GBP72966.1
GBP72967.1
GBP72969.1
GBP72970.1
GBP72971.1
GBP72973.1
GBP72975.1
GBP72985.1
GBP72986.1
GBP72987.1
GBP72996.1
GBP72999.1
GBP73000.1
GBP73008.1
GBP73013.1
GBP73014.1
GBP73016.1
GBP73019.1
GBP73021.1
GBP73023.1
GBP73024.1
GBP73031.1
GBP73032.1
GBP73034.1
GBP73035.1
GBP73036.1
GBP73045.1
GBP73046.1
GBP73047.1
GBP73056.1
GBP73061.1
GBP73068.1
GBP73071.1
GBP73073.1
GBP73077.1
GBP73079.1
GBP73080.1
GBP73081.1
GBP73083.1
GBP73084.1
GBP73085.1
GBP73087.1
GBP73091.1
GBP73092.1
GBP73095.1
GBP73100.1
GBP73102.1
GBP73108.1
GBP73111.1
GBP73114.1
GBP73117.1
GBP73118.1
GBP73119.1
GBP73120.1
GBP73122.1
GBP73123.1
GBP73131.1
GBP73132.1
GBP73134.1
GBP74008.1
GBP74009.1
GBP74012.1
GBP74013.1
GBP74031.1
GBP74038.1
GBP74039.1
GBP74042.1
GBP74044.1
GBP74046.1
GBP74047.1
GBP74054.1
GBP74062.1
GBP74069.1
GBP74074.1
GBP74083.1
GBP74084.1
GBP74086.1
GBP74090.1
GBP74091.1
GBP74096.1
GBP74098.1
GBP74100.1
GBP74107.1
GBP74111.1
GBP74113.1
GBP74115.1
GBP74117.1
GBP74119.1
GBP74120.1
GBP74127.1
GBP74129.1
GBP74134.1
GBP74139.1
GBP74149.1
GBP76426.1
GBP76427.1
GBP76431.1
GBP76433.1
GBP76434.1
GBP76435.1
GBP76439.1
GBP76444.1
GBP76445.1
GBP76447.1
GBP76450.1
GBP76456.1
GBP76457.1
GBP76458.1
GBP76465.1
GBP76467.1
GBP76475.1
GBP76480.1
GBP76481.1
GBP76485.1
GBP76487.1
GBP76488.1
GBP76489.1
GBP76490.1
GBP76494.1
GBP76497.1
GBP76498.1
GBP76499.1
GBP76500.1
GBP76502.1
GBP76505.1
GBP76506.1
GBP76510.1
GBP76511.1
GBP76514.1
GBP76515.1
GBP76517.1
GBP76525.1
GBP76529.1
GBP76540.1
GBP76541.1
GBP76546.1
GBP76549.1
GBP76554.1
GBP77965.1
GBP77979.1
GBP77981.1
GBP77982.1
GBP77985.1
GBP77986.1
GBP77995.1
GBP78000.1
GBP78004.1
GBP78005.1
GBP78009.1
GBP78012.1
GBP78016.1
GBP78027.1
GBP78029.1
GBP78031.1
GBP78037.1
GBP78040.1
GBP78041.1
GBP78043.1
GBP78045.1
GBP78046.1
GBP78049.1
GBP78050.1
GBP78051.1
GBP78056.1
GBP78066.1
GBP78067.1
GBP78068.1
GBP78086.1
GBP78096.1
GBP78097.1
GBP78098.1
GBP86049.1
GBP86051.1
GBP86061.1
GBP86062.1
GBP86065.1
GBP86067.1
GBP86073.1
GBP86079.1
GBP86080.1
GBP86081.1
GBP86083.1
GBP86085.1
GBP86086.1
GBP86087.1
GBP86092.1
GBP86093.1
GBP86095.1
GBP86118.1
GBP86128.1
GBP86130.1
GBP90425.1
GBP90426.1
GBP90428.1
GBP90430.1
GBP90431.1
GBP90437.1
GBP90438.1
GBP90439.1
GBP90442.1
GBP90443.1
GBP90445.1
GBP90446.1
GBP90450.1
GBP90451.1
GBP90454.1
GBP90455.1
GBP90460.1
GBP90465.1
GBP90466.1
GBP90473.1
GBP90478.1
GBP90480.1
GBP90481.1
GBP90482.1
GBP93030.1
GBP93031.1
GBP93032.1
GBP93033.1
GBP93036.1
GBP93042.1
GBP93043.1
GBP93046.1
GBP93050.1
GBP93055.1
GBP93056.1
GBP93058.1
GBP93064.1
GBP93072.1
GBP93074.1
GBV26949.1
GCD76497.1
GCO07880.1
GDN22007.1
GDU85715.1
KCZ60153.1
KCZ62476.1
KCZ62916.1
KCZ66322.1
KCZ66498.1
KCZ78241.1
KDA92217.1
KDA96313.1
KDA96332.1
KDB19898.1
KDQ05960.1
KDQ32340.1
KEH15165.1
KEH15172.1
KEH15221.1
KEH15226.1
KEH15244.1
KEH15252.1
KEH15263.1
KEH15269.1
KEH15275.1
KEH15406.1
KEH15427.1
KEH15471.1
KEH15612.1
KEH15677.1
KEI70643.1
KEI71208.1
KEI71346.1
KEQ64330.1
KEQ67233.1
KEY40034.1
KEY41969.1
KFD59701.1
KFI90548.1
KFJ12785.1
KFL22778.1
KFL90188.1
KFW77902.1
KGB22738.1
KGB22840.1
KGB22931.1
KGB24782.1
KGB24972.1
KGB25280.1
KGK34823.1
KGP43764.1
KGQ02225.1
KGQ02236.1
KGQ02238.1
KGQ02241.1
KGQ02242.1
KGQ02244.1
KGQ02247.1
KGQ02274.1
KGQ02296.1
KGQ02326.1
KGQ02334.1
KGQ02338.1
KGQ02384.1
KGQ02419.1
KGQ02428.1
KGQ02429.1
KGQ02449.1
KGQ03825.1
KGQ03831.1
KGQ03835.1
KGQ03843.1
KGQ03853.1
KGQ03856.1
KGQ03857.1
KGQ03861.1
KGQ03868.1
KGQ03875.1
KGQ03886.1
KGQ03887.1
KGQ06011.1
KGQ06040.1
KGQ06049.1
KGQ06050.1
KGQ06054.1
KGQ06059.1
KGQ06065.1
KGQ06089.1
KGQ11007.1
KGQ11010.1
KGQ11023.1
KGQ11025.1
KGQ11039.1
KGQ11042.1
KGQ11045.1
KGQ11054.1
KGQ11057.1
KGQ11089.1
KGQ11096.1
KGQ11121.1
KGQ11127.1
KGQ11135.1
KGQ11138.1
KGQ11139.1
KGQ11144.1
KGQ11146.1
KGQ11150.1
KGQ11151.1
KGQ11155.1
KGQ11158.1
KGQ11163.1
KGQ11169.1
KGQ11184.1
KGQ11203.1
KGQ11215.1
KGQ11222.1
KGQ11254.1
KGQ11283.1
KGQ11284.1
KGQ11290.1
KGQ11299.1
KGQ11307.1
KGQ11310.1
KGQ11330.1
KGQ11337.1
KGQ11380.1
KGQ11392.1
KGQ11403.1
KGQ11412.1
KGQ11419.1
KGQ11427.1
KGQ11428.1
KGQ11429.1
KGQ11432.1
KGQ11439.1
KGQ11440.1
KGQ11448.1
KGQ11472.1
KGQ11487.1
KGQ11489.1
KGQ11521.1
KGQ12975.1
KGQ12983.1
KGQ12999.1
KGQ13015.1
KGQ13019.1
KGQ13023.1
KGQ13038.1
KGQ13039.1
KGQ13077.1
KGQ13081.1
KGQ13134.1
KGQ13149.1
KGQ13152.1
KGQ13158.1
KGQ13172.1
KGQ13182.1
KGQ13189.1
KGQ13214.1
KGQ13219.1
KGQ13243.1
KGQ13278.1
KGQ13297.1
KGQ13326.1
KGQ13329.1
KGQ13333.1
KGQ13352.1
KGQ13354.1
KGQ13356.1
KGQ13369.1
KGQ13374.1
KGQ13393.1
KGQ13408.1
KGQ13412.1
KGQ13415.1
KGQ13424.1
KGQ13435.1
KGQ13436.1
KGQ13449.1
KGQ13450.1
KGQ13453.1
KGQ13460.1
KGQ13473.1
KGQ13479.1
KGQ13497.1
KGQ13501.1
KGQ13508.1
KGQ13509.1
KGQ13516.1
KGQ13524.1
KGQ13538.1
KGQ13545.1
KGQ13586.1
KGQ13609.1
KGQ13614.1
KGQ13622.1
KGQ13627.1
KGQ13628.1
KGQ13636.1
KGQ13637.1
KGQ13642.1
KGQ13660.1
KGQ13685.1
KGQ13687.1
KGQ13701.1
KGQ13706.1
KGQ13711.1
KGQ13715.1
KGQ13739.1
KGQ13748.1
KGQ13755.1
KGQ13771.1
KGQ13779.1
KGQ13787.1
KGQ13788.1
KGQ13794.1
KGQ13806.1
KGQ13810.1
KGQ13823.1
KGQ13833.1
KGQ13834.1
KGQ13838.1
KGQ13848.1
KGQ13860.1
KGQ13862.1
KGQ13880.1
KGQ13881.1
KGQ13882.1
KGQ13886.1
KGQ13894.1
KGQ13914.1
KGQ13919.1
KGQ13932.1
KGQ13936.1
KGQ13941.1
KGQ13946.1
KGQ13965.1
KGQ13969.1
KGQ13978.1
KGQ13979.1
KGQ13994.1
KGQ13995.1
KGQ14007.1
KGQ14010.1
KGQ14014.1
KGQ14035.1
KGQ91176.1
KHC36296.1
KHC69518.1
KHC77752.1
KHK93763.1
KHL91120.1
KHL91168.1
KHL91191.1
WP_083442872.1
KHN07713.1
KHN16331.1
KHN25030.1
KHN35658.1
KIH48386.1
KIH50631.1
KII60262.1
KII60456.1
KII60462.1
KII60464.1
KII60568.1
KII60885.1
KII61969.1
KII61978.1
KII61979.1
KII62187.1
KII62197.1
KII62395.1
KII62399.1
KII63748.1
KII64079.1
KII64082.1
KII64137.1
KII64140.1
KII64365.1
KII64368.1
KII64370.1
KII64381.1
KII64655.1
KII64657.1
KII65434.1
KII65435.1
KII66730.1
KII66898.1
KII67476.1
KII67809.1
KII67920.1
KII67921.1
KII67928.1
KII69229.1
KII69259.1
KII69267.1
KII70558.1
KII70642.1
KII71513.1
KII71514.1
KII71954.1
KII72353.1
KII73139.1
KII74474.1
KII74480.1
KII74481.1
KII74483.1
KII74604.1
KII74606.1
KII74607.1
KII74888.1
KII75089.1
KIJ68260.1
SJM88353.1
KIL02521.1
KIP17980.1
KIS40809.1
KIY45417.1
KIY53974.1
KJF78051.1
KJF78930.1
KJK10542.1
KJO36507.1
KKA02014.1
KKD57743.1
KLN95702.1
KMP04417.1
KMQ82412.1
KMQ83187.1
KMQ83307.1
KMQ83496.1
KMQ83613.1
KMQ83778.1
KMQ84286.1
KMQ84665.1
KMQ84856.1
KMQ84857.1
KMQ84948.1
KMQ84991.1
KMQ85308.1
KMQ85438.1
KMQ85543.1
KMQ85616.1
KMQ85954.1
KMQ85956.1
KMQ86132.1
KMQ87046.1
KMQ88751.1
KMQ90212.1
KMQ91312.1
KMQ91313.1
KMQ91317.1
KMQ91611.1
KMQ91882.1
KMQ91885.1
KMQ93829.1
KMS64573.1
KMU76121.1
KMW43953.1
KNA02811.1
KNA03225.1
KNA03261.1
KNA03397.1
KNA03428.1
KNA03477.1
KNA03481.1
KNA03485.1
KNA03500.1
KNA03509.1
KNA03510.1
KNA03520.1
KNA03545.1
KNA03574.1
KNA03864.1
KNA04450.1
KNA04511.1
KNA04666.1
KNA04960.1
KNA05068.1
KNA05214.1
KNA06119.1
KNA07205.1
KNA07496.1
KNA08089.1
KNA08195.1
KNA08196.1
KNC21785.1
KNC26756.1
KNC27467.1
KNC29071.1
KND17190.1
KNE86458.1
KNE87341.1
KNE87603.1
KNE88738.1
KNG78840.1
KNH31867.1
KOO20601.1
KOR17334.1
KOX41643.1
KPM74788.1
KPV14324.1
KQO49909.1
KRG00493.1
KRG39165.1
KRG61291.1
KRK57483.1
KRN12143.1
KRN12967.1
KRN13170.1
KRO35660.1
KRO36072.1
KRO36537.1
KRS21533.1
KRS23071.1
KRX11980.1
KRX12134.1
KRX12216.1
KRX12343.1
KRX12357.1
KRX77736.1
KRY02866.1
KRY03805.1
KRY06522.1
KRY43787.1
KRY81081.1
KRY64878.1
KRZ64803.1
KRZ65056.1
KRZ65077.1
KTC09218.1
KUI63345.1
KUI63378.1
KVV20858.1
KWU43261.1
KWV74934.1
KXH48715.1
KXI72605.1
WP_082189039.1
KXJ00528.1
KXL42064.1
KXL42156.1
KXL49553.1
KXS15487.1
KXV72757.1
KXV62774.1
KXV75138.1
KXV79243.1
KXZ47266.1
KYK21333.1
KYK21334.1
KYK21335.1
KYK21339.1
KYP77334.1
KYP77416.1
KYP77538.1
KYP77610.1
KYP77738.1
KYP77745.1
KYP77938.1
KYP78155.1
KYP78200.1
KYP78401.1
KYP78563.1
KYP78813.1
KYP79144.1
KYP79175.1
KZM27514.1
KZM27515.1
KZM27521.1
KZM27533.1
KZM27536.1
KZM27538.1
KZM27539.1
KZM27559.1
KZM27572.1
KZM27579.1
KZM27587.1
KZM27589.1
KZM27595.1
KZM27603.1
KZM27614.1
KZM27619.1
KZM27621.1
KZM27626.1
KZM27628.1
KZM27653.1
KZM27654.1
KZM27656.1
KZM27669.1
KZM27670.1
KZM27677.1
KZM27684.1
KZM27686.1
KZM27687.1
KZM27702.1
KZM27704.1
KZM27710.1
KZM27716.1
KZM27729.1
KZM27996.1
KZR99030.1
KZS00736.1
KZS01372.1
KZS01484.1
KZS98594.1
KZT06890.1
KZT24269.1
KZV07081.1
KZV14813.1
KZV14850.1
KZV14856.1
KZV14866.1
KZV14980.1
KZV14988.1
KZV15039.1
KZV15053.1
KZV15116.1
KZV15192.1
KZV15197.1
KZV15198.1
KZV15202.1
KZV15231.1
KZV15320.1
KZV15321.1
KZV15333.1
KZV15344.1
KZV15352.1
KZV15354.1
KZV15356.1
KZV15357.1
KZV15382.1
KZV15427.1
KZV15434.1
KZV15455.1
KZV15464.1
KZV15465.1
KZV15473.1
KZV19623.1
KZV42144.1
KZV42163.1
KZV42166.1
KZV42168.1
KZV42175.1
KZV42198.1
KZV60453.1
KZV65128.1
KZW00598.1
KZY40673.1
KZY41242.1
NP_001037180.1
NP_001070058.1
NP_001105427.2
NP_001106556.1
NP_001123679.1
NP_001123684.1
NP_001135321.1
NP_001135720.1
NP_001155594.1
NP_001165128.1
NP_001234523.1
NP_001316595.1
NP_036848.1
NP_051105.1
NP_058777.1
NP_584600.1
NP_596831.1
NP_663774.1
O65194.1
OAA70813.1
OAC97650.1
OAD00958.1
OAG74915.1
OAG75321.1
OAG75686.1
OAG76169.1
OAG76599.1
OAG77776.1
OAI95169.1
OAI95181.1
OAI95188.1
OAI95205.1
OAI95326.1
OAI95430.1
OAI95445.1
OAI95808.1
OAI95819.1
OAI95841.1
OAI96024.1
OAI96250.1
OAI96251.1
OAI96710.1
OAI97028.1
OAI97369.1
OAI97928.1
OAI98646.1
OAJ00276.1
OAJ00277.1
OAJ05410.1
OAJ14694.1
OAJ14698.1
OAQ22229.1
OAV84683.1
OAV84688.1
OAV84698.1
OBS63408.1
OBY86961.1
OCA63098.1
WP_065392632.1
OCK86501.1
OCR48579.1
WP_136714753.1
OCT58975.1
OCW97007.1
ODP71403.1
ODT26788.1
ODT26791.1
ODT26793.1
ODT26794.1
ODT26796.1
ODT26802.1
ODT26804.1
ODT28589.1
ODT41901.1
ODU72665.1
ODU72918.1
ODU72959.1
ODU74460.1
ODU74529.1
ODU75107.1
ODU75233.1
ODU76073.1
ODU76222.1
ODU77923.1
ODU77924.1
ODU77931.1
ODU81253.1
ODV27812.1
ODV28107.1
OEH01483.1
OEH64344.1
OEJ87660.1
OEJ87661.1
OEJ87662.1
OEJ87714.1
OEJ87721.1
OEJ87723.1
OEJ87803.1
OEJ87831.1
OEJ87834.1
OEJ87835.1
OEJ87943.1
OEJ89476.1
OEL37924.1
OFR53996.1
OFW70980.1
OFW77942.1
OFW79373.1
OFW80266.1
OGB30582.1
OHC29524.1
OHC40004.1
OHC55533.1
OIC19612.1
OIC33337.1
OIC50193.1
OIC67152.1
OIC67651.1
WP_082181559.1
OIC67755.1
OIC71166.1
OIC71801.1
OIC73626.1
OIE27568.1
OJG21527.1
OJG23080.1
OJG23644.1
OJG78859.1
OJG88399.1
OJH26212.1
OJH30653.1
OJH46232.1
OJH81361.1
OJU97689.1
OJY11812.1
OJY30174.1
OJY55895.1
OJY62287.1
OMP13637.1
OMP13652.1
OMP13673.1
OMP13692.1
OMP13698.1
OMP13734.1
OMP13920.1
OMP13947.1
ONI56447.1
ONI56501.1
WP_007551329.1
OOF90474.1
OOF90475.1
OOF90476.1
OOF90479.1
OPJ70612.1
OQS53367.1
OQY64304.1
ORX42528.1
XP_016606575.1
ORX47000.1
ORX47876.1
ORX57234.1
ORX63984.1
ORX79516.1
ORY28240.1
ORY73479.1
ORY75221.1
ORY20861.1
ORY75582.1
ORY84532.1
OSN12973.1
OSP64770.1
OSS49185.1
OSY17569.1
OSY17789.1
OSY18334.1
OSY19363.1
OSY19498.1
OTI10190.1
OUE36658.1
OUI86900.1
OUI89814.1
OUI92638.1
OUI93487.1
OUI93499.1
OUI94709.1
GAN62043.1
OUI95247.1
OUI99586.1
OUI92610.1
OUJ17252.1
OUL65486.1
OUL65618.1
OUL65632.1
OUM57595.1
OUM66317.1
OUS44493.1
OUS44494.1
OUS44495.1
OUS44498.1
OUS44509.1
OUS44510.1
OUS44512.1
OUS44517.1
OUS44520.1
OUS44522.1
OUS44525.1
OUS44531.1
OUS44532.1
OUS44533.1
OUS44536.1
OUS44543.1
OUS44548.1
OUS44550.1
OUS44553.1
OUS44554.1
OUS44559.1
OUS44561.1
OUS44565.1
OUS44568.1
OUS44569.1
OUS44572.1
OUS44574.1
OUS44579.1
OUS44588.1
OUS44597.1
OUS44599.1
OUS44603.1
OUS44606.1
OUS44610.1
OUS44623.1
OUS44624.1
OUS44628.1
OUS44631.1
OUS44635.1
OUS44637.1
OUS44638.1
OUS44642.1
OUS44647.1
OUS44666.1
OUS44667.1
OUS44668.1
OUS44669.1
OUS44673.1
OUS44674.1
OUS44678.1
OUS44679.1
OUS44684.1
OUS44686.1
OUS44689.1
OUS44693.1
OUS44697.1
OUS44701.1
OUS44704.1
OUS44706.1
OUS44712.1
OUS44714.1
OUS44717.1
OUS44718.1
OUS44723.1
OUS44726.1
OUS44734.1
OUS44740.1
OUS44743.1
OUS44745.1
OUS44750.1
OUS44754.1
OUS44776.1
OUS44783.1
OUS44784.1
OUS44786.1
OUS44790.1
OUS44791.1
OUS44797.1
OUS44799.1
OUS44800.1
OUS44805.1
OUS44806.1
OUS44807.1
OUS44821.1
OUS44823.1
OUS44830.1
OUS44831.1
OUS44832.1
OUS44836.1
OUS44841.1
OUS44842.1
OUV35046.1
OUV35047.1
OUV35048.1
OUV35049.1
OUV35050.1
OUV35052.1
OUV35053.1
OUV35054.1
OUV35055.1
OUV35056.1
OUV35059.1
OUV35061.1
OUV35062.1
OUV35064.1
OUV35065.1
OUV35067.1
OUV35069.1
OUV35070.1
OUV35071.1
OUV35072.1
OUV35073.1
OUV35074.1
OUV35075.1
OUV35076.1
OUV35077.1
OUV35078.1
OUV35079.1
OUV35080.1
OUW40949.1
OUW40950.1
OUW40952.1
OUW40956.1
OUW40957.1
OUW40960.1
OUW40964.1
OUW43830.1
OUX41965.1
OUX41966.1
OUX41967.1
OUX41970.1
OUX41991.1
OUX42006.1
OWB64577.1
OWF36993.1
OWF37021.1
OWF37025.1
OWF37040.1
OWF37046.1
OWF37047.1
OWF37054.1
OWG12328.1
OWG12334.1
OWG12352.1
OWG12353.1
OXB44743.1
XP_007864655.1
XP_018213002.1
OXB50889.1
OXB71559.1
OXG74470.1
OXK63757.1
OYL45440.1
OYT87268.1
OYT89141.1
OYT89538.1
OYU03723.1
OYU03752.1
OYU03955.1
OYU03957.1
OYU04138.1
OYU04261.1
OYU04617.1
OYU04626.1
OYU04627.1
OYU04629.1
OYU04637.1
OYU04669.1
OYU04670.1
OYU05116.1
OYU06005.1
OYU06402.1
OYU06626.1
OYU06765.1
OYU07137.1
OYU07180.1
OYU07210.1
OYU07215.1
OYU07222.1
OYU07223.1
OYU07228.1
OYU07230.1
OYU07274.1
OYU07291.1
OYU07537.1
OYU07549.1
OYU07925.1
OYU07928.1
OYU07934.1
OYU07935.1
OYU08246.1
OYU08278.1
OYU08291.1
OYU08302.1
OYU65755.1
OYW70384.1
OYW72150.1
OYW92064.1
OYY56294.1
OYY61018.1
OYY88341.1
OZB41734.1
OZB43123.1
OZB43605.1
P11888.1
P22843.2
P53385.1
PAA77635.1
PAC69196.1
PAK79902.1
PAL69510.1
PAV65925.1
PAV65955.1
PAV65956.1
PAV65958.1
PAV66042.1
PAV66067.1
PAV66107.1
PAV66110.1
PAV66234.1
PAV66256.1
PAV66309.1
PAV66350.1
PAV66368.1
PAV66386.1
PAV66416.1
PAV66435.1
PAV66451.1
PAV66567.1
PAV66568.1
PAV66569.1
PAV66570.1
PAV66585.1
PAV66600.1
PAV66726.1
PAV66727.1
PAV66834.1
PAV66837.1
PAV66912.1
PAV66915.1
PAV66921.1
PAV66950.1
PAV66979.1
PAV66987.1
PAV67072.1
PAV67243.1
PAV67254.1
PAV67287.1
PAV67494.1
PAV67565.1
PAV67580.1
PAV67662.1
PAV68034.1
PAV68056.1
PAV68095.1
PAV68233.1
PAV68236.1
PAV68240.1
PAV68337.1
PAV68343.1
PAV68547.1
PAV68630.1
PAV68674.1
PAV69028.1
PAV69031.1
PAV69037.1
PAV69059.1
PAV69470.1
PAV69548.1
PAV69664.1
PAV69879.1
PAV69954.1
PAV70017.1
PAV70025.1
PAV70129.1
PAV70458.1
PAV70570.1
PAV70803.1
PAV71188.1
PAV71189.1
PAV71198.1
PAV71309.1
PAV71313.1
PAV71340.1
PAV71341.1
PAV71342.1
PAV71396.1
PAV71556.1
PAV71581.1
PAV71588.1
PAV71657.1
PAV71715.1
PAV71733.1
PAV71734.1
PAV71800.1
PAV71838.1
PAV71877.1
PAV72145.1
PAV72146.1
PAV72598.1
PAV72668.1
PAV72688.1
PAV72704.1
PAV72815.1
PAV72883.1
PAV72908.1
PAV73293.1
PAV73561.1
PAV73698.1
PAV73849.1
PAV74406.1
PAV74512.1
PAV74608.1
PAV92276.1
PAV92360.1
PAV92396.1
PAV92473.1
PAV92495.1
PAV92497.1
PAV92569.1
PAV92596.1
PAV92604.1
PAV92763.1
PAV92794.1
PAV92930.1
PAV92954.1
PAV93077.1
PAV93107.1
PAV93109.1
PAV93206.1
PAV93208.1
PCC98402.1
PCC99322.1
PCH36180.1
PCH37593.1
PCH37753.1
PCH37756.1
PCH37757.1
PCH37761.1
PCH40874.1
PCH40876.1
PCH42249.1
PCH44158.1
PGH37561.1
PHH90167.1
PHJ22795.1
PHT49323.1
PHU06558.1
XP_016542736.1
PHX42243.1
PHX51549.1
PIH83386.1
PIM96972.1
PIM96996.1
PJD26798.1
PJE29248.1
PJZ17882.1
WP_142382537.1
PKC50378.1
PKC50719.1
PKC51655.1
PKC51709.1
PKC51863.1
PKC52206.1
PKC52295.1
PKC52355.1
PKC52498.1
PKC52742.1
PKC55172.1
PKK26495.1
PKM28608.1
PKM28611.1
PKM32965.1
PKO64302.1
PKO66176.1
PKU26687.1
PKU26694.1
PKU27194.1
PKU28319.1
PKU30062.1
PLM54413.1
PLY83289.1
PMC94970.1
PNP80718.1
PNX60111.1
POI19395.1
POM15964.1
PON13330.1
PON13519.1
PON14227.1
PON17989.1
PON19003.1
PON19434.1
POS82144.1
POS83062.1
PPE76203.1
PPE76564.1
PQA27312.1
PQM55832.1
PQM55833.1
PQM55834.1
PQZ23283.1
PRD17610.1
PRD17618.1
PRD17621.1
PRD17625.1
PRD17644.1
PRD17659.1
PRD17666.1
PRD17702.1
PRD17704.1
PRD17707.1
PRD17717.1
PRD17750.1
PRD17777.1
PRD17796.1
PRD17812.1
PRD17818.1
PRD17842.1
PRD17848.1
PRD17868.1
PRD17889.1
PRD17904.1
PRD17906.1
PRD17910.1
PRD17921.1
PRD17947.1
PRD17983.1
PRD17997.1
PRD17998.1
PRD18002.1
PRD18030.1
PRD18039.1
PRD18052.1
PRD18064.1
PRD18084.1
PRD18126.1
PRD18138.1
PRD18231.1
PRD18235.1
PRD18252.1
PRD18269.1
PRD18277.1
PRD18284.1
PRD18307.1
PRD18314.1
PRD18317.1
PRD18319.1
PRD18326.1
PRD18356.1
PRD18370.1
PRD18392.1
PRD18397.1
PRD18406.1
PRD18418.1
PRD18425.1
PRD18427.1
PRD18431.1
PRD18439.1
PRD18449.1
PRD18453.1
PRD18465.1
PRD18470.1
PRD18471.1
PRD18472.1
PRD18476.1
PRD18492.1
PRD18509.1
PRD18511.1
PRD18512.1
PRD18525.1
PRD18537.1
PRD18538.1
PRD18539.1
PRD18541.1
PRD18551.1
PRD18560.1
PRD18566.1
PRD18578.1
PRD18584.1
PRD18592.1
PRD18593.1
PRD18594.1
PRD18600.1
PRD18609.1
PRD18613.1
PRD18623.1
PRD18629.1
PRD18633.1
PRD18636.1
PRD18645.1
PRD18647.1
PRD18648.1
PRD18655.1
PRD18659.1
PRD18663.1
PRD18670.1
PRD18671.1
PRD18684.1
PRD18692.1
PRD18696.1
PRD18701.1
PRD18705.1
PRD18713.1
PRD18720.1
PRD18724.1
PRD18734.1
PRD18736.1
PRD18742.1
PRD18743.1
PRD18745.1
PRD18749.1
PRD18753.1
PRD18757.1
PRD18760.1
PRD18761.1
PRD18769.1
PRD18770.1
PRD18771.1
PRD18773.1
PRD18780.1
PRD18790.1
PRD18801.1
PRD18804.1
PRD18810.1
PRD18821.1
PRD18826.1
PRD18832.1
PRD18851.1
PRD18890.1
PRD18892.1
PRD18893.1
PRD18902.1
PRD18904.1
PRD18907.1
PRD18909.1
PRD18920.1
PRD18922.1
PRD18937.1
PRD18939.1
PRD18954.1
PRD18955.1
PRD18965.1
PRD18968.1
PRD18972.1
PRD18976.1
PRD18983.1
PRD18995.1
PRD18996.1
PRD19007.1
PRD19013.1
PRD19021.1
PRD19035.1
PRD19040.1
PRD19046.1
PRD19053.1
PRD19055.1
PRD19056.1
PRD19065.1
PRD19067.1
PRD19073.1
PRD19079.1
PRD19086.1
PRD19089.1
PRD19120.1
PRD19140.1
PRD19142.1
PRD19146.1
PRD19157.1
PRD19159.1
PRD19162.1
PRD19167.1
PRD19168.1
PRD19174.1
PRD19178.1
PRD19184.1
PRD19189.1
PRD19193.1
PRD19199.1
PRD19202.1
PRD19213.1
PRD19223.1
PRD19226.1
PRD19264.1
PRD19265.1
PRD19271.1
PRD19282.1
PRD19286.1
PRD19318.1
PRD19330.1
PRD19343.1
PRD19355.1
PRD19365.1
PRD34681.1
PRD19366.1
PRD19378.1
PRD19379.1
PRD19388.1
PRD19389.1
PRD19401.1
PRD19402.1
PRD19413.1
PRD19416.1
PRD19421.1
PRD19425.1
PRD19426.1
PRD19428.1
PRD19432.1
PRD19433.1
PRD19455.1
PRD19456.1
PRD19485.1
PRD19487.1
PRD19490.1
PRD19491.1
PRD19492.1
PRD19496.1
PRD19497.1
PRD19502.1
PRD19524.1
PRD19529.1
PRD19534.1
PRD19538.1
PRD19539.1
PRD19541.1
PRD19549.1
PRD19554.1
PRD19555.1
PRD19558.1
PRD19566.1
PRD19592.1
PRD19601.1
PRD19606.1
PRD19610.1
PRD37644.1
PRD19611.1
PRD19622.1
PRD19624.1
PRD19626.1
PRD19655.1
PRD19662.1
PRD19673.1
PRD19674.1
PRD19680.1
PRD19684.1
PRD19685.1
PRD19686.1
PRD19696.1
PRD19697.1
PRD19709.1
PRD19713.1
PRD19744.1
PRD19747.1
PRD19751.1
PRD19758.1
PRD19766.1
PRD19781.1
PRD19783.1
PRD19784.1
PRD19786.1
PRD19792.1
PRD19806.1
PRD19821.1
PRD19823.1
PRD19827.1
PRD19829.1
PRD19835.1
PRD19846.1
PRD19854.1
PRD19855.1
PRD19858.1
PRD19865.1
PRD19866.1
PRD19867.1
PRD19870.1
PRD19875.1
PRD19879.1
PRD19881.1
PRD19883.1
PRD19884.1
PRD19885.1
PRD19889.1
PRD19890.1
PRD19896.1
PRD19908.1
PRD19937.1
PRD19939.1
PRD19959.1
PRD19963.1
PRD19972.1
PRD19975.1
PRD19983.1
PRD19989.1
PRD20009.1
PRD20019.1
PRD20024.1
PRD20026.1
PRD20028.1
PRD20048.1
PRD20064.1
PRD20066.1
PRD20067.1
PRD20081.1
PRD20085.1
PRD20086.1
PRD20087.1
PRD20096.1
PRD20097.1
PRD20104.1
PRD20106.1
PRD20116.1
PRD20117.1
PRD20122.1
PRD20139.1
PRD20140.1
PRD20149.1
PRD20145.1
PRD20152.1
PRD20180.1
PRD20199.1
PRD20241.1
PRD20243.1
PRD20245.1
PRD20251.1
PRD20254.1
PRD20255.1
PRD20261.1
PRD20262.1
PRD20263.1
PRD20287.1
PRD20288.1
PRD20291.1
PRD20297.1
PRD20318.1
PRD20326.1
PRD37647.1
PRD20361.1
PRD20362.1
PRD20364.1
PRD20373.1
PRD20375.1
PRD20391.1
PRD20392.1
PRD20393.1
PRD20394.1
PRD35883.1
PRD20396.1
PRD20407.1
PRD20421.1
PRD20427.1
PRD20428.1
PRD20474.1
PRD20476.1
PRD20477.1
PRD20495.1
PRD20522.1
PRD20566.1
PRD20567.1
PRD20602.1
PRD20605.1
PRD20607.1
PRD20608.1
PRD20610.1
PRD20613.1
PRD20614.1
PRD20619.1
PRD20622.1
PRD20627.1
PRD20628.1
PRD20630.1
PRD20632.1
PRD20653.1
PRD20658.1
PRD20738.1
PRD20739.1
PRD20741.1
PRD20742.1
PRD20744.1
PRD36938.1
PRD20746.1
PRD20748.1
PRD20789.1
PRD20790.1
PRD20794.1
PRD20796.1
PRD20808.1
PRD20843.1
PRD20844.1
PRD20857.1
PRD20858.1
PRD20876.1
PRD20882.1
PRD20883.1
PRD20884.1
PRD20885.1
PRD20886.1
PRD20887.1
PRD20888.1
PRD20889.1
PRD20899.1
PRD28659.1
PRD20900.1
PRD20921.1
PRD20922.1
PRD20930.1
PRD20935.1
PRD20936.1
PRD20951.1
PRD20952.1
PRD20953.1
PRD20978.1
PRD20980.1
PRD21001.1
PRD21003.1
PRD21004.1
PRD21005.1
PRD21006.1
PRD21009.1
PRD21036.1
PRD21037.1
PRD21038.1
PRD21039.1
PRD21044.1
PRD21047.1
PRD21052.1
PRD21054.1
PRD21055.1
PRD21056.1
PRD21072.1
PRD21073.1
PRD21074.1
PRD21098.1
PRD21100.1
PRD21112.1
PRD21114.1
PRD21115.1
PRD21118.1
XP_011862187.1
PRD21133.1
PRD21136.1
PRD21145.1
PRD21146.1
PRD21149.1
PRD21163.1
PRD21221.1
PRD21226.1
PRD21228.1
PRD21245.1
PRD21251.1
PRD21253.1
PRD21273.1
PRD21277.1
PRD21283.1
PRD21370.1
PRD21375.1
PRD21380.1
PRD21382.1
PRD21385.1
PRD21421.1
PRD21422.1
PRD21425.1
PRD21438.1
PRD21443.1
PRD21449.1
PRD21450.1
PRD21451.1
PRD21455.1
PRD21486.1
PRD21490.1
PRD21491.1
PRD21507.1
PRD21508.1
PRD21509.1
PRD21536.1
PRD21538.1
PRD21540.1
PRD21541.1
PRD21542.1
PRD21546.1
PRD21550.1
PRD21552.1
PRD21559.1
PRD21561.1
PRD21584.1
PRD21587.1
PRD21695.1
PRD21696.1
PRD21698.1
PRD21699.1
PRD21730.1
PRD21731.1
PRD21737.1
PRD21743.1
PRD21750.1
PRD21770.1
PRD21773.1
PRD21778.1
PRD21779.1
PRD21780.1
PRD21782.1
PRD21798.1
PRD21799.1
PRD21800.1
PRD21802.1
PRD21822.1
PRD21849.1
PRD21854.1
PRD21855.1
PRD21859.1
PRD21903.1
PRD21905.1
PRD21906.1
PRD21925.1
PRD21927.1
PRD21953.1
PRD21955.1
PRD21973.1
PRD21976.1
PRD21993.1
PRD21995.1
PRD22002.1
PRD22003.1
PRD22005.1
PRD22006.1
PRD22010.1
PRD22019.1
PRD22038.1
PRD22042.1
PRD22043.1
PRD22046.1
PRD22047.1
PRD22071.1
PRD22072.1
PRD22073.1
PRD22074.1
PRD22075.1
PRD22098.1
PRD22099.1
PRD22229.1
PRD22230.1
PRD22232.1
PRD22289.1
PRD22292.1
PRD37668.1
PRD22293.1
PRD22294.1
PRD22295.1
PRD22296.1
PRD22302.1
PRD22303.1
PRD22322.1
PRD22326.1
PRD22327.1
PRD22328.1
PRD22329.1
PRD22330.1
PRD22331.1
PRD22383.1
PRD22404.1
PRD22405.1
PRD22407.1
PRD22408.1
PRD22409.1
PRD22418.1
PRD22422.1
PRD22447.1
PRD22477.1
PRD22478.1
PRD22485.1
PRD22486.1
PRD22487.1
PRD22488.1
PRD22490.1
PRD22491.1
PRD22501.1
PRD22502.1
PRD22504.1
PRD22505.1
PRD22507.1
PRD22508.1
PRD22553.1
PRD22554.1
PRD22555.1
PRD22556.1
PRD37569.1
PRD22557.1
PRD22559.1
PRD22560.1
PRD22561.1
PRD22593.1
PRD22599.1
PRD22626.1
PRD22702.1
PRD22704.1
PRD22706.1
PRD22709.1
PRD22736.1
PRD22737.1
PRD22738.1
PRD22739.1
PRD22740.1
PRD22765.1
PRD22767.1
PRD22772.1
PRD22787.1
PRD22833.1
PRD22834.1
PRD22837.1
PRD22839.1
PRD22840.1
PRD22945.1
PRD22947.1
PRD22955.1
PRD22991.1
PRD37267.1
PRD22999.1
PRD23006.1
PRD23008.1
PRD23037.1
PRD23051.1
PRD23052.1
PRD23053.1
PRD23054.1
PRD23105.1
PRD23106.1
PRD23108.1
PRD23110.1
PRD23112.1
PRD23113.1
PRD23114.1
PRD23115.1
PRD23119.1
PRD23121.1
PRD23192.1
PRD23193.1
PRD23194.1
PRD23195.1
PRD23344.1
PRD23348.1
PRD23350.1
PRD23378.1
PRD23379.1
PRD23380.1
PRD23384.1
PRD23387.1
PRD23469.1
PRD23470.1
PRD23505.1
PRD23511.1
PRD23512.1
PRD23513.1
PRD23517.1
PRD23518.1
PRD23519.1
PRD23586.1
PRD23588.1
PRD23591.1
PRD23615.1
PRD23616.1
PRD23639.1
PRD23784.1
XP_011862182.1
PRD23788.1
PRD23797.1
PRD23799.1
PRD23800.1
PRD23801.1
PRD23805.1
PRD23807.1
PRD23808.1
PRD23934.1
PRD23935.1
PRD38564.1
PRD23936.1
PRD23937.1
PRD23938.1
PRD23940.1
PRD23941.1
PRD23942.1
PRD23943.1
PRD23948.1
PRD24000.1
PRD24002.1
PRD24005.1
PRD24008.1
PRD24009.1
PRD24081.1
PRD24082.1
PRD24105.1
PRD24113.1
PRD24122.1
PRD24123.1
PRD24131.1
PRD24150.1
PRD24151.1
PRD24154.1
PRD24213.1
PRD24216.1
PRD24217.1
PRD24218.1
PRD24220.1
PRD24223.1
PRD24410.1
PRD24480.1
PRD24532.1
PRD24535.1
PRD24577.1
PRD24578.1
PRD24580.1
PRD24582.1
PRD24583.1
PRD24759.1
PRD24760.1
PRD24796.1
PRD34700.1
PRD24797.1
PRD24798.1
PRD24800.1
PRD24801.1
PRD24802.1
PRD24803.1
PRD24804.1
PRD24809.1
PRD24859.1
PRD24863.1
PRD24921.1
PRD24926.1
PRD24929.1
PRD24930.1
PRD24968.1
PRD24969.1
PRD24970.1
PRD25003.1
PRD25007.1
PRD25008.1
PRD25009.1
PRD25011.1
PRD25051.1
PRD25053.1
PRD25054.1
PRD25057.1
PRD25058.1
PRD25235.1
PRD25270.1
PRD25428.1
PRD25429.1
PRD25431.1
PRD25432.1
PRD25436.1
PRD25437.1
PRD25526.1
PRD25646.1
PRD25647.1
PRD25650.1
PRD25651.1
PRD25869.1
PRD37311.1
PRD25871.1
PRD25873.1
PRD25875.1
PRD25879.1
PRD25935.1
PRD25936.1
PRD25938.1
PRD25940.1
PRD25943.1
PRD25944.1
PRD25946.1
PRD25947.1
PRD26005.1
PRD26008.1
PRD26012.1
PRD26018.1
PRD26019.1
PRD26040.1
PRD26136.1
PRD26143.1
PRD26146.1
PRD26147.1
PRD26149.1
PRD26154.1
PRD26344.1
PRD26346.1
PRD26350.1
PRD26352.1
PRD26403.1
PRD26407.1
PRD26409.1
PRD26410.1
PRD37002.1
PRD26412.1
PRD26415.1
PRD26529.1
PRD26530.1
PRD26532.1
PRD26533.1
PRD26534.1
PRD26537.1
PRD26538.1
PRD26539.1
PRD26542.1
PRD26544.1
PRD26545.1
PRD26549.1
PRD26607.1
PRD26609.1
PRD26610.1
PRD26612.1
PRD26613.1
PRD26614.1
PRD26622.1
PRD26624.1
PRD26626.1
PRD26627.1
PRD26628.1
PRD26637.1
PRD26642.1
PRD26644.1
PRD26647.1
PRD26650.1
PRD26813.1
PRD26814.1
PRD26817.1
PRD26818.1
PRD26819.1
PRD26821.1
PRD26825.1
PRD26826.1
PRD26828.1
PRD37242.1
PRD26830.1
PRD26831.1
PRD26832.1
PRD26905.1
PRD26906.1
PRD26907.1
PRD26909.1
PRD26910.1
PRD26911.1
PRD26912.1
PRD26915.1
PRD26916.1
PRD26918.1
PRD27547.1
PRD27768.1
PRD28183.1
PRD28185.1
PRD28186.1
PRD28192.1
PRD28193.1
PRD28199.1
PRD28200.1
PRD28237.1
PRD28360.1
PRD28363.1
PRD28364.1
PRD28365.1
PRD28368.1
PRD28370.1
PRD28371.1
PRD28373.1
PRD28374.1
PRD28375.1
PRD28376.1
PRD28377.1
PRD28422.1
PRD25205.1
PRD28647.1
PRD28648.1
PRD28649.1
PRD28652.1
PRD28653.1
PRD28657.1
PRD28665.1
PRD28669.1
PRD28670.1
PRD28671.1
PRD28672.1
PRD28673.1
PRD28674.1
PRD28798.1
PRD28800.1
PRD28809.1
PRD28810.1
PRD28813.1
PRD28821.1
XP_011861381.1
PRD28827.1
PRD28831.1
PRD28934.1
PRD28935.1
PRD29008.1
PRD29325.1
PRD29327.1
PRD29329.1
PRD29332.1
PRD29494.1
PRD29495.1
PRD29686.1
PRD29687.1
PRD29694.1
PRD29703.1
PRD29706.1
PRD29713.1
PRD29716.1
PRD29717.1
PRD29719.1
PRD29722.1
PRD29726.1
PRD29727.1
PRD29728.1
PRD29729.1
PRD29731.1
PRD29734.1
PRD29844.1
PRD29845.1
PRD29849.1
PRD29852.1
PRD29853.1
PRD29855.1
PRD29856.1
PRD29858.1
PRD29863.1
PRD29865.1
PRD29869.1
PRD29871.1
PRD29894.1
PRD29899.1
PRD29900.1
XP_011860447.1
PRD29901.1
PRD29902.1
PRD29903.1
XP_011860445.1
PRD29907.1
XP_011860183.1
PRD29910.1
PRD29917.1
PRD29922.1
PRD30058.1
PRD30062.1
PRD30063.1
PRD30065.1
PRD30069.1
PRD30070.1
PRD30340.1
PRD30341.1
PRD30350.1
PRD30351.1
PRD30396.1
PRD30397.1
PRD30398.1
PRD30399.1
PRD30400.1
PRD30402.1
PRD38634.1
PRD30404.1
PRD30405.1
PRD30407.1
PRD30408.1
PRD30410.1
PRD30413.1
PRD30417.1
PRD30522.1
PRD30553.1
PRD30853.1
PRD30854.1
PRD30855.1
PRD30857.1
PRD30859.1
PRD30860.1
PRD30864.1
PRD30868.1
PRD30874.1
PRD30879.1
PRD29705.1
PRD30977.1
PRD30980.1
PRD30981.1
PRD30982.1
PRD30983.1
PRD30984.1
PRD30985.1
PRD30993.1
PRD31000.1
PRD31011.1
PRD31061.1
PRD31063.1
PRD31064.1
PRD31065.1
PRD31068.1
PRD31071.1
PRD31072.1
PRD31073.1
PRD31074.1
PRD31076.1
PRD31078.1
PRD31082.1
PRD31084.1
PRD31086.1
PRD31087.1
PRD31088.1
PRD31220.1
PRD31221.1
PRD31225.1
PRD31226.1
PRD31227.1
PRD31229.1
PRD31231.1
PRD31240.1
PRD31241.1
PRD31245.1
PRD31251.1
PRD31252.1
PRD26540.1
PRD31253.1
PRD31255.1
PRD31256.1
PRD31257.1
PRD31260.1
PRD31261.1
PRD31263.1
PRD31265.1
PRD31266.1
PRD31310.1
PRD31312.1
PRD31313.1
PRD37319.1
PRD31316.1
PRD31317.1
PRD31323.1
PRD31324.1
PRD31328.1
PRD31387.1
PRD31390.1
PRD31394.1
PRD31397.1
PRD31398.1
PRD31402.1
PRD31403.1
PRD31405.1
PRD31406.1
PRD31409.1
PRD31411.1
PRD31412.1
PRD31413.1
PRD31415.1
PRD31416.1
PRD31422.1
PRD31423.1
PRD22625.1
PRD31427.1
PRD31428.1
PRD31429.1
PRD31590.1
PRD31591.1
PRD31593.1
PRD31594.1
PRD31602.1
PRD31603.1
PRD31606.1
PRD31608.1
PRD31609.1
PRD31610.1
PRD31611.1
PRD31614.1
PRD31615.1
PRD31617.1
PRD31618.1
PRD31620.1
PRD31623.1
PRD31624.1
PRD31625.1
PRD31631.1
PRD31636.1
PRD31638.1
PRD31639.1
PRD31973.1
PRD31976.1
PRD32035.1
PRD32036.1
PRD32044.1
PRD32598.1
PRD32719.1
PRD32805.1
PRD32808.1
PRD32810.1
PRD32818.1
PRD32820.1
PRD33120.1
PRD33131.1
PRD33245.1
PRD33247.1
PRD33248.1
PRD33249.1
PRD33253.1
PRD33258.1
PRD33261.1
PRD33269.1
PRD20082.1
PRD33270.1
PRD33273.1
PRD33275.1
PRD33276.1
PRD33277.1
PRD33280.1
PRD33281.1
PRD33284.1
PRD33286.1
PRD33339.1
PRD33340.1
PRD33342.1
PRD33343.1
PRD33344.1
PRD33347.1
PRD33348.1
PRD33349.1
PRD33350.1
PRD33351.1
PRD33352.1
PRD33353.1
PRD33355.1
PRD33356.1
PRD33357.1
PRD33358.1
PRD33360.1
PRD33362.1
PRD33363.1
PRD33365.1
PRD33368.1
PRD33370.1
PRD33371.1
PRD33374.1
PRD33376.1
PRD33377.1
PRD33378.1
PRD33379.1
PRD33380.1
PRD33383.1
PRD33387.1
PRD33408.1
PRD33410.1
PRD33414.1
PRD33417.1
PRD33423.1
PRD33424.1
PRD33429.1
PRD33437.1
PRD33506.1
PRD33512.1
PRD33515.1
PRD33516.1
PRD33517.1
PRD33518.1
PRD33519.1
PRD33521.1
PRD33523.1
PRD33526.1
PRD33527.1
PRD33528.1
PRD33529.1
PRD33530.1
PRD33532.1
PRD33533.1
PRD33534.1
PRD33535.1
PRD33536.1
PRD33537.1
PRD33538.1
PRD33539.1
PRD33540.1
PRD33542.1
PRD33544.1
PRD33549.1
PRD33550.1
PRD33551.1
PRD33554.1
PRD33555.1
PRD33557.1
PRD33567.1
PRD33575.1
PRD33577.1
PRD33580.1
PRD33784.1
PRD33790.1
PRD33791.1
PRD33792.1
PRD33796.1
PRD33798.1
PRD33800.1
PRD33801.1
PRD33803.1
PRD33804.1
PRD33807.1
PRD33808.1
PRD33810.1
PRD33811.1
PRD33817.1
PRD33820.1
PRD33823.1
PRD33832.1
PRD33955.1
PRD33997.1
PRD34000.1
PRD34009.1
PRD34208.1
PRD34210.1
PRD34213.1
PRD34215.1
PRD34222.1
PRD34224.1
PRD34233.1
PRD34236.1
PRD34239.1
PRD34243.1
PRD34245.1
PRD34248.1
PRD34251.1
PRD34252.1
PRD34262.1
PRD34269.1
PRD34270.1
PRD34271.1
PRD34522.1
PRD34524.1
PRD34670.1
PRD34671.1
PRD18714.1
PRD34674.1
PRD34680.1
PRD23057.1
PRD34684.1
PRD34692.1
PRD34693.1
PRD34697.1
PRD34701.1
PRD34702.1
PRD34708.1
PRD34710.1
PRD34715.1
PRD34720.1
PRD34721.1
PRD34723.1
PRD34725.1
PRD34728.1
PRD34729.1
PRD35018.1
PRD35020.1
PRD35021.1
PRD35025.1
PRD35026.1
PRD35028.1
PRD35029.1
PRD35031.1
PRD35032.1
PRD35033.1
PRD35034.1
PRD35035.1
PRD35036.1
PRD35037.1
PRD35039.1
PRD35042.1
PRD35045.1
PRD35047.1
PRD35052.1
PRD35053.1
PRD35054.1
PRD35056.1
PRD35059.1
PRD35061.1
PRD35062.1
PRD35063.1
PRD35065.1
PRD35074.1
PRD35076.1
PRD35078.1
PRD35079.1
PRD35080.1
PRD35081.1
PRD35082.1
PRD35083.1
PRD35325.1
PRD35329.1
PRD35331.1
PRD35340.1
PRD35345.1
PRD35347.1
PRD35348.1
PRD35351.1
PRD35358.1
PRD35359.1
PRD35363.1
PRD22701.1
PRD35364.1
PRD22700.1
PRD35369.1
PRD35371.1
PRD35372.1
PRD35380.1
PRD35382.1
PRD35388.1
PRD35389.1
PRD19145.1
PRD35393.1
PRD35394.1
PRD35396.1
PRD35397.1
PRD35398.1
PRD21923.1
PRD35399.1
PRD35537.1
PRD35760.1
PRD35815.1
PRD35866.1
PRD19512.1
PRD35870.1
PRD35871.1
PRD35876.1
PRD35878.1
PRD35882.1
PRD35884.1
PRD35886.1
PRD35888.1
PRD35889.1
PRD35891.1
PRD35892.1
PRD35893.1
PRD35894.1
PRD21225.1
PRD35895.1
PRD21224.1
PRD35898.1
PRD35899.1
PRD35900.1
PRD35901.1
PRD35906.1
PRD35907.1
PRD35908.1
PRD35909.1
PRD35910.1
PRD35912.1
PRD21270.1
PRD35919.1
PRD35920.1
PRD35928.1
PRD35931.1
PRD35933.1
PRD35934.1
PRD35935.1
PRD35940.1
PRD35944.1
PRD35948.1
PRD35949.1
PRD35951.1
PRD35952.1
PRD35955.1
PRD35956.1
PRD35959.1
PRD36065.1
PRD36071.1
PRD36072.1
PRD36076.1
PRD36185.1
PRD36186.1
PRD36191.1
PRD36192.1
XP_011862176.1
PRD36193.1
PRD36196.1
PRD36234.1
PRD36237.1
PRD36238.1
PRD36241.1
PRD36246.1
PRD36247.1
PRD36251.1
PRD36256.1
PRD36257.1
PRD36260.1
PRD36262.1
PRD36263.1
PRD36264.1
PRD36269.1
PRD36270.1
PRD36271.1
PRD36276.1
PRD36278.1
PRD36281.1
PRD36282.1
PRD36286.1
PRD36288.1
PRD36290.1
PRD36295.1
PRD36297.1
PRD36298.1
PRD36302.1
PRD36304.1
PRD36306.1
PRD36312.1
PRD36314.1
PRD36477.1
PRD36488.1
PRD36503.1
PRD36923.1
PRD36926.1
PRD36928.1
PRD20257.1
PRD36929.1
PRD20256.1
PRD36930.1
PRD36933.1
PRD36935.1
PRD36942.1
PRD36943.1
PRD18204.1
PRD36944.1
PRD36945.1
PRD36946.1
PRD36947.1
PRD36953.1
PRD36954.1
PRD36956.1
PRD36963.1
PRD36965.1
PRD36975.1
PRD36976.1
PRD36977.1
PRD36978.1
PRD36980.1
PRD36984.1
PRD19857.1
PRD36989.1
PRD37000.1
PRD37001.1
PRD37003.1
PRD37006.1
PRD37008.1
PRD37009.1
PRD37010.1
PRD37016.1
PRD37017.1
PRD19503.1
PRD37019.1
PRD37023.1
PRD37024.1
PRD37029.1
PRD37031.1
PRD37033.1
PRD37034.1
PRD37036.1
PRD37042.1
PRD37073.1
PRD37075.1
PRD37077.1
PRD37078.1
PRD37085.1
PRD37093.1
PRD37094.1
PRD37097.1
PRD37098.1
PRD37105.1
PRD37106.1
PRD37112.1
PRD37115.1
PRD37123.1
PRD37125.1
PRD37126.1
PRD37128.1
PRD37129.1
PRD37131.1
PRD37140.1
PRD37144.1
PRD37150.1
PRD37154.1
PRD37157.1
PRD37173.1
PRD37174.1
PRD37206.1
PRD37207.1
PRD37209.1
PRD37211.1
PRD37215.1
PRD37217.1
PRD37219.1
PRD37221.1
PRD37222.1
PRD37223.1
PRD37224.1
PRD37225.1
PRD37229.1
PRD37234.1
PRD37238.1
PRD37244.1
PRD37248.1
PRD37255.1
PRD37257.1
PRD37260.1
PRD37265.1
PRD37269.1
PRD37273.1
PRD37274.1
PRD37276.1
PRD37281.1
PRD37283.1
PRD37284.1
PRD37285.1
PRD37289.1
PRD37291.1
PRD37292.1
PRD37294.1
PRD37295.1
PRD37296.1
PRD37298.1
PRD37299.1
PRD37302.1
PRD37305.1
PRD37306.1
PRD37307.1
PRD37308.1
PRD37310.1
PRD37312.1
PRD37315.1
PRD37343.1
PRD37370.1
PRD37375.1
PRD37386.1
PRD37393.1
PRD37452.1
PRD37530.1
PRD37533.1
PRD37557.1
PRD37560.1
PRD37562.1
PRD37564.1
PRD37568.1
PRD37573.1
PRD37577.1
PRD37578.1
PRD37580.1
PRD37584.1
PRD37591.1
PRD37592.1
PRD37602.1
PRD37603.1
PRD37607.1
PRD20918.1
PRD37610.1
PRD37611.1
PRD37612.1
PRD37614.1
PRD37619.1
PRD37628.1
PRD37630.1
PRD37631.1
PRD37632.1
PRD37640.1
PRD37646.1
PRD37652.1
PRD37655.1
PRD37656.1
PRD37661.1
PRD37662.1
PRD37664.1
PRD37665.1
PRD37666.1
PRD37670.1
PRD37671.1
PRD37738.1
PRD37739.1
PRD37740.1
PRD37743.1
PRD37745.1
PRD37752.1
PRD37755.1
PRD37758.1
PRD37759.1
PRD37761.1
PRD37762.1
PRD37763.1
PRD37766.1
PRD37770.1
PRD37771.1
PRD37774.1
PRD37775.1
PRD37777.1
PRD37780.1
PRD37781.1
PRD37785.1
PRD37788.1
PRD37789.1
PRD37791.1
PRD37801.1
PRD37802.1
PRD37803.1
PRD37805.1
PRD37807.1
PRD37809.1
PRD37812.1
PRD37814.1
PRD37815.1
PRD37816.1
PRD37817.1
PRD37826.1
PRD37829.1
PRD37840.1
PRD37845.1
PRD37852.1
PRD37853.1
PRD37854.1
PRD37855.1
PRD37857.1
PRD37860.1
PRD37862.1
PRD37864.1
PRD37868.1
PRD37870.1
PRD37872.1
PRD37922.1
PRD37926.1
PRD37927.1
PRD37928.1
PRD37929.1
PRD37931.1
PRD37932.1
PRD37933.1
PRD37934.1
PRD37935.1
PRD37941.1
PRD37944.1
PRD37945.1
PRD37952.1
PRD37953.1
PRD37955.1
PRD37960.1
PRD37961.1
PRD37962.1
PRD37964.1
PRD37967.1
PRD37969.1
PRD37970.1
PRD37972.1
PRD37973.1
PRD37975.1
PRD37976.1
PRD37982.1
PRD37983.1
PRD37985.1
PRD37986.1
PRD37987.1
PRD37993.1
PRD37994.1
PRD37995.1
PRD37997.1
PRD38001.1
PRD38004.1
PRD38005.1
PRD38007.1
PRD38009.1
PRD38010.1
PRD38011.1
PRD38012.1
PRD38017.1
PRD38020.1
PRD38022.1
PRD38025.1
PRD38027.1
PRD38030.1
PRD38031.1
PRD38035.1
PRD38040.1
PRD38041.1
PRD38045.1
PRD38047.1
PRD38049.1
PRD38050.1
PRD38051.1
PRD38054.1
PRD38055.1
PRD38061.1
PRD38065.1
PRD38066.1
PRD38067.1
PRD38068.1
PRD38071.1
PRD38072.1
PRD38075.1
PRD38077.1
PRD38078.1
PRD38079.1
PRD38081.1
PRD38083.1
PRD38085.1
PRD38087.1
PRD38088.1
PRD38094.1
PRD38095.1
PRD38097.1
PRD38103.1
PRD38105.1
PRD38109.1
PRD38117.1
PRD38119.1
PRD38120.1
PRD38121.1
PRD38122.1
PRD38128.1
PRD38129.1
PRD38131.1
PRD38132.1
PRD38134.1
PRD38135.1
PRD38137.1
PRD38139.1
PRD38141.1
PRD38144.1
PRD38145.1
PRD38146.1
PRD38148.1
PRD38150.1
PRD38153.1
PRD38154.1
PRD38155.1
PRD38156.1
PRD38157.1
PRD38158.1
PRD38160.1
PRD38161.1
PRD38162.1
PRD38164.1
PRD38165.1
PRD38167.1
PRD38168.1
PRD38169.1
PRD38170.1
PRD38173.1
PRD38174.1
PRD38175.1
PRD38176.1
PRD38178.1
PRD38179.1
PRD38180.1
PRD38182.1
PRD38184.1
PRD38185.1
PRD38187.1
PRD38189.1
PRD38190.1
PRD38192.1
PRD38194.1
PRD38197.1
PRD38201.1
PRD38202.1
PRD38203.1
PRD38204.1
PRD38206.1
PRD38211.1
PRD38214.1
PRD38216.1
PRD38217.1
PRD38219.1
PRD38221.1
PRD38225.1
PRD38229.1
PRD38232.1
PRD38337.1
PRD38484.1
PRD38487.1
PRD38489.1
PRD38491.1
PRD38492.1
PRD38494.1
PRD38496.1
PRD38497.1
PRD38498.1
PRD38499.1
PRD38619.1
PRD38500.1
PRD38502.1
PRD38506.1
PRD38509.1
PRD38511.1
PRD38512.1
PRD38514.1
PRD38516.1
PRD38517.1
PRD38519.1
PRD38520.1
PRD38521.1
PRD38522.1
PRD38523.1
PRD38524.1
PRD38527.1
PRD38531.1
PRD38532.1
PRD38533.1
PRD38539.1
PRD38541.1
PRD38544.1
PRD38548.1
PRD38550.1
PRD38553.1
PRD38554.1
PRD38556.1
PRD38558.1
PRD38559.1
PRD38560.1
PRD38566.1
PRD38567.1
PRD38568.1
PRD38571.1
PRD38574.1
PRD38578.1
PRD38582.1
PRD38593.1
PRD38595.1
PRD38597.1
PRD38598.1
PRD38600.1
PRD38602.1
PRD38605.1
PRD38607.1
PRD38610.1
PRD38611.1
PRD38613.1
PRD38614.1
PRD38615.1
PRD38616.1
PRD38617.1
PRD38620.1
PRD38622.1
PRD38625.1
PRD38627.1
PRD38630.1
PRD38631.1
PRD38635.1
PRD38636.1
PRD38638.1
PRD38641.1
PRD38642.1
PRD38644.1
PRD38648.1
PRD38653.1
PRD38654.1
PRD38658.1
PRD38660.1
PRD38683.1
PRD38684.1
PRD38686.1
PRD38687.1
PRD38688.1
PRD38689.1
PRD38698.1
PRD38705.1
PRD38706.1
PRD38711.1
PRD38720.1
PRD38722.1
PRD38723.1
PRD38724.1
PRD38726.1
PRD38727.1
PRD38728.1
PRD38730.1
PRD38732.1
PRD38734.1
PRD38737.1
PRD38739.1
PRD38747.1
PRD38751.1
PRD38755.1
PRD38760.1
PRD38761.1
PRD38762.1
PRD38768.1
PRD38769.1
PRD38770.1
PRD38771.1
PRD38772.1
PRD38776.1
PRD38777.1
PRD38779.1
PRD38785.1
PRD38786.1
PRD38788.1
PRD38790.1
PRD38792.1
PRD38793.1
PRD38795.1
PRD38796.1
PRD38797.1
PRD38801.1
PRD38803.1
PRD38804.1
PRD38805.1
PRD38808.1
PRD38810.1
PRD38811.1
PRD38814.1
PRD38815.1
PRD38817.1
PRD38819.1
PRD38820.1
PRD38821.1
PRD38826.1
PRD38828.1
PRD38829.1
PRD38830.1
PRD38834.1
PRD38844.1
PRD38846.1
PRD38848.1
PRD38850.1
PRD38851.1
PRD38853.1
PRD38854.1
PRD38856.1
PRD38857.1
PRD38858.1
PRD38859.1
PRD38860.1
PRD38863.1
PRD38867.1
PRD38868.1
PRD38869.1
PRD38870.1
PRD38872.1
PRD38873.1
PRD38877.1
PRD38878.1
PRD38898.1
PRD38900.1
PRD38902.1
PRD38904.1
PRD38908.1
PRD38911.1
PRD38912.1
PRD38913.1
PRD38917.1
PRD38918.1
PRD38919.1
PRD38920.1
PRD38921.1
PRD38922.1
PRD38923.1
PRD38926.1
PRD38927.1
PRD38928.1
PRD38929.1
PRD38932.1
PRD38934.1
PRD38937.1
PRD38938.1
PRD38939.1
PRD38942.1
PRD38944.1
PRD38945.1
PRD38946.1
PRD38950.1
PRD38956.1
PRD38961.1
PRD38962.1
PRD38964.1
PRD38965.1
PRD38966.1
PRD38967.1
PRD38969.1
PRD38971.1
PRD38972.1
PRD38974.1
PRD38977.1
PRD38978.1
PRD38979.1
PRD38980.1
PRD38982.1
PRD38983.1
PRD38984.1
PRD38985.1
PRD38987.1
PRD38992.1
PRD38994.1
PRD38995.1
PRD39003.1
PRD39004.1
PRD39005.1
PRD39006.1
PRD39008.1
PRD39009.1
PRD39011.1
PRD39013.1
PRD39014.1
PRD39015.1
PRD39017.1
PRD39018.1
PRD39022.1
PRD39023.1
PRD39024.1
PRD39028.1
PRD39030.1
PRD39032.1
PRD39034.1
PRD39035.1
PRD39036.1
PRD39038.1
PRD39042.1
PRD39044.1
PRD39046.1
PRD39048.1
PRD39051.1
PRD39056.1
PRD39057.1
PRD39058.1
PRD39059.1
PRD39060.1
PRD39062.1
PRD39063.1
PRD39066.1
PRD39069.1
PRD39070.1
PRD39072.1
PRD39077.1
PRD39080.1
PRD39081.1
PRD39082.1
PRD39084.1
PRD39086.1
PRD39087.1
PRD39088.1
PRD39090.1
PRD39092.1
PRD39095.1
PRD39098.1
PRD39099.1
PRD39100.1
PRD39101.1
PRD39104.1
PRD39106.1
PRD39109.1
PRD39112.1
PRD39115.1
PRD39119.1
PRD39121.1
PRD39122.1
PRD39126.1
PRD39129.1
PRD39130.1
PRD39131.1
PRD39139.1
PRD39140.1
PRD39141.1
PRD39142.1
PRD39145.1
PRD39146.1
PRD39147.1
PRD39150.1
PRD39155.1
PRD39156.1
PRD39160.1
PRD39164.1
PRD39165.1
PRD39166.1
PRD39167.1
PRD39169.1
PRD39172.1
PRD39174.1
PRD39176.1
PRD39177.1
PRD39180.1
PRD39183.1
PRD39184.1
PRD39185.1
PRD39186.1
PRD39190.1
PRD39191.1
PRD39197.1
PRD39199.1
PRD39200.1
PRD39207.1
PRD39212.1
PRD39215.1
PRD39216.1
PRD39218.1
PRD39221.1
PRD39222.1
PRD39223.1
PRD39225.1
PRD39240.1
PRD39241.1
PRD39242.1
PRD39243.1
PRD39244.1
PRD39245.1
PRD39246.1
PRD39249.1
PRD39252.1
PRD39256.1
PRD39257.1
PRD39258.1
PRD39260.1
PRD39261.1
PRD39262.1
PRD39264.1
PRD39265.1
PRD39266.1
PRD39269.1
PRD39273.1
PRD39274.1
PRD39275.1
PRD39276.1
PRD39280.1
PRD39285.1
PRD39288.1
PRD39297.1
PRD39298.1
PRD39301.1
PRD39305.1
PRD39306.1
PRD39308.1
PRD39310.1
PRD39313.1
PRD39314.1
PRD39315.1
PRD39316.1
PRD39317.1
PRD39318.1
PRD39320.1
PRD39321.1
PRD39328.1
PRD39331.1
PRD39332.1
PRD39333.1
PRD39335.1
PRD39336.1
PRD39338.1
PRD39339.1
PRD39346.1
PRD39347.1
PRD39348.1
PRD39351.1
PRD39352.1
PRD39356.1
PRD39357.1
PRD39358.1
PRD39360.1
PRD39363.1
PRD39368.1
PRD39370.1
PRD39373.1
PRD39391.1
PRD39392.1
PRD39393.1
PRD39394.1
PRD39395.1
PRD39396.1
PRD39397.1
PRD39398.1
PRD39400.1
PRD39406.1
PRD39408.1
PRD39410.1
PRD39411.1
PRD39414.1
PRD39415.1
PRD39416.1
PRD39420.1
PRD39423.1
PRD39424.1
PRD39425.1
PRD39426.1
PRD39427.1
PRD39428.1
PRD39429.1
PRD39435.1
PRD39437.1
PRD39442.1
PRD39443.1
PRD39445.1
PRD39448.1
PRD39451.1
PRD39452.1
PRD39454.1
PRD39458.1
PRD39459.1
PRD39460.1
PRD39462.1
PRD39463.1
PRD39465.1
PRD39466.1
PRD39467.1
PRD39473.1
PRD39475.1
PRD39481.1
PRD39482.1
PRD39484.1
PRD39486.1
PRD39487.1
PRD39490.1
PRD39496.1
PRD39497.1
PRD39498.1
PRD39500.1
PRD39502.1
PRD39503.1
PRD39504.1
PRD39506.1
PRD39508.1
PRD39513.1
PRD39514.1
PRD39515.1
PRD39516.1
PRD39518.1
PRD39519.1
PRD39522.1
PRD39523.1
PRD39524.1
PRD39525.1
PRD39526.1
PRD39528.1
PRD39529.1
PRD39530.1
PRD39568.1
PRD39597.1
PRD39794.1
PRD39795.1
PRD39801.1
PRD39805.1
PRD39808.1
PRD39809.1
PRD39810.1
PRD39811.1
XP_011861225.1
PRD39812.1
PRD39813.1
PRD39814.1
PRD39816.1
PRD39824.1
PRD39825.1
PRD39827.1
PRD39833.1
PRD39834.1
PRD39835.1
PRD39839.1
PRD39851.1
PRD39852.1
PRD39853.1
PRD39856.1
PRD39859.1
PRD39862.1
PRD39864.1
PRD39867.1
PRD39869.1
PRD39870.1
PRD39872.1
PRD39877.1
PRD39879.1
PRD39880.1
PRD39887.1
PRD39891.1
PRD39893.1
PRD39897.1
PRD39898.1
PRD39899.1
PRD39904.1
PRD39906.1
PRD39907.1
PRD39913.1
PRD39914.1
PRD39920.1
PRD39922.1
PRD39924.1
PRD39926.1
PRD39927.1
PRD39929.1
PRD39933.1
PRD39935.1
PRD39940.1
PRD39941.1
PRD39944.1
PRD39949.1
PRD39950.1
PRD39952.1
PRD39953.1
PRD39956.1
PRD39957.1
PRD39958.1
PRD39960.1
PRD39962.1
PRD39967.1
PRD39968.1
PRD39976.1
PRD39977.1
PRD39980.1
PRD39981.1
PRD39983.1
PRD39988.1
PRD39989.1
PRD39991.1
PRD39992.1
PRD39994.1
PRD40001.1
PRD40002.1
PRD40006.1
PRD40007.1
PRD40012.1
PRD40013.1
PRD40014.1
PRD40015.1
PRD40018.1
PRD40019.1
PRD40020.1
PRD40021.1
PRD40022.1
PRD40030.1
PRD40031.1
PRD40036.1
PRD40040.1
PRD40042.1
PRD40043.1
PRD40044.1
PRD40047.1
PRD40048.1
PRD40049.1
PRD40050.1
PRD40054.1
PRD40055.1
PRD40056.1
PRD40065.1
PRD40069.1
PRD40076.1
PRD40077.1
PRD40085.1
PRD40089.1
PRD40095.1
PRD40097.1
PRD40101.1
PRD40102.1
PRD40106.1
PRD40109.1
PRD40115.1
PRD40118.1
PRD40119.1
PRD40121.1
PRD40123.1
PRD40140.1
PRD40143.1
PRD40148.1
PRD40151.1
PRD40153.1
PRD40157.1
PRD40160.1
PRD40161.1
PRD40165.1
PRD40166.1
PRD40167.1
PRD40168.1
PRD40171.1
PRD40183.1
PRD40185.1
PRD40187.1
PRD40189.1
PRD40192.1
PRD40193.1
PRD40194.1
PRD40197.1
PRD40198.1
PRD40200.1
PRD40205.1
PRD40219.1
PRD40220.1
PRD40223.1
PRD40224.1
PRD40227.1
PRD40230.1
PRD40231.1
PRD40232.1
PRD40234.1
PRD40239.1
PRD40241.1
PRD40242.1
PRD40245.1
PRD40253.1
PRD40259.1
PRD40261.1
PRD40262.1
PRD40266.1
PRD40267.1
PRD40271.1
PRD40273.1
PRD40277.1
PRD40280.1
PRD40281.1
PRD40289.1
PRD40293.1
PRD40295.1
PRD40297.1
PRD40298.1
PRD40299.1
PRD40300.1
PRD40303.1
PRD40305.1
PRW01842.1
PRW26566.1
PRW43252.1
PSD29188.1
PSD30246.1
PSD30420.1
PSD30559.1
PSD30567.1
PSD55579.1
PSD79887.1
PSD91325.1
PSR25417.1
PTJ63256.1
PTT86744.1
PTX49013.1
PTX49528.1
PTX50416.1
PTX53241.1
PTX53570.1
PVE49646.1
PVH83129.1
PVY01906.1
PWA58417.1
PWA63983.1
PWA68494.1
PWA75116.1
PWI71095.1
PWI79025.1
PWS22627.1
PWS22945.1
PWS22959.1
PWS23008.1
PWS23011.1
PWS23012.1
PWS23091.1
PWS23094.1
PWS23103.1
PWS23104.1
PWS23142.1
PWS23151.1
PWS23164.1
PWS23173.1
PWS23178.1
PWS23193.1
PWS23209.1
PWS23212.1
PWS23223.1
PWS23229.1
PWS23232.1
PWS23235.1
PWS23242.1
PWS23243.1
PWS23245.1
PWS23249.1
PWS23250.1
PWS23251.1
PWS23253.1
PWS23274.1
PWS23279.1
PWS23284.1
PWS23286.1
PWS23290.1
PXW15640.1
PXW15732.1
PXW15847.1
PXW18627.1
PXW18655.1
PXX94317.1
PYD08574.1
PYD23942.1
PYG96414.1
PZC88629.1
PZO11475.1
PZO11665.1
PZO21603.1
PZO21604.1
PZP18497.1
PZP18917.1
PZP20848.1
PZP21614.1
PZP27615.1
PZP33159.1
PZP33161.1
PZP33176.1
PZP60047.1
PZR33771.1
PZU01930.1
PZU02131.1
PZU02780.1
PZU26800.1
PZU26922.1
PZU27051.1
PZU27380.1
PZU27566.1
PZU27567.1
PZU27850.1
PZU28008.1
PZU28180.1
PZU28420.1
PZU28896.1
PZU28897.1
PZU29003.1
PZU29229.1
PZU29272.1
PZU29435.1
PZU29698.1
PZU29915.1
PZU30018.1
PZU30082.1
PZU30237.1
PZU30331.1
PZU30418.1
PZU30543.1
PZU30561.1
PZU30589.1
PZU30655.1
PZU30665.1
PZU30704.1
PZU30767.1
PZU30880.1
PZU30969.1
PZU31006.1
PZU31007.1
PZU31008.1
PZU31196.1
PZU31198.1
PZU31203.1
PZU31227.1
PZU31240.1
PZU31243.1
PZU31270.1
PZU31273.1
PZU31274.1
PZU31475.1
PZU31551.1
PZU31581.1
PZU31582.1
PZU31598.1
PZU31660.1
PZU31661.1
PZU31990.1
PZU31991.1
PZU32345.1
PZU32346.1
PZU32350.1
PZU32352.1
PZU32364.1
PZU32388.1
PZU32411.1
PZU32467.1
PZU32468.1
PZU32488.1
PZU32540.1
PZU32587.1
PZU32724.1
PZU32742.1
PZU32797.1
PZU32799.1
PZU32805.1
PZU32806.1
PZU32838.1
PZU32862.1
PZU32863.1
PZU32864.1
PZU32931.1
PZU32932.1
PZU32934.1
PZU32953.1
PZU32975.1
PZU33003.1
PZU33037.1
PZU33039.1
PZU33145.1
PZU33234.1
PZU33242.1
PZU33263.1
PZU33264.1
PZU33268.1
PZU33299.1
PZU33327.1
PZU33373.1
PZU33396.1
PZU33401.1
PZU33422.1
PZU33426.1
PZU33431.1
PZU33613.1
PZU33614.1
PZU33660.1
PZU33664.1
PZU33669.1
PZU33708.1
PZU41667.1
PZU48414.1
Q9FVG8.1
QBB01557.1
QBB01565.1
QBB01580.1
QBH87718.1
QBH87719.1
QBM87522.1
QBQ66524.1
QCG70052.1
QCI53090.1
QCS38516.1
QDP13060.1
QDP13476.1
QDP13697.1
QDP13710.1
QDP13242.1
QDP13489.1
QDP13632.1
QDP13554.1
QDP13216.1
QDP13541.1
QDP13229.1
QDP13061.1
QDP13062.1
QDP13231.1
QDP13218.1
QDP13063.1
QDP13544.1
QDP13219.1
QDP13065.1
QDP13650.1
QDP13481.1
QDP13228.1
QDP13059.1
QDP13475.1
QDP13239.1
QDP13486.1
QDP13070.1
QDP13655.1
QDP13259.1
QDP13480.1
QDP13483.1
QDP13067.1
QDP13540.1
QDP13267.1
QDP13644.1
QDP13564.1
QDP13642.1
QDP13638.1
QDP13651.1
QDP13235.1
QDP13547.1
QDP13066.1
QDP13641.1
QDP13732.1
QDP13719.1
QDP13225.1
QDP13643.1
QDP13487.1
QDP13656.1
QDP13646.1
QDP13477.1
QDP13653.1
QDP13237.1
QDP13484.1
QDP13705.1
QDP13718.1
QDP13250.1
QDP13068.1
QDP16979.1
QDP16985.1
QDP17853.1
R0MLT0.1
RAE01106.1
RAF01767.1
RAM39464.1
WP_017455658.1
RAM39577.1
RBC70146.1
RBJ71022.1
RBK27449.1
RBE68828.1
RBN06039.1
WP_039311726.1
RBQ93002.1
RCH98367.1
RCJ46825.1
RCL59887.1
RCL83226.1
RCL85186.1
RCL85209.1
RCL85859.1
RCL86740.1
RCL86973.1
RCL87345.1
RCL87694.1
RCL87699.1
RCL87703.1
RCL88089.1
RCL88297.1
RCL88448.1
RCL88611.1
RCL89377.1
RDS75648.1
REB74299.1
RJG35733.1
RFN44996.1
RIB41830.1
RII23645.1
RIN66860.1
RJP63087.1
RJP63172.1
RJX64248.1
RKF81867.1
RKI35638.1
RKJ00147.1
RKJ20567.1
RKJ25798.1
RKJ30810.1
RKJ60526.1
RKJ65856.1
RKJ70577.1
RKL14756.1
RKL14757.1
RKL15111.1
RKL16389.1
RKL16917.1
RKL17054.1
RKL17056.1
RKL20115.1
RKL20514.1
RKL20520.1
RKL20934.1
RKL20953.1
RKL20962.1
RKL21406.1
RKL21407.1
RKL21411.1
RKL21412.1
RKL21413.1
RKL21419.1
RKL21420.1
RKL21526.1
RKL21531.1
RKL22804.1
RKL22812.1
RKL22910.1
RKL22928.1
RKL23998.1
RKL24000.1
RKL24019.1
RKL24020.1
RKL24023.1
RKL24027.1
RKL24028.1
RKL24031.1
RKL24033.1
RKL24034.1
RKL24039.1
RKL24040.1
RKL24041.1
RKL24042.1
RKL24286.1
RKL24290.1
RKL24293.1
RKL24294.1
RKL24299.1
RKL24300.1
RKL24303.1
RKL24309.1
RKL24312.1
RKL24315.1
RKL24317.1
RKL24319.1
RKL24324.1
RKL24328.1
RKL24332.1
RKL24334.1
RKL24336.1
RKL24340.1
RKL24342.1
RKO10316.1
RKO11428.1
RKO11817.1
RKO12019.1
WP_120787094.1
RKO12557.1
RKP22629.1
RKP23729.1
RKP25376.1
RKP25887.1
RKP25892.1
RKP26046.1
RKP26047.1
RKP26049.1
RKP27006.1
RKP27584.1
RKP27587.1
RKP27588.1
RKP27589.1
RKP27908.1
RKP27909.1
RKP27911.1
RKP27912.1
RKP27913.1
RKP27996.1
RKP27997.1
RKP27999.1
RKP28001.1
RKP28004.1
RKP28005.1
RKP28008.1
RKP28010.1
RKP28013.1
RKP28015.1
RKP28016.1
RKP28045.1
RKP28047.1
RKP28181.1
RKP28184.1
RKP28227.1
RKP28228.1
RKP28230.1
RKP28232.1
RKP28235.1
RKP28239.1
RKP28241.1
RKP28242.1
RKP28243.1
RKP28244.1
RKP28250.1
RKP28251.1
RKP28253.1
RKP28254.1
RKP28256.1
RKP28257.1
RKP28258.1
RKP28262.1
RKP28264.1
RKP28268.1
RKP28270.1
RKP28275.1
RKP28276.1
RKP28277.1
RKP28279.1
RKP28280.1
RKP28281.1
RKP28282.1
RKP28287.1
RKP28288.1
RKP28289.1
RKP28290.1
RKP28293.1
RKP28298.1
RKP28301.1
RKP28302.1
RKP28303.1
RKP28307.1
RKP28308.1
RKP28311.1
RKP28314.1
RKP28317.1
RKP32448.1
XP_022466612.1
RKP33770.1
RLN71452.1
RLN72316.1
RLT60207.1
RLY61785.1
RMI96500.1
RMJ20661.1
RMJ20669.1
RMJ20933.1
RMJ21201.1
RMJ21204.1
RMJ25622.1
RMM03827.1
RMO59210.1
RMO61346.1
RMU52123.1
RMU52821.1
RQW14829.1
RQW16030.1
RQW17817.1
RQW17863.1
RQW17956.1
RRB82420.1
RRG00096.1
RTE67826.1
RTE67896.1
RTK67770.1
WP_050389110.1
RTL10229.1
RTL13170.1
RTL93973.1
RTL97516.1
RUP22539.1
RVE40541.1
RVU81354.1
RWN51743.1
WP_128171175.1
RWW42101.1
RWW45255.1
RWW45256.1
RWW45259.1
RWW46085.1
RWW46087.1
RWW47902.1
RWW47903.1
RWW52801.1
RWW52803.1
RWW52804.1
RWW53023.1
RWW58084.1
RWW58086.1
RWW59773.1
RWW59775.1
RWW79970.1
RWW79979.1
RWW79980.1
RWW79981.1
RWW79985.1
RWW79987.1
RWW79990.1
RWW84240.1
RWW84242.1
RWW84251.1
RWW84257.1
RWW84259.1
RWW89199.1
RWW89201.1
RWW89205.1
RWW89207.1
RWW89212.1
RWW89213.1
RWW89215.1
RWW89217.1
RWW89221.1
RWW89232.1
RWW89234.1
RWW89235.1
RWW89236.1
RWW89908.1
RWW89910.1
RWW89911.1
RWW89913.1
RWW89915.1
RWW89917.1
RWW89918.1
RWW89920.1
RWW89922.1
RWW89923.1
RWW89924.1
RWW89925.1
RWW89926.1
RWW89927.1
RWW89930.1
RWW89934.1
RWW89936.1
RWW89937.1
RWW89938.1
RWW89941.1
RWW89942.1
RWW89943.1
RWW89947.1
RWW90244.1
RWW90250.1
RWW90251.1
RWW90254.1
RWW90258.1
RWW90259.1
RWW90264.1
RWW90265.1
RWW90269.1
RWW90272.1
RWW90274.1
RWW90279.1
RWW90282.1
RWW90331.1
RWW90333.1
RWW90343.1
RWW90351.1
RWW90353.1
RWW90354.1
RWW90357.1
RWW90362.1
RWW90437.1
RWW90441.1
RWW90443.1
RWW90452.1
RWW90454.1
RWW90458.1
RWW90459.1
RWW90460.1
RWW90467.1
RWW90468.1
RWW90469.1
RWW90470.1
RWW90473.1
RWW90474.1
RWW90476.1
RWW90571.1
RWW90574.1
RWW90575.1
RWW90576.1
RWW90581.1
RWW90582.1
RWW90583.1
RWW90585.1
RWW90590.1
RWW90597.1
RWW90599.1
RWW90600.1
RWW90604.1
RWW90606.1
RWW90609.1
RWW90610.1
RWW90611.1
RWW90652.1
RWW90655.1
RWW90658.1
RWW90674.1
RWW90677.1
RWW90678.1
RWW90680.1
RWW90681.1
RWW90684.1
RWW90703.1
RWW90719.1
RWW90724.1
RWW90728.1
RWW90729.1
RWW90731.1
RWW90733.1
RWW90735.1
RWW90736.1
RWW90737.1
RWW90738.1
RWW90739.1
RWW90747.1
RWW90750.1
RWW90756.1
RWW90788.1
RWW90796.1
RWW90797.1
RWW90801.1
RWW90802.1
RWW90803.1
RWW90804.1
RWW90809.1
RWW90812.1
RWW90822.1
RWW90826.1
RWW90827.1
RWW90830.1
RWW90832.1
RWW90845.1
RWW90847.1
RWW90849.1
RWW90851.1
RWW90852.1
RWW90878.1
RWW90879.1
RWW90881.1
RWW90883.1
RWW90884.1
RWW90887.1
RWW90888.1
RWW90893.1
RWW90902.1
RWW90904.1
RWW90905.1
RWW90906.1
RWW90908.1
RWW90910.1
RWW90911.1
RWW90914.1
RWW90915.1
RWW90917.1
RWW90926.1
RWW90927.1
RWW90943.1
RWW90945.1
RWW90948.1
RWW90951.1
RWW90953.1
RWW90956.1
RWW90967.1
RWW90976.1
RWW90982.1
RWW90984.1
RWW90989.1
RWW90996.1
RWW91011.1
RWW91015.1
RWW91024.1
RWW91029.1
RWW91032.1
RWW91035.1
RWW91036.1
RWW91037.1
RWW91048.1
RWW91049.1
RWW91050.1
RWW91051.1
RWW91055.1
RWW91059.1
RWW91063.1
RWW91066.1
RWW91068.1
RWW91072.1
RWW91074.1
RWW91079.1
RWW91081.1
RWW91091.1
RWW91093.1
RWW91095.1
RWW91101.1
RWW91102.1
RWW91104.1
RWW91107.1
RWW91128.1
RWW91129.1
RWW91130.1
RWW91135.1
RWW91141.1
RWW91142.1
RWW91144.1
RWW91147.1
RWW91152.1
RWW91154.1
RWW91161.1
RWW91166.1
RWW91167.1
RWW91168.1
RWW91169.1
RWW91170.1
RWW91172.1
RWW91174.1
RWW91176.1
RWW91177.1
RWW91181.1
RWW91182.1
RWW91190.1
RWW91191.1
RWW91193.1
RWW91195.1
RWW91198.1
RWW91200.1
RWW91204.1
RWW91207.1
RWW91210.1
RWW91211.1
RWW91214.1
RWW91218.1
RWW91222.1
RWW91226.1
RWW91232.1
RWW91237.1
RWW91246.1
RWW91247.1
RWW91250.1
RWW91251.1
RWW91252.1
RWW91254.1
RWW91259.1
RWW91263.1
RWW91265.1
RWW91267.1
RWW91279.1
RWW91282.1
RXG56360.1
RXG60356.1
RXG62111.1
RXG72846.1
RYC77605.1
RYC77954.1
RYC78774.1
RYC79627.1
RYC80498.1
RYC83138.1
RYC83573.1
RYC83583.1
RYC83603.1
RYD95218.1
RYE03054.1
RYE04814.1
RYY00061.1
RYX79745.1
RYX99948.1
RYE05160.1
RYE05161.1
RYX79616.1
RYE05181.1
RYE05436.1
RYX99798.1
RYE11668.1
RYE12083.1
RYE12803.1
RYE13289.1
RYE13466.1
RYE13506.1
RYE13965.1
RYE14134.1
RYE14850.1
RYE14903.1
RYE14934.1
RYE15205.1
RYE15928.1
RYE16087.1
RYE15997.1
RYE16045.1
RYE21736.1
RYE26892.1
RYX79811.1
RYX99861.1
RYE05240.1
RYE98512.1
RYF13335.1
RYF15582.1
RYF47156.1
RYF49665.1
RYF49768.1
RYF50462.1
RYF51791.1
RYG12734.1
RYG58632.1
RYG64487.1
RYN87525.1
RYO73633.1
RYO73673.1
RYO73682.1
RYO73697.1
RYO73700.1
RYO73704.1
RYO73706.1
RYO73713.1
RYO73841.1
RYO74410.1
RYO74418.1
RYO74449.1
RYO74456.1
RYO74509.1
RYO74510.1
RYO74519.1
RYO74520.1
RYO74530.1
RYO74533.1
RYO74566.1
RYO74567.1
RYP61118.1
RYO74578.1
RYO74580.1
RYO74585.1
RYO74594.1
RYO74647.1
RYP55541.1
RYO74649.1
RYO74652.1
RYO75075.1
RYO75259.1
RYO75260.1
RYO75547.1
RYO75551.1
RYO75553.1
RYO75731.1
RYO75733.1
RYO75756.1
RYO75769.1
RYO75818.1
RYO75827.1
RYO75833.1
RYO75840.1
RYO75847.1
RYO75848.1
RYO75852.1
RYO75854.1
RYO75855.1
RYO75858.1
RYO77269.1
RYO77283.1
RYO77285.1
RYO77296.1
RYO77639.1
RYO77905.1
RYP59795.1
RYO77977.1
RYO77985.1
RYO77986.1
RYO78004.1
RYO78008.1
RYO78093.1
RYO78278.1
RYO78279.1
RYO78307.1
RYO78353.1
RYO78403.1
RYO78406.1
RYO78411.1
RYO78432.1
RYO78512.1
RYO78543.1
RYO78921.1
RYP58574.1
RYO78925.1
RYO78926.1
RYO78930.1
RYO78933.1
RYO79157.1
RYO79158.1
RYO79164.1
RYO79165.1
RYO79166.1
RYO79210.1
RYO79217.1
RYO79397.1
RYO79405.1
RYO79412.1
RYP59279.1
RYO79419.1
RYO80031.1
RYO83620.1
RYO83630.1
RYO83632.1
RYO83658.1
RYO83670.1
RYO83677.1
RYO83679.1
RYO87427.1
RYO87457.1
RYO87479.1
RYO87487.1
RYP60272.1
RYO87497.1
RYO87501.1
RYO87506.1
RYO87526.1
RYP47251.1
RYP47468.1
RYP49622.1
RYP49685.1
RYP51769.1
RYP55492.1
RYP55743.1
RYP55750.1
RYP55752.1
RYP55917.1
RYP55946.1
RYP57612.1
RYP57670.1
RYP57704.1
RYP57776.1
RYP57777.1
RYP58048.1
RYP58049.1
RYP58119.1
RYP58153.1
RYO78924.1
RYP58263.1
RYP58287.1
RYP58410.1
RYP58476.1
RYP58482.1
RYP58550.1
RYP58554.1
RYP58575.1
RYP58592.1
RYP58673.1
RYP58726.1
RYP58733.1
RYP58749.1
RYP58777.1
RYP59066.1
RYP59074.1
RYP59175.1
RYP59246.1
RYP59249.1
RYP59625.1
RYP60363.1
RYO87472.1
RYP60629.1
RYP60637.1
RYP60792.1
RYP60937.1
RYP60947.1
RYP61121.1
RYO74564.1
RYT00222.1
RYX78006.1
RYX78009.1
RYX78063.1
RYE16079.1
RYX78069.1
RYX78103.1
RYE12880.1
RYX78108.1
RYX79718.1
RYX79750.1
RYE26907.1
RYX79781.1
RYX79807.1
RYX79837.1
RYX80427.1
RYX82559.1
RYX86538.1
RYX87479.1
RYX99152.1
RYX99203.1
RYX99724.1
RYX99726.1
RYX99750.1
RYX99767.1
RYX99805.1
RYX99827.1
RYX99903.1
RYX99910.1
RYX99911.1
RYX99982.1
RYX99996.1
RYY00011.1
RYY00013.1
RYY00015.1
RZF42253.1
RZF45786.1
RZF45790.1
RZF45797.1
RZI38941.1
RZI54321.1
RZI88965.1
RZJ85580.1
RZK35659.1
RZK45019.1
RZK45020.1
RZK45154.1
RZK45232.1
RZK70612.1
SAC38670.1
SAC57101.1
SAD69167.1
SAG54594.1
SAH71817.1
SAI36854.1
SAJ31650.1
SAJ32322.1
SAL04450.1
SBT55551.1
SCB16513.1
SCL84296.1
SCU93416.1
SDE35446.1
SDG02304.1
SDN72615.1
SDR42067.1
SDY85769.1
OWG12589.1
SEJ78205.1
SEN78631.1
SFE84838.1
SFO17817.1
SFP53370.1
SFT68063.1
SFT96644.1
SFW05151.1
SFW07139.1
SFW07471.1
WP_055348000.1
WP_057247689.1
WP_087672093.1
SFW85648.1
SGA29395.1
SGC81142.1
SGW64338.1
SGZ41270.1
SHE14877.1
SJZ73141.1
SLV28350.1
SMF49165.1
SMG65638.1
SNT40982.1
SNY55882.1
SOD06981.1
SOD08272.1
SOE87169.1
SOE87183.1
SPX71974.1
SPY72889.1
SQA96502.1
SQA99876.1
SQD01271.1
SQI33073.1
SQI35229.1
SQI38233.1
SSQ42655.1
SSS06305.1
STD22283.1
STD25102.1
STD27707.1
STI79531.1
STQ08346.1
STQ08651.1
STQ09961.1
STQ11917.1
STR34271.1
STV68902.1
STV77883.1
STV90753.1
STV96803.1
STZ23561.1
SUB16026.1
SUB17907.1
SUB17928.1
SUC28206.1
SUC78426.1
SUD92401.1
SUE25224.1
SUI78904.1
SXN68877.1
SYV90840.1
SYV91142.1
SYV92145.1
SYX88677.1
TAF68347.1
TAK94183.1
TAK94184.1
TAL99529.1
TAT61074.1
TAT61200.1
TBT98597.1
TDL99416.1
TDL99538.1
TDL99667.1
TDL99783.1
TDM00051.1
TDM04786.1
TDM04833.1
TDM04852.1
TDM04858.1
TDM04952.1
TDM04953.1
TDM04961.1
TDM04971.1
TDM04973.1
TDM04993.1
TDM05001.1
TDM05002.1
TDM05006.1
TDM05011.1
TDM05033.1
TDM05034.1
TDM05080.1
TDM05081.1
TDM05104.1
TDM05329.1
TDM05345.1
TDM05375.1
TDM05386.1
TDM05406.1
TDM05424.1
TDM05429.1
TDM05463.1
TDM05532.1
TDM05549.1
TDM05566.1
TDM05627.1
TDM05630.1
TDM05635.1
TDM05649.1
TDM05650.1
TDM05668.1
TDM05752.1
TDM05774.1
TDM05800.1
TDM05836.1
TDM05847.1
TDM05853.1
TDM05867.1
TDM05894.1
TDM05977.1
TDM06006.1
TDM06012.1
TDM06046.1
TDM06082.1
TDM06101.1
TDM06187.1
TDM06190.1
TDM06202.1
TDM06207.1
TDM06262.1
TDM06278.1
TDM06310.1
TDM06313.1
TDM06317.1
TDM06351.1
TDM06356.1
TDM06391.1
TDM06406.1
TDM06463.1
TDM06464.1
TDM06540.1
TDM06565.1
TDM06608.1
TDM06642.1
TDM06657.1
TDM06719.1
TDM06742.1
TDM06773.1
TDM06775.1
TDM06776.1
TDM06780.1
TDM06784.1
TDM06790.1
TDM06797.1
TDM06799.1
TDM06808.1
TDM06814.1
TDM06836.1
TDM06861.1
TDM06876.1
TDM06879.1
TDM06893.1
TDM06894.1
TDM06906.1
TDM06912.1
TDM06913.1
TDM06921.1
TDM06924.1
TDM06930.1
TDM06940.1
TDM06942.1
TDM06945.1
TDM06946.1
TDM06951.1
TDM06967.1
TDM07958.1
TDM07994.1
TDM08004.1
TDM08081.1
TDM08100.1
TDM08109.1
TDM08118.1
TDM08148.1
TDM08149.1
TDM08177.1
TDM08203.1
TDM08268.1
TDM08299.1
TDM08339.1
TDM08343.1
TDM08345.1
TDM08423.1
TDM08474.1
TDM08476.1
TDM08477.1
TDM08526.1
TDM08567.1
TDM08571.1
TDM08577.1
TDM08591.1
TDM08630.1
TDM08678.1
TDM08702.1
TDM08704.1
TDM08708.1
TDM08751.1
TDM08752.1
TDM08776.1
TDM08782.1
TDM08789.1
TDM08790.1
TDM08796.1
TDM08811.1
TDM08821.1
TDM08886.1
TDM08927.1
TDM09025.1
TDM09067.1
TDM09074.1
TDM09079.1
TDM09118.1
TDM09141.1
TDM09165.1
TDM09216.1
TDM09241.1
TDM09271.1
TDM09339.1
TDM09348.1
TDM09365.1
TDM09414.1
TDM09430.1
TDM09436.1
TDM09440.1
TDM09482.1
TDM09500.1
TDM09502.1
TDM09516.1
TDM09543.1
TDM09596.1
TDM09607.1
TDM09670.1
TDM09728.1
TDM09733.1
TDM09744.1
TDM09750.1
TDM09753.1
TDM09758.1
TDM09791.1
TDM09799.1
TDM09810.1
TDM09814.1
TDM09816.1
TDM09819.1
TDM09825.1
TDM09828.1
TDM09835.1
TDM09838.1
TDM09858.1
TDM09861.1
TDM09876.1
TDM09885.1
TDM09886.1
TDM09887.1
TDM09893.1
TDM09894.1
TDM09897.1
TDM09901.1
TDM09902.1
TDM09914.1
TDM09917.1
TDM09919.1
TDM09920.1
TDM09922.1
TDM09925.1
TDM09927.1
TDM09928.1
TDM09930.1
TDM09931.1
TDM09932.1
TDM09934.1
TDM09939.1
TDM09947.1
TDM09951.1
TDM09952.1
TDM09965.1
TDM09968.1
TDM09976.1
TDM09980.1
TDN20329.1
TDP76084.1
TEB18130.1
TEB18866.1
TEB18870.1
TEB20015.1
TEB40920.1
TFE92268.1
TFJ94895.1
TFJ94916.1
TFJ95086.1
TFJ95121.1
TFJ95164.1
TFJ95186.1
TFJ95219.1
TFJ95227.1
TFJ95678.1
TGZ77248.1
TGZ83338.1
THD18230.1
THH20249.1
TIA67315.1
TIA69641.1
TIA80738.1
TIA80752.1
TIA85248.1
TIA87903.1
TIA87954.1
TIA96392.1
TIB24568.1
TIB57919.1
TIC48319.1
TJV39427.1
TJX12570.1
TJX32924.1
TJX38253.1
TJX41841.1
TJX44912.1
TJX47651.1
TJX48521.1
TJX49068.1
TJX50251.1
TJX51977.1
TJX55713.1
TJX56752.1
TJX57018.1
TJX57482.1
TJX57567.1
TKA23159.1
TKA30387.1
TKC33776.1
TKR67164.1
TKW62204.1
RYE14526.1
TKW70529.1
TKW70530.1
TKX98010.1
TLF25711.1
TLF25898.1
TLF27332.1
TLY02797.1
TLY78161.1
TLY78170.1
TLY78175.1
TMW39164.1
TNE97236.1
TNF18103.1
TNF19894.1
TNV70815.1
TNV70878.1
TNV71026.1
TNV71087.1
TNV71388.1
TNV71408.1
TNV71429.1
TNV71431.1
TNV71459.1
TNV71464.1
TNV71634.1
TNV71639.1
TNV71640.1
TNV71642.1
TNV71646.1
TNV71656.1
TNY21474.1
TPS47016.1
TPX41806.1
TPX76768.1
TQB67434.1
TQB67435.1
TQN08188.1
TRO70273.1
TRO75505.1
TRO82504.1
TRO84684.1
TRO84968.1
TRO85288.1
TRZ03244.1
TRZ03251.1
TRZ03699.1
VAH21940.1
VAI00020.1
VAI55748.1
VBB14227.1
VDD85506.1
VDK19544.1
VDK83111.1
VDM94252.1
VDN00270.1
VDN14241.1
VDN29147.1
VDN30363.1
VDN34802.1
VDO12056.1
VDO13197.1
VDO15630.1
VDO15795.1
VDO16557.1
VDO16637.1
VDO36674.1
VDP63265.1
VDZ87055.1
VEB95449.1
VFS40568.1
VFS60177.1
VTU71166.1
VUS41069.1
WP_000676152.1
WP_003246780.1
WP_003805343.1
WP_003852201.1
WP_004015324.1
WP_004616631.1
WP_004618797.1
WP_004618801.1
WP_004618813.1
WP_004636245.1
WP_009242040.1
WP_004692872.1
WP_004720371.1
WP_004779644.1
WP_004817575.1
WP_004824462.1
WP_004846558.1
WP_004879735.1
WP_005404792.1
WP_005413326.1
WP_005671594.1
WP_005739051.1
WP_006020222.1
WP_006021025.1
WP_006021026.1
WP_006021098.1
WP_006021202.1
WP_006021211.1
WP_006021876.1
WP_006023143.1
WP_006023144.1
WP_006043393.1
GDX73892.1
WP_006115285.1
WP_063354006.1
WP_006115523.1
WP_006115530.1
WP_006115851.1
WP_006115966.1
WP_006409207.1
WP_006558254.1
WP_006559985.1
WP_006560244.1
WP_006657889.1
WP_006658678.1
WP_006661092.1
WP_006661164.1
WP_006661376.1
WP_006661653.1
WP_007016080.1
WP_007101919.1
WP_007887069.1
WP_007889007.1
WP_007892524.1
WP_007892699.1
WP_008607052.1
WP_008607055.1
WP_008607132.1
WP_008607670.1
WP_008608940.1
WP_008609586.1
WP_008610074.1
WP_008892299.1
WP_008949714.1
WP_008949942.1
WP_008950761.1
WP_008951603.1
WP_008983004.1
WP_008983150.1
WP_008983159.1
WP_008983282.1
WP_008983411.1
WP_008983466.1
WP_008983569.1
WP_008983796.1
WP_008983798.1
WP_008983878.1
WP_008984143.1
WP_008984342.1
WP_008984356.1
WP_008984463.1
WP_008984504.1
WP_008984543.1
WP_008984628.1
WP_008984719.1
WP_008984755.1
WP_008984762.1
WP_008984903.1
WP_008984912.1
WP_008985327.1
WP_008985456.1
WP_008985616.1
WP_008985791.1
WP_009128265.1
WP_009240464.1
WP_009241649.1
WP_009241667.1
WP_009552850.1
WP_009552855.1
WP_009635445.1
WP_009635570.1
WP_009635884.1
WP_009636005.1
WP_009636235.1
WP_009636358.1
WP_009636386.1
WP_009636439.1
WP_009636642.1
WP_009636668.1
WP_009636677.1
WP_009637826.1
WP_009638415.1
WP_009638943.1
WP_009639096.1
WP_010022823.1
WP_010023031.1
WP_010359622.1
EFE21008.1
WP_010435821.1
WP_010666352.1
WP_010668040.1
WP_010668146.1
WP_010668623.1
WP_011253145.1
WP_012030380.1
WP_012040767.1
WP_012042054.1
WP_012042055.1
WP_012042056.1
WP_012042443.1
WP_012043443.1
WP_012043483.1
WP_012043499.1
WP_012043502.1
WP_012043504.1
WP_012044846.1
WP_012044877.1
WP_012204273.1
WP_012205082.1
WP_012673113.1
WP_012755716.1
WP_012755722.1
WP_013234914.1
WP_013246618.1
WP_013358347.1
WP_013359068.1
WP_013512037.1
WP_014068428.1
WP_014068725.1
WP_014069211.1
WP_014069697.1
WP_014069925.1
WP_014070191.1
WP_014070198.1
WP_014070246.1
WP_014070520.1
WP_014071731.1
WP_014072207.1
WP_014072211.1
WP_014658125.1
WP_014869154.1
WP_015237620.1
WP_015237662.1
WP_015237740.1
WP_015237804.1
WP_015237842.1
WP_015237847.1
WP_015237861.1
WP_015237865.1
WP_015237930.1
WP_015237934.1
WP_015237935.1
WP_015237960.1
WP_015237980.1
WP_015238043.1
WP_015238077.1
WP_015238095.1
WP_015238096.1
WP_015238113.1
WP_015238117.1
WP_015238148.1
WP_015238199.1
WP_015238589.1
WP_015238599.1
WP_015238735.1
WP_015238793.1
WP_015238963.1
WP_015238979.1
WP_015389957.1
WP_015389964.1
WP_015511588.1
WP_015513089.1
WP_015589257.1
WP_016212170.1
WP_016242833.1
WP_016449423.1
WP_016449428.1
WP_016449480.1
WP_016454594.1
WP_016861005.1
WP_016943987.1
WP_016994487.1
WP_017454583.1
WP_017455622.1
WP_017455630.1
WP_017455648.1
WP_017455659.1
WP_017504225.1
WP_017638594.1
WP_017638793.1
WP_017977695.1
WP_017978103.1
WP_017978443.1
WP_017978530.1
WP_017978798.1
WP_017978879.1
WP_017980073.1
WP_017980661.1
WP_017980726.1
WP_017980728.1
WP_017980744.1
WP_017980747.1
WP_018207803.1
WP_074924355.1
WP_018250436.1
WP_018251254.1
WP_018986705.1
WP_019196310.1
WP_019577354.1
WP_019772791.1
WP_019880712.1
WP_019880755.1
WP_019881543.1
WP_019881730.1
WP_019882307.1
WP_019883438.1
WP_020486574.1
WP_020486659.1
WP_020493486.1
WP_020580611.1
WP_020580676.1
WP_020580732.1
WP_020580890.1
WP_020580999.1
WP_020581015.1
WP_020581036.1
WP_020581075.1
WP_020581159.1
WP_020581387.1
WP_020581435.1
WP_020581790.1
WP_020581821.1
WP_020582006.1
WP_020582208.1
WP_020582230.1
WP_020582236.1
WP_020582344.1
WP_020582385.1
WP_020582400.1
WP_020582401.1
WP_020582473.1
WP_020582541.1
WP_020582633.1
WP_020582634.1
WP_020582869.1
WP_020582976.1
WP_020582987.1
WP_020583032.1
WP_020583187.1
WP_020583386.1
WP_020583457.1
WP_020583789.1
WP_020583895.1
WP_020584127.1
WP_020584144.1
WP_020584356.1
WP_020584474.1
WP_020584925.1
WP_020584997.1
WP_020585071.1
WP_020585135.1
WP_020797635.1
WP_020809350.1
WP_020915280.1
WP_020915282.1
WP_020915330.1
WP_020915345.1
WP_020915351.1
WP_020915355.1
WP_020915361.1
WP_020915373.1
WP_020915392.1
WP_020915409.1
WP_020915425.1
WP_020915467.1
WP_020915482.1
WP_020915503.1
WP_020915504.1
WP_020915532.1
WP_020915542.1
WP_020915550.1
WP_020915580.1
WP_020915594.1
WP_020915601.1
WP_021197076.1
WP_021765366.1
WP_022618806.1
WP_000340939.1
WP_022619476.1
WP_022619479.1
WP_022642498.1
WP_022956398.1
WP_023121633.1
WP_024307104.1
WP_024307468.1
WP_024368127.1
WP_024582874.1
WP_024754307.1
WP_024767714.1
WP_024920567.1
WP_024929423.1
WP_024930833.1
WP_024930936.1
WP_024971936.1
WP_025151589.1
WP_025151608.1
WP_025151799.1
WP_025152311.1
WP_025152327.1
WP_025152328.1
WP_025152540.1
WP_025152937.1
WP_025153112.1
WP_025153148.1
WP_025153557.1
WP_025153920.1
WP_025154621.1
WP_025769400.1
WP_025769562.1
WP_025769600.1
WP_025769603.1
WP_025769604.1
WP_025769698.1
WP_025769851.1
WP_025769952.1
WP_025770089.1
WP_025770145.1
WP_025770563.1
WP_025770665.1
WP_025770973.1
WP_025771445.1
WP_025771568.1
WP_025772203.1
WP_025772326.1
WP_025772450.1
WP_025772633.1
WP_025772635.1
WP_025824992.1
WP_025825870.1
WP_025826583.1
WP_025826586.1
WP_086654532.1
WP_025827052.1
WP_025827149.1
WP_025827284.1
WP_025827900.1
WP_086656195.1
WP_025828363.1
WP_025828958.1
WP_025829050.1
WP_025829269.1
WP_077930855.1
WP_025829371.1
WP_025829426.1
WP_025829451.1
OAZ62950.1
WP_025829481.1
WP_026052281.1
WP_026070517.1
WP_026121273.1
WP_026187796.1
WP_026257985.1
WP_026258542.1
WP_026258641.1
WP_026258644.1
WP_026585293.1
WP_026921479.1
WP_026997138.1
WP_026998168.1
WP_026998225.1
WP_027250391.1
WP_027606897.1
WP_027810944.1
WP_027913894.1
WP_028197001.1
WP_029214130.1
WP_029659334.1
WP_031374667.1
WP_032114439.1
WP_032115310.1
WP_032115311.1
WP_032116548.1
WP_032234230.1
WP_032618132.1
WP_032903949.1
WP_032968439.1
WP_032970401.1
WP_033403288.1
WP_033461424.1
WP_033734911.1
WP_033781769.1
WP_033782532.1
WP_033783382.1
WP_033969487.1
WP_034188524.1
WP_034192288.1
WP_034359001.1
WP_034459137.1
WP_034521016.1
WP_034611742.1
WP_034616396.1
WP_034810893.1
WP_034810906.1
WP_034811302.1
WP_034811326.1
WP_034811361.1
WP_034811648.1
WP_034812319.1
WP_034812328.1
WP_034812461.1
WP_034812774.1
WP_034812775.1
WP_034812779.1
WP_034812782.1
WP_034812790.1
WP_034813422.1
WP_034813892.1
WP_034813899.1
WP_034813909.1
WP_034814078.1
WP_034814247.1
WP_034814775.1
WP_034814819.1
WP_034814855.1
WP_034814866.1
WP_034817092.1
WP_034817113.1
WP_034817119.1
WP_034817128.1
WP_034822986.1
WP_034956836.1
WP_035378751.1
WP_035549568.1
WP_035550533.1
WP_035554355.1
WP_036170754.1
WP_036170987.1
WP_036171931.1
WP_036172642.1
WP_036172643.1
WP_036172747.1
WP_036173271.1
WP_036173539.1
WP_036173724.1
WP_036174483.1
WP_036174746.1
WP_036174749.1
WP_036174752.1
WP_036174760.1
WP_036174776.1
WP_036175200.1
WP_036175252.1
WP_036175498.1
WP_036176072.1
WP_036176659.1
WP_036177066.1
WP_036177190.1
WP_036177705.1
WP_036177769.1
WP_036178036.1
WP_036178790.1
WP_036178943.1
WP_036179109.1
WP_036179466.1
WP_036179612.1
WP_036179918.1
WP_036179958.1
WP_036180461.1
WP_036770884.1
WP_036955145.1
WP_036979133.1
WP_037002347.1
WP_037047661.1
WP_037049145.1
WP_037050036.1
WP_037051567.1
WP_037054102.1
WP_037057374.1
WP_038097274.1
WP_038098458.1
WP_038345122.1
WP_038705811.1
WP_039047824.1
WP_039144082.1
WP_039310884.1
WP_039310936.1
WP_039311068.1
WP_039733861.1
WP_039735939.1
WP_039789423.1
WP_040291547.1
WP_040552004.1
WP_040728265.1
WP_041193059.1
WP_041456463.1
WP_041515156.1
WP_042116319.1
WP_042248854.1
WP_042275255.1
WP_042276959.1
WP_042716461.1
WP_042716481.1
WP_042738295.1
WP_042854721.1
WP_042854901.1
WP_042854921.1
WP_110286112.1
WP_042854956.1
WP_042854959.1
WP_042854974.1
WP_064723896.1
WP_042854976.1
WP_042854980.1
WP_042854983.1
WP_082538615.1
WP_042854985.1
WP_042854989.1
WP_042854991.1
WP_042854992.1
WP_042854997.1
WP_042855008.1
CDP55921.1
WP_042855023.1
WP_042855028.1
WP_042855038.1
WP_042855039.1
WP_042855046.1
WP_042855047.1
WP_042855048.1
WP_042855049.1
WP_042978513.1
WP_043307639.1
WP_043311632.1
WP_043343000.1
WP_043346896.1
WP_043363679.1
WP_043550791.1
WP_045135547.1
WP_045136146.1
WP_045202466.1
WP_045202885.1
WP_045246901.1
WP_045363884.1
WP_045363887.1
WP_045364718.1
WP_045366071.1
WP_045780903.1
WP_045780962.1
WP_045781701.1
WP_045781867.1
WP_045782055.1
WP_045782086.1
WP_045782168.1
WP_045782235.1
WP_045782240.1
WP_045782250.1
WP_045782441.1
WP_045782445.1
WP_045782493.1
WP_045782496.1
WP_045782504.1
WP_045782541.1
WP_045782593.1
WP_045782683.1
WP_045782700.1
WP_045782922.1
WP_045783118.1
WP_045783170.1
WP_045783381.1
WP_045783398.1
WP_045783690.1
WP_045783721.1
WP_045783733.1
WP_045783867.1
WP_045783951.1
WP_045784017.1
WP_045784303.1
WP_045784354.1
WP_045784566.1
WP_045784574.1
WP_045784581.1
WP_045784609.1
WP_045784725.1
WP_045784749.1
WP_045967929.1
WP_046093139.1
WP_046101337.1
WP_046240350.1
WP_046941338.1
WP_046941344.1
WP_047219106.1
WP_047219885.1
WP_047257223.1
WP_047257226.1
WP_047257232.1
WP_047257254.1
WP_047257284.1
WP_047257300.1
WP_047257310.1
WP_047270894.1
WP_047475214.1
WP_047514675.1
WP_047585566.1
WP_047586115.1
WP_047588545.1
WP_047588551.1
WP_047589547.1
WP_047590057.1
WP_047590143.1
WP_047592444.1
WP_047592689.1
WP_047840210.1
WP_080961009.1
WP_048023288.1
WP_048468260.1
WP_048844390.1
WP_086612909.1
WP_048844394.1
WP_048844411.1
WP_086612891.1
WP_048844457.1
WP_048844470.1
WP_048844524.1
WP_086612563.1
WP_048844664.1
WP_048844696.1
WP_086612054.1
WP_048844715.1
WP_048844778.1
WP_048844878.1
WP_048844908.1
WP_048845174.1
WP_048845243.1
WP_086659429.1
WP_048845244.1
WP_048845347.1
WP_086612457.1
WP_048845371.1
WP_048845374.1
WP_048845428.1
WP_048845429.1
WP_086612511.1
WP_048845450.1
WP_048845452.1
WP_048845510.1
WP_048845528.1
WP_048845658.1
WP_048845878.1
WP_048845979.1
WP_086658754.1
WP_048845986.1
WP_086611947.1
WP_048846030.1
WP_086613065.1
WP_048846061.1
WP_048846140.1
WP_048846146.1
WP_048846238.1
WP_086613519.1
WP_048846539.1
WP_086612302.1
WP_048847036.1
WP_048847263.1
WP_048847453.1
WP_048847501.1
WP_086612245.1
WP_048847611.1
WP_006557557.1
WP_048847672.1
WP_086659704.1
WP_048847780.1
WP_086613042.1
WP_048847813.1
WP_048847911.1
WP_048848204.1
WP_048972833.1
WP_048981654.1
WP_048984774.1
WP_049022541.1
WP_049046290.1
WP_049096532.1
WP_049102301.1
WP_049104003.1
WP_049104217.1
WP_049116608.1
WP_049126386.1
WP_049126871.1
WP_049127140.1
WP_049221439.1
WP_049273983.1
WP_049275200.1
WP_049286361.1
WP_049851309.1
WP_049851640.1
WP_049851671.1
WP_049852022.1
WP_049853115.1
WP_049853239.1
WP_049853248.1
WP_049853358.1
WP_050068608.1
WP_050307170.1
WP_050307205.1
WP_050866147.1
WP_051213925.1
WP_051607489.1
WP_051607670.1
WP_051607715.1
WP_051607793.1
WP_051607903.1
WP_051607991.1
WP_051747372.1
WP_051747375.1
WP_051747383.1
WP_051747388.1
WP_051747391.1
CDP55919.1
WP_051747395.1
WP_051922542.1
WP_052044982.1
WP_052051117.1
WP_052051379.1
WP_052051545.1
WP_052055138.1
WP_052126146.1
WP_052126310.1
WP_052148845.1
WP_052148849.1
WP_052179088.1
WP_052219362.1
WP_052595552.1
WP_052689533.1
WP_052698936.1
WP_052698951.1
WP_052699026.1
WP_052715456.1
WP_053258781.1
WP_053609012.1
WP_054188935.1
WP_054301637.1
WP_054302043.1
WP_054302054.1
WP_054302396.1
WP_054304134.1
WP_054430826.1
WP_054481894.1
WP_054553235.1
WP_054896632.1
WP_054931135.1
WP_054932925.1
WP_055414966.1
WP_055415783.1
WP_055647263.1
WP_055806336.1
WP_055831510.1
WP_055996446.1
WP_056000310.1
WP_056006728.1
WP_056122564.1
WP_056264395.1
WP_056265449.1
WP_056269790.1
WP_056270362.1
WP_056271372.1
WP_056272119.1
WP_056277113.1
WP_056277118.1
WP_056435539.1
WP_114587615.1
WP_120787082.1
WP_056436747.1
WP_056454415.1
WP_056621942.1
WP_057591498.1
WP_057597721.1
WP_057597758.1
WP_057598073.1
WP_057787770.1
WP_057788123.1
WP_057788377.1
WP_057788987.1
WP_058586063.1
WP_058958075.1
WP_058959289.1
WP_058961828.1
WP_059232672.1
WP_059233946.1
WP_059234149.1
WP_059235082.1
WP_059236485.1
WP_059237285.1
WP_059237489.1
WP_059237970.1
WP_059238970.1
WP_059239158.1
WP_059239448.1
WP_059239710.1
WP_059240795.1
WP_059241133.1
WP_059241380.1
WP_059241420.1
WP_059241886.1
WP_059241950.1
WP_059242089.1
WP_059242161.1
WP_059242197.1
WP_059242269.1
WP_059295099.1
WP_059394619.1
WP_059400257.1
WP_059400278.1
WP_059400290.1
WP_059400429.1
WP_059475713.1
WP_059590357.1
WP_059688526.1
WP_059747704.1
WP_060599896.1
WP_060606144.1
WP_060611085.1
WP_060611314.1
WP_060710196.1
WP_060995465.1
WP_061062242.1
WP_061062876.1
WP_061130071.1
WP_061130160.1
WP_061130176.1
WP_061130230.1
WP_061132293.1
WP_061243273.1
WP_061276442.1
WP_061490447.1
WP_061491622.1
WP_061525099.1
WP_061525337.1
WP_061525560.1
WP_061551322.1
WP_061808542.1
WP_061954391.1
WP_062106233.1
WP_062127042.1
WP_062175925.1
WP_062916144.1
WP_062916150.1
WP_062918702.1
WP_063328049.1
WP_063353265.1
WP_063516867.1
WP_063599763.1
WP_063630521.1
WP_063786980.1
WP_063787011.1
WP_064124831.1
WP_064125100.1
WP_064125102.1
WP_064125118.1
WP_064125129.1
WP_096641437.1
WP_064125195.1
WP_064125302.1
WP_064125366.1
WP_064125389.1
WP_064125453.1
WP_064306897.1
WP_064495219.1
WP_065018460.1
WP_065094858.1
WP_065345127.1
WP_065345207.1
WP_065380373.1
WP_065392557.1
WP_065461930.1
WP_065925063.1
WP_066013850.1
WP_066014100.1
WP_066014317.1
WP_066212947.1
WP_066683147.1
WP_066776636.1
WP_067064898.1
WP_067222522.1
WP_067521846.1
WP_067585260.1
WP_067585312.1
WP_067726056.1
WP_068395614.1
WP_068400859.1
WP_068451495.1
WP_068505953.1
WP_017454571.1
WP_068825313.1
WP_068827641.1
WP_068828913.1
WP_068828939.1
WP_068829092.1
WP_068857391.1
WP_068857393.1
WP_068857396.1
WP_069019720.1
WP_069045249.1
WP_069046090.1
WP_069046791.1
WP_069134450.1
WP_069134452.1
WP_069134456.1
WP_069134458.1
WP_069134459.1
WP_069134466.1
WP_069134468.1
WP_069134471.1
WP_069134473.1
WP_069134479.1
WP_069134481.1
WP_069134488.1
WP_069134491.1
WP_069134499.1
WP_069187525.1
WP_069187526.1
WP_069302008.1
WP_069330043.1
WP_069613360.1
WP_069694469.1
WP_069694633.1
WP_069694821.1
WP_069747717.1
WP_069951311.1
WP_070162853.1
WP_070760184.1
WP_070924830.1
WP_070924952.1
WP_070925047.1
WP_070925105.1
WP_070925116.1
WP_070925157.1
WP_070925345.1
WP_070925367.1
WP_070925384.1
WP_070925613.1
WP_070925626.1
WP_070925630.1
WP_070925771.1
WP_070925844.1
WP_070925941.1
WP_070926046.1
WP_070926204.1
WP_070926375.1
WP_070926377.1
WP_070926463.1
WP_070926675.1
WP_070926689.1
WP_070927023.1
WP_070927123.1
WP_070927180.1
WP_070927577.1
WP_070927650.1
WP_070927998.1
WP_070928076.1
WP_070928520.1
WP_070928602.1
WP_070928659.1
WP_070928850.1
WP_070928987.1
WP_070929086.1
WP_070929377.1
WP_070929394.1
WP_070929414.1
WP_070929424.1
WP_070929500.1
WP_070929547.1
WP_070929576.1
WP_070929870.1
WP_071211668.1
WP_071212032.1
WP_071217072.1
WP_071217081.1
WP_071217085.1
WP_071216991.1
WP_071222709.1
WP_071209024.1
WP_071224730.1
WP_071226821.1
WP_071226990.1
WP_071227290.1
WP_071227293.1
WP_071227307.1
WP_071227308.1
WP_071243391.1
WP_071414406.1
WP_071414433.1
WP_071414434.1
WP_071414446.1
WP_071414460.1
WP_071414463.1
WP_071414469.1
WP_071414481.1
WP_071414491.1
WP_071414496.1
WP_071414500.1
WP_071414513.1
WP_071414515.1
WP_071414533.1
WP_071414556.1
WP_071414557.1
WP_071414559.1
WP_071414569.1
WP_071414581.1
WP_071414584.1
WP_071414588.1
WP_071414591.1
WP_071414595.1
WP_071414600.1
WP_071414608.1
WP_071414612.1
WP_071414616.1
WP_071414624.1
WP_071414631.1
WP_071414637.1
WP_071414655.1
WP_071414952.1
WP_071414954.1
WP_071416053.1
WP_071470292.1
WP_071470293.1
WP_071769448.1
WP_071844395.1
WP_071888645.1
WP_072071254.1
WP_072084954.1
WP_072088597.1
WP_072311016.1
WP_072323091.1
WP_073523420.1
WP_073667000.1
WP_073668312.1
WP_139274955.1
WP_073700393.1
WP_074155326.1
WP_075632408.1
WP_075748881.1
WP_075855583.1
WP_075856399.1
WP_075856410.1
WP_076573063.1
WP_076573253.1
WP_076620890.1
WP_076802262.1
WP_077199938.1
WP_077233141.1
WP_077255390.1
WP_077257087.1
WP_077480604.1
WP_077480858.1
WP_077482204.1
WP_077482570.1
WP_077482584.1
WP_077482926.1
WP_077482938.1
WP_077483210.1
WP_077483911.1
WP_077484502.1
WP_077485088.1
WP_077485096.1
WP_077485531.1
WP_077628652.1
WP_077808132.1
WP_077808136.1
WP_077811489.1
WP_077811979.1
WP_077813604.1
WP_077813825.1
WP_077814226.1
WP_077814523.1
WP_077929693.1
WP_086654710.1
WP_077930321.1
WP_086655754.1
WP_077930322.1
WP_086655755.1
WP_077930374.1
WP_077930471.1
WP_077930614.1
WP_077930799.1
WP_025829124.1
WP_077930840.1
WP_086656453.1
WP_077930852.1
WP_077930861.1
WP_086654772.1
WP_077930923.1
WP_086656528.1
WP_077930980.1
WP_077931014.1
WP_086654642.1
WP_077931157.1
WP_077931192.1
WP_077931213.1
WP_086654922.1
WP_077931338.1
WP_086655658.1
WP_078101520.1
WP_078101521.1
WP_078101525.1
WP_078101526.1
WP_078101527.1
WP_078101528.1
WP_078101534.1
WP_078101544.1
WP_078101545.1
WP_078101546.1
WP_078101547.1
WP_078101548.1
WP_079088533.1
WP_082937036.1
WP_078839791.1
WP_077128851.1
WP_082932518.1
WP_108011493.1
WP_135752795.1
WP_113391346.1
WP_082962389.1
WP_108016253.1
WP_079403023.1
WP_079403031.1
WP_079863871.1
WP_079863889.1
WP_079864006.1
WP_079864652.1
WP_079864659.1
WP_079864928.1
WP_079867758.1
WP_139272443.1
WP_079867987.1
WP_079867904.1
WP_079878272.1
WP_079878274.1
WP_079976440.1
WP_079976453.1
WP_079976460.1
WP_079976465.1
WP_080350518.1
WP_080373928.1
WP_080585076.1
WP_081043854.1
WP_081064706.1
WP_081088257.1
WP_081095274.1
WP_081106319.1
WP_081335922.1
WP_081335982.1
WP_081584803.1
WP_081759287.1
WP_081775214.1
WP_081775215.1
WP_081806088.1
WP_081894338.1
WP_081939143.1
WP_081976705.1
WP_081976706.1
WP_081976707.1
WP_081979376.1
WP_081988622.1
WP_082139529.1
WP_082179159.1
WP_082181076.1
WP_082181565.1
WP_082181567.1
WP_082181569.1
WP_082181576.1
WP_082181581.1
WP_082181597.1
WP_082181616.1
WP_082181625.1
WP_082189042.1
WP_082380322.1
WP_082400913.1
WP_082565980.1
WP_082600268.1
WP_082584893.1
WP_082783712.1
WP_082845420.1
WP_082848167.1
WP_082924799.1
WP_082924805.1
WP_082924807.1
WP_082924808.1
WP_082924810.1
WP_082924813.1
WP_082924815.1
WP_082924816.1
WP_082924821.1
WP_082924822.1
WP_082924823.1
WP_082924827.1
WP_083053111.1
WP_083183218.1
WP_083183302.1
WP_083183426.1
WP_083213179.1
WP_083217730.1
WP_083217731.1
WP_083217732.1
WP_083217735.1
WP_083240201.1
WP_083262074.1
WP_083442874.1
KHL91185.1
WP_083442882.1
WP_083442884.1
WP_083461140.1
WP_083497141.1
WP_119617773.1
WP_083513115.1
WP_083726094.1
WP_083726175.1
WP_083728800.1
WP_083957523.1
WP_084014422.1
WP_084033110.1
WP_084149630.1
WP_084149631.1
WP_084149632.1
WP_084382029.1
WP_084396437.1
WP_084568902.1
WP_084593409.1
WP_086612027.1
WP_084593474.1
WP_086659474.1
WP_084797192.1
OFR00708.1
WP_084797195.1
WP_085036709.1
WP_085036715.1
WP_085055960.1
WP_085056211.1
WP_085056277.1
WP_085056495.1
WP_085115656.1
WP_085741117.1
WP_085741121.1
WP_085741124.1
WP_085741125.1
WP_085741128.1
WP_085741131.1
WP_085741139.1
WP_085741140.1
WP_085741142.1
WP_085876326.1
WP_062571811.1
WP_085876335.1
WP_062571825.1
WP_086176526.1
WP_086197734.1
WP_086313355.1
WP_086395271.1
WP_086611765.1
WP_048844925.1
WP_086611810.1
WP_084593436.1
WP_086611876.1
WP_048845920.1
WP_086611893.1
WP_048845897.1
WP_086611939.1
WP_048845154.1
WP_086612239.1
WP_048847510.1
WP_086612309.1
WP_084593651.1
WP_086612412.1
WP_048845299.1
WP_086612417.1
WP_048845305.1
WP_086612452.1
WP_048845341.1
WP_086612588.1
WP_048847040.1
WP_086612639.1
WP_048847071.1
WP_086612684.1
WP_048846853.1
WP_086612926.1
WP_048844369.1
WP_086613063.1
WP_048846020.1
WP_086613087.1
WP_086613324.1
WP_086613471.1
WP_048845603.1
WP_086613629.1
WP_048847224.1
WP_086613833.1
WP_048847887.1
WP_086640658.1
WP_086642108.1
WP_086654622.1
WP_077930996.1
WP_086654645.1
WP_025825644.1
WP_086654678.1
WP_099050421.1
WP_086654680.1
WP_086654702.1
WP_063908860.1
WP_086654713.1
WP_077929661.1
WP_086654726.1
WP_086654958.1
WP_086654962.1
WP_086655012.1
WP_086655090.1
WP_025829113.1
WP_086655430.1
WP_086655432.1
WP_086655466.1
WP_086655615.1
WP_086655676.1
WP_077931322.1
WP_086655759.1
WP_086655827.1
WP_086655922.1
WP_086655927.1
WP_077930478.1
WP_086655938.1
WP_077930492.1
WP_086656000.1
WP_086656021.1
WP_086656174.1
WP_077930584.1
WP_086656181.1
WP_086656186.1
WP_086656188.1
WP_086656235.1
WP_086656285.1
WP_086656646.1
WP_086658550.1
WP_086658656.1
WP_086658758.1
WP_086659480.1
WP_086612319.1
WP_086896532.1
WP_086898135.1
WP_086898664.1
WP_086898811.1
WP_087507522.1
WP_087640857.1
WP_087673499.1
WP_087674313.1
WP_087674316.1
WP_087674330.1
WP_087674334.1
WP_087679561.1
WP_087704792.1
WP_087739066.1
WP_087974602.1
WP_087974604.1
WP_088164626.1
WP_088167051.1
WP_065345270.1
WP_088167075.1
WP_088167170.1
WP_088167171.1
WP_088167186.1
WP_088167187.1
WP_088167188.1
WP_088167192.1
WP_088167194.1
WP_088479548.1
WP_088493089.1
WP_088493094.1
WP_088493095.1
WP_088537259.1
WP_089454883.1
WP_089464373.1
WP_089599320.1
WP_090188955.1
WP_090192219.1
WP_090249084.1
WP_090380368.1
WP_090386288.1
WP_090429443.1
WP_090430939.1
WP_090560554.1
WP_090560803.1
WP_090562646.1
WP_090562678.1
WP_090565905.1
WP_090569016.1
WP_090665411.1
WP_090665412.1
WP_090665413.1
WP_090665421.1
WP_091097026.1
WP_091203642.1
WP_091207718.1
WP_091656727.1
WP_091658374.1
WP_091658375.1
WP_091659124.1
WP_091661330.1
WP_091662661.1
WP_091665638.1
WP_091665706.1
WP_091665708.1
WP_091666601.1
WP_091670535.1
WP_091670742.1
WP_091778087.1
WP_091819331.1
WP_092018991.1
WP_092615213.1
WP_092616314.1
WP_092620210.1
WP_092620295.1
WP_092620945.1
WP_092621066.1
WP_092621411.1
WP_092621414.1
WP_092621718.1
WP_092938013.1
WP_093351865.1
WP_094000495.1
WP_094000497.1
WP_094094336.1
WP_094106384.1
WP_094512862.1
WP_094577165.1
WP_094600257.1
WP_094600283.1
WP_094919096.1
WP_094948603.1
WP_095164007.1
WP_095325026.1
WP_095325036.1
WP_095325037.1
WP_095374865.1
WP_095374867.1
WP_095374877.1
TJX40185.1
WP_095374880.1
WP_095374893.1
WP_095706979.1
WP_095707497.1
WP_095708098.1
WP_096344861.1
WP_096345291.1
WP_096560744.1
WP_096616133.1
WP_096616541.1
WP_096616583.1
WP_096616597.1
WP_064125010.1
WP_096616768.1
WP_096616997.1
WP_096617062.1
WP_096617232.1
WP_096617282.1
WP_096617320.1
WP_096617330.1
WP_096617539.1
WP_096617573.1
WP_096617609.1
WP_096617620.1
WP_096617650.1
WP_096617700.1
WP_096617935.1
WP_096641490.1
WP_096641496.1
WP_096641497.1
WP_096641524.1
WP_097119738.1
WP_097142942.1
WP_097165114.1
WP_098051602.1
WP_098939068.1
WP_099347642.1
WP_099348010.1
WP_099348686.1
WP_099349397.1
WP_099357436.1
WP_099364909.1
WP_099365127.1
WP_099365503.1
WP_099365857.1
WP_099365905.1
WP_099366060.1
WP_099366062.1
WP_099366744.1
WP_099366896.1
WP_099366938.1
WP_099367063.1
WP_099367190.1
WP_099367248.1
WP_099367698.1
WP_099367743.1
WP_099368153.1
WP_099481477.1
WP_099539007.1
WP_099550874.1
WP_099588325.1
WP_099560239.1
WP_099582481.1
WP_099582483.1
WP_099582533.1
WP_099582603.1
WP_099723833.1
WP_099724988.1
WP_099725215.1
WP_099725348.1
WP_099786545.1
WP_099787315.1
WP_099788096.1
WP_099790007.1
WP_099790968.1
WP_099791350.1
WP_099791372.1
WP_099791780.1
WP_099868286.1
WP_099914754.1
WP_100064799.1
WP_100064800.1
WP_100064801.1
WP_100064807.1
WP_100064808.1
WP_100064809.1
WP_100064810.1
WP_100064812.1
WP_100064813.1
WP_100064816.1
WP_100064818.1
WP_100064819.1
WP_100064822.1
WP_100064823.1
WP_100064826.1
WP_100064829.1
WP_100165094.1
WP_100377280.1
WP_100419883.1
WP_100429612.1
WP_100429616.1
WP_100440924.1
WP_100505737.1
WP_100553400.1
WP_100723163.1
WP_100750930.1
WP_100791745.1
WP_101135225.1
WP_101135232.1
WP_101981438.1
WP_101981440.1
WP_101981442.1
WP_101981446.1
WP_102650102.1
WP_102661101.1
WP_102871281.1
WP_102871700.1
WP_102946793.1
WP_103153835.1
WP_103195730.1
WP_103195901.1
WP_103219320.1
WP_103379048.1
WP_103518953.1
WP_103518955.1
WP_103518967.1
WP_103519039.1
WP_103519352.1
WP_103751536.1
WP_103751758.1
WP_103751909.1
WP_103752094.1
WP_103752241.1
WP_103752244.1
WP_103752252.1
WP_103752291.1
WP_103752425.1
WP_103752570.1
WP_103752573.1
WP_103752695.1
WP_103752762.1
WP_103752798.1
WP_103753027.1
WP_104051999.1
WP_104169048.1
WP_104052002.1
WP_104052011.1
WP_104092593.1
WP_104176371.1
WP_104182366.1
WP_104182368.1
WP_104443846.1
WP_104443848.1
WP_104444296.1
WP_104444312.1
WP_104444446.1
WP_104444569.1
WP_104444573.1
WP_104444812.1
WP_104444904.1
WP_104445241.1
WP_104445242.1
WP_104738959.1
WP_105028971.1
WP_105190857.1
WP_105190862.1
WP_105190872.1
WP_105190876.1
WP_105190889.1
WP_105190891.1
WP_105190898.1
WP_105190901.1
WP_105190903.1
WP_105190915.1
WP_105190920.1
WP_105190928.1
WP_105190936.1
WP_105190956.1
WP_105190966.1
WP_105190977.1
WP_105190995.1
WP_105191022.1
WP_105191024.1
WP_105191025.1
WP_105191030.1
WP_105191047.1
WP_105191050.1
WP_105191058.1
WP_105191061.1
WP_105191083.1
WP_105191084.1
WP_105191107.1
WP_105191114.1
WP_105191115.1
WP_105191123.1
WP_105191131.1
WP_105191212.1
WP_105191220.1
WP_105191226.1
WP_105191236.1
WP_105191240.1
WP_105191242.1
WP_105191246.1
WP_105191252.1
WP_105191253.1
WP_105191256.1
WP_105191285.1
WP_105191287.1
WP_105191288.1
WP_105191289.1
WP_105191307.1
WP_105191311.1
WP_105191313.1
WP_105191327.1
WP_105191341.1
WP_105191356.1
WP_105191357.1
WP_105191365.1
WP_105191373.1
WP_105191380.1
WP_105191383.1
WP_105191399.1
WP_105191408.1
WP_105191411.1
WP_105191432.1
WP_105191441.1
WP_105191445.1
WP_105191453.1
WP_105191471.1
WP_105191486.1
WP_105191494.1
WP_105191496.1
WP_105191518.1
WP_105191523.1
WP_105191531.1
WP_105191547.1
WP_105191553.1
WP_105191587.1
WP_105191589.1
WP_105191591.1
WP_105191595.1
WP_105191607.1
WP_105191615.1
WP_105191633.1
WP_105191649.1
WP_105191651.1
WP_105191655.1
WP_105191688.1
WP_105191696.1
WP_105191712.1
WP_105191718.1
WP_105191736.1
WP_105191747.1
WP_105191751.1
WP_105191791.1
WP_105191801.1
WP_105191809.1
WP_105191818.1
WP_105191822.1
WP_105191882.1
WP_105191888.1
WP_105191914.1
WP_105191925.1
WP_105191931.1
WP_105191939.1
WP_105191941.1
WP_105191994.1
WP_105192006.1
WP_105192023.1
WP_105192037.1
WP_105192047.1
WP_105192059.1
WP_105192073.1
WP_105192075.1
WP_105192085.1
WP_105192140.1
WP_105192144.1
WP_105192170.1
WP_105192184.1
WP_105192189.1
WP_105192206.1
WP_105192220.1
WP_105192226.1
WP_105192228.1
WP_105192238.1
WP_105192264.1
WP_105192266.1
WP_105192270.1
WP_105192272.1
WP_105192322.1
WP_105192343.1
WP_105192377.1
WP_105192396.1
WP_105192432.1
WP_105192456.1
WP_105192513.1
WP_105192527.1
WP_105192552.1
WP_105192562.1
WP_105192572.1
WP_105192585.1
WP_105192611.1
WP_105192637.1
WP_105192675.1
WP_105192696.1
WP_105192710.1
WP_105192758.1
WP_105192861.1
WP_105192873.1
WP_105192885.1
WP_105192897.1
WP_105192904.1
WP_105192910.1
WP_105192930.1
WP_105192946.1
WP_105192998.1
WP_105193021.1
WP_105193037.1
WP_105193071.1
WP_105193075.1
WP_105193085.1
WP_105193097.1
WP_105193105.1
WP_105193109.1
WP_105193167.1
WP_105193194.1
WP_105193267.1
WP_105193280.1
WP_105193286.1
WP_105193306.1
WP_105193343.1
WP_105193380.1
WP_105193398.1
WP_105193469.1
WP_105193503.1
WP_105466456.1
WP_105594605.1
WP_106118811.1
WP_106451031.1
WP_106466869.1
WP_106467324.1
WP_106468025.1
WP_106468612.1
WP_106474478.1
WP_106475407.1
WP_106489315.1
WP_106631623.1
WP_106739689.1
WP_107010301.1
WP_107200872.1
WP_107200877.1
WP_107200878.1
WP_107200879.1
WP_107203100.1
WP_107203660.1
WP_108127768.1
WP_087674308.1
WP_094948604.1
WP_108127780.1
WP_108127784.1
WP_108127807.1
WP_108127822.1
WP_065392610.1
WP_108127827.1
WP_108127829.1
WP_108127847.1
WP_108127974.1
WP_108234938.1
WP_108487786.1
WP_108488981.1
WP_108861544.1
WP_108879208.1
WP_108961784.1
WP_108961785.1
WP_108997568.1
WP_108997641.1
WP_108997655.1
WP_108997670.1
WP_108997675.1
WP_108997687.1
WP_108997692.1
WP_108997701.1
WP_108997722.1
WP_108997854.1
WP_108997866.1
WP_108997872.1
WP_108997887.1
WP_108997947.1
WP_108997951.1
WP_108997957.1
WP_108997965.1
WP_108997996.1
WP_108998062.1
WP_108998076.1
WP_108998078.1
WP_108998083.1
WP_108998122.1
WP_108998126.1
WP_108998137.1
WP_108998146.1
WP_108998154.1
WP_108998159.1
WP_108998166.1
WP_108998175.1
WP_108998179.1
WP_108998259.1
WP_108998272.1
WP_108998275.1
WP_108998291.1
WP_108998334.1
WP_108998343.1
WP_108998348.1
WP_071211971.1
WP_108998350.1
WP_108998440.1
WP_108998442.1
WP_108998509.1
WP_108998513.1
WP_108998516.1
WP_108998543.1
WP_108998546.1
WP_108998550.1
WP_108998553.1
WP_108998554.1
WP_108998555.1
WP_108998559.1
WP_108998561.1
WP_108998562.1
WP_108998563.1
WP_108998564.1
WP_108998565.1
WP_108998566.1
WP_108998580.1
WP_108998612.1
WP_108998620.1
WP_108998621.1
WP_108998630.1
WP_109013864.1
WP_109014592.1
WP_109014895.1
WP_109015831.1
WP_109016565.1
WP_109017074.1
WP_109033776.1
WP_109033809.1
WP_109033948.1
WP_109034663.1
WP_109035493.1
WP_109035771.1
WP_109036702.1
WP_109036799.1
WP_109036937.1
WP_109037070.1
WP_109038784.1
WP_109042598.1
WP_109288794.1
WP_109461800.1
WP_109740835.1
WP_109741263.1
WP_109741850.1
WP_109741987.1
WP_109742114.1
WP_109742834.1
WP_109743363.1
WP_109743577.1
WP_109743869.1
WP_109743984.1
WP_109743995.1
WP_109744429.1
WP_109744784.1
WP_109745290.1
WP_109745522.1
WP_109857114.1
WP_109912980.1
WP_109953092.1
WP_110201901.1
WP_110201904.1
WP_110201926.1
WP_110201937.1
WP_110201950.1
WP_110201957.1
WP_110201963.1
WP_110201967.1
WP_110201981.1
WP_110201987.1
WP_110253682.1
WP_110285645.1
WP_110286071.1
WP_127897151.1
WP_110286072.1
WP_110286075.1
WP_110286114.1
WP_110286117.1
WP_110286122.1
WP_110286123.1
WP_110286129.1
WP_042854930.1
WP_110286131.1
WP_110286140.1
WP_110286141.1
WP_110286142.1
WP_110286147.1
WP_042854949.1
WP_110286159.1
WP_110286160.1
WP_110286161.1
WP_110286165.1
WP_110286166.1
WP_082924812.1
WP_110286208.1
WP_110286210.1
WP_110331569.1
WP_110332017.1
WP_110364098.1
WP_110385279.1
WP_110386419.1
WP_110389037.1
WP_110663332.1
WP_110768859.1
WP_110783589.1
WP_110818347.1
WP_110845227.1
WP_110845860.1
WP_110846669.1
WP_110847313.1
WP_110847902.1
WP_110848372.1
WP_110849501.1
WP_110883460.1
WP_110883461.1
WP_110883464.1
WP_110883465.1
WP_110883466.1
WP_110883468.1
WP_110883470.1
WP_110883475.1
WP_110883476.1
WP_110883478.1
WP_110883480.1
WP_110883482.1
WP_110883484.1
WP_110883488.1
WP_110883489.1
WP_110883498.1
WP_110883501.1
WP_110883504.1
WP_110883512.1
WP_111021796.1
WP_111021797.1
WP_111205451.1
WP_111278756.1
WP_133257278.1
WP_111530657.1
WP_134255968.1
WP_133255342.1
RAK61922.1
WP_111721598.1
WP_095374859.1
WP_111835186.1
WP_112061941.1
WP_112239142.1
WP_112239331.1
WP_112239825.1
WP_112248773.1
WP_112248777.1
WP_112248780.1
WP_112317621.1
WP_112626408.1
WP_112626927.1
WP_112696472.1
WP_112696477.1
WP_112717019.1
WP_112718773.1
WP_112777935.1
WP_112777937.1
WP_112777946.1
WP_112777953.1
PWS23113.1
WP_112777962.1
WP_112777979.1
WP_112777986.1
WP_112777999.1
WP_112778001.1
WP_112859825.1
WP_112860272.1
WP_112860553.1
WP_112860638.1
WP_112923453.1
WP_113084220.1
WP_113084221.1
WP_113084224.1
WP_113090098.1
WP_113094576.1
WP_113102085.1
WP_113102087.1
WP_113302155.1
WP_113331672.1
WP_113349726.1
WP_113569886.1
WP_113569891.1
WP_113590190.1
WP_113951752.1
WP_113996407.1
WP_114000121.1
WP_114106303.1
WP_114106305.1
WP_114118893.1
WP_114118912.1
WP_114118916.1
WP_114142712.1
WP_114309136.1
WP_114516887.1
WP_114587614.1
WP_114588697.1
WP_114589300.1
WP_114589620.1
WP_114597913.1
WP_114597915.1
WP_114597919.1
WP_114597920.1
WP_114597921.1
WP_114597922.1
WP_114597923.1
WP_114598516.1
WP_114598524.1
WP_114598525.1
WP_114598526.1
WP_114598528.1
WP_114598529.1
WP_114598531.1
WP_114598532.1
WP_114598910.1
WP_114598911.1
WP_114598912.1
WP_114598916.1
WP_114598917.1
WP_114598918.1
WP_114598919.1
WP_114598920.1
WP_114598927.1
WP_114598930.1
WP_114598932.1
WP_114598934.1
WP_114598935.1
WP_114598937.1
WP_114598941.1
WP_114599272.1
WP_114599316.1
WP_114599320.1
WP_114599321.1
WP_114599322.1
WP_114599324.1
WP_114599326.1
WP_114599328.1
WP_114916152.1
WP_114917717.1
WP_114917811.1
WP_114918413.1
WP_115064690.1
WP_115298749.1
WP_115437998.1
WP_115485589.1
WP_115749449.1
WP_115750475.1
WP_115771471.1
WP_115771734.1
WP_115772133.1
WP_115773551.1
WP_115773697.1
WP_115836565.1
WP_116924373.1
WP_116924374.1
WP_116924388.1
WP_116924493.1
WP_117026266.1
WP_117221994.1
WP_117196721.1
WP_117225165.1
WP_117224667.1
WP_117219196.1
WP_117207181.1
WP_117433898.1
WP_117219690.1
WP_117203973.1
WP_117218654.1
WP_117203956.1
WP_117220819.1
WP_117218283.1
WP_117181681.1
WP_117224955.1
WP_117224964.1
WP_117224968.1
WP_117238710.1
WP_117238726.1
WP_117281898.1
WP_117434160.1
WP_117434171.1
WP_117584502.1
WP_118062995.1
WP_118918706.1
WP_118924974.1
WP_119107678.1
WP_119132680.1
WP_119132712.1
WP_119132783.1
WP_119132869.1
WP_119132872.1
WP_119133009.1
WP_119133110.1
WP_119133147.1
WP_119133168.1
WP_119133180.1
WP_119133232.1
WP_119133238.1
WP_119133312.1
WP_119133363.1
WP_119133364.1
WP_119133389.1
WP_119133392.1
WP_119133406.1
WP_119133461.1
WP_119133482.1
WP_119133497.1
WP_119133530.1
WP_119133596.1
WP_119133613.1
WP_119133634.1
WP_119133648.1
WP_119133697.1
WP_119133739.1
WP_119133772.1
WP_119133773.1
WP_119133776.1
WP_119133821.1
WP_119133826.1
WP_119133859.1
WP_119133886.1
WP_119133888.1
WP_119133933.1
WP_119133949.1
WP_119133978.1
WP_119134024.1
WP_119134037.1
WP_119134078.1
WP_119134092.1
WP_119134146.1
WP_119134153.1
WP_119134155.1
WP_119134157.1
WP_119134183.1
WP_119134214.1
WP_119134232.1
WP_119134240.1
WP_119134247.1
WP_119134294.1
WP_119134395.1
WP_119134415.1
WP_119134479.1
WP_119134481.1
WP_119134487.1
WP_119134496.1
WP_119134551.1
WP_119134570.1
WP_119134625.1
WP_119134627.1
WP_119134657.1
WP_119134678.1
WP_119134715.1
WP_119134808.1
WP_119134824.1
WP_119134886.1
WP_119134887.1
WP_119134970.1
WP_119134984.1
WP_119134996.1
WP_119135036.1
WP_119135080.1
WP_119135088.1
WP_119135095.1
WP_119135102.1
WP_119135190.1
WP_119135258.1
WP_119135394.1
WP_119135439.1
WP_119135445.1
WP_119135447.1
WP_119135467.1
WP_119135478.1
WP_119135480.1
WP_119135486.1
WP_119135514.1
WP_119135523.1
WP_119135528.1
WP_119135538.1
WP_119135542.1
WP_119135547.1
WP_119135567.1
WP_119135602.1
WP_119135608.1
WP_119135620.1
WP_119135622.1
WP_119135625.1
WP_119135628.1
WP_119135629.1
WP_119135635.1
WP_119135637.1
WP_119135649.1
WP_119135659.1
WP_119135677.1
WP_119135691.1
WP_119135712.1
WP_119135719.1
WP_119135721.1
WP_119135722.1
WP_119135758.1
WP_119135770.1
WP_119135793.1
WP_119135814.1
WP_119135854.1
WP_119135860.1
WP_119135867.1
WP_119135875.1
WP_119135917.1
WP_119135922.1
WP_119136031.1
WP_119136037.1
WP_119136041.1
WP_119136093.1
WP_119136124.1
WP_119136155.1
WP_119136162.1
WP_119136166.1
WP_119136191.1
WP_119136194.1
WP_119136300.1
WP_119136472.1
WP_119136473.1
WP_119136482.1
WP_119136491.1
WP_119136509.1
WP_119136533.1
WP_119136540.1
WP_119136547.1
WP_119136550.1
WP_119136557.1
WP_119136565.1
WP_119136673.1
WP_119136674.1
WP_119136710.1
WP_119136711.1
WP_119136722.1
WP_119136743.1
WP_119136744.1
WP_119136751.1
WP_119136909.1
WP_119136942.1
WP_119605410.1
WP_119606110.1
WP_119617755.1
WP_119617758.1
WP_119617760.1
WP_119617761.1
WP_119617762.1
WP_119617763.1
WP_119634891.1
WP_119617765.1
WP_119617767.1
WP_119617779.1
WP_119634890.1
WP_119634894.1
WP_119617764.1
WP_119634897.1
WP_119634906.1
WP_119634907.1
WP_119634912.1
WP_119634918.1
WP_119634919.1
WP_119634920.1
WP_119634922.1
WP_119785144.1
WP_119808858.1
WP_120761123.1
WP_120787092.1
WP_120787099.1
WP_120787108.1
WP_120787113.1
WP_120787118.1
WP_120787151.1
WP_120787155.1
WP_120787159.1
WP_120787160.1
WP_120787161.1
WP_120787173.1
WP_120787175.1
WP_120787185.1
WP_120787187.1
WP_120787196.1
WP_120787207.1
WP_120787217.1
WP_120958858.1
WP_121449716.1
WP_121449730.1
WP_121449739.1
WP_121449788.1
WP_121494389.1
WP_121530059.1
WP_121689761.1
WP_122117135.1
WP_122291667.1
WP_122427666.1
WP_123249667.1
WP_123256540.1
WP_124449593.1
WP_124450158.1
WP_124450991.1
WP_124510132.1
WP_124568356.1
WP_124736802.1
WP_124736821.1
WP_124736822.1
WP_124736832.1
WP_124736833.1
WP_124736835.1
WP_124736840.1
WP_124736845.1
WP_124736846.1
WP_124736850.1
WP_124736857.1
WP_124736862.1
WP_124736883.1
WP_124736892.1
WP_124857244.1
WP_124939287.1
WP_125184839.1
WP_125185703.1
WP_125437180.1
WP_125861717.1
WP_125894897.1
WP_125990363.1
WP_125993646.1
WP_126001412.1
WP_126001434.1
WP_126001486.1
WP_126044152.1
WP_126044208.1
WP_126044306.1
WP_126044320.1
WP_126044342.1
WP_126044417.1
WP_126044428.1
WP_126044555.1
WP_126044615.1
WP_126044625.1
WP_126044635.1
WP_126044642.1
WP_126044691.1
WP_126044794.1
WP_126044854.1
WP_126045274.1
WP_126241441.1
WP_126241442.1
WP_126241443.1
WP_126411016.1
WP_126672896.1
WP_126675386.1
WP_126755760.1
WP_126755762.1
WP_126755773.1
WP_126755777.1
WP_126755779.1
WP_126755780.1
WP_126755783.1
WP_126755788.1
WP_126755789.1
WP_126755791.1
WP_126755792.1
WP_126755795.1
WP_126755796.1
WP_126755798.1
WP_126755799.1
WP_126755800.1
WP_126755803.1
WP_126755804.1
WP_126755807.1
WP_126755809.1
WP_126755810.1
WP_126755813.1
WP_126755815.1
WP_126755816.1
WP_126755817.1
WP_126755818.1
WP_126755819.1
WP_126755822.1
WP_126755826.1
WP_127116270.1
WP_127116272.1
WP_127116273.1
WP_127116278.1
WP_127116280.1
WP_127116292.1
WP_127116297.1
WP_127116310.1
WP_127116315.1
WP_127345091.1
WP_127345096.1
WP_127805048.1
WP_127897131.1
WP_127897156.1
WP_127913685.1
WP_127942484.1
WP_127942589.1
WP_127942669.1
WP_127942681.1
WP_127942684.1
WP_127942700.1
WP_127942703.1
WP_127942731.1
WP_127942956.1
WP_127942969.1
WP_127942992.1
WP_127942997.1
WP_127943036.1
WP_127943050.1
WP_127943071.1
WP_127993269.1
WP_127993518.1
WP_128003442.1
WP_128008844.1
WP_128088258.1
WP_128580043.1
WP_128599706.1
WP_128601152.1
WP_128602738.1
WP_128682649.1
WP_128786689.1
WP_128842618.1
WP_129223060.1
WP_129261818.1
WP_129325415.1
WP_129364261.1
WP_129466259.1
WP_129483206.1
WP_129717643.1
WP_129717929.1
WP_129913624.1
WP_129913628.1
WP_129913635.1
WP_129913637.1
WP_129913643.1
WP_129913653.1
WP_129913655.1
WP_129913662.1
WP_129913672.1
WP_129913682.1
WP_129913699.1
WP_129913771.1
WP_129937193.1
WP_129941339.1
WP_130122122.1
WP_130136803.1
WP_130202212.1
WP_130243518.1
WP_130243520.1
WP_130243524.1
WP_130243528.1
WP_130243532.1
WP_130280571.1
WP_130519787.1
WP_130519794.1
WP_130519800.1
WP_130645413.1
WP_130645424.1
WP_110286121.1
WP_042855050.1
WP_130645436.1
WP_130645440.1
WP_130645452.1
WP_130645465.1
WP_130645471.1
WP_130645496.1
WP_130645498.1
WP_130645500.1
WP_130909101.1
WP_131729272.1
WP_131747031.1
WP_131747046.1
WP_131747061.1
WP_131767992.1
WP_131772709.1
WP_131792710.1
WP_131796251.1
WP_131796256.1
WP_131796658.1
WP_131888608.1
WP_132141997.1
WP_132585971.1
WP_132826546.1
WP_133256653.1
WP_133256665.1
WP_133256674.1
WP_133372393.1
WP_133372394.1
WP_133372447.1
WP_133372497.1
WP_133425088.1
WP_133425092.1
WP_133469155.1
WP_133770252.1
WP_134140097.1
WP_134230073.1
WP_134240087.1
WP_134256938.1
WP_134338168.1
WP_134675515.1
WP_134675850.1
WP_134677428.1
WP_134778215.1
WP_134877388.1
WP_134929692.1
WP_134937438.1
WP_134946097.1
WP_135046055.1
WP_135091137.1
WP_135103395.1
WP_135147274.1
WP_135227411.1
WP_135288374.1
WP_135299868.1
WP_135299879.1
WP_135300011.1
WP_135306497.1
WP_135306502.1
WP_135306505.1
WP_135309871.1
WP_135482400.1
WP_135482408.1
WP_135482426.1
WP_135482436.1
WP_135482445.1
WP_135482448.1
WP_135482520.1
WP_135482522.1
WP_135482538.1
WP_135502503.1
WP_135890190.1
WP_135968501.1
WP_136173685.1
WP_136196602.1
WP_136197637.1
WP_136198136.1
WP_136459319.1
WP_136538876.1
WP_136538879.1
WP_136539155.1
WP_136539163.1
WP_136539181.1
WP_136539282.1
WP_136539513.1
WP_136539630.1
WP_136539654.1
WP_136540448.1
WP_136540460.1
WP_136540731.1
WP_136540733.1
WP_136540912.1
WP_136540980.1
WP_136541249.1
WP_136541267.1
WP_136541305.1
WP_136541375.1
WP_136542035.1
WP_136542086.1
WP_136567686.1
WP_136664988.1
WP_136676182.1
WP_136676216.1
WP_136714731.1
WP_136714736.1
WP_136714757.1
WP_137181979.1
WP_137231108.1
WP_137610128.1
WP_137675457.1
WP_137675463.1
WP_137675464.1
WP_137675465.1
WP_137675467.1
WP_137675468.1
WP_137675469.1
WP_137675470.1
WP_137675471.1
WP_137675472.1
WP_137675474.1
WP_137675475.1
WP_137675476.1
WP_137734199.1
WP_137910657.1
WP_137916946.1
WP_137918920.1
WP_138043364.1
WP_138061532.1
WP_138062942.1
WP_138150217.1
WP_138062946.1
WP_138069304.1
WP_138104190.1
WP_138134876.1
WP_138140475.1
WP_138143266.1
WP_124736858.1
WP_138143270.1
WP_138150195.1
WP_138150214.1
WP_138155090.1
WP_138042290.1
WP_138061540.1
WP_138155418.1
WP_138276248.1
WP_138341782.1
WP_142950323.1
WP_139724914.1
WP_022619477.1
WP_138377426.1
WP_099012148.1
WP_130096167.1
WP_138377427.1
WP_138377428.1
WP_138533802.1
WP_138533821.1
WP_138533832.1
WP_138533833.1
WP_138533861.1
WP_138533924.1
WP_138558391.1
WP_138599979.1
WP_139015941.1
WP_139070596.1
WP_139074161.1
WP_139109298.1
WP_139109375.1
WP_100729311.1
WP_139272445.1
WP_139114651.1
WP_139128001.1
WP_139130173.1
WP_139156840.1
WP_139160240.1
WP_139160570.1
WP_139161264.1
WP_139161457.1
WP_139161647.1
WP_139161678.1
WP_139161691.1
WP_139161704.1
WP_139161729.1
WP_139162013.1
WP_139162449.1
WP_139162484.1
WP_139162622.1
WP_139271567.1
WP_130243523.1
WP_073698506.1
WP_139271571.1
WP_139467766.1
WP_139724928.1
WP_139803874.1
WP_139830427.1
WP_139911627.1
WP_140038949.1
WP_140073933.1
WP_140074016.1
WP_140074018.1
WP_140074040.1
WP_140074093.1
WP_140179120.1
WP_140179648.1
WP_140179893.1
WP_140180509.1
WP_140180585.1
WP_140180708.1
WP_140183086.1
WP_140186126.1
WP_140186183.1
WP_140186572.1
WP_140187567.1
WP_140189332.1
WP_110286118.1
WP_140189335.1
WP_140189336.1
WP_140189338.1
WP_140189345.1
WP_140223306.1
WP_140386138.1
WP_140409028.1
WP_140409034.1
WP_140424235.1
WP_140806572.1
WP_140837792.1
WP_141096040.1
WP_141122744.1
OSN13129.1
WP_141155614.1
WP_141192594.1
WP_141192639.1
WP_141237749.1
WP_141378824.1
WP_141378826.1
WP_141380294.1
WP_141380725.1
WP_141718331.1
WP_141718661.1
WP_141829398.1
WP_141829665.1
WP_142303791.1
WP_142369470.1
WP_142370437.1
WP_142380371.1
WP_142446371.1
WP_142446397.1
WP_142579800.1
WP_142966702.1
WP_143008482.1
WP_143028936.1
WP_143029075.1
WP_143045667.1
WP_143045724.1
OIC70436.1
WP_143045790.1
WP_143045801.1
WP_143045818.1
WP_143046006.1
WP_143067523.1
XP_001276397.1
XP_001293713.1
XP_001296236.1
XP_001307941.1
XP_001307947.1
XP_001307951.1
XP_001307952.1
XP_001617467.1
XP_001617475.1
XP_001617543.1
XP_001617578.1
XP_001617697.1
XP_001617764.1
XP_001617844.1
XP_001617959.1
XP_001618011.1
XP_001618059.1
XP_001618210.1
XP_001618513.1
XP_001618661.1
XP_001618731.1
XP_001618760.1
XP_001619078.1
XP_001619315.1
XP_001620108.1
XP_001620391.1
XP_001621415.1
XP_001621620.1
XP_001621852.1
XP_001643983.1
XP_001690258.1
XP_001694184.1
XP_001701464.1
XP_001731772.1
XP_001737319.1
XP_001745925.1
KJE90506.1
XP_001880516.1
XP_001950577.1
XP_001997928.1
XP_002046074.1
XP_002260624.1
XP_002456845.1
BAJ85978.1
KJB62485.1
KJB62487.1
XP_022745458.1
XP_002481916.1
XP_002534502.1
XP_002534798.1
XP_002534933.1
XP_002535010.2
XP_002535352.2
XP_002535443.1
XP_002535562.1
XP_002535679.2
EEF26704.1
XP_002535918.1
XP_002535964.2
EEF26419.1
XP_002535983.1
XP_002536343.1
XP_002536395.1
XP_002536463.1
XP_002536540.2
EEF25843.1
XP_002536700.1
XP_002536715.2
XP_002536736.1
XP_002536779.2
EEF25605.1
XP_002536915.1
XP_002536980.1
XP_002537339.1
XP_002537582.1
XP_002537683.1
XP_002537709.1
XP_002538031.1
XP_002538340.1
XP_002538475.3
XP_002538636.2
XP_002538654.1
XP_002615388.1
XP_002741271.1
XP_002960016.1
XP_003056096.1
XP_002507507.1
XP_003064993.1
XP_003087017.1
XP_003087018.1
XP_003087028.1
XP_003087047.1
XP_003087049.1
XP_003087081.1
XP_003087114.1
XP_003087123.1
XP_003087125.1
XP_003087137.1
XP_003087175.1
XP_003087181.1
XP_003087185.1
XP_003087188.1
XP_003087201.1
XP_003087213.1
XP_003087221.1
XP_003087297.1
XP_003087312.1
XP_003087313.1
XP_003087392.1
XP_003087415.1
XP_003087422.1
XP_003087439.1
XP_003087464.1
XP_003087469.1
XP_003087470.1
XP_003087495.1
XP_003087504.1
XP_003087587.1
XP_003087604.1
XP_003087608.1
XP_003087626.1
XP_003087641.1
XP_003087642.1
XP_003087662.1
XP_003087691.1
XP_003087711.1
XP_003087813.1
XP_003087879.1
XP_003087910.1
XP_003087927.1
XP_003087941.1
XP_003088024.1
XP_003088047.1
XP_003088053.1
XP_003088200.1
XP_003088202.1
XP_003088208.1
XP_003088300.1
XP_003088301.1
XP_003088302.1
XP_003088303.1
XP_003088348.1
XP_003088390.1
XP_003088392.1
XP_003088566.1
XP_003090239.1
XP_003248301.1
XP_003295059.1
XP_003331105.1
XP_003342853.1
XP_003342866.1
XP_003343034.1
XP_003343323.1
XP_003343326.1
XP_003645685.1
XP_003664133.1
XP_003670049.1
OAJ41728.1
XP_003682753.1
XP_003693274.1
XP_003731676.1
XP_003738264.1
XP_004221196.1
XP_004253362.1
XP_004253462.1
XP_004254421.1
XP_004446755.1
XP_004781578.1
XP_007074534.1
XP_004968120.1
XP_024370683.1
KJB62484.1
PUZ51348.1
XP_005142976.1
XP_005644220.1
XP_005771901.1
XP_005821422.1
XP_004998053.1
XP_005824936.1
XP_006128697.1
XP_006396612.1
XP_014523349.1
GBG74159.1
XP_006455551.1
XP_006665103.1
XP_006672614.1
XP_006683175.1
XP_006683281.1
XP_006683316.1
XP_006683361.1
XP_006683434.1
XP_006683458.1
XP_006683483.1
XP_006683540.1
XP_006683561.1
XP_006955942.1
XP_006957722.1
XP_006959751.1
XP_007307433.1
XP_007415152.1
XP_007445699.1
XP_007445717.1
XP_007446003.1
XP_007446108.1
XP_007446111.1
XP_007446113.1
XP_007446327.1
XP_007446420.1
XP_007446523.1
XP_007447101.1
XP_007447258.1
XP_007447300.1
XP_007447302.1
XP_007447748.1
XP_007447982.1
XP_007448023.1
XP_007448223.1
XP_007448404.1
XP_007448628.1
XP_007448634.1
XP_007448689.1
XP_007449454.1
XP_007449461.1
XP_007449541.1
XP_007449641.1
XP_007449658.1
XP_007449660.1
XP_007450225.1
XP_007450300.1
XP_007450363.1
XP_007450396.1
XP_007450454.1
XP_007450550.1
XP_007450683.1
XP_007450870.1
XP_007450872.1
XP_007450873.1
XP_007450883.1
XP_007451217.1
XP_007451461.1
XP_007451464.1
XP_007451525.1
XP_007451721.1
XP_007451789.1
XP_007451855.1
XP_007452669.1
XP_007452914.1
XP_007452993.1
XP_007453022.1
XP_007453059.1
XP_007453766.1
XP_007454174.1
XP_007454175.1
XP_007454211.1
XP_007454224.1
XP_007454323.1
XP_007454355.1
XP_007454491.1
XP_007454553.1
XP_007454603.1
XP_007454604.1
XP_007454653.1
XP_007454656.1
XP_007454801.1
XP_007454835.1
XP_007454900.1
XP_007454901.1
XP_007455034.1
XP_007455728.1
XP_007455951.1
XP_007455953.1
XP_007455967.1
XP_007455993.1
XP_007455994.1
XP_007456134.1
XP_007456401.1
XP_007456429.1
XP_007456468.1
XP_007456514.1
XP_007456654.1
XP_007456906.1
XP_007457038.1
XP_007457045.1
XP_007457204.1
XP_007457487.1
XP_007458385.1
XP_007458448.1
XP_007458489.1
XP_007459552.1
XP_007459664.1
XP_007459665.1
XP_007459982.1
XP_007460008.1
XP_007460282.1
XP_007460384.1
XP_007460521.1
XP_007460522.1
XP_007460921.1
XP_007460932.1
XP_007461657.1
XP_007461679.1
XP_007461727.1
XP_007461728.1
XP_007461778.1
XP_007461929.1
XP_007462467.1
XP_007462473.1
XP_007462644.1
XP_007462745.1
XP_007463263.1
XP_007463591.1
XP_007463592.1
XP_011567421.1
XP_007463784.1
XP_007463837.1
XP_007463839.1
PRD18543.1
XP_007464042.1
XP_007464125.1
XP_007464138.1
XP_007464139.1
XP_007465533.1
XP_007465952.1
XP_007465960.1
XP_007466437.1
XP_007466625.1
XP_007466839.1
XP_007466843.1
XP_007466907.1
XP_007467065.1
XP_007467067.1
XP_007467069.1
XP_007467152.1
XP_007467242.1
XP_007467260.1
XP_007467397.1
XP_007467404.1
XP_007467405.1
XP_007467406.1
XP_007467408.1
XP_007467642.1
XP_007467888.1
XP_007467993.1
XP_007468215.1
XP_007468249.1
XP_007468441.1
XP_007468442.1
XP_007468462.1
XP_007468554.1
XP_007468812.1
XP_007468816.1
XP_007469203.1
XP_007469291.1
XP_007469294.1
XP_007469947.1
XP_007469955.1
XP_007469957.1
XP_007469958.1
XP_007470000.1
XP_007470147.1
XP_007470217.1
XP_007470237.1
XP_007470344.1
XP_007470644.1
XP_007470646.1
XP_007470849.1
XP_007470853.1
XP_007471268.1
XP_007471560.1
XP_007471607.1
XP_007471894.1
XP_007472074.1
XP_007574005.1
XP_007672444.1
XP_007673521.1
XP_007674705.1
XP_007861169.1
AJV49678.1
XP_007924297.1
XP_008188180.1
XP_008188395.1
XP_008188428.1
XP_008188576.1
XP_008188616.1
XP_008188621.1
XP_008188635.1
XP_008188641.1
XP_008188648.1
XP_008188673.1
XP_008188712.1
XP_008188713.1
XP_008188774.1
XP_008188779.1
XP_008188812.1
XP_008188842.1
XP_008188895.1
XP_008188907.1
XP_008188945.1
XP_008188980.1
XP_008188991.1
XP_008189047.1
XP_008189102.1
XP_008189103.1
XP_008189126.1
XP_008189279.1
XP_008189289.1
XP_008189301.1
XP_008189325.1
XP_008189604.1
XP_008246113.1
XP_008478619.2
XP_008482202.1
XP_008597200.1
XP_008830105.1
XP_009017720.1
XP_009020702.1
XP_009110918.1
XP_009348142.1
XP_009348144.1
XP_009348145.1
XP_009348147.1
XP_009348148.1
XP_009348149.1
XP_009348151.1
XP_009348152.1
XP_009348156.1
XP_009348164.1
XP_009348170.1
XP_009348175.1
XP_009348176.1
XP_009348180.1
XP_009350061.1
XP_009350200.1
XP_009350209.1
XP_009350212.1
XP_009350218.1
XP_009350219.1
XP_009350632.1
XP_009350633.1
XP_009350635.1
XP_009350636.1
XP_009350643.1
XP_009350644.1
XP_009350748.1
XP_009350813.1
XP_009350817.2
XP_009350869.1
XP_009350875.1
XP_009350965.1
XP_009351155.1
XP_009351219.1
XP_009351366.1
XP_009351397.1
XP_009351411.1
XP_009539721.1
XP_009580169.1
XP_009863669.1
XP_009881017.1
XP_009881441.1
XP_009568916.1
XP_010016005.1
XP_010014041.1
XP_010035997.1
KCW47519.1
XP_010093860.1
XP_009150050.1
XP_010382934.1
XP_010668348.1
XP_010725227.1
XP_010911292.1
XP_010911369.1
XP_010911605.1
XP_011014251.1
XP_011014726.1
XP_011014728.1
XP_011016368.1
XP_011016369.1
XP_011016511.1
XP_011016512.1
XP_011016514.1
XP_011016582.1
XP_011016584.1
XP_011016735.1
XP_011016758.1
XP_011068831.1
XP_011194873.1
XP_011503906.1
XP_011503925.1
XP_011503927.1
XP_011503932.1
XP_011503951.1
XP_011503952.1
XP_011503962.1
XP_011503999.1
XP_011504003.1
XP_011504004.1
XP_011504013.1
XP_011504014.1
XP_011504020.1
XP_011504026.1
XP_011504080.1
XP_011504098.1
XP_011504100.1
XP_011504113.1
XP_011552724.1
XP_011558552.1
XP_011558553.1
XP_011558558.1
XP_011558564.1
XP_011558754.1
XP_011562876.1
XP_011565476.1
XP_011565489.1
XP_011565490.1
XP_011565494.1
XP_011565503.1
XP_011565512.1
XP_011565515.1
XP_011565568.1
XP_011565569.1
XP_011565571.1
XP_011565573.1
XP_011565633.1
XP_011565640.1
XP_011565642.1
XP_011565643.1
XP_011565644.1
XP_011565650.1
XP_011565659.1
XP_011565862.1
XP_011565866.1
XP_011566051.1
XP_011566053.1
XP_011566058.1
XP_011566065.1
XP_011566093.1
XP_011566265.1
XP_011566283.1
XP_011566289.1
XP_011566325.1
XP_011566330.1
XP_011566332.1
XP_011566341.1
XP_011566439.1
XP_011566445.1
XP_011566451.1
XP_011566477.1
XP_011566478.1
XP_011566483.1
XP_011566494.1
XP_011566528.1
XP_011566529.1
XP_011566532.1
XP_011566535.1
XP_011566539.1
XP_011566544.1
XP_011566548.1
XP_011566550.1
XP_011566650.1
XP_011566713.1
XP_011566723.1
XP_011566777.1
XP_011566782.1
XP_011566845.1
XP_011566849.1
XP_011566854.1
XP_011566857.1
XP_011566860.1
XP_011566929.1
XP_011566935.1
XP_011566990.1
XP_011566991.1
XP_011567037.1
XP_011567072.1
XP_011567117.1
XP_011567120.1
XP_011567130.1
XP_011567134.1
XP_011567135.1
XP_011567138.1
XP_011567178.1
XP_011567185.1
XP_011567186.1
XP_011567189.1
XP_011567191.1
XP_011567198.1
XP_011567214.1
XP_011567218.1
XP_011567231.1
XP_011567233.1
XP_011567235.1
XP_011567267.1
XP_011567293.1
XP_011567325.1
XP_011567328.1
XP_011567333.1
XP_011567335.1
XP_011567347.1
XP_011567352.1
XP_011567366.1
XP_011567381.1
XP_011567406.1
XP_011567407.1
XP_011567411.1
XP_011567422.1
XP_011567424.1
XP_011567426.1
XP_011567472.1
XP_011567474.1
XP_011567476.1
XP_011567513.1
XP_011567615.1
XP_011567634.1
XP_011567637.1
XP_011567645.1
XP_011567774.1
XP_011567775.1
XP_011567777.1
XP_011567778.1
XP_011567833.1
XP_011567844.1
XP_011567849.1
XP_011567853.1
XP_011567977.1
XP_011568095.1
XP_011568203.1
XP_011681767.1
XP_011706498.1
XP_011861223.1
XP_011859230.1
XP_011859231.1
XP_011860180.1
XP_011860199.1
XP_011860202.1
XP_011860204.1
XP_011860205.1
PRD30053.1
XP_011860378.1
XP_011860380.1
XP_011860382.1
XP_011860435.1
XP_011705374.1
XP_011860440.1
XP_011860441.1
XP_011860442.1
XP_011860450.1
XP_011860483.1
XP_011860484.1
XP_011860485.1
XP_011860491.1
XP_011860578.1
XP_011860580.1
XP_011860585.1
PRD25648.1
XP_011860590.1
XP_011860591.1
XP_011860596.1
XP_011860909.1
XP_011860916.1
PRD36187.1
XP_011860917.1
PRD21954.1
XP_011860920.1
XP_011860922.1
XP_011860925.1
XP_011860929.1
XP_011861205.1
XP_011861206.1
PRD39798.1
XP_011861207.1
PRD39803.1
XP_011861210.1
XP_011861211.1
XP_011861212.1
XP_011861214.1
XP_011861215.1
XP_011861221.1
XP_011861361.1
XP_011861368.1
PRD30056.1
XP_029663545.1
XP_011861380.1
XP_011861559.1
XP_011861560.1
PRD36069.1
XP_011861564.1
XP_011861569.1
XP_011861572.1
XP_011861573.1
XP_011861574.1
XP_011861575.1
XP_011861579.1
XP_011862156.1
XP_011862157.1
PRD28929.1
XP_029676968.1
XP_011862159.1
XP_011862160.1
XP_011862168.1
XP_011862171.1
XP_011862175.1
XP_011862178.1
XP_011862188.1
XP_029665088.1
PRD21119.1
XP_011862189.1
XP_011862190.1
XP_011706269.1
XP_011862191.1
XP_011862194.1
XP_011862200.1
PRD28807.1
XP_012261221.1
XP_012340118.1
XP_012349673.1
XP_012349830.1
XP_012521563.1
XP_012521580.1
XP_012521605.1
XP_012521642.1
XP_012521643.1
XP_012521645.1
XP_012521646.1
XP_012521664.1
XP_012521687.1
XP_012521701.1
XP_012521715.1
XP_012521720.1
XP_012521722.1
XP_012521753.1
XP_012521755.1
XP_012521771.1
XP_012523171.1
XP_012524377.1
XP_012524382.1
XP_012524386.1
XP_012524401.1
XP_012524407.1
XP_012524426.1
XP_012529790.1
XP_012530451.1
XP_012532847.1
XP_012532855.1
XP_012532868.1
XP_012536511.1
XP_012536520.1
XP_012541658.1
XP_012541857.1
XP_012541917.1
XP_012542524.1
XP_012542882.1
XP_012542891.1
XP_012542899.1
XP_012542903.1
XP_012542907.1
XP_012542938.1
XP_012542939.1
XP_012542941.1
XP_012542942.1
XP_012542943.1
XP_012542958.1
XP_012543366.1
XP_012543374.1
XP_012648812.1
XP_012684042.1
XP_012703296.1
XP_012752774.1
XP_013161227.1
XP_013161460.1
XP_013169398.1
XP_013161469.1
XP_013162454.1
XP_013162467.1
XP_013163636.1
XP_013163687.1
XP_013163818.1
XP_013164169.1
XP_013164173.1
XP_013164192.1
XP_013164208.1
XP_013168088.1
XP_013168455.1
XP_013168530.1
XP_013168594.1
XP_013169860.1
XP_013170078.1
XP_013171242.1
XP_013171297.1
XP_013171333.1
XP_013171825.1
XP_013182610.1
XP_013173160.1
XP_013173284.1
XP_013173394.1
XP_013182683.1
XP_013173441.1
XP_013173657.1
XP_013174526.1
XP_013174585.1
XP_013174615.1
XP_013174650.1
XP_013163901.1
XP_013174874.1
XP_013175531.1
XP_013175533.1
XP_013182690.1
XP_013175539.1
XP_013180313.1
XP_013180832.1
XP_013181501.1
XP_013181648.1
XP_013181658.1
XP_013181691.1
XP_013181693.1
XP_013181727.1
XP_013181826.1
XP_013181838.1
XP_013181941.1
XP_013182569.1
XP_013171841.1
XP_013182589.1
XP_013182663.1
XP_013182708.1
XP_013182749.1
XP_013254275.1
XP_013255333.1
XP_013255457.1
XP_013256214.1
XP_013257812.1
XP_013260144.1
XP_013260726.1
XP_013262599.1
XP_013262770.1
XP_013294609.1
XP_013295410.1
XP_013295584.1
XP_013303808.1
XP_013304289.1
XP_013304293.1
XP_013304933.1
XP_013305779.1
XP_013306301.1
XP_013306304.1
XP_013441138.1
XP_013441158.1
XP_013441236.1
XP_013441585.2
XP_013794739.1
XP_013805512.1
XP_013808739.1
XP_013896344.1
XP_014043680.1
XP_014046967.1
XP_014162735.1
XP_014493169.1
XP_015031870.1
XP_015224963.1
XP_015406816.1
XP_015584105.1
XP_015584112.1
XP_015584208.1
XP_015584235.1
XP_015696541.1
XP_015869427.1
XP_015870225.1
XP_015870226.1
XP_015870229.1
XP_015870265.1
XP_015870267.1
XP_015870723.1
XP_015870725.1
XP_015870727.1
XP_015870879.1
XP_015870904.1
XP_015871062.1
XP_015871214.1
XP_015871299.1
XP_015871610.1
XP_015871639.1
XP_015871768.1
XP_015871835.1
XP_015872111.1
XP_015872242.1
XP_015872370.1
XP_015872376.1
XP_015872588.1
XP_015901411.1
XP_015901414.1
XP_015901413.1
XP_015901425.1
XP_015901434.1
XP_015901436.1
XP_015901441.1
XP_015901442.1
XP_015901443.1
XP_015901444.1
XP_015901445.1
XP_015901447.1
XP_015901449.1
XP_015901450.1
XP_015901452.1
XP_015901455.1
XP_015901458.1
XP_015901460.1
XP_015901461.1
XP_016119272.1
XP_016207933.1
XP_016273417.1
XP_016557019.1
XP_016611050.1
XP_016659711.1
XP_016664030.1
XP_016664072.1
XP_016664184.1
XP_016664363.1
XP_016664378.1
XP_016664402.1
XP_016664425.1
XP_016664433.1
XP_016664447.1
XP_016664468.1
XP_016664512.1
XP_016664529.1
XP_016664595.1
XP_016664674.1
XP_016664727.1
XP_016664734.1
XP_016664752.1
XP_016664755.1
XP_016732948.1
XP_016843360.1
XP_016844303.1
XP_023299545.1
XP_016946383.1
XP_016946847.1
XP_016947636.1
XP_016950664.1
XP_016951849.1
XP_016956404.1
XP_016968612.1
XP_016968823.1
XP_017117906.1
XP_016980406.1
XP_016986821.1
XP_016987246.1
XP_016987435.1
XP_016987473.1
XP_016987821.1
XP_016988021.1
XP_016988691.1
XP_016994067.1
XP_016994218.1
XP_017127707.1
XP_016994823.1
XP_016995110.1
XP_016995507.1
XP_016995641.1
XP_016995664.1
XP_016996158.1
XP_022211866.1
XP_016996413.1
XP_017123245.1
XP_016996520.1
XP_016997301.1
XP_016997446.1
XP_016997467.1
XP_016997856.1
XP_017008728.1
XP_017008771.1
XP_017008860.1
XP_017008933.1
XP_017011288.1
XP_017011289.1
XP_017011291.1
XP_017016477.1
XP_017016673.1
XP_017016802.1
XP_017105642.1
XP_017016826.1
XP_017017099.1
XP_017109715.1
XP_017017100.1
XP_017017108.1
XP_017017110.1
XP_017017115.1
XP_017091880.1
XP_017017118.1
XP_017017129.1
XP_017017134.1
XP_017117692.1
XP_017109670.1
XP_017017138.1
XP_017017139.1
XP_017091321.1
XP_017017148.1
XP_017090480.1
XP_017017150.1
XP_017017162.1
XP_017017163.1
XP_017017168.1
XP_017117726.1
XP_017017170.1
XP_017017171.1
XP_017017174.1
XP_017017176.1
XP_017017194.1
XP_017017202.1
XP_017017210.1
XP_017017214.1
XP_017017217.1
XP_017017218.1
XP_017017225.1
XP_017117781.1
XP_017086856.1
XP_017017227.1
XP_017017229.1
XP_017017230.1
XP_017017241.1
XP_017017249.1
XP_017017255.1
XP_017017263.1
XP_017017265.1
XP_017017266.1
XP_017017285.1
XP_017117845.1
XP_017017286.1
XP_017017287.1
XP_017017307.1
XP_017017318.1
XP_017017322.1
XP_017017327.1
XP_017017343.1
XP_017017344.1
XP_017092150.1
XP_017017356.1
XP_017017511.1
XP_017017548.1
XP_017093707.1
XP_017017598.1
XP_017017840.1
XP_017018059.1
XP_017018085.1
XP_017018143.1
XP_017018290.1
XP_017018748.1
XP_017019141.1
XP_017019574.1
XP_017021052.1
XP_017021099.1
XP_017021155.1
XP_017022568.1
XP_017022915.1
XP_017045466.1
XP_017022927.1
XP_017024946.1
XP_017028682.1
XP_017093646.1
XP_017029326.1
XP_017029337.1
XP_020813951.1
XP_017029341.1
XP_017029579.1
XP_017030305.1
XP_017031354.1
XP_017031595.1
XP_017031725.1
XP_017031966.1
XP_017031987.1
XP_017032084.1
XP_017032167.1
XP_017032204.1
XP_017032234.1
XP_017032245.1
XP_017109886.1
XP_017032271.1
XP_017109912.1
XP_017032290.1
XP_017032301.1
XP_017032306.1
XP_017032311.1
XP_017032312.1
XP_017032346.1
XP_017032352.1
XP_017032360.1
XP_017032389.1
XP_017032401.1
XP_017032405.1
XP_017032406.1
XP_017032411.1
XP_017110195.1
XP_017032427.1
XP_017032433.1
XP_017032440.1
XP_017032536.1
XP_017032569.1
XP_017032663.1
XP_017032665.1
XP_017032672.1
XP_017032675.1
XP_017032733.1
XP_017032774.1
XP_017032821.1
XP_017032860.1
XP_017032946.1
XP_017099692.1
XP_017032996.1
XP_017033008.1
XP_017033033.1
XP_017117998.1
XP_017033069.1
XP_017033081.1
XP_017090990.1
XP_017033105.1
XP_017033215.1
XP_017033237.1
XP_017034717.1
XP_017038179.1
XP_017039079.1
XP_017039437.1
XP_023170665.1
XP_017039586.1
XP_017039893.1
XP_017040026.1
XP_017081935.1
XP_017040039.1
XP_017040254.1
XP_017040302.1
XP_017040314.1
XP_017040328.1
XP_017040516.1
XP_017040785.1
XP_022234391.1
XP_022212049.1
XP_017040972.1
XP_017041330.1
XP_017041451.1
XP_017085968.1
XP_017041503.1
XP_017041584.1
XP_017041760.1
XP_017041788.1
XP_017041802.1
XP_017041956.1
XP_017042013.1
XP_017042050.1
XP_017042216.1
XP_017043272.1
XP_017043462.1
XP_017085686.1
XP_017043523.1
XP_017043883.1
XP_017082104.1
XP_017044480.1
XP_017044832.1
XP_017044859.1
XP_017045325.1
XP_017066270.1
XP_017045442.1
XP_017045443.1
XP_017045444.1
XP_017087944.1
XP_017045445.1
XP_017045457.1
XP_017045465.1
XP_017045674.1
XP_017045813.1
XP_017045837.1
XP_017069091.1
XP_017046049.1
XP_017046086.1
XP_017046810.1
XP_017046858.1
XP_017046880.1
XP_017046932.1
XP_017047103.1
XP_017047288.1
XP_017047753.1
XP_017057620.1
XP_017062685.1
XP_017062717.1
XP_017063081.1
XP_017063185.1
XP_017063257.1
XP_017063317.1
XP_017063337.1
XP_017063346.1
XP_017063371.1
XP_017063382.1
XP_017063395.1
XP_017063417.1
XP_017063429.1
XP_017063455.1
XP_017063569.1
XP_017063587.1
XP_017063638.1
XP_017063716.1
XP_017063910.1
XP_017063922.1
XP_017063934.1
XP_017063967.1
XP_017064025.1
XP_017064316.1
XP_017064395.1
XP_017064410.1
XP_017064421.1
XP_017064447.1
XP_017064459.1
XP_017064472.1
XP_017064538.1
XP_017064561.1
XP_017064609.1
XP_017064622.1
XP_017064634.1
XP_017064659.1
XP_017064682.1
XP_017064694.1
XP_017065000.1
XP_017047567.1
XP_017065023.1
XP_017065059.1
XP_017065073.1
XP_017065087.1
XP_017065099.1
XP_017065170.1
XP_017065227.1
XP_017065252.1
XP_023169778.1
XP_017065333.1
XP_017065392.1
XP_017065436.1
XP_017065540.1
XP_017065550.1
XP_017065573.1
XP_017118132.1
XP_022215570.1
XP_017065589.1
XP_017065626.1
XP_017065698.1
XP_017065840.1
XP_017065850.1
XP_017065927.1
XP_017065940.1
XP_017065953.1
XP_017065965.1
XP_017065976.1
XP_023171093.1
XP_017066051.1
XP_023167121.1
XP_017066066.1
XP_017066237.1
XP_017066245.1
XP_017066312.1
XP_017066412.1
XP_017066424.1
XP_017066451.1
XP_017066501.1
XP_017066557.1
XP_017066583.1
XP_017066622.1
XP_017066658.1
XP_017066671.1
XP_017066713.1
XP_017066724.1
XP_017066751.1
XP_017066801.1
XP_017066858.1
XP_023169783.1
XP_017066869.1
XP_017066882.1
XP_017066907.1
XP_017066925.1
XP_017066962.1
XP_017067009.1
XP_017067127.1
XP_017067149.1
XP_017067283.1
XP_017067376.1
XP_017067438.1
XP_017067534.1
XP_017067606.1
XP_017067630.1
XP_017067653.1
XP_017067665.1
XP_017067678.1
XP_023168853.1
XP_017067706.1
XP_017067747.1
XP_017067773.1
XP_017067837.1
XP_017067956.1
XP_017067991.1
XP_017068028.1
XP_017068151.1
XP_017068202.1
XP_017068217.1
XP_017068265.1
XP_017068345.1
XP_017068401.1
XP_017068544.1
XP_023168857.1
XP_017068569.1
XP_017068582.1
XP_017068711.1
XP_023170128.1
XP_017068745.1
XP_017068847.1
XP_017068859.1
XP_017068875.1
XP_017068899.1
XP_017069016.1
XP_017069042.1
XP_017069187.1
XP_017069311.1
XP_017069408.1
XP_017069534.1
XP_017069706.1
XP_017075125.1
XP_017075492.1
XP_017075978.1
XP_017080685.1
XP_017080697.1
XP_017080721.1
XP_017080907.1
XP_017080919.1
XP_017080932.1
XP_017081060.1
XP_017081130.1
XP_017081201.1
XP_022234389.1
XP_017081224.1
XP_017081336.1
XP_017081586.1
XP_017081631.1
XP_017081711.1
XP_017081782.1
XP_017081799.1
XP_017081891.1
XP_017081972.1
XP_023171922.1
XP_017081994.1
XP_017082018.1
XP_017082058.1
XP_017082093.1
XP_017082115.1
XP_017082159.1
XP_017082301.1
XP_017045748.1
XP_017082322.1
XP_017082335.1
XP_017082344.1
XP_017082355.1
XP_017082376.1
XP_017045350.1
XP_017082403.1
XP_017082416.1
XP_017082429.1
XP_017082445.1
XP_017082459.1
XP_017082468.1
XP_017082516.1
XP_017082540.1
XP_017082624.1
XP_023173049.1
XP_017042703.1
XP_017082636.1
XP_023173048.1
XP_017082676.1
XP_017082687.1
XP_017082768.1
XP_017082819.1
XP_017082841.1
XP_017082852.1
XP_017082879.1
XP_017082891.1
XP_017082941.1
XP_017082980.1
XP_017083023.1
XP_017083093.1
XP_017083173.1
XP_017083243.1
XP_017083282.1
XP_017083351.1
XP_017083474.1
XP_017083562.1
XP_017083586.1
XP_017083703.1
XP_017084076.1
XP_017084199.1
XP_017085654.1
XP_023167132.1
XP_017085663.1
XP_017085668.1
XP_017085680.1
XP_017085681.1
XP_017085684.1
XP_017085688.1
XP_017085771.1
XP_017085772.1
XP_017085778.1
XP_017085779.1
XP_017085786.1
XP_017085787.1
XP_017085789.1
XP_017085794.1
XP_017085796.1
XP_017085800.1
XP_017085801.1
XP_017085802.1
XP_017085809.1
XP_017085811.1
XP_017085812.1
XP_017085813.1
XP_017085814.1
XP_017085817.1
XP_017085819.1
XP_017085822.1
XP_017085826.1
XP_017085827.1
XP_017085829.1
XP_017085834.1
XP_017039539.1
XP_017085837.1
XP_017085839.1
XP_017085840.1
XP_017085848.1
XP_017085851.1
XP_017085852.1
XP_017085857.1
XP_017085859.1
XP_017085861.1
XP_017085863.1
XP_017085868.1
XP_017085869.1
XP_017085871.1
XP_017085875.1
XP_017085880.1
XP_017085885.1
XP_017085887.1
XP_017085888.1
XP_017085892.1
XP_017085893.1
XP_017085896.1
XP_017085910.1
XP_017085911.1
XP_017085913.1
XP_017085915.1
XP_017085918.1
XP_017085920.1
XP_017085927.1
XP_017085934.1
XP_017085936.1
XP_017085950.1
XP_017085956.1
XP_017085959.1
XP_017085960.1
XP_017085962.1
XP_023170297.1
XP_017085966.1
XP_017085969.1
XP_017085970.1
XP_017085974.1
XP_017085981.1
XP_017085982.1
XP_017085983.1
XP_017085984.1
XP_017085993.1
XP_017085996.1
XP_017085999.1
XP_017086007.1
XP_017086009.1
XP_017086012.1
XP_017086015.1
XP_017086021.1
XP_017086022.1
XP_017086033.1
XP_017086035.1
XP_017086049.1
XP_017086052.1
XP_022220581.1
XP_017086057.1
XP_017040616.1
XP_017086059.1
XP_017086061.1
XP_017086063.1
XP_017086065.1
XP_017086075.1
XP_017086077.1
XP_017086316.1
XP_017086381.1
XP_017086404.1
XP_017086586.1
XP_017086599.1
XP_017086652.1
XP_017086665.1
XP_017086696.1
XP_017086731.1
XP_017086767.1
XP_017086778.1
XP_017086865.1
XP_017017224.1
XP_017087023.1
XP_017087110.1
XP_017087190.1
XP_017117983.1
XP_017033275.1
XP_017087355.1
XP_017087365.1
XP_017087369.1
XP_017017357.1
XP_017087375.1
XP_017017267.1
XP_017087385.1
XP_017087986.1
XP_017088386.1
XP_017017295.1
XP_017088433.1
XP_017088541.1
XP_017088582.1
XP_017088729.1
XP_017088754.1
XP_017088964.1
XP_017089047.1
XP_017018218.1
XP_017089079.1
XP_017089118.1
XP_017089211.1
XP_017089750.1
XP_017089762.1
XP_017017300.1
XP_017089897.1
XP_017089946.1
XP_017090006.1
XP_017029334.1
XP_017090082.1
XP_020816282.1
XP_017090394.1
XP_017090407.1
XP_017090430.1
XP_017117866.1
XP_017090652.1
XP_017118095.1
XP_017090662.1
XP_017018111.1
XP_017118535.1
XP_020811673.1
XP_017090760.1
XP_017090788.1
XP_017091332.1
XP_017091501.1
XP_017091612.1
XP_017091670.1
XP_017091780.1
XP_017092006.1
XP_017092112.1
XP_017092162.1
XP_017117842.1
XP_017092302.1
XP_017032630.1
XP_017092511.1
XP_017092631.1
XP_017092654.1
XP_017092896.1
XP_017092907.1
XP_017093157.1
XP_017093374.1
XP_017032383.1
XP_017093398.1
XP_017093458.1
XP_017093797.1
XP_017094238.1
XP_017094473.1
XP_017094702.1
XP_017095362.1
XP_017095802.1
XP_017095916.1
XP_017095961.1
XP_017033022.1
XP_017099946.1
XP_017100071.1
XP_017033648.1
XP_017102414.1
XP_017021132.1
XP_017102451.1
XP_017102595.1
XP_017029327.1
XP_017110671.1
XP_017102626.1
XP_017102753.1
XP_017102861.1
XP_017102899.1
XP_017118409.1
XP_017118889.1
XP_017114175.1
XP_017104840.1
XP_017032021.1
XP_017104954.1
XP_017108116.1
XP_017109161.1
XP_017109211.1
XP_017109246.1
XP_017109387.1
XP_017109562.1
XP_017109573.1
XP_017109680.1
XP_017109691.1
XP_017109713.1
XP_017109728.1
XP_017110005.1
XP_017110119.1
XP_017110151.1
XP_017110162.1
XP_017110394.1
XP_017111133.1
XP_017029330.1
XP_017112205.1
XP_017090034.1
XP_017114134.1
XP_017114376.1
XP_017114437.1
XP_017115856.1
XP_017117605.1
XP_017117786.1
XP_017117788.1
XP_017017233.1
XP_017117825.1
XP_017117831.1
XP_017117851.1
XP_017117960.1
XP_017030418.1
XP_017117989.1
XP_017118099.1
XP_017118120.1
XP_017118129.1
XP_017118133.1
XP_017118134.1
XP_017118135.1
XP_017118140.1
XP_017118142.1
XP_017118143.1
XP_017118148.1
XP_017118154.1
XP_017118156.1
XP_017118175.1
XP_017118179.1
XP_017118181.1
XP_017118200.1
XP_017118226.1
XP_017118214.1
XP_017118225.1
XP_017118233.1
XP_017118234.1
XP_017118236.1
XP_017118238.1
XP_017118244.1
XP_017118255.1
XP_017118261.1
XP_017118264.1
XP_017118278.1
XP_017118279.1
XP_017118287.1
XP_017118302.1
XP_017118303.1
XP_017118311.1
XP_017118313.1
XP_017118334.1
XP_017118372.1
XP_017118385.1
XP_017118391.1
XP_017118392.1
XP_017118397.1
XP_017118398.1
XP_017118408.1
XP_017114148.1
XP_017118457.1
XP_017118473.1
XP_017092535.1
XP_017118848.1
XP_017121120.1
XP_017121133.1
XP_017121158.1
XP_017121205.1
XP_017121296.1
XP_017121333.1
XP_017121335.1
XP_017121510.1
XP_017121536.1
XP_017121582.1
XP_017121595.1
XP_017121626.1
XP_017121721.1
XP_017121734.1
XP_017121770.1
XP_017121970.1
XP_017122053.1
XP_017122065.1
XP_017122164.1
XP_017122457.1
XP_017122471.1
XP_017122529.1
XP_017122545.1
XP_017122652.1
XP_017122666.1
XP_017122775.1
XP_017122787.1
XP_017122895.1
XP_017122915.1
XP_017123144.1
XP_017123176.1
XP_017123324.1
XP_017123337.1
XP_017123346.1
XP_016998680.1
XP_017123559.1
XP_017123632.1
XP_017123730.1
XP_017125974.1
XP_017126013.1
XP_017126735.1
XP_017126778.1
XP_017126789.1
XP_017126972.1
XP_017126999.1
XP_017127023.1
XP_017127061.1
XP_017127358.1
XP_017127616.1
XP_017127768.1
XP_017127829.1
XP_017127925.1
XP_017128083.1
XP_017128088.1
XP_017128809.1
XP_017128922.1
XP_017128932.1
XP_017129001.1
XP_017129131.1
XP_017129563.1
XP_017129718.1
XP_017129850.1
XP_017129890.1
XP_017133501.1
XP_017133507.1
XP_017133515.1
XP_017134244.1
XP_017134315.1
XP_017134319.1
XP_017134320.1
XP_017134334.1
XP_017134359.1
XP_017134360.1
XP_017134368.1
XP_017134389.1
XP_017134399.1
XP_017134402.1
XP_017134403.1
XP_017134423.1
XP_017134424.1
XP_017134428.1
XP_017144812.1
XP_017156820.1
XP_020804051.1
XP_017156940.1
XP_017302180.1
XP_017302800.2
XP_017315120.1
XP_017318455.1
XP_017460676.1
XP_017460706.1
XP_017460707.1
XP_017461137.1
XP_017461438.1
XP_017461594.1
XP_017461597.1
XP_017461621.1
XP_017461636.1
XP_017461664.1
XP_017461665.1
XP_017461740.1
XP_017461754.1
XP_017462002.1
XP_017462094.1
XP_017462139.1
XP_017462160.1
XP_017462182.1
XP_017462203.1
XP_017462291.1
XP_017462298.1
XP_017462383.1
XP_017462475.1
XP_017462551.1
XP_017462611.1
XP_017462612.1
XP_017462621.1
XP_017462668.1
XP_017462702.1
XP_017462705.1
XP_017462742.1
XP_017462744.1
XP_017462774.1
XP_017462798.1
XP_017462842.1
XP_017462853.1
XP_017462969.1
XP_017462974.1
XP_017462986.1
XP_017463047.1
XP_017463048.1
XP_017463125.1
XP_017463134.1
XP_017463139.1
XP_017463174.1
XP_017463202.1
XP_017463227.1
XP_017463240.1
XP_017463289.1
XP_017463344.1
XP_017463347.1
XP_017463397.1
XP_017463444.1
XP_017463491.1
XP_017463502.1
XP_017463513.1
XP_017463530.1
XP_017463579.1
XP_017463581.1
XP_017463679.1
XP_017463806.1
XP_017463828.1
XP_017463860.1
XP_017463869.1
XP_017463995.1
XP_017464003.1
XP_017464162.1
XP_017464272.1
XP_017464334.1
XP_017464354.1
XP_017477990.1
XP_017477991.1
XP_017477993.1
XP_017477994.1
XP_017477996.1
XP_017477998.1
XP_017478002.1
XP_017478005.1
XP_017478009.1
XP_017478011.1
XP_017478012.1
XP_017478014.1
XP_017478016.1
XP_017478017.1
XP_017485978.1
XP_017486332.1
XP_017486333.1
XP_017486335.1
XP_017486337.1
XP_017486339.1
XP_017491163.1
XP_017491270.1
XP_017491272.1
XP_017491275.1
XP_017502808.1
XP_017502910.1
XP_017502946.1
XP_017502991.1
XP_017503003.1
XP_017503004.1
XP_017503005.1
XP_017543255.1
XP_017543980.1
XP_017544707.1
XP_017544734.1
XP_017544761.1
XP_017544795.1
XP_017544883.1
XP_017544930.1
XP_017544973.1
XP_017544988.1
XP_017544989.1
XP_017544991.1
XP_017544994.1
XP_017545021.1
XP_017545046.1
XP_017545106.1
XP_017545109.1
XP_017545124.1
XP_017545127.1
XP_017545232.1
XP_017696527.1
XP_017900759.1
XP_017900821.1
XP_017988020.1
XP_018006172.1
XP_018006313.1
XP_018006540.1
XP_018008778.1
XP_018012240.1
XP_018012844.1
XP_018013868.1
XP_018022532.1
XP_018028743.1
XP_018028744.1
XP_018028820.1
XP_018268369.1
XP_018283486.1
XP_018336683.1
XP_018378996.1
XP_018384867.1
XP_018400853.1
XP_018413141.1
XP_018501156.1
XP_018501627.1
XP_018501628.1
XP_018501787.1
XP_018501846.1
XP_018501847.1
XP_018644076.1
XP_018644553.1
XP_018645332.1
XP_018685124.1
XP_018757718.1
XP_018911204.1
XP_018913752.1
XP_018914172.1
XP_018914223.1
XP_018914602.1
XP_018915441.1
XP_019052192.1
XP_019328385.1
XP_019466527.1
XP_019466528.1
XP_019466546.1
XP_019466557.1
XP_019466573.1
XP_019466712.1
XP_019466829.1
XP_019466899.1
XP_019466997.1
XP_019467015.1
XP_019703216.1
XP_019703421.1
XP_019703436.1
XP_019703441.1
XP_019708906.1
VAI80030.1
XP_019753353.1
XP_019754193.1
XP_019754205.1
XP_019754782.1
XP_019754796.1
XP_019755008.1
XP_019756239.1
XP_019756455.1
XP_019758621.1
XP_019759274.1
XP_019759736.1
XP_019761581.1
XP_019763327.1
XP_019764709.1
XP_019765022.1
XP_019766279.1
XP_019769340.1
XP_019772174.1
XP_019772190.1
XP_019772386.1
XP_019772731.1
XP_019921019.1
XP_019924148.1
XP_020070014.1
XP_020124861.1
XP_020183672.1
XP_016680914.1
NP_001304806.1
XP_020161937.1
XP_020209287.1
XP_020209599.1
XP_020209620.1
XP_020209638.1
XP_020209677.1
XP_020209702.1
XP_020373679.1
XP_020707472.1
XP_020804083.1
XP_020804102.1
XP_020804104.1
XP_020804117.1
XP_020804120.1
XP_020804124.1
XP_020804131.1
XP_020804166.1
XP_020804173.1
XP_020804183.1
XP_020804189.1
XP_020804200.1
XP_020804201.1
XP_020804205.1
XP_020804214.1
XP_020804215.1
XP_020804222.1
XP_020804224.1
XP_020804227.1
XP_020804240.1
XP_020804249.1
XP_020804257.1
XP_020804261.1
XP_020804266.1
XP_020804274.1
XP_020804280.1
XP_020804293.1
XP_020804303.1
XP_020804306.1
XP_020804309.1
XP_020804319.1
XP_020804320.1
XP_020804342.1
XP_020804343.1
XP_020804363.1
XP_020804365.1
XP_020804368.1
XP_020804403.1
XP_020804407.1
XP_020804922.1
XP_020806222.1
XP_020806224.1
XP_020817152.1
XP_020818446.1
XP_020938649.1
XP_021009854.1
XP_021009949.1
XP_021010123.1
XP_021010418.1
XP_021010425.1
XP_021010426.1
XP_021010473.1
XP_021010478.1
XP_021010496.1
XP_021010660.1
XP_021010661.1
XP_021010808.1
XP_021010934.1
XP_021108269.1
XP_021108271.1
XP_021183141.1
XP_021238283.1
XP_021339487.1
OWF37034.1
XP_021339488.1
XP_021339491.1
XP_021339499.1
XP_021339501.1
XP_021339503.1
XP_021339504.1
XP_021339505.1
XP_021339513.1
XP_021339516.1
XP_021339518.1
XP_021339523.1
XP_021339525.1
XP_021339531.1
XP_021339532.1
XP_021339536.1
XP_021339540.1
XP_021339546.1
XP_021339549.1
XP_021339550.1
XP_021339551.1
XP_021339557.1
XP_021339565.1
XP_021339577.1
XP_021339614.1
XP_021339616.1
XP_021372083.1
ELT88578.1
XP_021408377.1
XP_021447686.1
XP_022026152.1
XP_022160166.1
XP_022167106.1
XP_022184641.1
XP_022188617.1
XP_022190480.1
XP_022195902.1
XP_022195904.1
XP_022195908.1
XP_022195930.1
XP_022204366.1
XP_022204413.1
XP_022204673.1
XP_022204674.1
XP_022204675.1
XP_022204676.1
XP_022204678.1
XP_022204797.1
XP_022204801.1
XP_022205501.1
XP_022205503.1
XP_022206191.1
XP_022206227.1
XP_022206299.1
XP_022206621.1
XP_022206622.1
XP_022206706.1
XP_022206862.1
XP_022207129.1
XP_022207148.1
XP_022207268.1
XP_022210029.1
XP_022210031.1
XP_022210032.1
XP_022234329.1
XP_022210035.1
XP_022215763.1
XP_022210048.1
XP_022210051.1
XP_022210052.1
XP_022210053.1
XP_022210065.1
XP_017066375.1
XP_022210069.1
XP_022210075.1
XP_022210081.1
XP_017045049.1
XP_022210086.1
XP_022220651.1
XP_022210089.1
XP_022220648.1
XP_022210105.1
XP_022210117.1
XP_022220615.1
XP_022210122.1
XP_022220611.1
XP_022210127.1
XP_022210137.1
XP_022210138.1
XP_022220593.1
XP_022210172.1
XP_022210175.1
XP_022210176.1
XP_022210177.1
XP_022210178.1
XP_022210180.1
XP_022230905.1
XP_022210181.1
XP_022210182.1
XP_022210184.1
XP_022210191.1
XP_022210192.1
XP_022210197.1
XP_022234267.1
XP_022210207.1
XP_022210209.1
XP_022210229.1
XP_022234300.1
XP_022210234.1
XP_022210257.1
XP_022234331.1
XP_022210267.1
XP_022210274.1
XP_022210294.1
XP_022210295.1
XP_022234434.1
XP_022210299.1
XP_022210311.1
XP_022210312.1
XP_022211870.1
XP_022211872.1
XP_022211873.1
XP_022211881.1
XP_022211882.1
XP_022213078.1
XP_022211883.1
XP_022211884.1
XP_022213075.1
XP_022211887.1
XP_022211889.1
XP_022211891.1
XP_022211906.1
XP_022211912.1
XP_022211916.1
XP_022211920.1
XP_022213034.1
XP_022211922.1
XP_022211926.1
XP_022213031.1
XP_022211930.1
XP_022211934.1
XP_022213021.1
XP_022211937.1
XP_022211938.1
XP_022211941.1
XP_022211948.1
XP_022211950.1
XP_022211953.1
XP_022212963.1
XP_022211955.1
XP_022211957.1
XP_022212995.1
XP_022211958.1
XP_022211962.1
XP_022211965.1
XP_022211968.1
XP_022211971.1
XP_022211974.1
XP_022211978.1
XP_022211979.1
XP_022211992.1
XP_022211999.1
XP_022212001.1
XP_022212003.1
XP_022234723.1
XP_022212004.1
XP_022212008.1
XP_022234594.1
XP_022212010.1
XP_022212020.1
XP_022212023.1
XP_022212028.1
XP_022234697.1
XP_022212029.1
XP_022234696.1
XP_022212036.1
XP_022212042.1
XP_022212053.1
XP_022234675.1
XP_022212056.1
XP_022212062.1
XP_022212066.1
XP_022212068.1
XP_022234662.1
XP_022212073.1
XP_022212077.1
XP_022212086.1
XP_022212087.1
XP_022212095.1
XP_022212096.1
XP_022234630.1
XP_022212098.1
XP_022212100.1
XP_022212107.1
XP_022212112.1
XP_022234614.1
XP_022212117.1
XP_022234607.1
XP_022212118.1
XP_022234606.1
XP_022212119.1
XP_022212121.1
XP_022212127.1
XP_022234602.1
XP_022212143.1
XP_022212151.1
XP_022212165.1
XP_022234561.1
XP_022212168.1
XP_022212169.1
XP_022212175.1
XP_022212176.1
XP_022212179.1
XP_022234547.1
XP_022212185.1
XP_022212961.1
XP_022211942.1
XP_022212962.1
XP_022212966.1
XP_022212970.1
XP_022212971.1
XP_022211984.1
XP_022212977.1
XP_022211980.1
XP_022212982.1
XP_022212986.1
XP_022211969.1
XP_022212990.1
XP_022212994.1
XP_022212997.1
XP_022213001.1
XP_022213003.1
XP_022211947.1
XP_022213020.1
XP_022213026.1
XP_022213040.1
XP_022211913.1
XP_022213042.1
XP_022211911.1
XP_022213044.1
XP_022211910.1
XP_022213045.1
XP_022213060.1
XP_022213074.1
XP_022211885.1
XP_022213077.1
XP_022213080.1
XP_022213082.1
XP_022211879.1
XP_022213083.1
XP_022213090.1
XP_022213096.1
XP_022213098.1
XP_022213107.1
XP_022211865.1
XP_022213110.1
XP_022213117.1
XP_022213118.1
XP_022213121.1
XP_017043677.1
XP_022213122.1
XP_022213128.1
XP_022213129.1
XP_022213133.1
XP_022213135.1
XP_022213138.1
XP_022213144.1
XP_022213145.1
XP_022213147.1
XP_022213148.1
XP_022215625.1
XP_022213154.1
XP_022213155.1
XP_022213158.1
XP_022213160.1
XP_022213161.1
XP_022213163.1
XP_022213164.1
XP_022213170.1
XP_022213172.1
XP_022213174.1
XP_022215651.1
XP_022213175.1
XP_022213177.1
XP_022215655.1
XP_022213180.1
XP_022213188.1
XP_022213191.1
XP_022213193.1
XP_022213194.1
XP_022215710.1
XP_022213202.1
XP_022213205.1
XP_022213209.1
XP_022215686.1
XP_022213210.1
XP_022213217.1
XP_022215693.1
XP_022213223.1
XP_022213226.1
XP_022215700.1
XP_022213227.1
XP_022213230.1
XP_022215703.1
XP_022213241.1
XP_022213242.1
XP_022213243.1
XP_022213255.1
XP_022215738.1
XP_022213261.1
XP_022213263.1
XP_022213265.1
XP_022213269.1
XP_022213278.1
XP_022213285.1
XP_022213288.1
XP_022213289.1
XP_022215574.1
XP_022215582.1
XP_022213097.1
XP_022215589.1
XP_022215592.1
XP_022215594.1
XP_022215606.1
XP_022213131.1
XP_022215607.1
XP_022215608.1
XP_022215613.1
XP_022215643.1
XP_022213167.1
XP_022215672.1
XP_022215677.1
XP_022213200.1
XP_022215707.1
XP_022215717.1
XP_022215719.1
XP_022213136.1
XP_022215724.1
XP_022215728.1
XP_022215729.1
XP_022215737.1
XP_022215739.1
XP_022213256.1
XP_022215742.1
XP_022220586.1
XP_022220589.1
XP_022220600.1
XP_022210131.1
XP_022220601.1
XP_022210130.1
XP_022220604.1
XP_022220606.1
XP_022210126.1
XP_022220608.1
XP_022220609.1
XP_022220617.1
XP_022220618.1
XP_022210337.1
XP_022220622.1
XP_022220624.1
XP_022220630.1
XP_022220632.1
XP_022220636.1
XP_022220641.1
XP_022210093.1
XP_022220642.1
XP_022210092.1
XP_022220643.1
XP_022220644.1
XP_022220645.1
XP_022210091.1
XP_022220649.1
XP_022210088.1
XP_022220665.1
XP_022220671.1
XP_022220673.1
XP_022220684.1
XP_022220689.1
XP_022220703.1
XP_022228253.1
XP_022228257.1
XP_022228258.1
XP_022228262.1
XP_022228269.1
XP_022228272.1
XP_022228273.1
XP_022234504.1
XP_022228285.1
XP_022234513.1
XP_022228286.1
XP_022228290.1
XP_022228294.1
XP_022234525.1
XP_022228297.1
XP_022228298.1
XP_022228306.1
XP_022230071.1
XP_022230087.1
XP_022230088.1
XP_022230256.1
XP_022230880.1
XP_022230885.1
XP_022230889.1
XP_022230898.1
XP_022210162.1
XP_022230913.1
XP_022233904.1
XP_022234048.1
XP_022234270.1
XP_022234271.1
XP_022234272.1
XP_022210204.1
XP_022234286.1
XP_022234287.1
XP_022234290.1
XP_022234292.1
XP_022234299.1
XP_022234304.1
XP_022234308.1
XP_022210238.1
XP_022234310.1
XP_022210240.1
XP_022234311.1
XP_022234313.1
XP_022234316.1
XP_022234317.1
XP_022234325.1
XP_022234327.1
XP_022210255.1
XP_022234328.1
XP_022234332.1
XP_022234334.1
XP_022234336.1
XP_022234340.1
XP_022234357.1
XP_022234363.1
XP_022234366.1
XP_022234374.1
XP_022234378.1
XP_017066490.1
XP_022234383.1
XP_022234385.1
XP_022234390.1
XP_022212109.1
XP_022234399.1
XP_022234401.1
XP_022234412.1
XP_022234414.1
XP_022234416.1
XP_022234420.1
XP_022234424.1
XP_022234428.1
XP_022234438.1
XP_022234447.1
XP_022234448.1
XP_022234449.1
XP_022234452.1
XP_022234458.1
XP_022234461.1
XP_022234463.1
XP_022234464.1
XP_022234466.1
XP_022234471.1
XP_022234486.1
XP_022228255.1
XP_022234488.1
XP_022234489.1
XP_022234493.1
XP_022234495.1
XP_022234501.1
XP_022228270.1
XP_022234506.1
XP_022228276.1
XP_022234508.1
XP_022234521.1
XP_022228293.1
XP_022234526.1
XP_022234533.1
XP_022228301.1
XP_022234536.1
XP_022228304.1
XP_022234545.1
XP_022234546.1
XP_022234552.1
XP_022212174.1
XP_022234568.1
XP_022234576.1
XP_022212148.1
XP_022234591.1
XP_022212135.1
XP_022234598.1
XP_022234615.1
XP_022212111.1
XP_022234616.1
XP_022234621.1
XP_022234625.1
XP_022234632.1
XP_022234639.1
XP_022234659.1
XP_022234670.1
XP_022212057.1
XP_022234698.1
XP_022234701.1
XP_022234714.1
XP_022234716.1
XP_022234732.1
XP_022211871.1
XP_022234733.1
XP_022626805.1
KIM78981.1
XP_022672547.1
XP_022672638.1
XP_022833319.1
XP_022833321.1
XP_022833352.1
XP_022833379.1
XP_022833417.1
XP_022833420.1
XP_022833466.1
XP_022833483.1
XP_022833500.1
XP_022833564.1
XP_022833601.1
XP_022833609.1
XP_022833618.1
XP_022833620.1
XP_022833622.1
XP_022833634.1
XP_022833635.1
XP_022833636.1
XP_022833657.1
XP_022833663.1
XP_022833751.1
XP_022833760.1
XP_022833761.1
XP_022833778.1
XP_022833798.1
XP_022833807.1
XP_022833838.1
XP_022833844.1
XP_022833853.1
XP_022833870.1
XP_022833895.1
XP_022833896.1
XP_022833898.1
XP_022835024.1
XP_022835198.1
XP_022835747.1
XP_022836317.1
XP_022836426.1
XP_022836537.1
XP_022836995.1
XP_022858225.1
XP_017433597.1
XP_023052504.1
XP_023055094.2
XP_023055247.2
XP_023055725.1
XP_023056056.1
XP_023056218.1
XP_023056395.1
XP_023057131.1
XP_023057269.1
XP_023057764.1
XP_023167125.1
XP_023167126.1
XP_023167129.1
XP_023167133.1
XP_017085655.1
XP_023167134.1
XP_017085656.1
XP_023167137.1
XP_023167145.1
XP_023167147.1
XP_023167148.1
XP_023167149.1
XP_023168358.1
XP_017086027.1
XP_023168362.1
XP_023168366.1
XP_023168859.1
XP_023168861.1
XP_023169779.1
XP_023169780.1
XP_017065277.1
XP_017042153.1
XP_023169782.1
XP_023169784.1
XP_023170123.1
XP_023170125.1
XP_023170126.1
XP_023170153.1
XP_023170154.1
XP_023170156.1
XP_023170291.1
XP_017085965.1
XP_023170302.1
XP_017065420.1
XP_023170309.1
XP_023170314.1
XP_023170666.1
XP_023170958.1
XP_023171094.1
XP_017065988.1
XP_023171096.1
XP_023171459.1
XP_023171461.1
XP_023171637.1
XP_023171641.1
XP_023171923.1
XP_017081984.1
XP_023172427.1
XP_017085808.1
XP_023173047.1
XP_023248938.1
XP_023249265.1
XP_023250023.1
XP_023250131.1
XP_023250801.1
XP_023252463.1
XP_023252736.1
XP_023253063.1
XP_023253289.1
XP_023253323.1
XP_023253380.1
XP_023253616.1
XP_023253660.1
XP_023254709.1
XP_023254788.1
XP_023254864.1
XP_023255074.1
XP_023255240.1
XP_023255949.1
XP_023256534.1
XP_023257215.1
XP_023267619.1
XP_023267984.1
XP_023269299.1
XP_023270683.1
XP_023271797.1
XP_023273483.1
XP_023276707.1
XP_023281839.1
XP_023291011.1
XP_023291092.1
XP_023291096.1
XP_023291103.1
XP_023291113.1
XP_023291121.1
XP_023291129.1
XP_023291130.1
XP_023291136.1
XP_023291142.1
XP_023291144.1
XP_023291147.1
XP_023291150.1
XP_023291174.1
XP_023291177.1
XP_023292016.1
XP_023292110.1
XP_023292112.1
XP_023292117.1
XP_023292121.1
XP_023292125.1
XP_023292126.1
XP_023292135.1
XP_023292136.1
XP_023292140.1
XP_023292141.1
XP_023292146.1
XP_023292206.1
XP_023292265.1
XP_023292469.1
XP_023292512.1
XP_023292524.1
XP_023292571.1
XP_023292864.1
XP_023292886.1
XP_023292887.1
XP_023292890.1
XP_023292892.1
XP_023292893.1
XP_023292900.1
XP_023292902.1
XP_023292903.1
XP_023292907.1
XP_023292911.1
XP_023292915.1
XP_023292917.1
XP_023292924.1
XP_023292927.1
XP_023292937.1
XP_023292938.1
XP_023292941.1
XP_023292945.1
XP_023292946.1
XP_023292949.1
XP_023292952.1
XP_023292955.1
XP_023292957.1
XP_023292959.1
XP_023292963.1
XP_023292975.1
XP_023292977.1
XP_023292983.1
XP_023292985.1
XP_023292987.1
XP_023292992.1
XP_023292993.1
XP_023292994.1
XP_023292995.1
XP_023292997.1
XP_023292998.1
XP_023292999.1
XP_023293001.1
XP_023293002.1
XP_023293003.1
XP_023293004.1
XP_023293005.1
XP_023293006.1
XP_023293009.1
XP_023293012.1
XP_023293013.1
XP_023293015.1
XP_023293016.1
XP_023293018.1
XP_023293026.1
XP_023293030.1
XP_023293032.1
XP_023293034.1
XP_023293038.1
XP_023293063.1
XP_023293074.1
XP_023293119.1
XP_023293166.1
XP_023293209.1
XP_023293221.1
XP_023293391.1
XP_023293436.1
XP_023293437.1
XP_023293438.1
XP_023293439.1
XP_023293441.1
XP_023293442.1
XP_023293444.1
XP_023293445.1
XP_023293446.1
XP_023293449.1
XP_023293450.1
XP_023293451.1
XP_023293453.1
XP_023293458.1
XP_023293459.1
XP_023293460.1
XP_023293519.1
XP_023293583.1
XP_023293595.1
XP_023294192.1
XP_023294536.1
XP_023294789.1
XP_023294799.1
XP_023294864.1
XP_023294902.1
XP_023294911.1
XP_023294912.1
XP_023294920.1
XP_023294923.1
XP_023294929.1
XP_023294933.1
XP_023294934.1
XP_023294944.1
XP_023294948.1
XP_023294951.1
XP_023294975.1
XP_023295001.1
XP_023295025.1
XP_023295059.1
XP_023295084.1
XP_023295086.1
XP_023295095.1
XP_023295096.1
XP_023295097.1
XP_023295250.1
XP_023295259.1
XP_023295363.1
XP_023295417.1
XP_023295651.1
XP_023295698.1
XP_023295710.1
XP_023295810.1
XP_023295929.1
XP_023295930.1
XP_023295931.1
XP_023295932.1
XP_023295936.1
XP_023295937.1
XP_023295939.1
XP_023295941.1
XP_023295943.1
XP_023295944.1
XP_023295947.1
XP_023295948.1
XP_023295952.1
XP_023295954.1
XP_023295958.1
XP_023295960.1
XP_023295961.1
XP_023295962.1
XP_023295963.1
XP_023295968.1
XP_023295974.1
XP_023295977.1
XP_023295979.1
XP_023295980.1
XP_023295989.1
XP_023296174.1
XP_023296224.1
XP_023296269.1
XP_023296287.1
XP_023296598.1
XP_023296610.1
XP_023296790.1
XP_023296800.1
XP_023296831.1
XP_023296923.1
XP_023297105.1
XP_023297159.1
XP_023297161.1
XP_023297163.1
XP_023297164.1
XP_023297166.1
XP_023297167.1
XP_023297170.1
XP_023297171.1
XP_023297175.1
XP_023297176.1
XP_023297185.1
XP_023297188.1
XP_023297189.1
XP_023297190.1
XP_023297192.1
XP_023297197.1
XP_023297201.1
XP_023297202.1
XP_023297205.1
XP_023297207.1
XP_023297212.1
XP_023297244.1
XP_023297265.1
XP_023297275.1
XP_023297294.1
XP_023297300.1
XP_023297301.1
XP_023297304.1
XP_023297305.1
XP_023297307.1
XP_023297309.1
XP_023297311.1
XP_023297317.1
XP_023297389.1
XP_023292111.1
XP_023297528.1
XP_023297573.1
XP_023297696.1
XP_023298273.1
XP_023298313.1
XP_023298314.1
XP_023298315.1
XP_023298317.1
XP_023298329.1
XP_023298333.1
XP_023298336.1
XP_023298337.1
XP_023298341.1
XP_023298345.1
XP_023298347.1
XP_023298349.1
XP_023298354.1
XP_023298355.1
XP_023298362.1
XP_023298364.1
XP_023298450.1
XP_023299122.1
XP_023299179.1
XP_023299383.1
XP_023299397.1
XP_023299400.1
XP_023299403.1
XP_023299406.1
XP_023299409.1
XP_023299410.1
XP_023299419.1
XP_023299420.1
XP_023299423.1
XP_023299427.1
XP_023299430.1
XP_023299435.1
XP_023299439.1
XP_023299443.1
XP_023299499.1
XP_023299510.1
XP_023299511.1
XP_023299512.1
XP_023299515.1
XP_023299516.1
XP_023299521.1
XP_023299525.1
XP_023299529.1
XP_023299531.1
XP_023299537.1
XP_023299538.1
XP_023299539.1
XP_023299541.1
XP_023299544.1
XP_023299547.1
XP_023299551.1
XP_023299552.1
XP_023299555.1
XP_023299556.1
XP_023299557.1
XP_023299640.1
XP_023299691.1
XP_023299697.1
XP_023299705.1
XP_023299720.1
XP_023299721.1
XP_023299727.1
XP_023299728.1
XP_023299732.1
XP_023299733.1
XP_023299786.1
XP_023299797.1
XP_023299807.1
XP_023299826.1
XP_023299828.1
XP_023299832.1
XP_023299833.1
XP_023299839.1
XP_023299840.1
XP_023299846.1
XP_023299855.1
XP_023299857.1
XP_023299859.1
XP_023299866.1
XP_023299867.1
XP_023299868.1
XP_023299870.1
XP_023299884.1
XP_023299914.1
XP_023300052.1
XP_023300120.1
XP_023300143.1
XP_023300155.1
XP_023300260.1
XP_023300271.1
XP_023300301.1
XP_023300457.1
XP_023300572.1
XP_023300628.1
XP_023300631.1
XP_023300645.1
XP_023300740.1
XP_023300857.1
XP_023300859.1
XP_023300861.1
XP_023300863.1
XP_023300864.1
XP_023300869.1
XP_023300884.1
XP_023300905.1
XP_023300916.1
XP_023301013.1
XP_023301107.1
XP_023301264.1
XP_023301346.1
XP_023301369.1
XP_023301381.1
XP_023301389.1
XP_023301402.1
XP_023301408.1
XP_023301409.1
XP_023301423.1
XP_023301498.1
XP_023301865.1
XP_023301867.1
XP_023301868.1
XP_023301869.1
XP_023301878.1
XP_023301879.1
XP_023301885.1
XP_023301887.1
XP_023302022.1
XP_023302030.1
XP_023302031.1
XP_023302032.1
XP_023302035.1
XP_023302037.1
XP_023302043.1
XP_023302050.1
XP_023302052.1
XP_023302054.1
XP_023302061.1
XP_023302380.1
XP_023302388.1
XP_023302389.1
XP_023302392.1
XP_023302401.1
XP_023302405.1
XP_023302568.1
XP_023302888.1
XP_023302965.1
XP_023302981.1
XP_023302984.1
XP_023302992.1
XP_023302999.1
XP_023303000.1
XP_023303002.1
XP_023303004.1
XP_023303010.1
XP_023303016.1
XP_023303020.1
XP_023303060.1
XP_023303124.1
XP_023303129.1
XP_023303135.1
XP_023303150.1
XP_023303294.1
XP_023303409.1
XP_023303428.1
XP_023303483.1
XP_023303489.1
XP_023303491.1
XP_023303496.1
XP_023303506.1
XP_023303510.1
XP_023303533.1
XP_023303534.1
XP_023303542.1
XP_023303543.1
XP_023303544.1
XP_023303549.1
XP_023303553.1
XP_023303555.1
XP_023303557.1
XP_023303560.1
XP_023303564.1
XP_023303570.1
XP_023303598.1
XP_023303601.1
XP_023303606.1
XP_023303648.1
XP_023303651.1
XP_023303653.1
XP_023303656.1
XP_023303659.1
XP_023303660.1
XP_023303667.1
XP_023303670.1
XP_023303671.1
XP_023303680.1
XP_023303813.1
XP_023303817.1
XP_023303846.1
XP_023303850.1
XP_023303855.1
XP_023303856.1
XP_023303870.1
XP_023303882.1
XP_023303930.1
XP_023303967.1
XP_023304122.1
XP_023304126.1
XP_023304128.1
XP_023304295.1
XP_023304466.1
XP_023304468.1
XP_023304474.1
XP_023304481.1
XP_023304617.1
XP_023304623.1
XP_023304624.1
XP_023304629.1
XP_023304630.1
XP_023304631.1
XP_023304636.1
XP_023304637.1
XP_023304641.1
XP_023304738.1
XP_023304739.1
XP_023304742.1
XP_023304745.1
XP_023304746.1
XP_023304889.1
XP_023304894.1
XP_023304901.1
XP_023304903.1
XP_023304905.1
XP_023304943.1
XP_023304944.1
XP_023304945.1
XP_023304948.1
XP_023304951.1
XP_023304953.1
XP_023304958.1
XP_023304959.1
XP_023304967.1
XP_023305243.1
XP_023305417.1
XP_023305421.1
XP_023305550.1
XP_023305551.1
XP_023305674.1
XP_023305678.1
XP_023305679.1
XP_023305979.1
XP_023305982.1
XP_023305987.1
XP_023305988.1
XP_023305995.1
XP_023305998.1
XP_023306042.1
XP_023306054.1
XP_023306060.1
XP_023306066.1
XP_023306068.1
XP_023306080.1
XP_023306087.1
XP_023306090.1
XP_023306229.1
XP_023306232.1
XP_023306278.1
XP_023306280.1
XP_023306284.1
XP_023306288.1
XP_023306289.1
XP_023306298.1
XP_023306305.1
XP_023306312.1
XP_023306316.1
XP_023306358.1
XP_023306359.1
XP_023306363.1
XP_023306364.1
XP_023306365.1
XP_023306379.1
XP_023306382.1
XP_023306383.1
XP_023306384.1
XP_023306385.1
XP_023306441.1
XP_023306489.1
XP_023306491.1
XP_023306499.1
XP_023306718.1
XP_023306727.1
XP_023306728.1
XP_023306732.1
XP_023306755.1
XP_023306870.1
XP_023306912.1
XP_023306913.1
XP_023306915.1
XP_023306916.1
XP_023306923.1
XP_023306924.1
XP_023306925.1
XP_023306926.1
XP_023306972.1
XP_023307005.1
XP_023307006.1
XP_023307010.1
XP_023307169.1
XP_023307172.1
XP_023307177.1
XP_023307229.1
XP_023307290.1
XP_023307294.1
XP_023307331.1
XP_023307335.1
XP_023307379.1
XP_023307383.1
XP_023307424.1
XP_023307483.1
XP_023307486.1
XP_023307500.1
XP_023307511.1
XP_023307541.1
XP_023307544.1
XP_023307547.1
XP_023307614.1
XP_023307615.1
XP_023307724.1
XP_023307736.1
XP_023307767.1
XP_023307963.1
XP_023307964.1
XP_023307966.1
XP_023307968.1
XP_023308085.1
XP_023308093.1
XP_023308143.1
XP_023308649.1
XP_023309224.1
XP_023309341.1
XP_023309561.1
XP_023309562.1
XP_023309569.1
XP_023309572.1
XP_023309573.1
XP_023309575.1
XP_023309581.1
XP_023309582.1
XP_023309587.1
XP_023309594.1
XP_023309596.1
XP_023309601.1
XP_023309603.1
XP_023309611.1
XP_023309612.1
XP_023309618.1
XP_023693539.1
XP_023707034.1
XP_023707089.1
XP_023707697.1
XP_023707702.1
XP_023721217.1
XP_023727036.1
XP_023769290.1
XP_023870729.1
XP_023871323.1
XP_023871930.1
XP_023882696.1
XP_023873372.1
XP_023874506.1
XP_023875413.1
XP_023899330.1
XP_023877277.1
XP_023877673.1
XP_023878394.1
XP_023878999.1
XP_023880541.1
XP_023886118.1
XP_023890669.1
XP_023875101.1
XP_023891019.1
XP_023909747.1
XP_023893428.1
XP_023896232.1
XP_023896315.1
XP_023902868.1
XP_023898222.1
XP_023898402.1
XP_023900438.1
XP_023900442.1
XP_023901297.1
XP_023902847.1
XP_023895907.1
XP_023902876.1
XP_023874577.1
XP_023906990.1
XP_023906992.1
XP_023907021.1
XP_023907195.1
XP_023907316.1
XP_023910107.1
XP_023910894.1
XP_023910482.1
XP_023912851.1
XP_023917724.1
XP_023910318.1
XP_023918987.1
XP_023919888.1
XP_023921778.1
XP_023899118.1
XP_023882889.1
XP_023926118.1
XP_023929174.1
XP_024000497.1
XP_024266079.1
XP_024266085.1
XP_024266269.1
XP_024266316.1
XP_024266319.1
XP_024266338.1
XP_024266346.1
XP_024266347.1
XP_024266374.1
XP_024266491.1
XP_024266544.1
XP_024266570.1
XP_024266715.1
XP_024266725.1
XP_024266729.1
XP_024266798.1
XP_024266802.1
XP_024266805.1
XP_024266811.1
XP_024266820.1
XP_024266828.1
XP_024266829.1
XP_024266868.1
XP_024266869.1
XP_024266870.1
XP_024266887.1
XP_024266894.1
XP_024266917.1
XP_024266918.1
XP_024266921.1
XP_024266962.1
XP_024266969.1
XP_024266971.1
XP_024267019.1
XP_024267047.1
XP_024267097.1
XP_024267116.1
XP_024267157.1
XP_024267172.1
XP_024267181.1
XP_024267194.1
XP_024267248.1
XP_024267261.1
XP_024267268.1
XP_024267281.1
XP_024267299.1
XP_024267358.1
XP_024267360.1
XP_024267378.1
XP_024267396.1
XP_024267429.1
XP_024267464.1
XP_024267490.1
XP_024267499.1
XP_024267585.1
XP_024267591.1
XP_024267598.1
XP_024267616.1
XP_024267638.1
XP_024267660.1
XP_024267666.1
XP_024267681.1
XP_024267710.1
XP_024267724.1
XP_024267760.1
XP_024267764.1
XP_024267810.1
XP_024267824.1
XP_024267828.1
XP_024267841.1
XP_024267863.1
XP_024267876.1
XP_024267937.1
XP_024267941.1
XP_024267946.1
XP_024267968.1
XP_024267991.1
XP_024268003.1
XP_024572753.1
XP_024581045.1
XP_024581391.1
XP_024581392.1
XP_024629719.1
XP_024629760.1
XP_024629779.1
XP_024629781.1
XP_024629783.1
XP_024629784.1
XP_024629794.1
XP_024629822.1
XP_024629823.1
XP_024629833.1
XP_024629837.1
XP_024629857.1
XP_024629863.1
XP_024629865.1
XP_024629882.1
XP_024629903.1
XP_024629928.1
XP_024629934.1
XP_024629946.1
XP_024629952.1
XP_024629953.1
XP_024629999.1
XP_024630077.1
XP_024630085.1
XP_024630114.1
XP_024667093.1
XP_024684142.1
XP_024777130.1
XP_024839711.1
XP_024925572.1
XP_025357473.1
XP_025358063.1
XP_026282205.1
XP_026285738.1
XP_026306086.1
XP_026306188.1
XP_026306422.1
XP_026306909.1
XP_026307225.1
XP_026306055.1
XP_026308065.1
XP_026309255.1
XP_026309256.1
XP_026595845.1
XP_026811549.1
XP_026814306.1
XP_026814443.1
XP_026822783.1
XP_027612447.1
XP_027853468.1
XP_027912356.1
XP_027912358.1
XP_027912360.1
XP_027912362.1
XP_027912364.1
XP_027912367.1
XP_027912368.1
XP_027912382.1
XP_027912434.1
XP_027912447.1
XP_028013922.1
XP_028044675.1
XP_028044764.1
XP_028045351.1
XP_028045383.1
XP_028045575.1
XP_028045608.1
XP_028045622.1
XP_028046246.1
XP_028046840.1
XP_028047016.1
XP_028047026.1
XP_028047652.1
XP_028048170.1
XP_028048746.1
XP_028048827.1
XP_028050653.1
XP_028157220.1
XP_028157223.1
XP_028157226.1
XP_028157469.1
XP_028168367.1
XP_028169903.1
XP_028173761.1
XP_028178564.1
XP_028343292.1
XP_028401112.1
XP_028502060.1
XP_028630432.1
XP_028647454.1
XP_028869780.1
XP_029501363.1
XP_029501594.1
XP_029502146.1
XP_029502210.1
XP_029502211.1
XP_029502654.1
XP_029502686.1
XP_029502964.1
XP_029502992.1
XP_029503090.1
XP_029503094.1
XP_029503175.1
XP_029503206.1
XP_029503470.1
XP_029503495.1
XP_029503639.1
XP_029503640.1
XP_029503660.1
XP_029503760.1
XP_029503791.1
XP_029503805.1
XP_029503811.1
XP_029503823.1
XP_029503831.1
XP_029503858.1
XP_029503932.1
XP_029503949.1
XP_029503982.1
XP_029503985.1
XP_029503994.1
XP_029504009.1
XP_029504141.1
XP_029504169.1
XP_029504176.1
XP_029504250.1
XP_029504269.1
XP_029504429.1
XP_029504572.1
XP_029504582.1
XP_029504604.1
XP_029504681.1
XP_029504715.1
XP_029504746.1
XP_029504753.1
XP_029504754.1
XP_029504778.1
XP_029504861.1
XP_029504875.1
XP_029504911.1
XP_029504929.1
XP_029504960.1
XP_029505001.1
XP_029505047.1
XP_029505048.1
XP_029505200.1
XP_029505253.1
XP_029505300.1
XP_029505411.1
XP_029505448.1
XP_029505450.1
XP_029505454.1
XP_029505485.1
XP_029505566.1
XP_029505567.1
XP_029505581.1
XP_029505616.1
XP_029505631.1
XP_029505634.1
XP_029505669.1
XP_029505729.1
XP_029505926.1
XP_029506011.1
XP_029506044.1
XP_029506096.1
XP_029506130.1
XP_029506133.1
XP_029506136.1
XP_029506204.1
XP_029506266.1
XP_029506348.1
XP_029506350.1
XP_029506397.1
XP_029506507.1
XP_029506511.1
XP_029506521.1
XP_029506697.1
XP_029506728.1
XP_029506762.1
XP_029506805.1
XP_029506833.1
XP_029507124.1
XP_029507375.1
XP_029507394.1
XP_029507462.1
XP_029507473.1
XP_029507490.1
XP_029507507.1
XP_029507518.1
XP_029507570.1
XP_029507741.1
XP_029507776.1
XP_029507793.1
XP_029507878.1
XP_029507996.1
XP_029508002.1
XP_029508091.1
XP_029508102.1
XP_029508356.1
XP_029508444.1
XP_029508546.1
XP_029508755.1
XP_029508952.1
XP_029509010.1
XP_029509082.1
XP_029509264.1
XP_029509299.1
XP_029666325.1
XP_029672366.1
XP_029680364.1
XP_011862162.1
XP_029714291.1
XP_029715358.1
XP_029715391.1
XP_029716437.1
XP_029717103.1
XP_029718083.1
XP_029718164.1
XP_029719473.1
XP_029719655.1
XP_029719762.1
XP_029720614.1
XP_029720707.1
XP_029720752.1
XP_029720756.1
XP_029722650.1
XP_029800545.1
XP_445631.1
XP_453980.1
KIK17147.1
XP_460488.1
XP_567862.1
XP_568101.1
XP_007000995.1
XP_719867.1
YP_001382163.1
YP_002048698.1
YP_002048704.1
YP_009530310.1
AQX44608.1
APP87841.1
YP_002049117.1
YP_002049138.1
YP_002049188.1
YP_009530910.1
AFK80936.1
AFK80948.1
AFK80950.1
AFK80951.1
AUG32526.1
ABH09268.1
YP_002049215.1
YP_002600897.1
YP_002600943.1
YP_006234182.1
YP_006234235.1
YP_009104836.1
YP_009106554.1
YP_009306262.1
ASN77503.1
YP_009104955.1
YP_009104964.1
YP_009104989.1
YP_009252767.1
YP_009530309.1
YP_002048703.1
YP_009530551.1
YP_009530711.1
YP_002049108.1
YP_009530737.1
YP_009530751.1
YP_009530811.1
AUG32554.1
YP_009531127.1
YP_002049527.1
AUG32871.1
YP_009531539.1
YP_009646331.1
